# Supplementary material for: Gene- and Isoform-Level Responses to Extreme Acidic pH Stress in an Emerging Marine Invertebrate Model Organism Litoditis marina
Source: Antioxidants (Basel). 2026 Jul 9;15(7):862. doi: 10.3390/antiox15070862 (PMC13405938; doi:10.3390/antiox15070862)
Supplement: Supplementary file 1 [file antioxidants-15-00862-s001.zip › Table S5.xlsx]

## Sheet: index
sheet	description
A	Significant differential 3' UTR usage in L. marina under pH stress
B	Count of all TES in L. marina under pH stress
C	KOBAS enrichment of genes with significant differential 3' UTR usage in Lm433
D	KOBAS enrichment of genes with significant differential 3' UTR usage in Lm533
E	TF enrichment (from WormExp2) of genes with significant differential 3' UTR usage
F	Overlaps of DEGs and genes with significant differential 3' UTR usage
G	KOBAS enrichment of the overlaps of DEGa and genes with significant differential 3' UTR usage
H	UTR index of genes in Lm433
I	Significant differential 3' UTR usage in RBP genes
J	Expressional changes of CPA genes

## Sheet: A
id	dPSI	p-val	abs_psi	gene	change	group		gene	prefer	group		gene	prefer	group
EVM0008724:TE02|distal	-0.777778	0.00949051	0.777778	EVM0008724	distal	Lm433		EVM0004904	distal	Lm433		EVM0012749	distal	Lm533
EVM0004904:TE02|distal	0.666667	0.0414585	0.666667	EVM0004904	distal	Lm433		EVM0006072	distal	Lm433		EVM0017167	distal	Lm533
EVM0014954:TE01|proximal	-0.666667	0.00749251	0.666667	EVM0014954	proximal	Lm433		EVM0015630	proximal	Lm433		EVM0002881	proximal	Lm533
EVM0006072:TE02|distal	0.647619	0.00949051	0.647619	EVM0006072	distal	Lm433		EVM0000559	distal	Lm433		EVM0002961	distal	Lm533
EVM0015630:TE01|proximal	0.625	0.022977	0.625	EVM0015630	proximal	Lm433		EVM0012200	proximal	Lm433		EVM0011082	distal	Lm533
EVM0015630:TE02|distal	-0.625	0.022977	0.625	EVM0015630	distal	Lm433		EVM0006950	distal	Lm433		EVM0012200	proximal	Lm533
EVM0000559:TE02|distal	0.606061	0.023976	0.606061	EVM0000559	distal	Lm433		EVM0009982	proximal	Lm433		EVM0008574	proximal	Lm533
EVM0012200:TE01|proximal	0.605556	0.021978	0.605556	EVM0012200	proximal	Lm433		EVM0012995	proximal	Lm433		EVM0004413	proximal	Lm533
EVM0012200:TE02|distal	-0.605556	0.021978	0.605556	EVM0012200	distal	Lm433		EVM0007606	proximal	Lm433		EVM0004391	other	Lm533
EVM0012565:TE02|distal	-0.555729	0.000999001	0.555729	EVM0012565	distal	Lm433		EVM0016147	distal	Lm433		EVM0006070	distal	Lm533
EVM0014526:TE01|proximal	-0.542857	0.0334665	0.542857	EVM0014526	proximal	Lm433		EVM0008361	distal	Lm433		EVM0001695	distal	Lm533
EVM0006950:TE04|distal	0.51668	0.000499501	0.51668	EVM0006950	distal	Lm433		EVM0004668	distal	Lm433		EVM0017055	proximal	Lm533
EVM0010569:TE02|distal	-0.511111	0.00899101	0.511111	EVM0010569	distal	Lm433		EVM0013392	proximal	Lm433		EVM0007837	distal	Lm533
EVM0009982:TE01|proximal	0.503968	0.0314685	0.503968	EVM0009982	proximal	Lm433		EVM0002736	distal	Lm433		EVM0002104	proximal	Lm533
EVM0009982:TE02|distal	-0.503968	0.0314685	0.503968	EVM0009982	distal	Lm433		EVM0005419	proximal	Lm433		EVM0007868	distal	Lm533
EVM0012751:TE02|distal	-0.5	0.0434565	0.5	EVM0012751	distal	Lm433		EVM0013827	distal	Lm433		EVM0010222	proximal	Lm533
EVM0012995:TE01|proximal	0.5	0.031968	0.5	EVM0012995	proximal	Lm433		EVM0014130	distal	Lm433		EVM0011686	proximal	Lm533
EVM0007606:TE01|proximal	0.5	0.0404595	0.5	EVM0007606	proximal	Lm433		EVM0015597	other	Lm433		EVM0007687	proximal	Lm533
EVM0016147:TE02|distal	0.5	0.0434565	0.5	EVM0016147	distal	Lm433		EVM0006682	distal	Lm433		EVM0000478	distal	Lm533
EVM0007303:TE01|proximal	-0.5	0.012987	0.5	EVM0007303	proximal	Lm433		EVM0015644	proximal	Lm433		EVM0003245	proximal	Lm533
EVM0016147:TE01|proximal	-0.5	0.0434565	0.5	EVM0016147	proximal	Lm433		EVM0014450	proximal	Lm433		EVM0005701	distal	Lm533
EVM0013723:TE03|distal	-0.486275	0.000999001	0.486275	EVM0013723	distal	Lm433		EVM0004769	proximal	Lm433		EVM0001182	distal	Lm533
EVM0008361:TE02|distal	0.474921	0.0014985	0.474921	EVM0008361	distal	Lm433		EVM0016874	distal	Lm433		EVM0013032	proximal	Lm533
EVM0007237:TE02|other	-0.454545	0.0314685	0.454545	EVM0007237	other	Lm433		EVM0009959	distal	Lm433		EVM0006950	distal	Lm533
EVM0004668:TE02|distal	0.452381	0.0194805	0.452381	EVM0004668	distal	Lm433		EVM0006377	proximal	Lm433		EVM0015063	distal	Lm533
EVM0013392:TE01|proximal	0.45	0.0184815	0.45	EVM0013392	proximal	Lm433		EVM0009084	proximal	Lm433		EVM0014105	distal	Lm533
EVM0013392:TE02|distal	-0.45	0.0184815	0.45	EVM0013392	distal	Lm433		EVM0002660	proximal	Lm433		EVM0013421	proximal	Lm533
EVM0002736:TE02|distal	0.448793	0.00849151	0.448793	EVM0002736	distal	Lm433		EVM0011854	distal	Lm433		EVM0000116	other	Lm533
EVM0005419:TE01|proximal	0.440794	0.011988	0.440794	EVM0005419	proximal	Lm433		EVM0012718	proximal	Lm433		EVM0014159	proximal	Lm533
EVM0005419:TE02|distal	-0.440794	0.011988	0.440794	EVM0005419	distal	Lm433		EVM0000843	other	Lm433		EVM0005419	proximal	Lm533
EVM0017415:TE03|distal	-0.434028	0.00699301	0.434028	EVM0017415	distal	Lm433		EVM0006496	proximal	Lm433		EVM0012359	distal	Lm533
EVM0013827:TE04|distal	0.423016	0.020979	0.423016	EVM0013827	distal	Lm433		EVM0014477	proximal	Lm433		EVM0004769	proximal	Lm533
EVM0014130:TE02|distal	0.417567	0	0.417567	EVM0014130	distal	Lm433		EVM0000135	distal	Lm433		EVM0010396	other	Lm533
EVM0015597:TE05|other	0.409257	0.00849151	0.409257	EVM0015597	other	Lm433		EVM0000129	proximal	Lm433		EVM0008623	distal	Lm533
EVM0006377:TE03|distal	-0.405556	0.025974	0.405556	EVM0006377	distal	Lm433		EVM0006569	distal	Lm433		EVM0012206	distal	Lm533
EVM0002172:TE02|distal	-0.382173	0.0114885	0.382173	EVM0002172	distal	Lm433		EVM0011829	distal	Lm433		EVM0000464	distal	Lm533
EVM0006682:TE02|distal	0.378129	0.0024975	0.378129	EVM0006682	distal	Lm433		EVM0010883	proximal	Lm433		EVM0004704	distal	Lm533
EVM0010530:TE01|proximal	-0.376935	0.0014985	0.376935	EVM0010530	proximal	Lm433		EVM0017167	distal	Lm433		EVM0006370	distal	Lm533
EVM0015644:TE01|proximal	0.375073	0	0.375073	EVM0015644	proximal	Lm433		EVM0006275	proximal	Lm433		EVM0011854	distal	Lm533
EVM0015644:TE02|distal	-0.375073	0	0.375073	EVM0015644	distal	Lm433		EVM0004916	other	Lm433		EVM0002299	distal	Lm533
EVM0014450:TE01|proximal	0.375	0.0274725	0.375	EVM0014450	proximal	Lm433		EVM0007822	proximal	Lm433		EVM0017227	distal	Lm533
EVM0014450:TE02|distal	-0.375	0.0274725	0.375	EVM0014450	distal	Lm433		EVM0012117	distal	Lm433		EVM0005140	distal	Lm533
EVM0002851:TE01|proximal	-0.364286	0.031968	0.364286	EVM0002851	proximal	Lm433		EVM0007522	distal	Lm433		EVM0005738	proximal	Lm533
EVM0010158:TE01|proximal	-0.361111	0.0244755	0.361111	EVM0010158	proximal	Lm433		EVM0000600	proximal	Lm433		EVM0010190	proximal	Lm533
EVM0004769:TE01|proximal	0.360053	0.0194805	0.360053	EVM0004769	proximal	Lm433		EVM0004145	distal	Lm433		EVM0005925	distal	Lm533
EVM0004769:TE02|distal	-0.360053	0.0194805	0.360053	EVM0004769	distal	Lm433		EVM0012453	proximal	Lm433		EVM0017312	proximal	Lm533
EVM0006950:TE01|proximal	-0.356065	0.001998	0.356065	EVM0006950	proximal	Lm433		EVM0016778	proximal	Lm433		EVM0002172	proximal	Lm533
EVM0016874:TE02|distal	0.355563	0.00799201	0.355563	EVM0016874	distal	Lm433		EVM0003735	proximal	Lm433		EVM0009397	other	Lm533
EVM0016874:TE01|proximal	-0.355563	0.00799201	0.355563	EVM0016874	proximal	Lm433		EVM0011052	distal	Lm433		EVM0017407	distal	Lm533
EVM0009959:TE03|distal	0.35	0.040959	0.35	EVM0009959	distal	Lm433		EVM0012206	distal	Lm433		EVM0014130	distal	Lm533
EVM0006377:TE01|proximal	0.347222	0.030969	0.347222	EVM0006377	proximal	Lm433		EVM0014572	other	Lm433		EVM0016339	other	Lm533
EVM0009084:TE01|proximal	0.342725	0.016983	0.342725	EVM0009084	proximal	Lm433		EVM0014694	proximal	Lm433		EVM0012453	proximal	Lm533
EVM0009084:TE02|distal	-0.342725	0.016983	0.342725	EVM0009084	distal	Lm433		EVM0011966	proximal	Lm433		EVM0014065	distal	Lm533
EVM0015830:TE02|other	-0.341991	0.0294705	0.341991	EVM0015830	other	Lm433		EVM0014766	other	Lm433		EVM0012718	proximal	Lm533
EVM0002660:TE01|proximal	0.338624	0.0154845	0.338624	EVM0002660	proximal	Lm433		EVM0016309	proximal	Lm433		EVM0007522	distal	Lm533
EVM0011854:TE02|distal	0.337997	0.0014985	0.337997	EVM0011854	distal	Lm433		EVM0006105	proximal	Lm433		EVM0010962	other	Lm533
EVM0011854:TE01|proximal	-0.337997	0.0014985	0.337997	EVM0011854	proximal	Lm433		EVM0008863	distal	Lm433		EVM0012532	proximal	Lm533
EVM0012718:TE01|proximal	0.337963	0.0034965	0.337963	EVM0012718	proximal	Lm433		EVM0002299	distal	Lm433		EVM0012355	proximal	Lm533
EVM0012718:TE02|distal	-0.337963	0.0034965	0.337963	EVM0012718	distal	Lm433		EVM0007327	proximal	Lm433		EVM0005205	other	Lm533
EVM0010359:TE01|proximal	-0.333333	0.0014985	0.333333	EVM0010359	proximal	Lm433		EVM0011066	proximal	Lm433		EVM0013967	proximal	Lm533
EVM0016367:TE01|proximal	-0.333333	0.0184815	0.333333	EVM0016367	proximal	Lm433		EVM0009813	distal	Lm433		EVM0001106	distal	Lm533
EVM0000843:TE04|other	0.328636	0	0.328636	EVM0000843	other	Lm433		EVM0010716	proximal	Lm433		EVM0003670	proximal	Lm533
EVM0009259:TE02|distal	-0.316667	0.0454545	0.316667	EVM0009259	distal	Lm433		EVM0010396	other	Lm433		EVM0009813	distal	Lm533
EVM0006496:TE01|proximal	0.314815	0.011988	0.314815	EVM0006496	proximal	Lm433		EVM0013436	proximal	Lm433		EVM0004668	distal	Lm533
EVM0006496:TE02|distal	-0.314815	0.011988	0.314815	EVM0006496	distal	Lm433		EVM0011368	proximal	Lm433		EVM0006569	distal	Lm533
EVM0014477:TE01|proximal	0.313914	0.00849151	0.313914	EVM0014477	proximal	Lm433		EVM0003221	proximal	Lm433		EVM0006636	distal	Lm533
EVM0014477:TE02|distal	-0.313914	0.00849151	0.313914	EVM0014477	distal	Lm433		EVM0008377	distal	Lm433		EVM0003735	proximal	Lm533
EVM0000135:TE02|distal	0.312514	0.0034965	0.312514	EVM0000135	distal	Lm433		EVM0006070	distal	Lm433		EVM0002091	distal	Lm533
EVM0000135:TE01|proximal	-0.312514	0.0034965	0.312514	EVM0000135	proximal	Lm433		EVM0006636	distal	Lm433		EVM0006996	proximal	Lm533
EVM0003740:TE02|distal	-0.308839	0.000499501	0.308839	EVM0003740	distal	Lm433		EVM0008010	other	Lm433		EVM0016846	distal	Lm533
EVM0000129:TE01|proximal	0.308333	0.043956	0.308333	EVM0000129	proximal	Lm433		EVM0002782	proximal	Lm433		EVM0009927	proximal	Lm533
EVM0006569:TE02|distal	0.306362	0	0.306362	EVM0006569	distal	Lm433		EVM0004391	proximal	Lm433		EVM0015644	proximal	Lm533
EVM0006569:TE01|proximal	-0.306362	0	0.306362	EVM0006569	proximal	Lm433		EVM0009717	distal	Lm433		EVM0010813	distal	Lm533
EVM0011829:TE02|distal	0.305669	0.00749251	0.305669	EVM0011829	distal	Lm433		EVM0012376	other	Lm433		EVM0006165	proximal	Lm533
EVM0011829:TE01|proximal	-0.305669	0.00749251	0.305669	EVM0011829	proximal	Lm433		EVM0003904	proximal	Lm433		EVM0015486	distal	Lm533
EVM0010883:TE01|proximal	0.302778	0.014985	0.302778	EVM0010883	proximal	Lm433		EVM0002324	distal	Lm433		EVM0001424	distal	Lm533
EVM0015486:TE04|distal	-0.302309	0.0144855	0.302309	EVM0015486	distal	Lm433		EVM0015149	other	Lm433		EVM0017503	other	Lm533
EVM0010257:TE04|distal	-0.3	0.0454545	0.3	EVM0010257	distal	Lm433		EVM0016997	other	Lm433		EVM0007115	proximal	Lm533
EVM0017167:TE02|distal	0.298214	0.046953	0.298214	EVM0017167	distal	Lm433		EVM0007174	distal	Lm433		EVM0005685	proximal	Lm533
EVM0011132:TE03|distal	-0.294745	0.00799201	0.294745	EVM0011132	distal	Lm433		EVM0001907	proximal	Lm433		EVM0005022	distal	Lm533
EVM0013967:TE03|distal	-0.294444	0.010989	0.294444	EVM0013967	distal	Lm433		EVM0015152	distal	Lm433		EVM0014398	proximal	Lm533
EVM0003488:TE01|proximal	-0.293966	0.000999001	0.293966	EVM0003488	proximal	Lm433		EVM0013111	distal	Lm433		EVM0010477	proximal	Lm533
EVM0006010:TE03|other	-0.289953	0.000999001	0.289953	EVM0006010	other	Lm433		EVM0013164	proximal	Lm433		EVM0013164	proximal	Lm533
EVM0006275:TE01|proximal	0.289683	0.0454545	0.289683	EVM0006275	proximal	Lm433		EVM0017503	other	Lm433		EVM0003690	distal	Lm533
EVM0006275:TE02|distal	-0.289683	0.0454545	0.289683	EVM0006275	distal	Lm433		EVM0015662	distal	Lm433		EVM0003221	proximal	Lm533
EVM0003785:TE04|distal	-0.28653	0.002997	0.28653	EVM0003785	distal	Lm433		EVM0007521	distal	Lm433		EVM0014758	distal	Lm533
EVM0012084:TE03|distal	-0.285985	0.00849151	0.285985	EVM0012084	distal	Lm433		EVM0002458	distal	Lm433		EVM0003297	proximal	Lm533
EVM0004916:TE02|other	0.283333	0.0454545	0.283333	EVM0004916	other	Lm433		EVM0009016	proximal	Lm433		EVM0015961	distal	Lm533
EVM0007822:TE01|proximal	0.277778	0.0494505	0.277778	EVM0007822	proximal	Lm433		EVM0011291	distal	Lm433		EVM0011829	distal	Lm533
EVM0012117:TE02|distal	0.272931	0	0.272931	EVM0012117	distal	Lm433		EVM0001750	distal	Lm433		EVM0012117	distal	Lm533
EVM0012117:TE01|proximal	-0.272931	0	0.272931	EVM0012117	proximal	Lm433		EVM0011936	distal	Lm433		EVM0004246	distal	Lm533
EVM0000655:TE02|other	-0.269841	0.047952	0.269841	EVM0000655	other	Lm433		EVM0014775	distal	Lm433		EVM0014333	proximal	Lm533
EVM0007522:TE02|distal	0.268975	0.016983	0.268975	EVM0007522	distal	Lm433		EVM0003750	distal	Lm433		EVM0013721	proximal	Lm533
EVM0007522:TE01|proximal	-0.268975	0.016983	0.268975	EVM0007522	proximal	Lm433		EVM0016862	distal	Lm433		EVM0009576	proximal	Lm533
EVM0000600:TE01|proximal	0.267929	0.021978	0.267929	EVM0000600	proximal	Lm433		EVM0014159	proximal	Lm433		EVM0009016	proximal	Lm533
EVM0000600:TE02|distal	-0.267929	0.021978	0.267929	EVM0000600	distal	Lm433		EVM0012355	proximal	Lm433		EVM0010482	proximal	Lm533
EVM0004145:TE03|distal	0.267778	0.00999001	0.267778	EVM0004145	distal	Lm433		EVM0017312	proximal	Lm433		EVM0010883	proximal	Lm533
EVM0012376:TE01|proximal	-0.2675	0.002997	0.2675	EVM0012376	proximal	Lm433		EVM0000911	proximal	Lm433		EVM0006105	proximal	Lm533
EVM0012453:TE01|proximal	0.265737	0.0014985	0.265737	EVM0012453	proximal	Lm433		EVM0009331	proximal	Lm433		EVM0008010	other	Lm533
EVM0012453:TE02|distal	-0.265737	0.0014985	0.265737	EVM0012453	distal	Lm433		EVM0008586	distal	Lm433		EVM0010530	distal	Lm533
EVM0004391:TE03|distal	-0.261424	0.0374625	0.261424	EVM0004391	distal	Lm433		EVM0015961	distal	Lm433		EVM0006406	proximal	Lm533
EVM0016778:TE01|proximal	0.260952	0.003996	0.260952	EVM0016778	proximal	Lm433		EVM0010530	distal	Lm433		EVM0006816	distal	Lm533
EVM0003735:TE01|proximal	0.258388	0.000499501	0.258388	EVM0003735	proximal	Lm433		EVM0014127	proximal	Lm433		EVM0011250	distal	Lm533
EVM0003735:TE02|distal	-0.258388	0.000499501	0.258388	EVM0003735	distal	Lm433		EVM0008821	distal	Lm433		EVM0012529	proximal	Lm533
EVM0011052:TE02|distal	0.256566	0.0134865	0.256566	EVM0011052	distal	Lm433		EVM0009589	proximal	Lm433		EVM0007564	distal	Lm533
EVM0012206:TE02|distal	0.254592	0.010989	0.254592	EVM0012206	distal	Lm433		EVM0016583	distal	Lm433		EVM0000135	distal	Lm533
EVM0012206:TE01|proximal	-0.254592	0.010989	0.254592	EVM0012206	proximal	Lm433		EVM0010339	distal	Lm433		EVM0001440	proximal	Lm533
EVM0002180:TE03|distal	-0.254386	0.021978	0.254386	EVM0002180	distal	Lm433		EVM0014599	proximal	Lm433		EVM0003904	proximal	Lm533
EVM0014572:TE02|other	0.252965	0.00949051	0.252965	EVM0014572	other	Lm433		EVM0007868	distal	Lm433		EVM0013487	proximal	Lm533
EVM0010698:TE02|distal	-0.252912	0.0034965	0.252912	EVM0010698	distal	Lm433		EVM0010024	distal	Lm433		EVM0017153	distal	Lm533
EVM0013435:TE02|other	-0.252525	0.010989	0.252525	EVM0013435	other	Lm433		EVM0006588	proximal	Lm433		EVM0015235	distal	Lm533
EVM0014694:TE01|proximal	0.2521	0.0034965	0.2521	EVM0014694	proximal	Lm433		EVM0008501	proximal	Lm433		EVM0007464	distal	Lm533
EVM0014694:TE02|distal	-0.2521	0.0034965	0.2521	EVM0014694	distal	Lm433		EVM0008838	distal	Lm433		EVM0002184	distal	Lm533
EVM0008010:TE03|distal	-0.25107	0.00499501	0.25107	EVM0008010	distal	Lm433		EVM0016566	distal	Lm433		EVM0015152	distal	Lm533
EVM0011966:TE01|proximal	0.251024	0	0.251024	EVM0011966	proximal	Lm433		EVM0008570	distal	Lm433		EVM0012321	proximal	Lm533
EVM0011966:TE02|distal	-0.251024	0	0.251024	EVM0011966	distal	Lm433		EVM0017284	proximal	Lm433		EVM0006620	proximal	Lm533
EVM0014766:TE02|other	0.25	0.043956	0.25	EVM0014766	other	Lm433		EVM0015954	other	Lm433		EVM0014694	proximal	Lm533
EVM0016309:TE01|proximal	0.25	0.040959	0.25	EVM0016309	proximal	Lm433		EVM0007240	distal	Lm433		EVM0011512	distal	Lm533
EVM0016309:TE02|distal	-0.25	0.040959	0.25	EVM0016309	distal	Lm433		EVM0003902	distal	Lm433		EVM0013834	proximal	Lm533
EVM0006105:TE01|proximal	0.249261	0.0024975	0.249261	EVM0006105	proximal	Lm433		EVM0013032	other	Lm433		EVM0005645	other	Lm533
EVM0006105:TE02|distal	-0.249261	0.0024975	0.249261	EVM0006105	distal	Lm433		EVM0013967	other	Lm433		EVM0014477	proximal	Lm533
EVM0008885:TE02|distal	-0.2487	0.00649351	0.2487	EVM0008885	distal	Lm433		EVM0015692	distal	Lm433		EVM0009302	distal	Lm533
EVM0008945:TE01|proximal	-0.248005	0.001998	0.248005	EVM0008945	proximal	Lm433		EVM0003608	distal	Lm433		EVM0006565	proximal	Lm533
EVM0012127:TE02|distal	-0.247222	0.0264735	0.247222	EVM0012127	distal	Lm433		EVM0007353	proximal	Lm433		EVM0014127	proximal	Lm533
EVM0008863:TE03|distal	0.247086	0.0254745	0.247086	EVM0008863	distal	Lm433		EVM0010248	proximal	Lm433		EVM0014036	proximal	Lm533
EVM0008863:TE02|other	-0.247086	0.0254745	0.247086	EVM0008863	other	Lm433		EVM0003052	proximal	Lm433		EVM0002782	proximal	Lm533
EVM0004704:TE02|distal	-0.245726	0.0294705	0.245726	EVM0004704	distal	Lm433		EVM0014065	distal	Lm433		EVM0010339	distal	Lm533
EVM0002299:TE03|distal	0.245604	0.0454545	0.245604	EVM0002299	distal	Lm433		EVM0015776	proximal	Lm433		EVM0000076	proximal	Lm533
EVM0007327:TE01|proximal	0.244063	0.003996	0.244063	EVM0007327	proximal	Lm433		EVM0012651	distal	Lm433		EVM0008614	proximal	Lm533
EVM0007327:TE02|distal	-0.244063	0.003996	0.244063	EVM0007327	distal	Lm433		EVM0004246	distal	Lm433		EVM0007353	proximal	Lm533
EVM0011066:TE01|proximal	0.243355	0.0014985	0.243355	EVM0011066	proximal	Lm433		EVM0003690	distal	Lm433		EVM0006931	proximal	Lm533
EVM0011066:TE02|distal	-0.243355	0.0014985	0.243355	EVM0011066	distal	Lm433		EVM0007572	proximal	Lm433		EVM0013559	proximal	Lm533
EVM0006659:TE01|proximal	-0.242778	0.018981	0.242778	EVM0006659	proximal	Lm433		EVM0001440	proximal	Lm433		EVM0011596	distal	Lm533
EVM0009813:TE02|distal	0.242626	0.00549451	0.242626	EVM0009813	distal	Lm433		EVM0010967	proximal	Lm433		EVM0013180	other	Lm533
EVM0009813:TE01|proximal	-0.242626	0.00549451	0.242626	EVM0009813	proximal	Lm433		EVM0015512	proximal	Lm433		EVM0013628	distal	Lm533
EVM0008821:TE01|proximal	-0.242452	0.018981	0.242452	EVM0008821	proximal	Lm433		EVM0008915	other	Lm433		EVM0003599	distal	Lm533
EVM0010883:TE02|other	-0.24213	0.0314685	0.24213	EVM0010883	other	Lm433		EVM0017368	distal	Lm433		EVM0003979	proximal	Lm533
EVM0010716:TE01|proximal	0.241935	0.00499501	0.241935	EVM0010716	proximal	Lm433		EVM0010670	distal	Lm433		EVM0003084	proximal	Lm533
EVM0014258:TE02|other	-0.240741	0.0424575	0.240741	EVM0014258	other	Lm433		EVM0000837	distal	Lm433		EVM0011066	proximal	Lm533
EVM0014146:TE03|distal	-0.239608	0.0344655	0.239608	EVM0014146	distal	Lm433		EVM0002184	distal	Lm433		EVM0002479	proximal	Lm533
EVM0011298:TE02|distal	-0.23955	0.0114885	0.23955	EVM0011298	distal	Lm433		EVM0007125	distal	Lm433		EVM0003052	proximal	Lm533
EVM0010396:TE02|other	0.238889	0.043956	0.238889	EVM0010396	other	Lm433		EVM0003066	distal	Lm433		EVM0010248	proximal	Lm533
EVM0013436:TE01|proximal	0.238407	0.002997	0.238407	EVM0013436	proximal	Lm433		EVM0004193	proximal	Lm433		EVM0015149	other	Lm533
EVM0013436:TE02|distal	-0.238407	0.002997	0.238407	EVM0013436	distal	Lm433		EVM0011865	proximal	Lm433		EVM0016642	proximal	Lm533
EVM0006144:TE02|other	-0.236749	0.014985	0.236749	EVM0006144	other	Lm433		EVM0017227	distal	Lm433		EVM0011842	proximal	Lm533
EVM0011368:TE01|proximal	0.236508	0.0194805	0.236508	EVM0011368	proximal	Lm433		EVM0008703	distal	Lm433		EVM0006002	other	Lm533
EVM0011368:TE02|distal	-0.236508	0.0194805	0.236508	EVM0011368	distal	Lm433		EVM0016881	distal	Lm433		EVM0007903	proximal	Lm533
EVM0003221:TE01|proximal	0.236085	0	0.236085	EVM0003221	proximal	Lm433		EVM0002268	proximal	Lm433		EVM0009805	distal	Lm533
EVM0003221:TE02|distal	-0.236085	0	0.236085	EVM0003221	distal	Lm433		EVM0001814	distal	Lm433		EVM0002458	distal	Lm533
EVM0008377:TE02|distal	0.23473	0.00699301	0.23473	EVM0008377	distal	Lm433		EVM0004858	proximal	Lm433		EVM0013334	distal	Lm533
EVM0006070:TE02|distal	0.234245	0.0184815	0.234245	EVM0006070	distal	Lm433		EVM0014805	proximal	Lm433		EVM0007572	proximal	Lm533
EVM0005236:TE02|distal	-0.23206	0.0044955	0.23206	EVM0005236	distal	Lm433		EVM0011842	proximal	Lm433		EVM0001022	proximal	Lm533
EVM0006636:TE02|distal	0.231921	0.014985	0.231921	EVM0006636	distal	Lm433		EVM0016199	distal	Lm433		EVM0015176	distal	Lm533
EVM0006636:TE01|proximal	-0.231921	0.014985	0.231921	EVM0006636	proximal	Lm433		EVM0014783	proximal	Lm433		EVM0000345	proximal	Lm533
EVM0014577:TE03|other	-0.229437	0.045954	0.229437	EVM0014577	other	Lm433		EVM0009739	distal	Lm433		EVM0016881	distal	Lm533
EVM0008010:TE02|other	0.229089	0.00649351	0.229089	EVM0008010	other	Lm433		EVM0000892	proximal	Lm433		EVM0013385	proximal	Lm533
EVM0002782:TE01|proximal	0.227356	0.0024975	0.227356	EVM0002782	proximal	Lm433		EVM0017153	distal	Lm433		EVM0001907	proximal	Lm533
EVM0002782:TE02|distal	-0.227356	0.0024975	0.227356	EVM0002782	distal	Lm433		EVM0017320	proximal	Lm433		EVM0002232	proximal	Lm533
EVM0004391:TE01|proximal	0.227032	0.0484515	0.227032	EVM0004391	proximal	Lm433		EVM0001695	distal	Lm433		EVM0009685	distal	Lm533
EVM0002736:TE01|proximal	-0.224396	0.046953	0.224396	EVM0002736	proximal	Lm433		EVM0008226	proximal	Lm433		EVM0007327	proximal	Lm533
EVM0013692:TE02|other	-0.223235	0.014985	0.223235	EVM0013692	other	Lm433		EVM0001424	distal	Lm433		EVM0015692	distal	Lm533
EVM0006495:TE01|proximal	-0.222919	0.015984	0.222919	EVM0006495	proximal	Lm433		EVM0013180	other	Lm433		EVM0006045	proximal	Lm533
EVM0009717:TE02|distal	0.221968	0.044955	0.221968	EVM0009717	distal	Lm433		EVM0003497	proximal	Lm433		EVM0016874	distal	Lm533
EVM0009717:TE01|proximal	-0.221968	0.044955	0.221968	EVM0009717	proximal	Lm433		EVM0013017	proximal	Lm433		EVM0000299	distal	Lm533
EVM0012376:TE02|other	0.219408	0.00749251	0.219408	EVM0012376	other	Lm433		EVM0015555	proximal	Lm433		EVM0013411	other	Lm533
EVM0003904:TE01|proximal	0.21835	0	0.21835	EVM0003904	proximal	Lm433		EVM0008614	proximal	Lm433		EVM0016778	proximal	Lm533
EVM0003904:TE02|distal	-0.21835	0	0.21835	EVM0003904	distal	Lm433		EVM0016642	proximal	Lm433		EVM0001330	distal	Lm533
EVM0002324:TE03|distal	0.216667	0.0494505	0.216667	EVM0002324	distal	Lm433		EVM0010813	distal	Lm433		EVM0011966	proximal	Lm533
EVM0002324:TE01|proximal	-0.216667	0.0494505	0.216667	EVM0002324	proximal	Lm433		EVM0008877	proximal	Lm433		EVM0012376	other	Lm533
EVM0015149:TE02|other	0.215556	0.0124875	0.215556	EVM0015149	other	Lm433		EVM0003946	other	Lm433		EVM0016949	proximal	Lm533
EVM0016997:TE02|other	0.215278	0.02997	0.215278	EVM0016997	other	Lm433		EVM0001300	proximal	Lm433		EVM0009443	proximal	Lm533
EVM0005243:TE03|distal	-0.213734	0.001998	0.213734	EVM0005243	distal	Lm433		EVM0009308	proximal	Lm433		EVM0011138	distal	Lm533
EVM0007174:TE02|distal	0.213133	0.034965	0.213133	EVM0007174	distal	Lm433		EVM0013580	distal	Lm433		EVM0009895	distal	Lm533
EVM0007174:TE01|proximal	-0.213133	0.034965	0.213133	EVM0007174	proximal	Lm433		EVM0017104	distal	Lm433		EVM0007643	distal	Lm533
EVM0001907:TE01|proximal	0.212702	0.0024975	0.212702	EVM0001907	proximal	Lm433		EVM0014792	distal	Lm433		EVM0006897	distal	Lm533
EVM0001907:TE02|distal	-0.212702	0.0024975	0.212702	EVM0001907	distal	Lm433		EVM0000891	distal	Lm433		EVM0015555	proximal	Lm533
EVM0015152:TE02|distal	0.211868	0.030969	0.211868	EVM0015152	distal	Lm433		EVM0008036	proximal	Lm433		EVM0014264	distal	Lm533
EVM0015152:TE01|proximal	-0.211868	0.030969	0.211868	EVM0015152	proximal	Lm433		EVM0000553	proximal	Lm433		EVM0014980	distal	Lm533
EVM0013111:TE02|distal	0.210652	0	0.210652	EVM0013111	distal	Lm433		EVM0015217	proximal	Lm433		EVM0003810	proximal	Lm533
EVM0013111:TE01|proximal	-0.210652	0	0.210652	EVM0013111	proximal	Lm433		EVM0013852	proximal	Lm433		EVM0004794	proximal	Lm533
EVM0013164:TE01|proximal	0.210181	0.0294705	0.210181	EVM0013164	proximal	Lm433		EVM0009685	distal	Lm433		EVM0013762	proximal	Lm533
EVM0013164:TE02|distal	-0.210181	0.0294705	0.210181	EVM0013164	distal	Lm433		EVM0006010	distal	Lm433		EVM0010944	proximal	Lm533
EVM0017503:TE03|other	0.208922	0.033966	0.208922	EVM0017503	other	Lm433		EVM0017581	distal	Lm433		EVM0013436	proximal	Lm533
EVM0014130:TE01|proximal	-0.208783	0.0024975	0.208783	EVM0014130	proximal	Lm433		EVM0014473	proximal	Lm433		EVM0000891	distal	Lm533
EVM0015662:TE03|distal	0.208751	0.0284715	0.208751	EVM0015662	distal	Lm433		EVM0014936	distal	Lm433		EVM0003902	distal	Lm533
EVM0014536:TE03|distal	-0.208715	0.030969	0.208715	EVM0014536	distal	Lm433		EVM0010414	proximal	Lm433		EVM0015130	proximal	Lm533
EVM0007521:TE02|distal	0.208658	0.031968	0.208658	EVM0007521	distal	Lm433		EVM0010944	proximal	Lm433		EVM0002065	other	Lm533
EVM0002038:TE04|distal	-0.206862	0.0034965	0.206862	EVM0002038	distal	Lm433		EVM0014532	distal	Lm433		EVM0015776	proximal	Lm533
EVM0016971:TE01|proximal	-0.206203	0.00549451	0.206203	EVM0016971	proximal	Lm433		EVM0004149	proximal	Lm433		EVM0002143	proximal	Lm533
EVM0002458:TE02|distal	0.205357	0.01998	0.205357	EVM0002458	distal	Lm433		EVM0013385	proximal	Lm433		EVM0014572	other	Lm533
EVM0002458:TE01|proximal	-0.205357	0.01998	0.205357	EVM0002458	proximal	Lm433		EVM0001131	proximal	Lm433		EVM0009872	distal	Lm533
EVM0001029:TE01|proximal	-0.203748	0.000499501	0.203748	EVM0001029	proximal	Lm433		EVM0000908	distal	Lm433		EVM0008501	proximal	Lm533
EVM0009016:TE01|proximal	0.20347	0.0014985	0.20347	EVM0009016	proximal	Lm433		EVM0002402	distal	Lm433		EVM0002222	proximal	Lm533
EVM0011291:TE02|distal	0.203114	0.030969	0.203114	EVM0011291	distal	Lm433		EVM0006894	proximal	Lm433		EVM0003608	distal	Lm533
EVM0011291:TE01|proximal	-0.203114	0.030969	0.203114	EVM0011291	proximal	Lm433		EVM0012383	distal	Lm433		EVM0013852	proximal	Lm533
EVM0001750:TE02|distal	0.201792	0.035964	0.201792	EVM0001750	distal	Lm433		EVM0000242	proximal	Lm433		EVM0008872	proximal	Lm533
EVM0011936:TE03|distal	0.201437	0.0104895	0.201437	EVM0011936	distal	Lm433		EVM0012614	distal	Lm433		EVM0009064	distal	Lm533
EVM0014775:TE02|distal	0.201105	0	0.201105	EVM0014775	distal	Lm433		EVM0008081	distal	Lm433		EVM0010622	proximal	Lm533
EVM0005153:TE03|distal	-0.200945	0.0264735	0.200945	EVM0005153	distal	Lm433		EVM0013618	distal	Lm433		EVM0013682	proximal	Lm533
EVM0003750:TE02|distal	0.200623	0.0244755	0.200623	EVM0003750	distal	Lm433		EVM0007357	proximal	Lm433		EVM0017419	proximal	Lm533
EVM0003750:TE01|proximal	-0.200623	0.0244755	0.200623	EVM0003750	proximal	Lm433		EVM0009078	proximal	Lm433		EVM0002567	proximal	Lm533
EVM0005935:TE01|proximal	-0.200383	0.0344655	0.200383	EVM0005935	proximal	Lm433		EVM0008983	proximal	Lm433		EVM0014599	proximal	Lm533
EVM0009614:TE03|distal	-0.199964	0.044955	0.199964	EVM0009614	distal	Lm433		EVM0015016	proximal	Lm433		EVM0000708	distal	Lm533
EVM0013879:TE01|proximal	-0.199543	0.015984	0.199543	EVM0013879	proximal	Lm433		EVM0003979	proximal	Lm433		EVM0003731	distal	Lm533
EVM0016862:TE02|distal	0.196942	0.003996	0.196942	EVM0016862	distal	Lm433		EVM0007444	other	Lm433		EVM0002768	proximal	Lm533
EVM0016862:TE01|proximal	-0.196942	0.003996	0.196942	EVM0016862	proximal	Lm433		EVM0011284	other	Lm433		EVM0007885	proximal	Lm533
EVM0014159:TE01|proximal	0.195601	0.010989	0.195601	EVM0014159	proximal	Lm433		EVM0008530	other	Lm433		EVM0000892	proximal	Lm533
EVM0011437:TE02|distal	-0.195476	0.00849151	0.195476	EVM0011437	distal	Lm433		EVM0009611	proximal	Lm433		EVM0007232	proximal	Lm533
EVM0015036:TE02|distal	-0.194853	0.0424575	0.194853	EVM0015036	distal	Lm433		EVM0008872	proximal	Lm433		EVM0002358	proximal	Lm533
EVM0012355:TE01|proximal	0.193812	0.00749251	0.193812	EVM0012355	proximal	Lm433		EVM0000060	other	Lm433		EVM0013034	proximal	Lm533
EVM0012355:TE02|distal	-0.193812	0.00749251	0.193812	EVM0012355	distal	Lm433		EVM0007903	proximal	Lm433		EVM0012595	proximal	Lm533
EVM0017312:TE01|proximal	0.193335	0.0154845	0.193335	EVM0017312	proximal	Lm433		EVM0004828	proximal	Lm433		EVM0004181	proximal	Lm533
EVM0000911:TE01|proximal	0.19311	0.0444555	0.19311	EVM0000911	proximal	Lm433		EVM0006455	proximal	Lm433		EVM0005512	proximal	Lm533
EVM0009331:TE01|proximal	0.192459	0.003996	0.192459	EVM0009331	proximal	Lm433		EVM0003103	proximal	Lm433		EVM0011865	proximal	Lm533
EVM0009331:TE02|distal	-0.192459	0.003996	0.192459	EVM0009331	distal	Lm433		EVM0012595	proximal	Lm433		EVM0003267	proximal	Lm533
EVM0008586:TE02|distal	0.19227	0.00749251	0.19227	EVM0008586	distal	Lm433		EVM0001988	other	Lm433		EVM0012455	proximal	Lm533
EVM0008915:TE03|distal	-0.19215	0.00749251	0.19215	EVM0008915	distal	Lm433		EVM0013412	proximal	Lm433		EVM0002559	proximal	Lm533
EVM0008440:TE02|distal	-0.190909	0.046953	0.190909	EVM0008440	distal	Lm433		EVM0002257	distal	Lm433		EVM0009739	distal	Lm533
EVM0015961:TE02|distal	0.190237	0.00499501	0.190237	EVM0015961	distal	Lm433		EVM0010001	distal	Lm433		EVM0016950	proximal	Lm533
EVM0010530:TE02|distal	0.188468	0.011988	0.188468	EVM0010530	distal	Lm433		EVM0014457	distal	Lm433		EVM0013017	proximal	Lm533
EVM0014127:TE01|proximal	0.187974	0	0.187974	EVM0014127	proximal	Lm433		EVM0002567	proximal	Lm433		EVM0014775	distal	Lm533
EVM0014127:TE02|distal	-0.187974	0	0.187974	EVM0014127	distal	Lm433		EVM0003810	proximal	Lm433		EVM0003066	distal	Lm533
EVM0008821:TE04|distal	0.186896	0.0354645	0.186896	EVM0008821	distal	Lm433		EVM0006045	proximal	Lm433		EVM0006459	proximal	Lm533
EVM0001618:TE02|distal	-0.186603	0.0474525	0.186603	EVM0001618	distal	Lm433		EVM0002479	proximal	Lm433		EVM0008036	proximal	Lm533
EVM0006556:TE03|distal	-0.184238	0.026973	0.184238	EVM0006556	distal	Lm433		EVM0005236	proximal	Lm433		EVM0002976	proximal	Lm533
EVM0008417:TE02|distal	-0.183998	0.0394605	0.183998	EVM0008417	distal	Lm433		EVM0006996	proximal	Lm433		EVM0011284	other	Lm533
EVM0009589:TE01|proximal	0.183988	0.000499501	0.183988	EVM0009589	proximal	Lm433		EVM0009290	distal	Lm433		EVM0012668	proximal	Lm533
EVM0009589:TE02|distal	-0.183988	0.000499501	0.183988	EVM0009589	distal	Lm433		EVM0010477	proximal	Lm433		EVM0009290	distal	Lm533
EVM0016583:TE02|distal	0.183983	0.042957	0.183983	EVM0016583	distal	Lm433		EVM0014516	distal	Lm433		EVM0010967	proximal	Lm533
EVM0011369:TE02|distal	-0.182143	0.0374625	0.182143	EVM0011369	distal	Lm433		EVM0002222	proximal	Lm433		EVM0004059	other	Lm533
EVM0001921:TE02|distal	-0.181231	0.016983	0.181231	EVM0001921	distal	Lm433		EVM0007232	proximal	Lm433		EVM0002268	proximal	Lm533
EVM0000027:TE02|other	-0.179545	0.0434565	0.179545	EVM0000027	other	Lm433		EVM0004582	proximal	Lm433		EVM0013232	distal	Lm533
EVM0010339:TE02|distal	0.178994	0.017982	0.178994	EVM0010339	distal	Lm433		EVM0012768	distal	Lm433		EVM0001146	distal	Lm533
EVM0010339:TE01|proximal	-0.178994	0.017982	0.178994	EVM0010339	proximal	Lm433		EVM0000432	proximal	Lm433		EVM0014489	proximal	Lm533
EVM0016663:TE02|distal	-0.178451	0.0499501	0.178451	EVM0016663	distal	Lm433		EVM0007973	proximal	Lm433		EVM0007189	distal	Lm533
EVM0001084:TE01|proximal	-0.17801	0.0044955	0.17801	EVM0001084	proximal	Lm433		EVM0001479	proximal	Lm433		EVM0003917	distal	Lm533
EVM0014599:TE01|proximal	0.177739	0.00699301	0.177739	EVM0014599	proximal	Lm433		EVM0013964	distal	Lm433		EVM0003103	proximal	Lm533
EVM0007868:TE03|distal	0.177417	0.03996	0.177417	EVM0007868	distal	Lm433		EVM0014847	other	Lm433		EVM0017581	distal	Lm533
EVM0010024:TE02|distal	0.176525	0.0174825	0.176525	EVM0010024	distal	Lm433		EVM0010606	proximal	Lm433		EVM0003685	distal	Lm533
EVM0015235:TE02|distal	-0.17619	0.0424575	0.17619	EVM0015235	distal	Lm433		EVM0011512	distal	Lm433		EVM0000887	distal	Lm533
EVM0003608:TE01|proximal	-0.17536	0.0104895	0.17536	EVM0003608	proximal	Lm433		EVM0009328	proximal	Lm433		EVM0009589	proximal	Lm533
EVM0006588:TE01|proximal	0.174242	0.033966	0.174242	EVM0006588	proximal	Lm433		EVM0011256	proximal	Lm433		EVM0001750	distal	Lm533
EVM0006588:TE02|distal	-0.174242	0.033966	0.174242	EVM0006588	distal	Lm433		EVM0007557	distal	Lm433		EVM0013111	distal	Lm533
EVM0008501:TE01|proximal	0.174165	0	0.174165	EVM0008501	proximal	Lm433		EVM0009566	proximal	Lm433		EVM0016005	other	Lm533
EVM0008501:TE02|distal	-0.174165	0	0.174165	EVM0008501	distal	Lm433		EVM0016823	proximal	Lm433		EVM0001078	other	Lm533
EVM0009016:TE03|distal	-0.174067	0.00499501	0.174067	EVM0009016	distal	Lm433		EVM0003785	other	Lm433		EVM0000856	proximal	Lm533
EVM0008838:TE02|distal	0.17392	0.01998	0.17392	EVM0008838	distal	Lm433		EVM0015656	distal	Lm433		EVM0006553	proximal	Lm533
EVM0008838:TE01|proximal	-0.17392	0.01998	0.17392	EVM0008838	proximal	Lm433		EVM0009924	distal	Lm433		EVM0010754	proximal	Lm533
EVM0016566:TE02|distal	0.173434	0.0424575	0.173434	EVM0016566	distal	Lm433		EVM0011788	distal	Lm433		EVM0000607	proximal	Lm533
EVM0008570:TE02|distal	0.172668	0.014985	0.172668	EVM0008570	distal	Lm433		EVM0014176	distal	Lm433		EVM0008341	proximal	Lm533
EVM0008570:TE01|proximal	-0.172668	0.014985	0.172668	EVM0008570	proximal	Lm433		EVM0017274	distal	Lm433		EVM0008041	proximal	Lm533
EVM0000704:TE02|distal	-0.170945	0.0284715	0.170945	EVM0000704	distal	Lm433		EVM0010234	proximal	Lm433		EVM0016086	distal	Lm533
EVM0017284:TE01|proximal	0.169986	0.0024975	0.169986	EVM0017284	proximal	Lm433		EVM0005243	other	Lm433		EVM0010024	distal	Lm533
EVM0017284:TE02|distal	-0.169986	0.0024975	0.169986	EVM0017284	distal	Lm433		EVM0000887	other	Lm433		EVM0001039	other	Lm533
EVM0009252:TE04|other	-0.169783	0.0204795	0.169783	EVM0009252	other	Lm433		EVM0014544	distal	Lm433		EVM0001869	proximal	Lm533
EVM0009274:TE03|distal	-0.169619	0.0454545	0.169619	EVM0009274	distal	Lm433		EVM0009845	proximal	Lm433		EVM0005871	distal	Lm533
EVM0015954:TE02|other	0.168925	0.0324675	0.168925	EVM0015954	other	Lm433		EVM0012258	distal	Lm433		EVM0017320	proximal	Lm533
EVM0007240:TE04|distal	0.168858	0.00499501	0.168858	EVM0007240	distal	Lm433		EVM0007271	other	Lm433		EVM0015519	proximal	Lm533
EVM0003902:TE05|distal	0.168816	0.010989	0.168816	EVM0003902	distal	Lm433		EVM0004317	distal	Lm433		EVM0009569	distal	Lm533
EVM0015208:TE02|distal	-0.168331	0.0224775	0.168331	EVM0015208	distal	Lm433		EVM0010275	distal	Lm433		EVM0014262	proximal	Lm533
EVM0013032:TE02|other	0.168301	0.0444555	0.168301	EVM0013032	other	Lm433		EVM0016211	proximal	Lm433		EVM0009845	proximal	Lm533
EVM0013967:TE02|other	0.168254	0.0384615	0.168254	EVM0013967	other	Lm433		EVM0010754	proximal	Lm433		EVM0007373	proximal	Lm533
EVM0015692:TE02|distal	0.167651	0.00849151	0.167651	EVM0015692	distal	Lm433		EVM0001025	proximal	Lm433		EVM0001911	proximal	Lm533
EVM0015692:TE01|proximal	-0.167651	0.00849151	0.167651	EVM0015692	proximal	Lm433		EVM0016971	distal	Lm433		EVM0007486	proximal	Lm533
EVM0003608:TE03|distal	0.167565	0.010989	0.167565	EVM0003608	distal	Lm433		EVM0003928	distal	Lm433		EVM0014277	other	Lm533
EVM0007353:TE01|proximal	0.166964	0.000499501	0.166964	EVM0007353	proximal	Lm433		EVM0011138	distal	Lm433		EVM0017040	proximal	Lm533
EVM0007353:TE02|distal	-0.166964	0.000499501	0.166964	EVM0007353	distal	Lm433		EVM0001078	other	Lm433		EVM0001131	proximal	Lm533
EVM0010248:TE01|proximal	0.166881	0.002997	0.166881	EVM0010248	proximal	Lm433		EVM0004181	proximal	Lm433		EVM0012253	distal	Lm533
EVM0010248:TE02|distal	-0.166881	0.002997	0.166881	EVM0010248	distal	Lm433		EVM0001681	distal	Lm433		EVM0009336	distal	Lm533
EVM0003052:TE01|proximal	0.165483	0.000999001	0.165483	EVM0003052	proximal	Lm433		EVM0013026	distal	Lm433		EVM0017572	proximal	Lm533
EVM0005344:TE03|distal	-0.164815	0.0134865	0.164815	EVM0005344	distal	Lm433		EVM0003722	distal	Lm433		EVM0010606	proximal	Lm533
EVM0010670:TE02|other	-0.164683	0.0494505	0.164683	EVM0010670	other	Lm433		EVM0002038	other	Lm433		EVM0017084	distal	Lm533
EVM0014065:TE02|distal	0.16458	0.0014985	0.16458	EVM0014065	distal	Lm433		EVM0013395	proximal	Lm433		EVM0002556	distal	Lm533
EVM0015776:TE01|proximal	0.16416	0.020979	0.16416	EVM0015776	proximal	Lm433		EVM0015574	distal	Lm433		EVM0012611	other	Lm533
EVM0015776:TE02|distal	-0.16416	0.020979	0.16416	EVM0015776	distal	Lm433		EVM0009653	distal	Lm433		EVM0006696	proximal	Lm533
EVM0012651:TE02|distal	0.163466	0.0154845	0.163466	EVM0012651	distal	Lm433		EVM0015388	proximal	Lm433		EVM0005236	proximal	Lm533
EVM0012651:TE01|proximal	-0.163466	0.0154845	0.163466	EVM0012651	proximal	Lm433		EVM0016329	proximal	Lm433		EVM0006894	distal	Lm533
EVM0004246:TE02|distal	0.163313	0.010989	0.163313	EVM0004246	distal	Lm433		EVM0002002	distal	Lm433		EVM0006992	distal	Lm533
EVM0004246:TE01|proximal	-0.163313	0.010989	0.163313	EVM0004246	proximal	Lm433		EVM0012078	distal	Lm433		EVM0013664	proximal	Lm533
EVM0003690:TE02|distal	0.162864	0.012987	0.162864	EVM0003690	distal	Lm433		EVM0008730	distal	Lm433		EVM0016211	proximal	Lm533
EVM0003690:TE01|proximal	-0.162864	0.012987	0.162864	EVM0003690	proximal	Lm433		EVM0007666	distal	Lm433		EVM0007066	distal	Lm533
EVM0007572:TE01|proximal	0.16155	0	0.16155	EVM0007572	proximal	Lm433		EVM0012974	distal	Lm433		EVM0002618	distal	Lm533
EVM0007572:TE02|distal	-0.16155	0	0.16155	EVM0007572	distal	Lm433		EVM0016704	distal	Lm433		EVM0011589	proximal	Lm533
EVM0001440:TE01|proximal	0.161388	0.0024975	0.161388	EVM0001440	proximal	Lm433		EVM0007896	distal	Lm433		EVM0007357	proximal	Lm533
EVM0010967:TE01|proximal	0.160598	0.016983	0.160598	EVM0010967	proximal	Lm433		EVM0013517	distal	Lm433		EVM0003722	distal	Lm533
EVM0010967:TE02|distal	-0.160598	0.016983	0.160598	EVM0010967	distal	Lm433		EVM0011227	distal	Lm433		EVM0015968	distal	Lm533
EVM0015512:TE01|proximal	0.15963	0.031968	0.15963	EVM0015512	proximal	Lm433		EVM0013074	distal	Lm433		EVM0011386	distal	Lm533
EVM0013180:TE01|proximal	-0.159445	0	0.159445	EVM0013180	proximal	Lm433		EVM0011204	distal	Lm433		EVM0014783	proximal	Lm533
EVM0008915:TE02|other	0.159221	0.0114885	0.159221	EVM0008915	other	Lm433		EVM0010521	distal	Lm433		EVM0006847	distal	Lm533
EVM0017368:TE02|distal	0.159127	0.0484515	0.159127	EVM0017368	distal	Lm433		EVM0012345	distal	Lm433		EVM0001124	proximal	Lm533
EVM0017368:TE01|proximal	-0.159127	0.0484515	0.159127	EVM0017368	proximal	Lm433		EVM0013180	distal	Lm433		EVM0012309	proximal	Lm533
EVM0015613:TE02|other	-0.15857	0.000999001	0.15857	EVM0015613	other	Lm433		EVM0001084	distal	Lm433		EVM0015414	other	Lm533
EVM0010670:TE03|distal	0.158333	0.0494505	0.158333	EVM0010670	distal	Lm433		EVM0013879	distal	Lm433		EVM0016918	proximal	Lm533
EVM0000837:TE02|distal	0.158312	0.045954	0.158312	EVM0000837	distal	Lm433		EVM0005935	distal	Lm433		EVM0014936	distal	Lm533
EVM0000837:TE01|proximal	-0.158312	0.045954	0.158312	EVM0000837	proximal	Lm433		EVM0001029	distal	Lm433		EVM0014516	distal	Lm533
EVM0002184:TE02|distal	0.157283	0.00699301	0.157283	EVM0002184	distal	Lm433		EVM0006495	distal	Lm433		EVM0001610	distal	Lm533
EVM0002184:TE01|proximal	-0.157283	0.00699301	0.157283	EVM0002184	proximal	Lm433		EVM0006659	distal	Lm433		EVM0000188	distal	Lm533
EVM0007125:TE02|distal	0.156537	0.0024975	0.156537	EVM0007125	distal	Lm433		EVM0008945	distal	Lm433		EVM0001479	proximal	Lm533
EVM0007125:TE01|proximal	-0.156537	0.0024975	0.156537	EVM0007125	proximal	Lm433		EVM0012376	distal	Lm433		EVM0013412	proximal	Lm533
EVM0011512:TE02|other	-0.156318	0.013986	0.156318	EVM0011512	other	Lm433		EVM0003488	distal	Lm433		EVM0008226	proximal	Lm533
EVM0015574:TE01|proximal	-0.155841	0.00999001	0.155841	EVM0015574	proximal	Lm433		EVM0010359	distal	Lm433		EVM0014537	other	Lm533
EVM0003066:TE02|distal	0.155656	0.0154845	0.155656	EVM0003066	distal	Lm433		EVM0016367	distal	Lm433		EVM0011828	other	Lm533
EVM0004193:TE01|proximal	0.155115	0.0144855	0.155115	EVM0004193	proximal	Lm433		EVM0010158	distal	Lm433		EVM0004134	distal	Lm533
EVM0004193:TE02|distal	-0.155115	0.0144855	0.155115	EVM0004193	distal	Lm433		EVM0002851	distal	Lm433		EVM0007079	proximal	Lm533
EVM0011865:TE01|proximal	0.153565	0	0.153565	EVM0011865	proximal	Lm433		EVM0007303	distal	Lm433		EVM0000070	distal	Lm533
EVM0011865:TE02|distal	-0.153565	0	0.153565	EVM0011865	distal	Lm433		EVM0014526	distal	Lm433		EVM0013325	distal	Lm533
EVM0017227:TE02|distal	0.153293	0.002997	0.153293	EVM0017227	distal	Lm433		EVM0014954	distal	Lm433		EVM0000219	proximal	Lm533
EVM0003490:TE02|distal	-0.153125	0.001998	0.153125	EVM0003490	distal	Lm433		EVM0011229	other	Lm433		EVM0010409	proximal	Lm533
EVM0008703:TE02|distal	0.152603	0.0124875	0.152603	EVM0008703	distal	Lm433		EVM0001778	other	Lm433		EVM0001793	proximal	Lm533
EVM0008703:TE01|proximal	-0.152603	0.0124875	0.152603	EVM0008703	proximal	Lm433		EVM0015054	other	Lm433		EVM0000798	proximal	Lm533
EVM0016881:TE02|distal	0.152272	0.0044955	0.152272	EVM0016881	distal	Lm433		EVM0003902	other	Lm433		EVM0010623	distal	Lm533
EVM0002268:TE01|proximal	0.152148	0.001998	0.152148	EVM0002268	proximal	Lm433		EVM0017104	other	Lm433		EVM0003928	proximal	Lm533
EVM0002268:TE02|distal	-0.152148	0.001998	0.152148	EVM0002268	distal	Lm433		EVM0007189	other	Lm433		EVM0007131	proximal	Lm533
EVM0001814:TE03|distal	0.151683	0.023976	0.151683	EVM0001814	distal	Lm433		EVM0008929	other	Lm433		EVM0005274	proximal	Lm533
EVM0000060:TE04|distal	-0.151414	0.0164835	0.151414	EVM0000060	distal	Lm433		EVM0007238	other	Lm433		EVM0004134	distal	Lm533
EVM0004858:TE01|proximal	0.151234	0.020979	0.151234	EVM0004858	proximal	Lm433		EVM0009302	other	Lm433		EVM0005589	distal	Lm533
EVM0004858:TE02|distal	-0.151234	0.020979	0.151234	EVM0004858	distal	Lm433		EVM0003691	other	Lm433		EVM0011820	distal	Lm533
EVM0014805:TE01|proximal	0.150966	0.0104895	0.150966	EVM0014805	proximal	Lm433		EVM0008520	other	Lm433		EVM0001610	distal	Lm533
EVM0014805:TE02|distal	-0.150966	0.0104895	0.150966	EVM0014805	distal	Lm433		EVM0006950	other	Lm433		EVM0007791	distal	Lm533
EVM0011842:TE01|proximal	0.150475	0.00999001	0.150475	EVM0011842	proximal	Lm433		EVM0011512	other	Lm433		EVM0014516	distal	Lm533
EVM0011842:TE02|distal	-0.150475	0.00999001	0.150475	EVM0011842	distal	Lm433		EVM0015613	other	Lm433		EVM0014936	distal	Lm533
EVM0016199:TE02|distal	0.149952	0.00599401	0.149952	EVM0016199	distal	Lm433		EVM0010670	other	Lm433		EVM0006847	distal	Lm533
EVM0016199:TE01|proximal	-0.149952	0.00599401	0.149952	EVM0016199	proximal	Lm433		EVM0009252	other	Lm433		EVM0002618	distal	Lm533
EVM0014783:TE01|proximal	0.149891	0.00899101	0.149891	EVM0014783	proximal	Lm433		EVM0000027	other	Lm433		EVM0010521	distal	Lm533
EVM0014783:TE02|distal	-0.149891	0.00899101	0.149891	EVM0014783	distal	Lm433		EVM0013692	other	Lm433		EVM0007066	distal	Lm533
EVM0009739:TE02|distal	0.149552	0.003996	0.149552	EVM0009739	distal	Lm433		EVM0014577	other	Lm433		EVM0006894	distal	Lm533
EVM0009739:TE01|proximal	-0.149552	0.003996	0.149552	EVM0009739	proximal	Lm433		EVM0006144	other	Lm433		EVM0002556	distal	Lm533
EVM0000892:TE01|proximal	0.149187	0	0.149187	EVM0000892	proximal	Lm433		EVM0014258	other	Lm433		EVM0009336	distal	Lm533
EVM0000892:TE02|distal	-0.149187	0	0.149187	EVM0000892	distal	Lm433		EVM0010883	other	Lm433		EVM0009569	distal	Lm533
EVM0017153:TE03|distal	0.149057	0.00999001	0.149057	EVM0017153	distal	Lm433		EVM0008863	other	Lm433		EVM0012871	distal	Lm533
EVM0017320:TE01|proximal	0.148168	0	0.148168	EVM0017320	proximal	Lm433		EVM0013435	other	Lm433		EVM0016086	distal	Lm533
EVM0008061:TE02|distal	-0.147618	0.0034965	0.147618	EVM0008061	distal	Lm433		EVM0000655	other	Lm433		EVM0013111	distal	Lm533
EVM0012174:TE02|distal	-0.14709	0.044955	0.14709	EVM0012174	distal	Lm433		EVM0006010	other	Lm433		EVM0003685	distal	Lm533
EVM0001695:TE02|distal	0.146656	0.0374625	0.146656	EVM0001695	distal	Lm433		EVM0015830	other	Lm433		EVM0017581	distal	Lm533
EVM0008226:TE01|proximal	0.146546	0.0034965	0.146546	EVM0008226	proximal	Lm433		EVM0007237	other	Lm433		EVM0009198	distal	Lm533
EVM0008226:TE02|distal	-0.146546	0.0034965	0.146546	EVM0008226	distal	Lm433		EVM0008357	proximal	Lm433		EVM0001146	distal	Lm533
EVM0001424:TE02|distal	0.144437	0.0124875	0.144437	EVM0001424	distal	Lm433		EVM0003959	proximal	Lm433		EVM0011462	distal	Lm533
EVM0001424:TE01|proximal	-0.144437	0.0124875	0.144437	EVM0001424	proximal	Lm433		EVM0001733	proximal	Lm433		EVM0001436	distal	Lm533
EVM0013180:TE03|other	0.143698	0.000999001	0.143698	EVM0013180	other	Lm433		EVM0014496	proximal	Lm433		EVM0009290	distal	Lm533
EVM0012345:TE01|proximal	-0.143573	0.0134865	0.143573	EVM0012345	proximal	Lm433		EVM0006584	proximal	Lm433		EVM0008700	distal	Lm533
EVM0003497:TE01|proximal	0.143003	0.0284715	0.143003	EVM0003497	proximal	Lm433		EVM0003946	proximal	Lm433		EVM0009739	distal	Lm533
EVM0003497:TE02|distal	-0.143003	0.0284715	0.143003	EVM0003497	distal	Lm433		EVM0003744	proximal	Lm433		EVM0013517	distal	Lm533
EVM0006950:TE02|other	-0.142476	0.023976	0.142476	EVM0006950	other	Lm433		EVM0005810	proximal	Lm433		EVM0002371	distal	Lm533
EVM0005728:TE02|distal	-0.141225	0.0234765	0.141225	EVM0005728	distal	Lm433		EVM0008530	proximal	Lm433		EVM0009872	distal	Lm533
EVM0000708:TE02|distal	-0.141108	0.018981	0.141108	EVM0000708	distal	Lm433		EVM0007821	proximal	Lm433		EVM0014130	distal	Lm533
EVM0013017:TE01|proximal	0.141055	0	0.141055	EVM0013017	proximal	Lm433		EVM0004044	proximal	Lm433		EVM0009302	distal	Lm533
EVM0013017:TE02|distal	-0.141055	0	0.141055	EVM0013017	distal	Lm433		EVM0005571	proximal	Lm433		EVM0000891	distal	Lm533
EVM0015555:TE01|proximal	0.14043	0.010989	0.14043	EVM0015555	proximal	Lm433		EVM0002358	proximal	Lm433		EVM0013180	distal	Lm533
EVM0015555:TE02|distal	-0.14043	0.010989	0.14043	EVM0015555	distal	Lm433		EVM0004698	proximal	Lm433		EVM0014980	distal	Lm533
EVM0008614:TE01|proximal	0.140385	0.0414585	0.140385	EVM0008614	proximal	Lm433		EVM0012625	proximal	Lm433		EVM0014264	distal	Lm533
EVM0008614:TE02|distal	-0.140385	0.0414585	0.140385	EVM0008614	distal	Lm433		EVM0016900	proximal	Lm433		EVM0006897	distal	Lm533
EVM0016642:TE01|proximal	0.139077	0	0.139077	EVM0016642	proximal	Lm433		EVM0009387	proximal	Lm433		EVM0011138	distal	Lm533
EVM0016642:TE02|distal	-0.139077	0	0.139077	EVM0016642	distal	Lm433		EVM0011493	proximal	Lm433		EVM0016874	distal	Lm533
EVM0010521:TE01|proximal	-0.139009	0.0134865	0.139009	EVM0010521	proximal	Lm433		EVM0006784	proximal	Lm433		EVM0015692	distal	Lm533
EVM0010813:TE02|distal	0.138375	0.035964	0.138375	EVM0010813	distal	Lm433		EVM0011106	proximal	Lm433		EVM0015176	distal	Lm533
EVM0015341:TE02|distal	-0.137325	0.0194805	0.137325	EVM0015341	distal	Lm433		EVM0013211	proximal	Lm433		EVM0013334	distal	Lm533
EVM0008877:TE01|proximal	0.137013	0.012987	0.137013	EVM0008877	proximal	Lm433		EVM0015177	proximal	Lm433		EVM0006002	distal	Lm533
EVM0003946:TE02|other	0.136925	0.015984	0.136925	EVM0003946	other	Lm433		EVM0014430	proximal	Lm433		EVM0002458	distal	Lm533
EVM0001300:TE01|proximal	0.136913	0.001998	0.136913	EVM0001300	proximal	Lm433		EVM0005566	proximal	Lm433		EVM0017227	distal	Lm533
EVM0001300:TE02|distal	-0.136913	0.001998	0.136913	EVM0001300	distal	Lm433		EVM0009064	proximal	Lm433		EVM0009805	distal	Lm533
EVM0009308:TE01|proximal	0.13658	0.0154845	0.13658	EVM0009308	proximal	Lm433		EVM0006754	proximal	Lm433		EVM0003599	distal	Lm533
EVM0009308:TE02|distal	-0.13658	0.0154845	0.13658	EVM0009308	distal	Lm433		EVM0000823	proximal	Lm433		EVM0011596	distal	Lm533
EVM0013580:TE02|distal	0.136133	0.0364635	0.136133	EVM0013580	distal	Lm433		EVM0006508	proximal	Lm433		EVM0010339	distal	Lm533
EVM0013580:TE01|proximal	-0.136133	0.0364635	0.136133	EVM0013580	proximal	Lm433		EVM0003353	proximal	Lm433		EVM0003608	distal	Lm533
EVM0017104:TE03|distal	0.135843	0.0144855	0.135843	EVM0017104	distal	Lm433		EVM0007694	proximal	Lm433		EVM0001695	distal	Lm533
EVM0014792:TE02|distal	0.135775	0.000499501	0.135775	EVM0014792	distal	Lm433		EVM0014572	proximal	Lm433		EVM0015152	distal	Lm533
EVM0014792:TE01|proximal	-0.135775	0.000499501	0.135775	EVM0014792	proximal	Lm433		EVM0017569	proximal	Lm433		EVM0002184	distal	Lm533
EVM0008520:TE02|other	-0.135693	0.010989	0.135693	EVM0008520	other	Lm433		EVM0010990	proximal	Lm433		EVM0001084	distal	Lm533
EVM0000891:TE02|distal	0.135563	0.002997	0.135563	EVM0000891	distal	Lm433		EVM0016802	proximal	Lm433		EVM0011204	distal	Lm533
EVM0000891:TE01|proximal	-0.135563	0.002997	0.135563	EVM0000891	proximal	Lm433		EVM0003297	proximal	Lm433		EVM0000135	distal	Lm533
EVM0008036:TE01|proximal	0.134922	0	0.134922	EVM0008036	proximal	Lm433		EVM0015341	proximal	Lm433		EVM0005935	distal	Lm533
EVM0008036:TE02|distal	-0.134922	0	0.134922	EVM0008036	distal	Lm433		EVM0000708	proximal	Lm433		EVM0006495	distal	Lm533
EVM0000553:TE01|proximal	0.134921	0.0424575	0.134921	EVM0000553	proximal	Lm433		EVM0005728	proximal	Lm433		EVM0004246	distal	Lm533
EVM0000553:TE02|distal	-0.134921	0.0424575	0.134921	EVM0000553	distal	Lm433		EVM0012174	proximal	Lm433		EVM0012117	distal	Lm533
EVM0015217:TE01|proximal	0.134875	0.00849151	0.134875	EVM0015217	proximal	Lm433		EVM0008061	proximal	Lm433		EVM0011829	distal	Lm533
EVM0015217:TE02|distal	-0.134875	0.00849151	0.134875	EVM0015217	distal	Lm433		EVM0000060	proximal	Lm433		EVM0014758	distal	Lm533
EVM0011204:TE01|proximal	-0.134477	0.001998	0.134477	EVM0011204	proximal	Lm433		EVM0003490	proximal	Lm433		EVM0003690	distal	Lm533
EVM0013852:TE01|proximal	0.133869	0.002997	0.133869	EVM0013852	proximal	Lm433		EVM0005344	proximal	Lm433		EVM0005022	distal	Lm533
EVM0013852:TE02|distal	-0.133869	0.002997	0.133869	EVM0013852	distal	Lm433		EVM0015208	proximal	Lm433		EVM0001029	distal	Lm533
EVM0009685:TE02|distal	0.13361	0.00899101	0.13361	EVM0009685	distal	Lm433		EVM0009274	proximal	Lm433		EVM0001424	distal	Lm533
EVM0006010:TE04|distal	0.133604	0.00649351	0.133604	EVM0006010	distal	Lm433		EVM0000704	proximal	Lm433		EVM0012376	distal	Lm533
EVM0017581:TE02|distal	0.133108	0.001998	0.133108	EVM0017581	distal	Lm433		EVM0015235	proximal	Lm433		EVM0006636	distal	Lm533
EVM0017581:TE01|proximal	-0.133108	0.001998	0.133108	EVM0017581	proximal	Lm433		EVM0016663	proximal	Lm433		EVM0006569	distal	Lm533
EVM0014473:TE01|proximal	0.132388	0.022977	0.132388	EVM0014473	proximal	Lm433		EVM0001921	proximal	Lm433		EVM0003620	distal	Lm533
EVM0014473:TE02|distal	-0.132388	0.022977	0.132388	EVM0014473	distal	Lm433		EVM0011369	proximal	Lm433		EVM0009813	distal	Lm533
EVM0014936:TE02|distal	0.13212	0.0024975	0.13212	EVM0014936	distal	Lm433		EVM0008417	proximal	Lm433		EVM0007522	distal	Lm533
EVM0014936:TE01|proximal	-0.13212	0.0024975	0.13212	EVM0014936	proximal	Lm433		EVM0006556	proximal	Lm433		EVM0006070	distal	Lm533
EVM0010414:TE01|proximal	0.131748	0.0044955	0.131748	EVM0010414	proximal	Lm433		EVM0001618	proximal	Lm433		EVM0008945	distal	Lm533
EVM0010414:TE02|distal	-0.131748	0.0044955	0.131748	EVM0010414	distal	Lm433		EVM0008440	proximal	Lm433		EVM0016367	distal	Lm533
EVM0016778:TE02|distal	-0.130476	0.030969	0.130476	EVM0016778	distal	Lm433		EVM0008915	proximal	Lm433		EVM0012359	distal	Lm533
EVM0010944:TE01|proximal	0.130072	0.0154845	0.130072	EVM0010944	proximal	Lm433		EVM0015036	proximal	Lm433		EVM0005925	distal	Lm533
EVM0010944:TE02|distal	-0.130072	0.0154845	0.130072	EVM0010944	distal	Lm433		EVM0011437	proximal	Lm433		EVM0010359	distal	Lm533
EVM0014532:TE02|distal	0.130053	0.020979	0.130053	EVM0014532	distal	Lm433		EVM0009614	proximal	Lm433		EVM0006659	distal	Lm533
EVM0014532:TE01|proximal	-0.130053	0.020979	0.130053	EVM0014532	proximal	Lm433		EVM0005153	proximal	Lm433		EVM0005140	distal	Lm533
EVM0003691:TE02|other	-0.129589	0.0344655	0.129589	EVM0003691	other	Lm433		EVM0002038	proximal	Lm433		EVM0004880	distal	Lm533
EVM0013074:TE01|proximal	-0.12947	0.0334665	0.12947	EVM0013074	proximal	Lm433		EVM0014536	proximal	Lm433		EVM0011854	distal	Lm533
EVM0003297:TE03|distal	-0.12885	0.0424575	0.12885	EVM0003297	distal	Lm433		EVM0005243	proximal	Lm433		EVM0012206	distal	Lm533
EVM0016802:TE02|distal	-0.128569	0.048951	0.128569	EVM0016802	distal	Lm433		EVM0011298	proximal	Lm433		EVM0007303	distal	Lm533
EVM0004149:TE01|proximal	0.128477	0.0024975	0.128477	EVM0004149	proximal	Lm433		EVM0014146	proximal	Lm433		EVM0016339	distal	Lm533
EVM0013385:TE01|proximal	0.128397	0.002997	0.128397	EVM0013385	proximal	Lm433		EVM0004704	proximal	Lm433		EVM0010530	distal	Lm533
EVM0013385:TE02|distal	-0.128397	0.002997	0.128397	EVM0013385	distal	Lm433		EVM0012127	proximal	Lm433		EVM0006950	distal	Lm533
EVM0010990:TE02|distal	-0.128298	0.0224775	0.128298	EVM0010990	distal	Lm433		EVM0008885	proximal	Lm433		EVM0007157	distal	Lm533
EVM0011052:TE01|proximal	-0.128283	0.03996	0.128283	EVM0011052	proximal	Lm433		EVM0008010	proximal	Lm433		EVM0014954	distal	Lm533
EVM0001131:TE01|proximal	0.128282	0.000999001	0.128282	EVM0001131	proximal	Lm433		EVM0010698	proximal	Lm433		EVM0002961	distal	Lm533
EVM0001131:TE02|distal	-0.128282	0.000999001	0.128282	EVM0001131	distal	Lm433		EVM0002180	proximal	Lm433		EVM0014134	other	Lm533
EVM0017569:TE02|distal	-0.128242	0.0404595	0.128242	EVM0017569	distal	Lm433		EVM0012084	proximal	Lm433		EVM0015597	other	Lm533
EVM0011227:TE01|proximal	-0.128176	0.0214785	0.128176	EVM0011227	proximal	Lm433		EVM0003785	proximal	Lm433		EVM0003902	other	Lm533
EVM0000908:TE02|distal	0.12788	0.0204795	0.12788	EVM0000908	distal	Lm433		EVM0013967	proximal	Lm433		EVM0004812	other	Lm533
EVM0000908:TE01|proximal	-0.12788	0.0204795	0.12788	EVM0000908	proximal	Lm433		EVM0011132	proximal	Lm433		EVM0000495	other	Lm533
EVM0002402:TE02|distal	0.127852	0.0014985	0.127852	EVM0002402	distal	Lm433		EVM0010257	proximal	Lm433		EVM0007189	other	Lm533
EVM0002402:TE01|proximal	-0.127852	0.0014985	0.127852	EVM0002402	proximal	Lm433		EVM0015486	proximal	Lm433		EVM0006165	other	Lm533
EVM0006894:TE01|proximal	0.127485	0.0184815	0.127485	EVM0006894	proximal	Lm433		EVM0003740	proximal	Lm433		EVM0015613	other	Lm533
EVM0006894:TE02|distal	-0.127485	0.0184815	0.127485	EVM0006894	distal	Lm433		EVM0009259	proximal	Lm433		EVM0007238	other	Lm533
EVM0013517:TE01|proximal	-0.12698	0.013986	0.12698	EVM0013517	proximal	Lm433		EVM0002172	proximal	Lm433		EVM0014184	other	Lm533
EVM0012383:TE02|distal	0.126965	0.0014985	0.126965	EVM0012383	distal	Lm433		EVM0017415	proximal	Lm433		EVM0006010	other	Lm533
EVM0000242:TE01|proximal	0.126933	0.000499501	0.126933	EVM0000242	proximal	Lm433		EVM0013723	proximal	Lm433		EVM0001078	other	Lm533
EVM0000242:TE02|distal	-0.126933	0.000499501	0.126933	EVM0000242	distal	Lm433		EVM0012751	proximal	Lm433		EVM0008520	other	Lm533
EVM0012614:TE02|distal	0.126773	0.0014985	0.126773	EVM0012614	distal	Lm433		EVM0010569	proximal	Lm433		EVM0003691	other	Lm533
EVM0012614:TE01|proximal	-0.126773	0.0014985	0.126773	EVM0012614	proximal	Lm433		EVM0012565	proximal	Lm433		EVM0009252	other	Lm533
EVM0014572:TE03|distal	-0.126483	0.043956	0.126483	EVM0014572	distal	Lm433		EVM0008724	proximal	Lm433		EVM0003134	other	Lm533
EVM0007694:TE02|distal	-0.126387	0.036963	0.126387	EVM0007694	distal	Lm433						EVM0013692	other	Lm533
EVM0008081:TE02|distal	0.126225	0.032967	0.126225	EVM0008081	distal	Lm433						EVM0000299	other	Lm533
EVM0003353:TE02|distal	-0.12614	0	0.12614	EVM0003353	distal	Lm433						EVM0011512	other	Lm533
EVM0013618:TE02|distal	0.125653	0.003996	0.125653	EVM0013618	distal	Lm433						EVM0000655	other	Lm533
EVM0007357:TE01|proximal	0.125636	0.0014985	0.125636	EVM0007357	proximal	Lm433						EVM0007464	other	Lm533
EVM0007357:TE02|distal	-0.125636	0.0014985	0.125636	EVM0007357	distal	Lm433						EVM0002091	other	Lm533
EVM0009078:TE01|proximal	0.125542	0.0024975	0.125542	EVM0009078	proximal	Lm433						EVM0007585	other	Lm533
EVM0009302:TE02|other	-0.125495	0.0234765	0.125495	EVM0009302	other	Lm433						EVM0013435	other	Lm533
EVM0006508:TE03|distal	-0.125313	0.00999001	0.125313	EVM0006508	distal	Lm433						EVM0013628	other	Lm533
EVM0008983:TE01|proximal	0.125275	0.0394605	0.125275	EVM0008983	proximal	Lm433						EVM0003294	other	Lm533
EVM0007238:TE03|other	-0.125233	0.0314685	0.125233	EVM0007238	other	Lm433						EVM0017407	other	Lm533
EVM0000823:TE02|distal	-0.124717	0.0014985	0.124717	EVM0000823	distal	Lm433						EVM0012995	other	Lm533
EVM0015016:TE01|proximal	0.124324	0.0034965	0.124324	EVM0015016	proximal	Lm433						EVM0009835	other	Lm533
EVM0015016:TE02|distal	-0.124324	0.0034965	0.124324	EVM0015016	distal	Lm433						EVM0005274	proximal	Lm533
EVM0003979:TE01|proximal	0.12422	0.0034965	0.12422	EVM0003979	proximal	Lm433						EVM0007131	proximal	Lm533
EVM0003979:TE02|distal	-0.12422	0.0034965	0.12422	EVM0003979	distal	Lm433						EVM0000798	proximal	Lm533
EVM0007444:TE03|other	0.123962	0.0404595	0.123962	EVM0007444	other	Lm433						EVM0006235	proximal	Lm533
EVM0011284:TE02|other	0.12366	0.0434565	0.12366	EVM0011284	other	Lm433						EVM0000219	proximal	Lm533
EVM0006754:TE02|distal	-0.123233	0.0214785	0.123233	EVM0006754	distal	Lm433						EVM0007079	proximal	Lm533
EVM0008530:TE02|other	0.123038	0.031968	0.123038	EVM0008530	other	Lm433						EVM0008226	proximal	Lm533
EVM0009611:TE01|proximal	0.12271	0.001998	0.12271	EVM0009611	proximal	Lm433						EVM0013412	proximal	Lm533
EVM0007444:TE04|other	-0.122503	0.0414585	0.122503	EVM0007444	other	Lm433						EVM0001479	proximal	Lm533
EVM0008872:TE01|proximal	0.122428	0	0.122428	EVM0008872	proximal	Lm433						EVM0003959	proximal	Lm533
EVM0000060:TE03|other	0.121934	0.026973	0.121934	EVM0000060	other	Lm433						EVM0016918	proximal	Lm533
EVM0008929:TE02|other	-0.12176	0.028971	0.12176	EVM0008929	other	Lm433						EVM0012309	proximal	Lm533
EVM0007903:TE01|proximal	0.121488	0.013986	0.121488	EVM0007903	proximal	Lm433						EVM0014783	proximal	Lm533
EVM0007903:TE02|distal	-0.121488	0.013986	0.121488	EVM0007903	distal	Lm433						EVM0007357	proximal	Lm533
EVM0014457:TE01|proximal	-0.121318	0.018981	0.121318	EVM0014457	proximal	Lm433						EVM0011589	proximal	Lm533
EVM0010716:TE02|distal	-0.120968	0.031968	0.120968	EVM0010716	distal	Lm433						EVM0016211	proximal	Lm533
EVM0009064:TE02|distal	-0.120871	0.031968	0.120871	EVM0009064	distal	Lm433						EVM0013664	proximal	Lm533
EVM0004828:TE01|proximal	0.120793	0.0034965	0.120793	EVM0004828	proximal	Lm433						EVM0015946	proximal	Lm533
EVM0004828:TE02|distal	-0.120793	0.0034965	0.120793	EVM0004828	distal	Lm433						EVM0006696	proximal	Lm533
EVM0005566:TE02|distal	-0.120581	0.002997	0.120581	EVM0005566	distal	Lm433						EVM0010606	proximal	Lm533
EVM0007189:TE02|other	-0.120519	0.0184815	0.120519	EVM0007189	other	Lm433						EVM0017572	proximal	Lm533
EVM0006455:TE01|proximal	0.120498	0.0194805	0.120498	EVM0006455	proximal	Lm433						EVM0001131	proximal	Lm533
EVM0006455:TE02|distal	-0.120498	0.0194805	0.120498	EVM0006455	distal	Lm433						EVM0017040	proximal	Lm533
EVM0003103:TE01|proximal	0.119608	0.030969	0.119608	EVM0003103	proximal	Lm433						EVM0001911	proximal	Lm533
EVM0003103:TE02|distal	-0.119608	0.030969	0.119608	EVM0003103	distal	Lm433						EVM0007373	proximal	Lm533
EVM0012595:TE01|proximal	0.119575	0.0014985	0.119575	EVM0012595	proximal	Lm433						EVM0009845	proximal	Lm533
EVM0012595:TE02|distal	-0.119575	0.0014985	0.119575	EVM0012595	distal	Lm433						EVM0010423	proximal	Lm533
EVM0014430:TE02|distal	-0.119561	0.0434565	0.119561	EVM0014430	distal	Lm433						EVM0001869	proximal	Lm533
EVM0015177:TE04|distal	-0.119042	0.015984	0.119042	EVM0015177	distal	Lm433						EVM0008041	proximal	Lm533
EVM0001988:TE03|other	0.118874	0.0234765	0.118874	EVM0001988	other	Lm433						EVM0008341	proximal	Lm533
EVM0013412:TE01|proximal	0.118675	0.002997	0.118675	EVM0013412	proximal	Lm433						EVM0010754	proximal	Lm533
EVM0013412:TE02|distal	-0.118675	0.002997	0.118675	EVM0013412	distal	Lm433						EVM0006553	proximal	Lm533
EVM0017104:TE02|other	-0.118465	0.017982	0.118465	EVM0017104	other	Lm433						EVM0000856	proximal	Lm533
EVM0002257:TE02|distal	0.118254	0.02997	0.118254	EVM0002257	distal	Lm433						EVM0009589	proximal	Lm533
EVM0002257:TE01|proximal	-0.118254	0.02997	0.118254	EVM0002257	proximal	Lm433						EVM0006996	proximal	Lm533
EVM0013211:TE02|distal	-0.118041	0.021978	0.118041	EVM0013211	distal	Lm433						EVM0003103	proximal	Lm533
EVM0010001:TE02|distal	0.118021	0.0144855	0.118021	EVM0010001	distal	Lm433						EVM0000612	proximal	Lm533
EVM0010001:TE01|proximal	-0.118021	0.0144855	0.118021	EVM0010001	proximal	Lm433						EVM0014489	proximal	Lm533
EVM0014457:TE03|distal	0.117546	0.018981	0.117546	EVM0014457	distal	Lm433						EVM0011437	proximal	Lm533
EVM0002567:TE01|proximal	0.117217	0.000999001	0.117217	EVM0002567	proximal	Lm433						EVM0002268	proximal	Lm533
EVM0002567:TE02|distal	-0.117217	0.000999001	0.117217	EVM0002567	distal	Lm433						EVM0014537	proximal	Lm533
EVM0003810:TE01|proximal	0.11695	0	0.11695	EVM0003810	proximal	Lm433						EVM0000550	proximal	Lm533
EVM0003810:TE02|distal	-0.11695	0	0.11695	EVM0003810	distal	Lm433						EVM0010698	proximal	Lm533
EVM0011106:TE02|distal	-0.116775	0.0434565	0.116775	EVM0011106	distal	Lm433						EVM0012625	proximal	Lm533
EVM0006045:TE01|proximal	0.116298	0	0.116298	EVM0006045	proximal	Lm433						EVM0010967	proximal	Lm533
EVM0006045:TE02|distal	-0.116298	0	0.116298	EVM0006045	distal	Lm433						EVM0012668	proximal	Lm533
EVM0002479:TE01|proximal	0.116119	0	0.116119	EVM0002479	proximal	Lm433						EVM0002976	proximal	Lm533
EVM0002479:TE02|distal	-0.116119	0	0.116119	EVM0002479	distal	Lm433						EVM0008036	proximal	Lm533
EVM0005236:TE01|proximal	0.11603	0.0244755	0.11603	EVM0005236	proximal	Lm433						EVM0002486	proximal	Lm533
EVM0006996:TE01|proximal	0.116007	0.0334665	0.116007	EVM0006996	proximal	Lm433						EVM0011903	proximal	Lm533
EVM0007896:TE01|proximal	-0.115571	0.000999001	0.115571	EVM0007896	proximal	Lm433						EVM0008738	proximal	Lm533
EVM0009290:TE02|distal	0.115555	0.000499501	0.115555	EVM0009290	distal	Lm433						EVM0013017	proximal	Lm533
EVM0009290:TE01|proximal	-0.115555	0.000499501	0.115555	EVM0009290	proximal	Lm433						EVM0016950	proximal	Lm533
EVM0004145:TE01|proximal	-0.11537	0.0494505	0.11537	EVM0004145	proximal	Lm433						EVM0012455	proximal	Lm533
EVM0010477:TE01|proximal	0.115263	0.0424575	0.115263	EVM0010477	proximal	Lm433						EVM0003267	proximal	Lm533
EVM0010477:TE02|distal	-0.115263	0.0424575	0.115263	EVM0010477	distal	Lm433						EVM0011865	proximal	Lm533
EVM0006784:TE02|distal	-0.114906	0.0324675	0.114906	EVM0006784	distal	Lm433						EVM0005512	proximal	Lm533
EVM0014516:TE02|distal	0.114754	0.034965	0.114754	EVM0014516	distal	Lm433						EVM0004181	proximal	Lm533
EVM0014516:TE01|proximal	-0.114754	0.034965	0.114754	EVM0014516	proximal	Lm433						EVM0012595	proximal	Lm533
EVM0002222:TE01|proximal	0.113945	0.046953	0.113945	EVM0002222	proximal	Lm433						EVM0013034	proximal	Lm533
EVM0002222:TE02|distal	-0.113945	0.046953	0.113945	EVM0002222	distal	Lm433						EVM0015737	proximal	Lm533
EVM0007232:TE01|proximal	0.113658	0.0234765	0.113658	EVM0007232	proximal	Lm433						EVM0000892	proximal	Lm533
EVM0004582:TE01|proximal	0.112309	0.0314685	0.112309	EVM0004582	proximal	Lm433						EVM0007885	proximal	Lm533
EVM0004582:TE02|distal	-0.112309	0.0314685	0.112309	EVM0004582	distal	Lm433						EVM0004698	proximal	Lm533
EVM0012768:TE02|distal	0.11216	0.0464535	0.11216	EVM0012768	distal	Lm433						EVM0002567	proximal	Lm533
EVM0011493:TE03|distal	-0.11191	0.0024975	0.11191	EVM0011493	distal	Lm433						EVM0017419	proximal	Lm533
EVM0000432:TE01|proximal	0.111843	0.00699301	0.111843	EVM0000432	proximal	Lm433						EVM0013682	proximal	Lm533
EVM0007973:TE01|proximal	0.111736	0.028971	0.111736	EVM0007973	proximal	Lm433						EVM0013852	proximal	Lm533
EVM0007973:TE02|distal	-0.111736	0.028971	0.111736	EVM0007973	distal	Lm433						EVM0004031	proximal	Lm533
EVM0009387:TE02|distal	-0.111629	0.0324675	0.111629	EVM0009387	distal	Lm433						EVM0002222	proximal	Lm533
EVM0001479:TE01|proximal	0.111528	0.0274725	0.111528	EVM0001479	proximal	Lm433						EVM0008501	proximal	Lm533
EVM0001479:TE02|distal	-0.111528	0.0274725	0.111528	EVM0001479	distal	Lm433						EVM0016568	proximal	Lm533
EVM0013964:TE02|distal	0.111409	0.033966	0.111409	EVM0013964	distal	Lm433						EVM0002143	proximal	Lm533
EVM0014847:TE02|other	0.111389	0.00549451	0.111389	EVM0014847	other	Lm433						EVM0015776	proximal	Lm533
EVM0010606:TE01|proximal	0.111163	0	0.111163	EVM0010606	proximal	Lm433						EVM0013436	proximal	Lm533
EVM0010606:TE02|distal	-0.111163	0	0.111163	EVM0010606	distal	Lm433						EVM0010944	proximal	Lm533
EVM0011512:TE03|distal	0.111111	0.031968	0.111111	EVM0011512	distal	Lm433						EVM0004794	proximal	Lm533
EVM0016900:TE03|distal	-0.111062	0.0334665	0.111062	EVM0016900	distal	Lm433						EVM0003810	proximal	Lm533
EVM0009328:TE01|proximal	0.110925	0.00499501	0.110925	EVM0009328	proximal	Lm433						EVM0000076	proximal	Lm533
EVM0009328:TE02|distal	-0.110925	0.00499501	0.110925	EVM0009328	distal	Lm433						EVM0015555	proximal	Lm533
EVM0011256:TE01|proximal	0.110728	0	0.110728	EVM0011256	proximal	Lm433						EVM0009443	proximal	Lm533
EVM0011256:TE02|distal	-0.110728	0	0.110728	EVM0011256	distal	Lm433						EVM0016949	proximal	Lm533
EVM0012625:TE02|distal	-0.110727	0.0244755	0.110727	EVM0012625	distal	Lm433						EVM0011966	proximal	Lm533
EVM0007557:TE02|distal	0.110697	0.045954	0.110697	EVM0007557	distal	Lm433						EVM0003490	proximal	Lm533
EVM0007557:TE01|proximal	-0.110697	0.045954	0.110697	EVM0007557	proximal	Lm433						EVM0002038	proximal	Lm533
EVM0009566:TE01|proximal	0.110145	0.0124875	0.110145	EVM0009566	proximal	Lm433						EVM0006045	proximal	Lm533
EVM0004698:TE02|distal	-0.109844	0.0334665	0.109844	EVM0004698	distal	Lm433						EVM0007327	proximal	Lm533
EVM0016704:TE01|proximal	-0.109823	0.002997	0.109823	EVM0016704	proximal	Lm433						EVM0002232	proximal	Lm533
EVM0016823:TE01|proximal	0.109796	0.0314685	0.109796	EVM0016823	proximal	Lm433						EVM0001907	proximal	Lm533
EVM0016823:TE02|distal	-0.109796	0.0314685	0.109796	EVM0016823	distal	Lm433						EVM0013385	proximal	Lm533
EVM0012974:TE01|proximal	-0.10963	0.032967	0.10963	EVM0012974	proximal	Lm433						EVM0000345	proximal	Lm533
EVM0002358:TE02|distal	-0.109487	0.0444555	0.109487	EVM0002358	distal	Lm433						EVM0005198	proximal	Lm533
EVM0003785:TE03|other	0.109279	0.0454545	0.109279	EVM0003785	other	Lm433						EVM0001022	proximal	Lm533
EVM0015656:TE03|distal	0.109086	0.0124875	0.109086	EVM0015656	distal	Lm433						EVM0010962	proximal	Lm533
EVM0009924:TE02|distal	0.109042	0	0.109042	EVM0009924	distal	Lm433						EVM0007572	proximal	Lm533
EVM0009924:TE01|proximal	-0.109042	0	0.109042	EVM0009924	proximal	Lm433						EVM0006584	proximal	Lm533
EVM0011788:TE02|distal	0.108938	0.00799201	0.108938	EVM0011788	distal	Lm433						EVM0016754	proximal	Lm533
EVM0011788:TE01|proximal	-0.108938	0.00799201	0.108938	EVM0011788	proximal	Lm433						EVM0007903	proximal	Lm533
EVM0014176:TE02|distal	0.108763	0.011988	0.108763	EVM0014176	distal	Lm433						EVM0011842	proximal	Lm533
EVM0001078:TE02|other	-0.108756	0.0184815	0.108756	EVM0001078	other	Lm433						EVM0016642	proximal	Lm533
EVM0017274:TE02|distal	0.108432	0.0499501	0.108432	EVM0017274	distal	Lm433						EVM0010248	proximal	Lm533
EVM0017274:TE01|proximal	-0.108432	0.0499501	0.108432	EVM0017274	proximal	Lm433						EVM0006784	proximal	Lm533
EVM0010234:TE01|proximal	0.108312	0.000999001	0.108312	EVM0010234	proximal	Lm433						EVM0002479	proximal	Lm533
EVM0010234:TE02|distal	-0.108312	0.000999001	0.108312	EVM0010234	distal	Lm433						EVM0011066	proximal	Lm533
EVM0005571:TE02|distal	-0.107557	0.0184815	0.107557	EVM0005571	distal	Lm433						EVM0003084	proximal	Lm533
EVM0004044:TE03|distal	-0.107468	0.027972	0.107468	EVM0004044	distal	Lm433						EVM0003979	proximal	Lm533
EVM0007821:TE02|distal	-0.107465	0.00999001	0.107465	EVM0007821	distal	Lm433						EVM0015657	proximal	Lm533
EVM0008530:TE03|distal	-0.107176	0.0384615	0.107176	EVM0008530	distal	Lm433						EVM0012025	proximal	Lm533
EVM0005243:TE02|other	0.106867	0.020979	0.106867	EVM0005243	other	Lm433						EVM0010671	proximal	Lm533
EVM0000887:TE02|other	0.106814	0.033966	0.106814	EVM0000887	other	Lm433						EVM0013411	proximal	Lm533
EVM0014544:TE02|distal	0.10657	0.00599401	0.10657	EVM0014544	distal	Lm433						EVM0013559	proximal	Lm533
EVM0005810:TE04|distal	-0.106404	0.0334665	0.106404	EVM0005810	distal	Lm433						EVM0007353	proximal	Lm533
EVM0009845:TE01|proximal	0.106305	0.003996	0.106305	EVM0009845	proximal	Lm433						EVM0008614	proximal	Lm533
EVM0009845:TE02|distal	-0.106305	0.003996	0.106305	EVM0009845	distal	Lm433						EVM0000704	proximal	Lm533
EVM0003744:TE03|distal	-0.105713	0.02997	0.105713	EVM0003744	distal	Lm433						EVM0002782	proximal	Lm533
EVM0012258:TE02|distal	0.105699	0.0114885	0.105699	EVM0012258	distal	Lm433						EVM0014036	proximal	Lm533
EVM0007271:TE02|other	0.105565	0.0214785	0.105565	EVM0007271	other	Lm433						EVM0014127	proximal	Lm533
EVM0004317:TE02|distal	0.105352	0	0.105352	EVM0004317	distal	Lm433						EVM0014477	proximal	Lm533
EVM0010275:TE02|distal	0.105069	0.0274725	0.105069	EVM0010275	distal	Lm433						EVM0009016	proximal	Lm533
EVM0007666:TE01|proximal	-0.104821	0.041958	0.104821	EVM0007666	proximal	Lm433						EVM0014694	proximal	Lm533
EVM0003902:TE02|other	-0.104753	0.036963	0.104753	EVM0003902	other	Lm433						EVM0006620	proximal	Lm533
EVM0016211:TE01|proximal	0.104696	0.00649351	0.104696	EVM0016211	proximal	Lm433						EVM0002065	proximal	Lm533
EVM0016211:TE02|distal	-0.104696	0.00649351	0.104696	EVM0016211	distal	Lm433						EVM0009274	proximal	Lm533
EVM0008730:TE01|proximal	-0.104493	0.0484515	0.104493	EVM0008730	proximal	Lm433						EVM0015505	proximal	Lm533
EVM0003946:TE03|distal	-0.104451	0.022977	0.104451	EVM0003946	distal	Lm433						EVM0013487	proximal	Lm533
EVM0015054:TE02|other	-0.104175	0.017982	0.104175	EVM0015054	other	Lm433						EVM0003904	proximal	Lm533
EVM0006584:TE03|distal	-0.103936	0.0224775	0.103936	EVM0006584	distal	Lm433						EVM0001689	proximal	Lm533
EVM0012078:TE01|proximal	-0.103877	0.01998	0.103877	EVM0012078	proximal	Lm433						EVM0012529	proximal	Lm533
EVM0014496:TE03|distal	-0.103774	0.0124875	0.103774	EVM0014496	distal	Lm433						EVM0009299	proximal	Lm533
EVM0010754:TE01|proximal	0.103279	0.000499501	0.103279	EVM0010754	proximal	Lm433						EVM0008010	proximal	Lm533
EVM0010754:TE02|distal	-0.103279	0.000499501	0.103279	EVM0010754	distal	Lm433						EVM0006105	proximal	Lm533
EVM0001025:TE01|proximal	0.103189	0.000999001	0.103189	EVM0001025	proximal	Lm433						EVM0010482	proximal	Lm533
EVM0001025:TE02|distal	-0.103189	0.000999001	0.103189	EVM0001025	distal	Lm433						EVM0013721	proximal	Lm533
EVM0016971:TE02|distal	0.103101	0.043956	0.103101	EVM0016971	distal	Lm433						EVM0014333	proximal	Lm533
EVM0003928:TE04|distal	0.102829	0.0324675	0.102829	EVM0003928	distal	Lm433						EVM0015036	proximal	Lm533
EVM0011138:TE02|distal	0.10281	0.017982	0.10281	EVM0011138	distal	Lm433						EVM0014159	proximal	Lm533
EVM0011138:TE01|proximal	-0.10281	0.017982	0.10281	EVM0011138	proximal	Lm433						EVM0003221	proximal	Lm533
EVM0001078:TE03|other	0.102757	0.018981	0.102757	EVM0001078	other	Lm433						EVM0013164	proximal	Lm533
EVM0001778:TE05|other	-0.10263	0.0334665	0.10263	EVM0001778	other	Lm433						EVM0014430	proximal	Lm533
EVM0004181:TE01|proximal	0.102555	0.0014985	0.102555	EVM0004181	proximal	Lm433						EVM0010477	proximal	Lm533
EVM0004181:TE02|distal	-0.102555	0.0014985	0.102555	EVM0004181	distal	Lm433						EVM0017052	proximal	Lm533
EVM0002002:TE01|proximal	-0.10225	0.0124875	0.10225	EVM0002002	proximal	Lm433						EVM0014398	proximal	Lm533
EVM0011229:TE02|other	-0.102158	0.0334665	0.102158	EVM0011229	other	Lm433						EVM0005236	proximal	Lm533
EVM0001681:TE02|distal	0.101988	0.0314685	0.101988	EVM0001681	distal	Lm433						EVM0003785	proximal	Lm533
EVM0001681:TE01|proximal	-0.101988	0.0314685	0.101988	EVM0001681	proximal	Lm433						EVM0005685	proximal	Lm533
EVM0013026:TE02|distal	0.101712	0.000499501	0.101712	EVM0013026	distal	Lm433						EVM0007115	proximal	Lm533
EVM0003722:TE02|distal	0.101133	0	0.101133	EVM0003722	distal	Lm433						EVM0001737	proximal	Lm533
EVM0002038:TE03|other	0.100982	0.0194805	0.100982	EVM0002038	other	Lm433						EVM0003297	proximal	Lm533
EVM0013395:TE01|proximal	0.100839	0.0394605	0.100839	EVM0013395	proximal	Lm433						EVM0015644	proximal	Lm533
EVM0013395:TE02|distal	-0.100839	0.0394605	0.100839	EVM0013395	distal	Lm433						EVM0009927	proximal	Lm533
EVM0001733:TE03|distal	-0.100627	0.0044955	0.100627	EVM0001733	distal	Lm433						EVM0012084	proximal	Lm533
EVM0015574:TE03|distal	0.100577	0.0234765	0.100577	EVM0015574	distal	Lm433						EVM0008885	proximal	Lm533
EVM0014775:TE01|proximal	-0.100553	0	0.100553	EVM0014775	proximal	Lm433						EVM0003735	proximal	Lm533
EVM0009653:TE02|distal	0.10049	0.0424575	0.10049	EVM0009653	distal	Lm433						EVM0011298	proximal	Lm533
EVM0003959:TE02|distal	-0.10044	0.001998	0.10044	EVM0003959	distal	Lm433						EVM0016802	proximal	Lm533
EVM0015388:TE01|proximal	0.100404	0.021978	0.100404	EVM0015388	proximal	Lm433						EVM0012355	proximal	Lm533
EVM0015388:TE02|distal	-0.100404	0.021978	0.100404	EVM0015388	distal	Lm433						EVM0012532	proximal	Lm533
EVM0016329:TE01|proximal	0.100398	0	0.100398	EVM0016329	proximal	Lm433						EVM0002358	proximal	Lm533
EVM0016329:TE02|distal	-0.100398	0	0.100398	EVM0016329	distal	Lm433						EVM0013967	proximal	Lm533
EVM0008357:TE02|distal	-0.100221	0	0.100221	EVM0008357	distal	Lm433						EVM0012718	proximal	Lm533
												EVM0010085	proximal	Lm533
EVM0012749:TE03|distal	1	0	1	EVM0012749	distal	Lm533						EVM0013723	proximal	Lm533
EVM0011854:TE01|proximal	-0.333949	0	0.333949	EVM0011854	proximal	Lm533						EVM0012453	proximal	Lm533
EVM0011854:TE02|distal	0.333949	0	0.333949	EVM0011854	distal	Lm533						EVM0016408	proximal	Lm533
EVM0017227:TE02|distal	0.331489	0	0.331489	EVM0017227	distal	Lm533						EVM0003740	proximal	Lm533
EVM0012453:TE01|proximal	0.283673	0	0.283673	EVM0012453	proximal	Lm533						EVM0005738	proximal	Lm533
EVM0012453:TE02|distal	-0.283673	0	0.283673	EVM0012453	distal	Lm533						EVM0002180	proximal	Lm533
EVM0006569:TE01|proximal	-0.248751	0	0.248751	EVM0006569	proximal	Lm533						EVM0013032	proximal	Lm533
EVM0006569:TE02|distal	0.248751	0	0.248751	EVM0006569	distal	Lm533						EVM0017051	proximal	Lm533
EVM0003735:TE01|proximal	0.245184	0	0.245184	EVM0003735	proximal	Lm533						EVM0001159	proximal	Lm533
EVM0003735:TE02|distal	-0.245184	0	0.245184	EVM0003735	distal	Lm533						EVM0016247	proximal	Lm533
EVM0015644:TE01|proximal	0.232961	0	0.232961	EVM0015644	proximal	Lm533						EVM0004391	proximal	Lm533
EVM0015644:TE02|distal	-0.232961	0	0.232961	EVM0015644	distal	Lm533						EVM0012565	proximal	Lm533
EVM0001029:TE01|proximal	-0.2246	0	0.2246	EVM0001029	proximal	Lm533						EVM0008417	proximal	Lm533
EVM0014758:TE01|proximal	-0.21746	0	0.21746	EVM0014758	proximal	Lm533						EVM0011132	proximal	Lm533
EVM0014758:TE02|distal	0.21746	0	0.21746	EVM0014758	distal	Lm533						EVM0005109	proximal	Lm533
EVM0016642:TE01|proximal	0.16825	0	0.16825	EVM0016642	proximal	Lm533						EVM0004769	proximal	Lm533
EVM0016642:TE02|distal	-0.16825	0	0.16825	EVM0016642	distal	Lm533						EVM0017415	proximal	Lm533
EVM0006002:TE02|other	0.167754	0	0.167754	EVM0006002	other	Lm533						EVM0005419	proximal	Lm533
EVM0007572:TE01|proximal	0.163492	0	0.163492	EVM0007572	proximal	Lm533						EVM0007834	proximal	Lm533
EVM0007572:TE02|distal	-0.163492	0	0.163492	EVM0007572	distal	Lm533						EVM0000531	proximal	Lm533
EVM0006045:TE01|proximal	0.157414	0	0.157414	EVM0006045	proximal	Lm533						EVM0017507	proximal	Lm533
EVM0006045:TE02|distal	-0.157414	0	0.157414	EVM0006045	distal	Lm533						EVM0007687	proximal	Lm533
EVM0009895:TE03|distal	0.153493	0	0.153493	EVM0009895	distal	Lm533						EVM0003245	proximal	Lm533
EVM0008501:TE01|proximal	0.146535	0	0.146535	EVM0008501	proximal	Lm533						EVM0017055	proximal	Lm533
EVM0008501:TE02|distal	-0.146535	0	0.146535	EVM0008501	distal	Lm533						EVM0008574	proximal	Lm533
EVM0008872:TE01|proximal	0.144185	0	0.144185	EVM0008872	proximal	Lm533						EVM0002172	proximal	Lm533
EVM0009290:TE01|proximal	-0.125425	0	0.125425	EVM0009290	proximal	Lm533						EVM0012200	proximal	Lm533
EVM0009290:TE02|distal	0.125425	0	0.125425	EVM0009290	distal	Lm533						EVM0017164	proximal	Lm533
EVM0014159:TE01|proximal	0.436077	0.000499501	0.436077	EVM0014159	proximal	Lm533
EVM0014065:TE02|distal	0.279847	0.000499501	0.279847	EVM0014065	distal	Lm533
EVM0003221:TE01|proximal	0.21821	0.000499501	0.21821	EVM0003221	proximal	Lm533
EVM0003221:TE02|distal	-0.21821	0.000499501	0.21821	EVM0003221	distal	Lm533
EVM0014333:TE01|proximal	0.20953	0.000499501	0.20953	EVM0014333	proximal	Lm533
EVM0014333:TE02|distal	-0.20953	0.000499501	0.20953	EVM0014333	distal	Lm533
EVM0001689:TE02|distal	-0.196764	0.000499501	0.196764	EVM0001689	distal	Lm533
EVM0001440:TE01|proximal	0.193938	0.000499501	0.193938	EVM0001440	proximal	Lm533
EVM0014127:TE01|proximal	0.18129	0.000499501	0.18129	EVM0014127	proximal	Lm533
EVM0014127:TE02|distal	-0.18129	0.000499501	0.18129	EVM0014127	distal	Lm533
EVM0009443:TE01|proximal	0.154204	0.000499501	0.154204	EVM0009443	proximal	Lm533
EVM0009443:TE02|distal	-0.154204	0.000499501	0.154204	EVM0009443	distal	Lm533
EVM0000892:TE01|proximal	0.136989	0.000499501	0.136989	EVM0000892	proximal	Lm533
EVM0000892:TE02|distal	-0.136989	0.000499501	0.136989	EVM0000892	distal	Lm533
EVM0013017:TE01|proximal	0.131434	0.000499501	0.131434	EVM0013017	proximal	Lm533
EVM0013017:TE02|distal	-0.131434	0.000499501	0.131434	EVM0013017	distal	Lm533
EVM0002268:TE01|proximal	0.123262	0.000499501	0.123262	EVM0002268	proximal	Lm533
EVM0002268:TE02|distal	-0.123262	0.000499501	0.123262	EVM0002268	distal	Lm533
EVM0013111:TE01|proximal	-0.120479	0.000499501	0.120479	EVM0013111	proximal	Lm533
EVM0013111:TE02|distal	0.120479	0.000499501	0.120479	EVM0013111	distal	Lm533
EVM0003722:TE02|distal	0.108553	0.000499501	0.108553	EVM0003722	distal	Lm533
EVM0005589:TE01|proximal	-0.102904	0.000499501	0.102904	EVM0005589	proximal	Lm533
EVM0006070:TE02|distal	0.557071	0.000999001	0.557071	EVM0006070	distal	Lm533
EVM0011132:TE03|distal	-0.375259	0.000999001	0.375259	EVM0011132	distal	Lm533
EVM0003740:TE02|distal	-0.307303	0.000999001	0.307303	EVM0003740	distal	Lm533
EVM0011204:TE01|proximal	-0.192276	0.000999001	0.192276	EVM0011204	proximal	Lm533
EVM0001084:TE01|proximal	-0.188702	0.000999001	0.188702	EVM0001084	proximal	Lm533
EVM0003979:TE01|proximal	0.171173	0.000999001	0.171173	EVM0003979	proximal	Lm533
EVM0003979:TE02|distal	-0.171173	0.000999001	0.171173	EVM0003979	distal	Lm533
EVM0002479:TE01|proximal	0.169991	0.000999001	0.169991	EVM0002479	proximal	Lm533
EVM0002479:TE02|distal	-0.169991	0.000999001	0.169991	EVM0002479	distal	Lm533
EVM0006002:TE01|proximal	-0.16431	0.000999001	0.16431	EVM0006002	proximal	Lm533
EVM0013385:TE01|proximal	0.159832	0.000999001	0.159832	EVM0013385	proximal	Lm533
EVM0013385:TE02|distal	-0.159832	0.000999001	0.159832	EVM0013385	distal	Lm533
EVM0000891:TE01|proximal	-0.148346	0.000999001	0.148346	EVM0000891	proximal	Lm533
EVM0000891:TE02|distal	0.148346	0.000999001	0.148346	EVM0000891	distal	Lm533
EVM0002567:TE01|proximal	0.142041	0.000999001	0.142041	EVM0002567	proximal	Lm533
EVM0002567:TE02|distal	-0.142041	0.000999001	0.142041	EVM0002567	distal	Lm533
EVM0013034:TE01|proximal	0.134609	0.000999001	0.134609	EVM0013034	proximal	Lm533
EVM0013034:TE02|distal	-0.134609	0.000999001	0.134609	EVM0013034	distal	Lm533
EVM0011865:TE01|proximal	0.133396	0.000999001	0.133396	EVM0011865	proximal	Lm533
EVM0011865:TE02|distal	-0.133396	0.000999001	0.133396	EVM0011865	distal	Lm533
EVM0002486:TE02|distal	-0.130197	0.000999001	0.130197	EVM0002486	distal	Lm533
EVM0001911:TE01|proximal	0.115557	0.000999001	0.115557	EVM0001911	proximal	Lm533
EVM0001911:TE02|distal	-0.115557	0.000999001	0.115557	EVM0001911	distal	Lm533
EVM0010606:TE01|proximal	0.113989	0.000999001	0.113989	EVM0010606	proximal	Lm533
EVM0010606:TE02|distal	-0.113989	0.000999001	0.113989	EVM0010606	distal	Lm533
EVM0006950:TE04|distal	0.465032	0.0014985	0.465032	EVM0006950	distal	Lm533
EVM0006950:TE01|proximal	-0.432988	0.0014985	0.432988	EVM0006950	proximal	Lm533
EVM0014398:TE01|proximal	0.224245	0.0014985	0.224245	EVM0014398	proximal	Lm533
EVM0014398:TE02|distal	-0.224245	0.0014985	0.224245	EVM0014398	distal	Lm533
EVM0003904:TE01|proximal	0.193902	0.0014985	0.193902	EVM0003904	proximal	Lm533
EVM0003904:TE02|distal	-0.193902	0.0014985	0.193902	EVM0003904	distal	Lm533
EVM0006931:TE01|proximal	0.176486	0.0014985	0.176486	EVM0006931	proximal	Lm533
EVM0003052:TE01|proximal	0.169856	0.0014985	0.169856	EVM0003052	proximal	Lm533
EVM0011842:TE01|proximal	0.168018	0.0014985	0.168018	EVM0011842	proximal	Lm533
EVM0011842:TE02|distal	-0.168018	0.0014985	0.168018	EVM0011842	distal	Lm533
EVM0007885:TE01|proximal	0.137584	0.0014985	0.137584	EVM0007885	proximal	Lm533
EVM0007885:TE02|distal	-0.137584	0.0014985	0.137584	EVM0007885	distal	Lm533
EVM0003267:TE01|proximal	0.133361	0.0014985	0.133361	EVM0003267	proximal	Lm533
EVM0003267:TE02|distal	-0.133361	0.0014985	0.133361	EVM0003267	distal	Lm533
EVM0002976:TE01|proximal	0.127308	0.0014985	0.127308	EVM0002976	proximal	Lm533
EVM0002976:TE02|distal	-0.127308	0.0014985	0.127308	EVM0002976	distal	Lm533
EVM0010754:TE01|proximal	0.119492	0.0014985	0.119492	EVM0010754	proximal	Lm533
EVM0010754:TE02|distal	-0.119492	0.0014985	0.119492	EVM0010754	distal	Lm533
EVM0014134:TE03|other	-0.106055	0.0014985	0.106055	EVM0014134	other	Lm533
EVM0010530:TE01|proximal	-0.404032	0.001998	0.404032	EVM0010530	proximal	Lm533
EVM0010359:TE01|proximal	-0.324561	0.001998	0.324561	EVM0010359	proximal	Lm533
EVM0014130:TE02|distal	0.29385	0.001998	0.29385	EVM0014130	distal	Lm533
EVM0005236:TE02|distal	-0.225498	0.001998	0.225498	EVM0005236	distal	Lm533
EVM0007353:TE01|proximal	0.177652	0.001998	0.177652	EVM0007353	proximal	Lm533
EVM0007353:TE02|distal	-0.177652	0.001998	0.177652	EVM0007353	distal	Lm533
EVM0013180:TE03|other	0.173316	0.001998	0.173316	EVM0013180	other	Lm533
EVM0016949:TE01|proximal	0.154855	0.001998	0.154855	EVM0016949	proximal	Lm533
EVM0016949:TE02|distal	-0.154855	0.001998	0.154855	EVM0016949	distal	Lm533
EVM0003810:TE01|proximal	0.149504	0.001998	0.149504	EVM0003810	proximal	Lm533
EVM0003810:TE02|distal	-0.149504	0.001998	0.149504	EVM0003810	distal	Lm533
EVM0012595:TE01|proximal	0.134394	0.001998	0.134394	EVM0012595	proximal	Lm533
EVM0012595:TE02|distal	-0.134394	0.001998	0.134394	EVM0012595	distal	Lm533
EVM0008041:TE01|proximal	0.118914	0.001998	0.118914	EVM0008041	proximal	Lm533
EVM0008041:TE02|distal	-0.118914	0.001998	0.118914	EVM0008041	distal	Lm533
EVM0017320:TE01|proximal	0.118007	0.001998	0.118007	EVM0017320	proximal	Lm533
EVM0001131:TE01|proximal	0.114639	0.001998	0.114639	EVM0001131	proximal	Lm533
EVM0001131:TE02|distal	-0.114639	0.001998	0.114639	EVM0001131	distal	Lm533
EVM0000219:TE01|proximal	0.10194	0.001998	0.10194	EVM0000219	proximal	Lm533
EVM0000219:TE02|distal	-0.10194	0.001998	0.10194	EVM0000219	distal	Lm533
EVM0014954:TE01|proximal	-0.619288	0.0024975	0.619288	EVM0014954	proximal	Lm533
EVM0008945:TE01|proximal	-0.281278	0.0024975	0.281278	EVM0008945	proximal	Lm533
EVM0006165:TE01|proximal	0.231467	0.0024975	0.231467	EVM0006165	proximal	Lm533
EVM0014036:TE01|proximal	0.180853	0.0024975	0.180853	EVM0014036	proximal	Lm533
EVM0014036:TE02|distal	-0.180853	0.0024975	0.180853	EVM0014036	distal	Lm533
EVM0010248:TE01|proximal	0.169629	0.0024975	0.169629	EVM0010248	proximal	Lm533
EVM0010248:TE02|distal	-0.169629	0.0024975	0.169629	EVM0010248	distal	Lm533
EVM0013180:TE01|proximal	-0.149707	0.0024975	0.149707	EVM0013180	proximal	Lm533
EVM0004181:TE01|proximal	0.134328	0.0024975	0.134328	EVM0004181	proximal	Lm533
EVM0004181:TE02|distal	-0.134328	0.0024975	0.134328	EVM0004181	distal	Lm533
EVM0015613:TE02|other	-0.132025	0.0024975	0.132025	EVM0015613	other	Lm533
EVM0003959:TE02|distal	-0.105727	0.0024975	0.105727	EVM0003959	distal	Lm533
EVM0013325:TE02|distal	0.101992	0.0024975	0.101992	EVM0013325	distal	Lm533
EVM0001695:TE02|distal	0.555747	0.002997	0.555747	EVM0001695	distal	Lm533
EVM0012025:TE03|distal	-0.174751	0.002997	0.174751	EVM0012025	distal	Lm533
EVM0007903:TE01|proximal	0.166816	0.002997	0.166816	EVM0007903	proximal	Lm533
EVM0007903:TE02|distal	-0.166816	0.002997	0.166816	EVM0007903	distal	Lm533
EVM0013852:TE01|proximal	0.144192	0.002997	0.144192	EVM0013852	proximal	Lm533
EVM0013852:TE02|distal	-0.144192	0.002997	0.144192	EVM0013852	distal	Lm533
EVM0002768:TE01|proximal	0.138866	0.002997	0.138866	EVM0002768	proximal	Lm533
EVM0014775:TE02|distal	0.129589	0.002997	0.129589	EVM0014775	distal	Lm533
EVM0008036:TE01|proximal	0.127321	0.002997	0.127321	EVM0008036	proximal	Lm533
EVM0008036:TE02|distal	-0.127321	0.002997	0.127321	EVM0008036	distal	Lm533
EVM0005871:TE03|distal	0.118209	0.002997	0.118209	EVM0005871	distal	Lm533
EVM0012355:TE01|proximal	0.268424	0.0034965	0.268424	EVM0012355	proximal	Lm533
EVM0012355:TE02|distal	-0.268424	0.0034965	0.268424	EVM0012355	distal	Lm533
EVM0012376:TE01|proximal	-0.247983	0.0034965	0.247983	EVM0012376	proximal	Lm533
EVM0008885:TE02|distal	-0.242387	0.0034965	0.242387	EVM0008885	distal	Lm533
EVM0009016:TE01|proximal	0.205526	0.0034965	0.205526	EVM0009016	proximal	Lm533
EVM0003490:TE02|distal	-0.155483	0.0034965	0.155483	EVM0003490	distal	Lm533
EVM0015737:TE02|distal	-0.134757	0.0034965	0.134757	EVM0015737	distal	Lm533
EVM0011903:TE02|distal	-0.130674	0.0034965	0.130674	EVM0011903	distal	Lm533
EVM0001424:TE01|proximal	-0.22659	0.003996	0.22659	EVM0001424	proximal	Lm533
EVM0001424:TE02|distal	0.22659	0.003996	0.22659	EVM0001424	distal	Lm533
EVM0010477:TE01|proximal	0.221638	0.003996	0.221638	EVM0010477	proximal	Lm533
EVM0010477:TE02|distal	-0.221638	0.003996	0.221638	EVM0010477	distal	Lm533
EVM0017227:TE01|proximal	-0.165745	0.003996	0.165745	EVM0017227	proximal	Lm533
EVM0006584:TE03|distal	-0.163711	0.003996	0.163711	EVM0006584	distal	Lm533
EVM0001078:TE02|other	-0.160115	0.003996	0.160115	EVM0001078	other	Lm533
EVM0013032:TE01|proximal	0.475463	0.0044955	0.475463	EVM0013032	proximal	Lm533
EVM0009813:TE01|proximal	-0.253081	0.0044955	0.253081	EVM0009813	proximal	Lm533
EVM0009813:TE02|distal	0.253081	0.0044955	0.253081	EVM0009813	distal	Lm533
EVM0015961:TE02|distal	0.215884	0.0044955	0.215884	EVM0015961	distal	Lm533
EVM0005512:TE01|proximal	0.134154	0.0044955	0.134154	EVM0005512	proximal	Lm533
EVM0005512:TE02|distal	-0.134154	0.0044955	0.134154	EVM0005512	distal	Lm533
EVM0015519:TE01|proximal	0.117326	0.0044955	0.117326	EVM0015519	proximal	Lm533
EVM0017040:TE01|proximal	0.115401	0.0044955	0.115401	EVM0017040	proximal	Lm533
EVM0017040:TE02|distal	-0.115401	0.0044955	0.115401	EVM0017040	distal	Lm533
EVM0016211:TE01|proximal	0.110553	0.0044955	0.110553	EVM0016211	proximal	Lm533
EVM0016211:TE02|distal	-0.110553	0.0044955	0.110553	EVM0016211	distal	Lm533
EVM0002104:TE01|proximal	0.515873	0.00499501	0.515873	EVM0002104	proximal	Lm533
EVM0014105:TE03|distal	0.447077	0.00499501	0.447077	EVM0014105	distal	Lm533
EVM0009397:TE03|other	0.297917	0.00499501	0.297917	EVM0009397	other	Lm533
EVM0011250:TE02|distal	0.197715	0.00499501	0.197715	EVM0011250	distal	Lm533
EVM0007564:TE02|distal	0.196857	0.00499501	0.196857	EVM0007564	distal	Lm533
EVM0009016:TE03|distal	-0.18398	0.00499501	0.18398	EVM0009016	distal	Lm533
EVM0008520:TE02|other	-0.163248	0.00499501	0.163248	EVM0008520	other	Lm533
EVM0004794:TE01|proximal	0.148864	0.00499501	0.148864	EVM0004794	proximal	Lm533
EVM0004794:TE02|distal	-0.148864	0.00499501	0.148864	EVM0004794	distal	Lm533
EVM0009198:TE01|proximal	-0.121909	0.00499501	0.121909	EVM0009198	proximal	Lm533
EVM0007131:TE01|proximal	0.100659	0.00499501	0.100659	EVM0007131	proximal	Lm533
EVM0007131:TE02|distal	-0.100659	0.00499501	0.100659	EVM0007131	distal	Lm533
EVM0017507:TE02|distal	-0.487573	0.00549451	0.487573	EVM0017507	distal	Lm533
EVM0012359:TE03|distal	0.403987	0.00549451	0.403987	EVM0012359	distal	Lm533
EVM0008623:TE02|distal	0.381264	0.00549451	0.381264	EVM0008623	distal	Lm533
EVM0002180:TE03|distal	-0.322222	0.00549451	0.322222	EVM0002180	distal	Lm533
EVM0017052:TE02|distal	-0.222924	0.00549451	0.222924	EVM0017052	distal	Lm533
EVM0006105:TE01|proximal	0.20343	0.00549451	0.20343	EVM0006105	proximal	Lm533
EVM0006105:TE02|distal	-0.20343	0.00549451	0.20343	EVM0006105	distal	Lm533
EVM0013411:TE03|distal	-0.175878	0.00549451	0.175878	EVM0013411	distal	Lm533
EVM0016950:TE01|proximal	0.131638	0.00549451	0.131638	EVM0016950	proximal	Lm533
EVM0016950:TE02|distal	-0.131638	0.00549451	0.131638	EVM0016950	distal	Lm533
EVM0017581:TE01|proximal	-0.121722	0.00549451	0.121722	EVM0017581	proximal	Lm533
EVM0017581:TE02|distal	0.121722	0.00549451	0.121722	EVM0017581	distal	Lm533
EVM0009845:TE01|proximal	0.115879	0.00549451	0.115879	EVM0009845	proximal	Lm533
EVM0009845:TE02|distal	-0.115879	0.00549451	0.115879	EVM0009845	distal	Lm533
EVM0012611:TE02|other	0.113457	0.00549451	0.113457	EVM0012611	other	Lm533
EVM0007357:TE01|proximal	0.10877	0.00549451	0.10877	EVM0007357	proximal	Lm533
EVM0007357:TE02|distal	-0.10877	0.00549451	0.10877	EVM0007357	distal	Lm533
EVM0007115:TE01|proximal	0.226469	0.00599401	0.226469	EVM0007115	proximal	Lm533
EVM0007115:TE02|distal	-0.226469	0.00599401	0.226469	EVM0007115	distal	Lm533
EVM0009589:TE01|proximal	0.120906	0.00599401	0.120906	EVM0009589	proximal	Lm533
EVM0009589:TE02|distal	-0.120906	0.00599401	0.120906	EVM0009589	distal	Lm533
EVM0016086:TE01|proximal	-0.118907	0.00599401	0.118907	EVM0016086	proximal	Lm533
EVM0016086:TE02|distal	0.118907	0.00599401	0.118907	EVM0016086	distal	Lm533
EVM0012871:TE01|proximal	-0.117224	0.00599401	0.117224	EVM0012871	proximal	Lm533
EVM0002172:TE02|distal	-0.596459	0.00649351	0.596459	EVM0002172	distal	Lm533
EVM0004246:TE01|proximal	-0.210438	0.00649351	0.210438	EVM0004246	proximal	Lm533
EVM0004246:TE02|distal	0.210438	0.00649351	0.210438	EVM0004246	distal	Lm533
EVM0012206:TE01|proximal	-0.380952	0.00699301	0.380952	EVM0012206	proximal	Lm533
EVM0012206:TE02|distal	0.380952	0.00699301	0.380952	EVM0012206	distal	Lm533
EVM0002358:TE02|distal	-0.270037	0.00699301	0.270037	EVM0002358	distal	Lm533
EVM0012321:TE01|proximal	0.186171	0.00699301	0.186171	EVM0012321	proximal	Lm533
EVM0011066:TE01|proximal	0.170339	0.00699301	0.170339	EVM0011066	proximal	Lm533
EVM0011066:TE02|distal	-0.170339	0.00699301	0.170339	EVM0011066	distal	Lm533
EVM0011138:TE01|proximal	-0.154186	0.00699301	0.154186	EVM0011138	proximal	Lm533
EVM0011138:TE02|distal	0.154186	0.00699301	0.154186	EVM0011138	distal	Lm533
EVM0007868:TE03|distal	0.507937	0.00749251	0.507937	EVM0007868	distal	Lm533
EVM0010962:TE03|other	0.272127	0.00749251	0.272127	EVM0010962	other	Lm533
EVM0003690:TE01|proximal	-0.218568	0.00749251	0.218568	EVM0003690	proximal	Lm533
EVM0003690:TE02|distal	0.218568	0.00749251	0.218568	EVM0003690	distal	Lm533
EVM0017153:TE03|distal	0.192666	0.00749251	0.192666	EVM0017153	distal	Lm533
EVM0015657:TE03|distal	-0.17252	0.00749251	0.17252	EVM0015657	distal	Lm533
EVM0013411:TE02|other	0.156876	0.00749251	0.156876	EVM0013411	other	Lm533
EVM0014599:TE01|proximal	0.141208	0.00749251	0.141208	EVM0014599	proximal	Lm533
EVM0001793:TE01|proximal	0.101413	0.00749251	0.101413	EVM0001793	proximal	Lm533
EVM0008417:TE02|distal	-0.368807	0.00799201	0.368807	EVM0008417	distal	Lm533
EVM0016802:TE02|distal	-0.265116	0.00799201	0.265116	EVM0016802	distal	Lm533
EVM0013628:TE02|other	-0.256085	0.00799201	0.256085	EVM0013628	other	Lm533
EVM0002143:TE01|proximal	0.147482	0.00799201	0.147482	EVM0002143	proximal	Lm533
EVM0002143:TE02|distal	-0.147482	0.00799201	0.147482	EVM0002143	distal	Lm533
EVM0009739:TE01|proximal	-0.13229	0.00799201	0.13229	EVM0009739	proximal	Lm533
EVM0009739:TE02|distal	0.13229	0.00799201	0.13229	EVM0009739	distal	Lm533
EVM0004059:TE02|other	0.123525	0.00799201	0.123525	EVM0004059	other	Lm533
EVM0013412:TE01|proximal	0.103529	0.00799201	0.103529	EVM0013412	proximal	Lm533
EVM0013412:TE02|distal	-0.103529	0.00799201	0.103529	EVM0013412	distal	Lm533
EVM0006235:TE03|distal	-0.101423	0.00799201	0.101423	EVM0006235	distal	Lm533
EVM0016408:TE02|distal	-0.285862	0.00849151	0.285862	EVM0016408	distal	Lm533
EVM0006010:TE03|other	-0.159986	0.00849151	0.159986	EVM0006010	other	Lm533
EVM0016568:TE03|distal	-0.146639	0.00849151	0.146639	EVM0016568	distal	Lm533
EVM0003731:TE02|distal	0.139356	0.00849151	0.139356	EVM0003731	distal	Lm533
EVM0008738:TE02|distal	-0.131371	0.00849151	0.131371	EVM0008738	distal	Lm533
EVM0014159:TE02|distal	-0.218038	0.00899101	0.218038	EVM0014159	distal	Lm533
EVM0009302:TE03|distal	0.18201	0.00899101	0.18201	EVM0009302	distal	Lm533
EVM0015692:TE01|proximal	-0.157591	0.00899101	0.157591	EVM0015692	proximal	Lm533
EVM0015692:TE02|distal	0.157591	0.00899101	0.157591	EVM0015692	distal	Lm533
EVM0011462:TE01|proximal	-0.124092	0.00899101	0.124092	EVM0011462	proximal	Lm533
EVM0005205:TE02|other	0.268388	0.00949051	0.268388	EVM0005205	other	Lm533
EVM0000299:TE03|other	-0.21699	0.00949051	0.21699	EVM0000299	other	Lm533
EVM0011829:TE01|proximal	-0.215391	0.00949051	0.215391	EVM0011829	proximal	Lm533
EVM0011829:TE02|distal	0.215391	0.00949051	0.215391	EVM0011829	distal	Lm533
EVM0002184:TE01|proximal	-0.187734	0.00949051	0.187734	EVM0002184	proximal	Lm533
EVM0002184:TE02|distal	0.187734	0.00949051	0.187734	EVM0002184	distal	Lm533
EVM0002782:TE01|proximal	0.1799	0.00949051	0.1799	EVM0002782	proximal	Lm533
EVM0002782:TE02|distal	-0.1799	0.00949051	0.1799	EVM0002782	distal	Lm533
EVM0010944:TE01|proximal	0.148351	0.00949051	0.148351	EVM0010944	proximal	Lm533
EVM0010944:TE02|distal	-0.148351	0.00949051	0.148351	EVM0010944	distal	Lm533
EVM0001869:TE01|proximal	0.118713	0.00949051	0.118713	EVM0001869	proximal	Lm533
EVM0001869:TE02|distal	-0.118713	0.00949051	0.118713	EVM0001869	distal	Lm533
EVM0005274:TE01|proximal	0.100629	0.00949051	0.100629	EVM0005274	proximal	Lm533
EVM0005274:TE02|distal	-0.100629	0.00949051	0.100629	EVM0005274	distal	Lm533
EVM0012565:TE02|distal	-0.347996	0.00999001	0.347996	EVM0012565	distal	Lm533
EVM0014430:TE02|distal	-0.21932	0.00999001	0.21932	EVM0014430	distal	Lm533
EVM0014694:TE01|proximal	0.185573	0.00999001	0.185573	EVM0014694	proximal	Lm533
EVM0014694:TE02|distal	-0.185573	0.00999001	0.185573	EVM0014694	distal	Lm533
EVM0016881:TE02|distal	0.159952	0.00999001	0.159952	EVM0016881	distal	Lm533
EVM0012668:TE01|proximal	0.126175	0.00999001	0.126175	EVM0012668	proximal	Lm533
EVM0012668:TE02|distal	-0.126175	0.00999001	0.126175	EVM0012668	distal	Lm533
EVM0010423:TE02|distal	-0.116852	0.00999001	0.116852	EVM0010423	distal	Lm533
EVM0014936:TE01|proximal	-0.106186	0.00999001	0.106186	EVM0014936	proximal	Lm533
EVM0014936:TE02|distal	0.106186	0.00999001	0.106186	EVM0014936	distal	Lm533
EVM0001610:TE01|proximal	-0.104129	0.00999001	0.104129	EVM0001610	proximal	Lm533
EVM0001610:TE02|distal	0.104129	0.00999001	0.104129	EVM0001610	distal	Lm533
EVM0011298:TE02|distal	-0.256085	0.0104895	0.256085	EVM0011298	distal	Lm533
EVM0006996:TE01|proximal	0.242966	0.0104895	0.242966	EVM0006996	proximal	Lm533
EVM0012117:TE01|proximal	-0.214612	0.0104895	0.214612	EVM0012117	proximal	Lm533
EVM0012117:TE02|distal	0.214612	0.0104895	0.214612	EVM0012117	distal	Lm533
EVM0003608:TE01|proximal	-0.179956	0.0104895	0.179956	EVM0003608	proximal	Lm533
EVM0015176:TE01|proximal	-0.161624	0.0104895	0.161624	EVM0015176	proximal	Lm533
EVM0015176:TE02|distal	0.161624	0.0104895	0.161624	EVM0015176	distal	Lm533
EVM0001078:TE03|other	0.120258	0.0104895	0.120258	EVM0001078	other	Lm533
EVM0007837:TE02|distal	0.52381	0.010989	0.52381	EVM0007837	distal	Lm533
EVM0000116:TE02|other	0.438889	0.010989	0.438889	EVM0000116	other	Lm533
EVM0005738:TE01|proximal	0.321128	0.010989	0.321128	EVM0005738	proximal	Lm533
EVM0005738:TE02|distal	-0.321128	0.010989	0.321128	EVM0005738	distal	Lm533
EVM0015505:TE04|distal	-0.191491	0.010989	0.191491	EVM0015505	distal	Lm533
EVM0015555:TE01|proximal	0.151583	0.010989	0.151583	EVM0015555	proximal	Lm533
EVM0015555:TE02|distal	-0.151583	0.010989	0.151583	EVM0015555	distal	Lm533
EVM0006696:TE01|proximal	0.112871	0.010989	0.112871	EVM0006696	proximal	Lm533
EVM0006696:TE02|distal	-0.112871	0.010989	0.112871	EVM0006696	distal	Lm533
EVM0007834:TE02|distal	-0.455556	0.0114885	0.455556	EVM0007834	distal	Lm533
EVM0002299:TE03|distal	0.332143	0.0114885	0.332143	EVM0002299	distal	Lm533
EVM0006659:TE01|proximal	-0.327599	0.0114885	0.327599	EVM0006659	proximal	Lm533
EVM0003294:TE02|other	-0.300765	0.0114885	0.300765	EVM0003294	other	Lm533
EVM0006636:TE01|proximal	-0.248216	0.0114885	0.248216	EVM0006636	proximal	Lm533
EVM0006636:TE02|distal	0.248216	0.0114885	0.248216	EVM0006636	distal	Lm533
EVM0009576:TE01|proximal	0.207024	0.0114885	0.207024	EVM0009576	proximal	Lm533
EVM0000076:TE01|proximal	0.178072	0.0114885	0.178072	EVM0000076	proximal	Lm533
EVM0003691:TE02|other	-0.177208	0.0114885	0.177208	EVM0003691	other	Lm533
EVM0011966:TE01|proximal	0.155259	0.0114885	0.155259	EVM0011966	proximal	Lm533
EVM0011966:TE02|distal	-0.155259	0.0114885	0.155259	EVM0011966	distal	Lm533
EVM0015130:TE01|proximal	0.148173	0.0114885	0.148173	EVM0015130	proximal	Lm533
EVM0017055:TE01|proximal	0.532738	0.011988	0.532738	EVM0017055	proximal	Lm533
EVM0017055:TE02|distal	-0.532738	0.011988	0.532738	EVM0017055	distal	Lm533
EVM0011512:TE02|other	-0.224868	0.011988	0.224868	EVM0011512	other	Lm533
EVM0013692:TE02|other	-0.213665	0.011988	0.213665	EVM0013692	other	Lm533
EVM0003134:TE02|other	-0.205618	0.011988	0.205618	EVM0003134	other	Lm533
EVM0002038:TE04|distal	-0.156463	0.011988	0.156463	EVM0002038	distal	Lm533
EVM0012625:TE02|distal	-0.124616	0.011988	0.124616	EVM0012625	distal	Lm533
EVM0017167:TE02|distal	0.798214	0.0124875	0.798214	EVM0017167	distal	Lm533
EVM0012253:TE02|distal	0.114393	0.0124875	0.114393	EVM0012253	distal	Lm533
EVM0017415:TE03|distal	-0.391414	0.012987	0.391414	EVM0017415	distal	Lm533
EVM0010190:TE01|proximal	0.315957	0.012987	0.315957	EVM0010190	proximal	Lm533
EVM0012529:TE01|proximal	0.196879	0.012987	0.196879	EVM0012529	proximal	Lm533
EVM0012529:TE02|distal	-0.196879	0.012987	0.196879	EVM0012529	distal	Lm533
EVM0003599:TE01|proximal	-0.171588	0.012987	0.171588	EVM0003599	proximal	Lm533
EVM0003599:TE02|distal	0.171588	0.012987	0.171588	EVM0003599	distal	Lm533
EVM0007232:TE01|proximal	0.135809	0.012987	0.135809	EVM0007232	proximal	Lm533
EVM0010339:TE01|proximal	-0.178338	0.0134865	0.178338	EVM0010339	proximal	Lm533
EVM0010339:TE02|distal	0.178338	0.0134865	0.178338	EVM0010339	distal	Lm533
EVM0014130:TE01|proximal	-0.146925	0.0134865	0.146925	EVM0014130	proximal	Lm533
EVM0006565:TE01|proximal	0.181921	0.013986	0.181921	EVM0006565	proximal	Lm533
EVM0013436:TE01|proximal	0.148349	0.013986	0.148349	EVM0013436	proximal	Lm533
EVM0013436:TE02|distal	-0.148349	0.013986	0.148349	EVM0013436	distal	Lm533
EVM0000188:TE02|distal	0.104119	0.013986	0.104119	EVM0000188	distal	Lm533
EVM0004391:TE02|other	0.562963	0.0144855	0.562963	EVM0004391	other	Lm533
EVM0012359:TE01|proximal	-0.307018	0.0144855	0.307018	EVM0012359	proximal	Lm533
EVM0003785:TE04|distal	-0.225809	0.0144855	0.225809	EVM0003785	distal	Lm533
EVM0013487:TE01|proximal	0.193698	0.0144855	0.193698	EVM0013487	proximal	Lm533
EVM0013487:TE02|distal	-0.193698	0.0144855	0.193698	EVM0013487	distal	Lm533
EVM0003608:TE03|distal	0.145475	0.0144855	0.145475	EVM0003608	distal	Lm533
EVM0002961:TE01|proximal	-0.759259	0.014985	0.759259	EVM0002961	proximal	Lm533
EVM0002961:TE02|distal	0.759259	0.014985	0.759259	EVM0002961	distal	Lm533
EVM0009252:TE04|other	-0.203147	0.014985	0.203147	EVM0009252	other	Lm533
EVM0000345:TE01|proximal	0.159958	0.014985	0.159958	EVM0000345	proximal	Lm533
EVM0000345:TE02|distal	-0.159958	0.014985	0.159958	EVM0000345	distal	Lm533
EVM0004134:TE01|proximal	-0.102635	0.014985	0.102635	EVM0004134	proximal	Lm533
EVM0004134:TE02|distal	0.102635	0.014985	0.102635	EVM0004134	distal	Lm533
EVM0004413:TE01|proximal	0.582011	0.0154845	0.582011	EVM0004413	proximal	Lm533
EVM0006370:TE03|distal	0.35291	0.0154845	0.35291	EVM0006370	distal	Lm533
EVM0006495:TE01|proximal	-0.2032	0.0154845	0.2032	EVM0006495	proximal	Lm533
EVM0012455:TE01|proximal	0.133075	0.0154845	0.133075	EVM0012455	proximal	Lm533
EVM0012455:TE02|distal	-0.133075	0.0154845	0.133075	EVM0012455	distal	Lm533
EVM0017312:TE01|proximal	0.309497	0.015984	0.309497	EVM0017312	proximal	Lm533
EVM0012718:TE01|proximal	0.279191	0.015984	0.279191	EVM0012718	proximal	Lm533
EVM0012718:TE02|distal	-0.279191	0.015984	0.279191	EVM0012718	distal	Lm533
EVM0010813:TE02|distal	0.232323	0.015984	0.232323	EVM0010813	distal	Lm533
EVM0010482:TE01|proximal	0.204618	0.015984	0.204618	EVM0010482	proximal	Lm533
EVM0010482:TE02|distal	-0.204618	0.015984	0.204618	EVM0010482	distal	Lm533
EVM0006620:TE01|proximal	0.186066	0.015984	0.186066	EVM0006620	proximal	Lm533
EVM0006620:TE02|distal	-0.186066	0.015984	0.186066	EVM0006620	distal	Lm533
EVM0005645:TE02|other	0.183328	0.015984	0.183328	EVM0005645	other	Lm533
EVM0009685:TE02|distal	0.158635	0.015984	0.158635	EVM0009685	distal	Lm533
EVM0008010:TE02|other	0.203075	0.0164835	0.203075	EVM0008010	other	Lm533
EVM0008010:TE03|distal	-0.203075	0.0164835	0.203075	EVM0008010	distal	Lm533
EVM0011512:TE03|distal	0.185185	0.0164835	0.185185	EVM0011512	distal	Lm533
EVM0013517:TE01|proximal	-0.135333	0.0164835	0.135333	EVM0013517	proximal	Lm533
EVM0005140:TE01|proximal	-0.32963	0.016983	0.32963	EVM0005140	proximal	Lm533
EVM0005140:TE02|distal	0.32963	0.016983	0.32963	EVM0005140	distal	Lm533
EVM0006070:TE01|proximal	-0.278535	0.016983	0.278535	EVM0006070	proximal	Lm533
EVM0001907:TE01|proximal	0.159787	0.016983	0.159787	EVM0001907	proximal	Lm533
EVM0001907:TE02|distal	-0.159787	0.016983	0.159787	EVM0001907	distal	Lm533
EVM0015414:TE02|other	0.106555	0.016983	0.106555	EVM0015414	other	Lm533
EVM0007157:TE01|proximal	-0.565476	0.0174825	0.565476	EVM0007157	proximal	Lm533
EVM0012532:TE01|proximal	0.269913	0.0174825	0.269913	EVM0012532	proximal	Lm533
EVM0012532:TE02|distal	-0.269913	0.0174825	0.269913	EVM0012532	distal	Lm533
EVM0009299:TE02|distal	-0.1992	0.0174825	0.1992	EVM0009299	distal	Lm533
EVM0014980:TE01|proximal	-0.149792	0.0174825	0.149792	EVM0014980	proximal	Lm533
EVM0014980:TE02|distal	0.149792	0.0174825	0.149792	EVM0014980	distal	Lm533
EVM0003066:TE02|distal	0.129218	0.0174825	0.129218	EVM0003066	distal	Lm533
EVM0013032:TE03|distal	-0.322685	0.017982	0.322685	EVM0013032	distal	Lm533
EVM0013723:TE03|distal	-0.282531	0.017982	0.282531	EVM0013723	distal	Lm533
EVM0012084:TE03|distal	-0.239583	0.017982	0.239583	EVM0012084	distal	Lm533
EVM0010530:TE02|distal	0.202016	0.0184815	0.202016	EVM0010530	distal	Lm533
EVM0000550:TE03|distal	-0.123564	0.0184815	0.123564	EVM0000550	distal	Lm533
EVM0006406:TE01|proximal	0.201882	0.018981	0.201882	EVM0006406	proximal	Lm533
EVM0000135:TE01|proximal	-0.194353	0.018981	0.194353	EVM0000135	proximal	Lm533
EVM0000135:TE02|distal	0.194353	0.018981	0.194353	EVM0000135	distal	Lm533
EVM0010962:TE04|distal	-0.162974	0.018981	0.162974	EVM0010962	distal	Lm533
EVM0001330:TE03|distal	0.15528	0.018981	0.15528	EVM0001330	distal	Lm533
EVM0014184:TE02|other	-0.152716	0.018981	0.152716	EVM0014184	other	Lm533
EVM0000612:TE02|distal	-0.122124	0.018981	0.122124	EVM0000612	distal	Lm533
EVM0008226:TE01|proximal	0.103388	0.018981	0.103388	EVM0008226	proximal	Lm533
EVM0008226:TE02|distal	-0.103388	0.018981	0.103388	EVM0008226	distal	Lm533
EVM0000464:TE02|distal	0.373016	0.0194805	0.373016	EVM0000464	distal	Lm533
EVM0000076:TE03|distal	-0.150714	0.0194805	0.150714	EVM0000076	distal	Lm533
EVM0007189:TE02|other	-0.122186	0.0194805	0.122186	EVM0007189	other	Lm533
EVM0007189:TE03|distal	0.122186	0.0194805	0.122186	EVM0007189	distal	Lm533
EVM0006553:TE01|proximal	0.119882	0.0194805	0.119882	EVM0006553	proximal	Lm533
EVM0006553:TE02|distal	-0.119882	0.0194805	0.119882	EVM0006553	distal	Lm533
EVM0010222:TE01|proximal	0.5	0.01998	0.5	EVM0010222	proximal	Lm533
EVM0000299:TE04|distal	0.15688	0.01998	0.15688	EVM0000299	distal	Lm533
EVM0016778:TE01|proximal	0.156373	0.01998	0.156373	EVM0016778	proximal	Lm533
EVM0003902:TE05|distal	0.148245	0.01998	0.148245	EVM0003902	distal	Lm533
EVM0009872:TE02|distal	0.146769	0.01998	0.146769	EVM0009872	distal	Lm533
EVM0009872:TE01|proximal	-0.146769	0.01998	0.146769	EVM0009872	proximal	Lm533
EVM0008341:TE01|proximal	0.118938	0.01998	0.118938	EVM0008341	proximal	Lm533
EVM0008341:TE02|distal	-0.118938	0.01998	0.118938	EVM0008341	distal	Lm533
EVM0011686:TE01|proximal	0.5	0.0204795	0.5	EVM0011686	proximal	Lm533
EVM0007486:TE01|proximal	0.115535	0.0204795	0.115535	EVM0007486	proximal	Lm533
EVM0005701:TE02|distal	0.479915	0.020979	0.479915	EVM0005701	distal	Lm533
EVM0006992:TE02|distal	0.111608	0.020979	0.111608	EVM0006992	distal	Lm533
EVM0004704:TE02|distal	0.363248	0.0214785	0.363248	EVM0004704	distal	Lm533
EVM0014477:TE01|proximal	0.182934	0.0214785	0.182934	EVM0014477	proximal	Lm533
EVM0014477:TE02|distal	-0.182934	0.0214785	0.182934	EVM0014477	distal	Lm533
EVM0002556:TE01|proximal	-0.113498	0.0214785	0.113498	EVM0002556	proximal	Lm533
EVM0002556:TE02|distal	0.113498	0.0214785	0.113498	EVM0002556	distal	Lm533
EVM0010521:TE01|proximal	-0.109864	0.0214785	0.109864	EVM0010521	proximal	Lm533
EVM0007079:TE01|proximal	0.102502	0.0214785	0.102502	EVM0007079	proximal	Lm533
EVM0007079:TE02|distal	-0.102502	0.0214785	0.102502	EVM0007079	distal	Lm533
EVM0013967:TE03|distal	-0.272222	0.0224775	0.272222	EVM0013967	distal	Lm533
EVM0006894:TE01|proximal	-0.111644	0.0224775	0.111644	EVM0006894	proximal	Lm533
EVM0006894:TE02|distal	0.111644	0.0224775	0.111644	EVM0006894	distal	Lm533
EVM0000531:TE03|distal	-0.480769	0.022977	0.480769	EVM0000531	distal	Lm533
EVM0002091:TE02|other	-0.244658	0.022977	0.244658	EVM0002091	other	Lm533
EVM0002091:TE03|distal	0.244658	0.022977	0.244658	EVM0002091	distal	Lm533
EVM0006784:TE02|distal	-0.169658	0.022977	0.169658	EVM0006784	distal	Lm533
EVM0013682:TE01|proximal	0.143274	0.022977	0.143274	EVM0013682	proximal	Lm533
EVM0013682:TE02|distal	-0.143274	0.022977	0.143274	EVM0013682	distal	Lm533
EVM0013967:TE01|proximal	0.267857	0.0234765	0.267857	EVM0013967	proximal	Lm533
EVM0000704:TE02|distal	-0.179194	0.0234765	0.179194	EVM0000704	distal	Lm533
EVM0013628:TE03|distal	0.172751	0.0234765	0.172751	EVM0013628	distal	Lm533
EVM0007373:TE01|proximal	0.115843	0.0234765	0.115843	EVM0007373	proximal	Lm533
EVM0007373:TE02|distal	-0.115843	0.0234765	0.115843	EVM0007373	distal	Lm533
EVM0014783:TE01|proximal	0.107799	0.0234765	0.107799	EVM0014783	proximal	Lm533
EVM0014783:TE02|distal	-0.107799	0.0234765	0.107799	EVM0014783	distal	Lm533
EVM0009835:TE02|other	-0.4125	0.023976	0.4125	EVM0009835	other	Lm533
EVM0001106:TE04|distal	0.26404	0.0244755	0.26404	EVM0001106	distal	Lm533
EVM0002065:TE03|distal	-0.189452	0.0244755	0.189452	EVM0002065	distal	Lm533
EVM0012376:TE02|other	0.155222	0.0244755	0.155222	EVM0012376	other	Lm533
EVM0000708:TE02|distal	0.140297	0.0244755	0.140297	EVM0000708	distal	Lm533
EVM0007791:TE01|proximal	-0.105124	0.0244755	0.105124	EVM0007791	proximal	Lm533
EVM0007464:TE02|other	-0.233333	0.024975	0.233333	EVM0007464	other	Lm533
EVM0007327:TE01|proximal	0.157902	0.024975	0.157902	EVM0007327	proximal	Lm533
EVM0007327:TE02|distal	-0.157902	0.024975	0.157902	EVM0007327	distal	Lm533
EVM0014264:TE01|proximal	-0.150293	0.024975	0.150293	EVM0014264	proximal	Lm533
EVM0014264:TE02|distal	0.150293	0.024975	0.150293	EVM0014264	distal	Lm533
EVM0000070:TE02|distal	0.102141	0.024975	0.102141	EVM0000070	distal	Lm533
EVM0014572:TE02|other	0.147048	0.0254745	0.147048	EVM0014572	other	Lm533
EVM0002559:TE01|proximal	0.132378	0.0254745	0.132378	EVM0002559	proximal	Lm533
EVM0017164:TE02|distal	-0.904762	0.025974	0.904762	EVM0017164	distal	Lm533
EVM0000856:TE01|proximal	0.119968	0.025974	0.119968	EVM0000856	proximal	Lm533
EVM0000856:TE02|distal	-0.119968	0.025974	0.119968	EVM0000856	distal	Lm533
EVM0003928:TE01|proximal	0.100702	0.025974	0.100702	EVM0003928	proximal	Lm533
EVM0016846:TE02|distal	0.238596	0.0264735	0.238596	EVM0016846	distal	Lm533
EVM0007238:TE03|other	-0.152681	0.0264735	0.152681	EVM0007238	other	Lm533
EVM0006897:TE01|proximal	-0.151766	0.0264735	0.151766	EVM0006897	proximal	Lm533
EVM0006897:TE02|distal	0.151766	0.0264735	0.151766	EVM0006897	distal	Lm533
EVM0017503:TE03|other	0.226569	0.026973	0.226569	EVM0017503	other	Lm533
EVM0014277:TE02|other	0.115524	0.026973	0.115524	EVM0014277	other	Lm533
EVM0011082:TE04|distal	0.617725	0.0274725	0.617725	EVM0011082	distal	Lm533
EVM0013164:TE01|proximal	0.219075	0.0274725	0.219075	EVM0013164	proximal	Lm533
EVM0013164:TE02|distal	-0.219075	0.0274725	0.219075	EVM0013164	distal	Lm533
EVM0000887:TE03|distal	0.121492	0.027972	0.121492	EVM0000887	distal	Lm533
EVM0013664:TE01|proximal	0.111334	0.027972	0.111334	EVM0013664	proximal	Lm533
EVM0013664:TE02|distal	-0.111334	0.027972	0.111334	EVM0013664	distal	Lm533
EVM0005419:TE01|proximal	0.418519	0.0284715	0.418519	EVM0005419	proximal	Lm533
EVM0005419:TE02|distal	-0.418519	0.0284715	0.418519	EVM0005419	distal	Lm533
EVM0001737:TE02|distal	-0.231158	0.0284715	0.231158	EVM0001737	distal	Lm533
EVM0005935:TE01|proximal	-0.200383	0.0284715	0.200383	EVM0005935	proximal	Lm533
EVM0009302:TE01|proximal	-0.147523	0.0284715	0.147523	EVM0009302	proximal	Lm533
EVM0002222:TE01|proximal	0.146302	0.0284715	0.146302	EVM0002222	proximal	Lm533
EVM0002222:TE02|distal	-0.146302	0.0284715	0.146302	EVM0002222	distal	Lm533
EVM0010698:TE02|distal	-0.12446	0.0284715	0.12446	EVM0010698	distal	Lm533
EVM0006165:TE02|other	-0.122465	0.0284715	0.122465	EVM0006165	other	Lm533
EVM0011437:TE02|distal	-0.122313	0.0284715	0.122313	EVM0011437	distal	Lm533
EVM0016339:TE01|proximal	-0.392857	0.028971	0.392857	EVM0016339	proximal	Lm533
EVM0004769:TE01|proximal	0.389815	0.028971	0.389815	EVM0004769	proximal	Lm533
EVM0004769:TE02|distal	-0.389815	0.028971	0.389815	EVM0004769	distal	Lm533
EVM0013762:TE01|proximal	0.148806	0.028971	0.148806	EVM0013762	proximal	Lm533
EVM0015776:TE01|proximal	0.147733	0.028971	0.147733	EVM0015776	proximal	Lm533
EVM0015776:TE02|distal	-0.147733	0.028971	0.147733	EVM0015776	distal	Lm533
EVM0004031:TE02|distal	-0.144907	0.028971	0.144907	EVM0004031	distal	Lm533
EVM0004698:TE02|distal	-0.137622	0.028971	0.137622	EVM0004698	distal	Lm533
EVM0003103:TE01|proximal	0.121728	0.028971	0.121728	EVM0003103	proximal	Lm533
EVM0003103:TE02|distal	-0.121728	0.028971	0.121728	EVM0003103	distal	Lm533
EVM0007522:TE01|proximal	-0.276118	0.0294705	0.276118	EVM0007522	proximal	Lm533
EVM0007522:TE02|distal	0.276118	0.0294705	0.276118	EVM0007522	distal	Lm533
EVM0015149:TE02|other	0.168547	0.02997	0.168547	EVM0015149	other	Lm533
EVM0017419:TE01|proximal	0.142161	0.02997	0.142161	EVM0017419	proximal	Lm533
EVM0017419:TE02|distal	-0.142161	0.02997	0.142161	EVM0017419	distal	Lm533
EVM0011828:TE02|other	0.10333	0.02997	0.10333	EVM0011828	other	Lm533
EVM0015063:TE02|distal	0.462963	0.0304695	0.462963	EVM0015063	distal	Lm533
EVM0010396:TE02|other	0.388889	0.0304695	0.388889	EVM0010396	other	Lm533
EVM0015036:TE02|distal	-0.215686	0.0304695	0.215686	EVM0015036	distal	Lm533
EVM0010409:TE01|proximal	0.101594	0.0304695	0.101594	EVM0010409	proximal	Lm533
EVM0002881:TE01|proximal	0.777778	0.030969	0.777778	EVM0002881	proximal	Lm533
EVM0007303:TE01|proximal	-0.392045	0.030969	0.392045	EVM0007303	proximal	Lm533
EVM0013721:TE01|proximal	0.208321	0.030969	0.208321	EVM0013721	proximal	Lm533
EVM0013721:TE02|distal	-0.208321	0.030969	0.208321	EVM0013721	distal	Lm533
EVM0013232:TE02|distal	0.123001	0.030969	0.123001	EVM0013232	distal	Lm533
EVM0005109:TE02|distal	-0.384615	0.0314685	0.384615	EVM0005109	distal	Lm533
EVM0005236:TE01|proximal	0.112749	0.0324675	0.112749	EVM0005236	proximal	Lm533
EVM0003670:TE01|proximal	0.261538	0.032967	0.261538	EVM0003670	proximal	Lm533
EVM0016874:TE01|proximal	-0.157011	0.032967	0.157011	EVM0016874	proximal	Lm533
EVM0016874:TE02|distal	0.157011	0.032967	0.157011	EVM0016874	distal	Lm533
EVM0011386:TE05|distal	0.108077	0.032967	0.108077	EVM0011386	distal	Lm533
EVM0004391:TE03|distal	-0.347138	0.0334665	0.347138	EVM0004391	distal	Lm533
EVM0002358:TE01|proximal	0.135018	0.0334665	0.135018	EVM0002358	proximal	Lm533
EVM0013435:TE02|other	-0.252525	0.033966	0.252525	EVM0013435	other	Lm533
EVM0014489:TE01|proximal	0.122274	0.033966	0.122274	EVM0014489	proximal	Lm533
EVM0014489:TE02|distal	-0.122274	0.033966	0.122274	EVM0014489	distal	Lm533
EVM0007687:TE01|proximal	0.5	0.0344655	0.5	EVM0007687	proximal	Lm533
EVM0007687:TE02|distal	-0.5	0.0344655	0.5	EVM0007687	distal	Lm533
EVM0003297:TE03|distal	-0.23188	0.0344655	0.23188	EVM0003297	distal	Lm533
EVM0003620:TE01|proximal	-0.251885	0.034965	0.251885	EVM0003620	proximal	Lm533
EVM0009336:TE01|proximal	-0.11432	0.034965	0.11432	EVM0009336	proximal	Lm533
EVM0009336:TE02|distal	0.11432	0.034965	0.11432	EVM0009336	distal	Lm533
EVM0012995:TE02|other	-0.333333	0.035964	0.333333	EVM0012995	other	Lm533
EVM0006459:TE01|proximal	0.127849	0.035964	0.127849	EVM0006459	proximal	Lm533
EVM0010967:TE01|proximal	0.125153	0.035964	0.125153	EVM0010967	proximal	Lm533
EVM0010967:TE02|distal	-0.125153	0.035964	0.125153	EVM0010967	distal	Lm533
EVM0001436:TE01|proximal	-0.124533	0.035964	0.124533	EVM0001436	proximal	Lm533
EVM0003902:TE02|other	-0.109751	0.035964	0.109751	EVM0003902	other	Lm533
EVM0014537:TE05|distal	-0.123526	0.0364635	0.123526	EVM0014537	distal	Lm533
EVM0011284:TE02|other	0.126352	0.036963	0.126352	EVM0011284	other	Lm533
EVM0001750:TE02|distal	0.120815	0.036963	0.120815	EVM0001750	distal	Lm533
EVM0009569:TE01|proximal	-0.116527	0.036963	0.116527	EVM0009569	proximal	Lm533
EVM0009569:TE02|distal	0.116527	0.036963	0.116527	EVM0009569	distal	Lm533
EVM0015946:TE02|distal	-0.112204	0.036963	0.112204	EVM0015946	distal	Lm533
EVM0003297:TE01|proximal	0.217065	0.0374625	0.217065	EVM0003297	proximal	Lm533
EVM0015152:TE01|proximal	-0.187584	0.0374625	0.187584	EVM0015152	proximal	Lm533
EVM0015152:TE02|distal	0.187584	0.0374625	0.187584	EVM0015152	distal	Lm533
EVM0003685:TE01|proximal	-0.121565	0.0374625	0.121565	EVM0003685	proximal	Lm533
EVM0003685:TE02|distal	0.121565	0.0374625	0.121565	EVM0003685	distal	Lm533
EVM0001159:TE02|distal	-0.333333	0.037962	0.333333	EVM0001159	distal	Lm533
EVM0017051:TE03|distal	-0.324074	0.037962	0.324074	EVM0017051	distal	Lm533
EVM0006816:TE03|distal	0.199074	0.037962	0.199074	EVM0006816	distal	Lm533
EVM0009274:TE03|distal	-0.190033	0.037962	0.190033	EVM0009274	distal	Lm533
EVM0005198:TE04|distal	-0.161028	0.037962	0.161028	EVM0005198	distal	Lm533
EVM0016005:TE02|other	0.120375	0.037962	0.120375	EVM0016005	other	Lm533
EVM0007585:TE02|other	-0.246753	0.0384615	0.246753	EVM0007585	other	Lm533
EVM0002232:TE01|proximal	0.158658	0.0384615	0.158658	EVM0002232	proximal	Lm533
EVM0002232:TE02|distal	-0.158658	0.0384615	0.158658	EVM0002232	distal	Lm533
EVM0016247:TE02|distal	-0.333333	0.038961	0.333333	EVM0016247	distal	Lm533
EVM0004812:TE03|other	-0.120476	0.038961	0.120476	EVM0004812	other	Lm533
EVM0010024:TE02|distal	0.118753	0.038961	0.118753	EVM0010024	distal	Lm533
EVM0017407:TE02|other	-0.304167	0.0394605	0.304167	EVM0017407	other	Lm533
EVM0017084:TE02|distal	0.113843	0.0394605	0.113843	EVM0017084	distal	Lm533
EVM0007464:TE03|distal	0.188889	0.03996	0.188889	EVM0007464	distal	Lm533
EVM0001479:TE01|proximal	0.103896	0.03996	0.103896	EVM0001479	proximal	Lm533
EVM0001479:TE02|distal	-0.103896	0.03996	0.103896	EVM0001479	distal	Lm533
EVM0001039:TE02|other	0.118714	0.0404595	0.118714	EVM0001039	other	Lm533
EVM0007066:TE01|proximal	-0.110206	0.0404595	0.110206	EVM0007066	proximal	Lm533
EVM0007066:TE02|distal	0.110206	0.0404595	0.110206	EVM0007066	distal	Lm533
EVM0001124:TE01|proximal	0.107288	0.0404595	0.107288	EVM0001124	proximal	Lm533
EVM0000478:TE02|distal	0.5	0.040959	0.5	EVM0000478	distal	Lm533
EVM0004668:TE02|distal	0.252381	0.040959	0.252381	EVM0004668	distal	Lm533
EVM0015235:TE02|distal	0.190476	0.040959	0.190476	EVM0015235	distal	Lm533
EVM0001695:TE01|proximal	-0.185249	0.040959	0.185249	EVM0001695	proximal	Lm533
EVM0013559:TE01|proximal	0.176448	0.040959	0.176448	EVM0013559	proximal	Lm533
EVM0013559:TE02|distal	-0.176448	0.040959	0.176448	EVM0013559	distal	Lm533
EVM0002065:TE02|other	0.147786	0.040959	0.147786	EVM0002065	other	Lm533
EVM0002172:TE01|proximal	0.29823	0.0414585	0.29823	EVM0002172	proximal	Lm533
EVM0007643:TE02|distal	0.151885	0.0414585	0.151885	EVM0007643	distal	Lm533
EVM0017407:TE03|distal	0.296759	0.041958	0.296759	EVM0017407	distal	Lm533
EVM0003245:TE01|proximal	0.5	0.042957	0.5	EVM0003245	proximal	Lm533
EVM0003245:TE02|distal	-0.5	0.042957	0.5	EVM0003245	distal	Lm533
EVM0015486:TE04|distal	0.228941	0.042957	0.228941	EVM0015486	distal	Lm533
EVM0011596:TE01|proximal	-0.175152	0.042957	0.175152	EVM0011596	proximal	Lm533
EVM0011596:TE02|distal	0.175152	0.042957	0.175152	EVM0011596	distal	Lm533
EVM0002371:TE01|proximal	-0.144722	0.042957	0.144722	EVM0002371	proximal	Lm533
EVM0016918:TE01|proximal	0.106192	0.042957	0.106192	EVM0016918	proximal	Lm533
EVM0016918:TE02|distal	-0.106192	0.042957	0.106192	EVM0016918	distal	Lm533
EVM0009064:TE02|distal	0.143835	0.0434565	0.143835	EVM0009064	distal	Lm533
EVM0006996:TE02|distal	-0.121483	0.0434565	0.121483	EVM0006996	distal	Lm533
EVM0017572:TE01|proximal	0.114153	0.0434565	0.114153	EVM0017572	proximal	Lm533
EVM0017572:TE02|distal	-0.114153	0.0434565	0.114153	EVM0017572	distal	Lm533
EVM0011589:TE01|proximal	0.108926	0.0434565	0.108926	EVM0011589	proximal	Lm533
EVM0011589:TE02|distal	-0.108926	0.0434565	0.108926	EVM0011589	distal	Lm533
EVM0006847:TE01|proximal	-0.107733	0.0434565	0.107733	EVM0006847	proximal	Lm533
EVM0006847:TE02|distal	0.107733	0.0434565	0.107733	EVM0006847	distal	Lm533
EVM0001182:TE03|distal	0.47619	0.043956	0.47619	EVM0001182	distal	Lm533
EVM0000495:TE02|other	-0.121122	0.0444555	0.121122	EVM0000495	other	Lm533
EVM0001022:TE01|proximal	0.162618	0.044955	0.162618	EVM0001022	proximal	Lm533
EVM0001022:TE03|distal	-0.162618	0.044955	0.162618	EVM0001022	distal	Lm533
EVM0013421:TE01|proximal	0.440476	0.0454545	0.440476	EVM0013421	proximal	Lm533
EVM0010671:TE03|distal	-0.174964	0.0454545	0.174964	EVM0010671	distal	Lm533
EVM0013334:TE01|proximal	-0.163743	0.0454545	0.163743	EVM0013334	proximal	Lm533
EVM0013334:TE02|distal	0.163743	0.0454545	0.163743	EVM0013334	distal	Lm533
EVM0010622:TE01|proximal	0.143804	0.0454545	0.143804	EVM0010622	proximal	Lm533
EVM0000655:TE02|other	-0.23138	0.045954	0.23138	EVM0000655	other	Lm533
EVM0013834:TE01|proximal	0.183333	0.045954	0.183333	EVM0013834	proximal	Lm533
EVM0002458:TE01|proximal	-0.164835	0.045954	0.164835	EVM0002458	proximal	Lm533
EVM0002458:TE02|distal	0.164835	0.045954	0.164835	EVM0002458	distal	Lm533
EVM0002618:TE01|proximal	-0.109519	0.0464535	0.109519	EVM0002618	proximal	Lm533
EVM0002618:TE02|distal	0.109519	0.0464535	0.109519	EVM0002618	distal	Lm533
EVM0015968:TE02|distal	0.108237	0.0464535	0.108237	EVM0015968	distal	Lm533
EVM0011820:TE01|proximal	-0.103704	0.0464535	0.103704	EVM0011820	proximal	Lm533
EVM0009927:TE01|proximal	0.237175	0.046953	0.237175	EVM0009927	proximal	Lm533
EVM0009927:TE02|distal	-0.237175	0.046953	0.237175	EVM0009927	distal	Lm533
EVM0003917:TE02|distal	0.121793	0.046953	0.121793	EVM0003917	distal	Lm533
EVM0014516:TE01|proximal	-0.106019	0.046953	0.106019	EVM0014516	proximal	Lm533
EVM0014516:TE02|distal	0.106019	0.046953	0.106019	EVM0014516	distal	Lm533
EVM0016754:TE02|distal	-0.164108	0.0474525	0.164108	EVM0016754	distal	Lm533
EVM0001146:TE01|proximal	-0.122934	0.0474525	0.122934	EVM0001146	proximal	Lm533
EVM0001146:TE02|distal	0.122934	0.0474525	0.122934	EVM0001146	distal	Lm533
EVM0010623:TE02|distal	0.101147	0.0474525	0.101147	EVM0010623	distal	Lm533
EVM0012200:TE01|proximal	0.605556	0.047952	0.605556	EVM0012200	proximal	Lm533
EVM0012200:TE02|distal	-0.605556	0.047952	0.605556	EVM0012200	distal	Lm533
EVM0005925:TE01|proximal	-0.309524	0.047952	0.309524	EVM0005925	proximal	Lm533
EVM0005925:TE02|distal	0.309524	0.047952	0.309524	EVM0005925	distal	Lm533
EVM0016339:TE02|other	0.285714	0.0484515	0.285714	EVM0016339	other	Lm533
EVM0010085:TE03|distal	-0.279762	0.0484515	0.279762	EVM0010085	distal	Lm533
EVM0005685:TE01|proximal	0.225926	0.0484515	0.225926	EVM0005685	proximal	Lm533
EVM0005685:TE02|distal	-0.225926	0.0484515	0.225926	EVM0005685	distal	Lm533
EVM0000607:TE01|proximal	0.119127	0.0484515	0.119127	EVM0000607	proximal	Lm533
EVM0014262:TE01|proximal	0.116503	0.0484515	0.116503	EVM0014262	proximal	Lm533
EVM0015597:TE05|other	-0.109051	0.0484515	0.109051	EVM0015597	other	Lm533
EVM0000798:TE01|proximal	0.101371	0.0484515	0.101371	EVM0000798	proximal	Lm533
EVM0000798:TE02|distal	-0.101371	0.0484515	0.101371	EVM0000798	distal	Lm533
EVM0008574:TE01|proximal	0.583333	0.048951	0.583333	EVM0008574	proximal	Lm533
EVM0008574:TE02|distal	-0.583333	0.048951	0.583333	EVM0008574	distal	Lm533
EVM0016367:TE01|proximal	-0.294872	0.048951	0.294872	EVM0016367	proximal	Lm533
EVM0009805:TE01|proximal	-0.166667	0.048951	0.166667	EVM0009805	proximal	Lm533
EVM0009805:TE02|distal	0.166667	0.048951	0.166667	EVM0009805	distal	Lm533
EVM0012309:TE01|proximal	0.107263	0.048951	0.107263	EVM0012309	proximal	Lm533
EVM0012309:TE02|distal	-0.107263	0.048951	0.107263	EVM0012309	distal	Lm533
EVM0004880:TE01|proximal	-0.333333	0.0494505	0.333333	EVM0004880	proximal	Lm533
EVM0010883:TE01|proximal	0.203968	0.0494505	0.203968	EVM0010883	proximal	Lm533
EVM0014537:TE04|other	0.10336	0.0494505	0.10336	EVM0014537	other	Lm533
EVM0005022:TE01|proximal	-0.224537	0.0499501	0.224537	EVM0005022	proximal	Lm533
EVM0005022:TE02|distal	0.224537	0.0499501	0.224537	EVM0005022	distal	Lm533
EVM0008614:TE01|proximal	0.177885	0.0499501	0.177885	EVM0008614	proximal	Lm533
EVM0008614:TE02|distal	-0.177885	0.0499501	0.177885	EVM0008614	distal	Lm533
EVM0003084:TE01|proximal	0.171044	0.0499501	0.171044	EVM0003084	proximal	Lm533
EVM0003084:TE02|distal	-0.171044	0.0499501	0.171044	EVM0003084	distal	Lm533
EVM0008700:TE01|proximal	-0.131719	0.0499501	0.131719	EVM0008700	proximal	Lm533

## Sheet: B
tes_id	pH433_2	pH433_3	pH533_1	pH533_2	pH592_1	pH592_2	pH592_3
EVM0000001:TE01	7.58683	7.99854	9.124	5.18139	7.91387	7.11946	8.02241
EVM0000002:TE01	7.51658	8.06932	6.843	8.17346	7.38628	6.31565	6.50769
EVM0000003:TE01	4.91739	4.88406	3.80167	5.61926	5.10005	4.19129	5.49788
EVM0000004:TE01	0.0702484	0	0.138242	0	0	0	0
EVM0000004:TE02	0	0.212351	0	0	0	0.057415	0
EVM0000004:TE03	0.0702484	0.0707835	0	0.145955	0	0.172245	0.168302
EVM0000004:TE04	0	0	0	0	0	0	0
EVM0000004:TE05	0.702484	0.637052	0.483848	0.510841	0.46897	0.401905	0.673209
EVM0000004:TE06	0.280994	0.424701	0.207364	0.145955	0.117243	0.401905	0.280504
EVM0000006:TE01	0.0702484	0	0	0	0	0.057415	0.0561008
EVM0000007:TE01	339.089	330.488	291.761	402.324	371.073	335.189	349.227
EVM0000008:TE01	5.54962	4.38858	5.39145	6.27605	8.14836	6.83238	6.17109
EVM0000010:TE01	0.561987	0.0707835	0.207364	0.145955	0.175864	0.22966	0.336605
EVM0000011:TE01	1.54546	1.6988	0.829454	2.84612	3.86901	2.2966	4.65637
EVM0000012:TE01	0	0	0	0	0	0.057415	0
EVM0000012:TE02	1.12397	1.13254	1.03682	1.31359	0.937941	1.09088	1.34642
EVM0000013:TE01	0.561987	0.353918	0.483848	0.291909	0.175864	0.11483	0.336605
EVM0000013:TE02	19.3183	20.3856	17.0729	15.2523	14.4208	14.9853	17.3912
EVM0000014:TE01	7.79757	9.06029	7.60333	9.56003	9.14492	8.61225	11.0519
EVM0000015:TE01	144.852	180.639	155.523	162.448	112.143	147.844	116.69
EVM0000016:TE01	8.28931	9.83891	11.405	4.88948	2.52072	2.6985	2.52454
EVM0000017:TE01	3.02068	3.82231	2.90309	3.72184	4.33798	3.90422	3.81485
EVM0000018:TE01	320.403	306.139	357.357	282.349	259.927	295.113	273.043
EVM0000019:TE01	8.21906	7.50305	10.6447	4.59757	2.69658	3.67456	5.72228
EVM0000021:TE01	232.873	181.418	229.482	263.959	290.996	275.707	264.235
EVM0000023:TE01	0.140497	0.0707835	0.0691212	0	0.0586213	0.172245	0.0561008
EVM0000023:TE02	0	0.212351	0	0.0729773	0	0	0
EVM0000024:TE01	10.6778	12.5287	9.60785	12.5521	10.5518	9.99021	13.0154
EVM0000025:TE01	5.12813	5.80425	4.70024	3.94078	5.97937	4.13388	4.65637
EVM0000026:TE01	3.02068	3.82231	1.86627	3.06505	1.75864	2.06694	2.41233
EVM0000027:TE01	0.42149	0.212351	0.0691212	0.145955	0.175864	0.057415	0.112202
EVM0000027:TE02	0.0702484	0.141567	0.138242	0.0729773	0.175864	0.057415	0.224403
EVM0000027:TE03	0.0702484	0.0707835	0	0	0	0	0.0561008
EVM0000028:TE01	11.4505	11.0422	10.9903	12.4061	10.9622	10.9088	11.2763
EVM0000029:TE01	0.0702484	0	0	0	0	0	0
EVM0000029:TE02	0.42149	0.283134	0.414727	0.145955	0.234485	0.057415	0.168302
EVM0000030:TE01	0.842981	0.849402	0.967697	1.16764	0.879319	1.26313	1.12202
EVM0000031:TE01	2.24795	1.2741	1.86627	2.04337	3.86901	1.77986	2.07573
EVM0000032:TE01	50.7193	68.9431	61.7252	77.9398	73.6283	71.4242	79.3826
EVM0000033:TE01	2.95043	2.12351	2.41924	1.53252	1.6414	1.49279	1.17812
EVM0000035:TE01	100.666	102.495	103.129	132.381	117.184	123.902	136.101
EVM0000036:TE01	67.4385	67.032	66.4255	78.4506	87.4043	89.1081	91.1077
EVM0000037:TE01	0.0702484	0	0	0	0	0	0
EVM0000038:TE01	0.0702484	0.141567	0.138242	0.145955	0.117243	0.172245	0.168302
EVM0000038:TE02	0	0	0	0.0729773	0.0586213	0.057415	0
EVM0000039:TE01	0.913229	1.2741	0.760333	0.291909	0.644834	0.401905	0.392705
EVM0000039:TE02	0	0	0.0691212	0	0	0	0
EVM0000040:TE01	0	0.0707835	0	0	0	0.172245	0
EVM0000041:TE01	0	0	0	0	0	0.057415	0
EVM0000041:TE02	0.913229	0.849402	0.55297	0.656796	0.937941	0.57415	0.504907
EVM0000042:TE01	3.09093	4.24701	2.281	4.59757	1.23105	1.72245	1.68302
EVM0000043:TE01	1.54546	0.707835	1.10594	0.656796	1.70002	1.20571	0.953713
EVM0000044:TE01	12.8555	10.9714	11.2668	9.9979	17.7623	13.8944	16.7741
EVM0000045:TE01	24.5869	31.8526	21.1511	31.8911	19.6381	19.4063	25.1332
EVM0000046:TE01	80.3642	87.7008	66.7711	74.072	59.8523	55.8074	77.0825
EVM0000047:TE01	0.210745	0	0.0691212	0	0.0586213	0	0.112202
EVM0000047:TE02	0.140497	0	0.0691212	0.0729773	0.234485	0.11483	0
EVM0000048:TE01	2.38845	1.91115	1.17506	2.11634	2.7552	2.18177	2.24403
EVM0000049:TE01	0.280994	0.212351	0.207364	0	0.234485	0.11483	0.168302
EVM0000049:TE02	0.983477	1.13254	0.967697	1.09466	1.23105	1.03347	1.29032
EVM0000050:TE01	0.0702484	0	0	0	0	0	0
EVM0000050:TE02	0.913229	1.2741	1.24418	0.510841	0.762077	0.80381	0.953713
EVM0000051:TE01	0.561987	0.707835	0.898576	0.510841	0.879319	0.34449	0.673209
EVM0000052:TE01	0	0.0707835	0	0	0	0	0
EVM0000052:TE02	0.913229	1.13254	1.10594	0.364887	0.175864	0.80381	0.392705
EVM0000053:TE01	1.33472	1.2741	1.3133	0.948705	0.762077	0.746395	0.561008
EVM0000054:TE01	0.632235	1.06175	1.58979	1.09466	1.28967	1.03347	0.841512
EVM0000055:TE01	3.37192	3.82231	3.5943	5.03544	4.27935	4.13388	3.19774
EVM0000055:TE02	69.8971	72.6947	80.6644	85.8214	85.9388	89.1081	80.1119
EVM0000056:TE01	2.38845	2.05272	2.90309	2.18932	2.11037	2.2966	2.46843
EVM0000057:TE01	0.280994	0.141567	0.0691212	0.0729773	0.0586213	0	0.168302
EVM0000057:TE02	121.319	112.121	115.847	98.8843	128.967	115.806	127.124
EVM0000058:TE01	118.298	156.432	106.239	79.4723	85.8216	103.002	93.7444
EVM0000059:TE01	3.65292	2.68977	2.90309	2.84612	2.63796	2.46884	2.18793
EVM0000060:TE01	0.772732	0.707835	0.55297	0.656796	0.175864	0.287075	0.224403
EVM0000060:TE02	0.632235	0.141567	0.207364	0.364887	0.175864	0.34449	0.336605
EVM0000060:TE03	1.89671	1.84037	1.38242	1.38657	0.46897	0.80381	0.897613
EVM0000060:TE04	0.702484	0.849402	1.17506	0.802751	0.820698	0.746395	0.448806
EVM0000061:TE01	0.351242	0.495485	0.483848	1.24061	0.234485	0.68898	0.392705
EVM0000062:TE01	13.6984	12.3871	12.1653	12.6981	12.9553	12.8035	12.5105
EVM0000063:TE01	7.58683	10.6883	11.2668	8.75728	11.3725	9.87538	12.9032
EVM0000064:TE01	215.311	220.986	262.937	225.865	285.31	276.912	288.246
EVM0000066:TE01	0.210745	0.141567	0.414727	0.0729773	0.0586213	0.287075	0
EVM0000066:TE02	4.42565	4.38858	5.18409	2.18932	1.87588	2.58367	1.51472
EVM0000067:TE01	362.763	397.449	383.346	301.25	306.003	341.619	395.398
EVM0000068:TE01	134.947	154.52	106.308	174.781	162.557	125.452	162.692
EVM0000069:TE01	25.0787	18.6161	7.53421	9.19515	29.721	15.0427	20.1402
EVM0000070:TE01	2.0372	1.34489	2.07364	0.656796	1.1138	1.43537	1.12202
EVM0000070:TE02	2.3182	2.76056	2.69573	1.24061	0.937941	1.03347	1.85133
EVM0000071:TE01	0.0702484	0	0.0691212	0	0	0	0
EVM0000072:TE01	32.7357	30.3661	31.0354	14.7414	13.7174	16.5929	19.2987
EVM0000073:TE01	5.33888	4.38858	6.56651	2.11634	2.57934	1.95211	2.58064
EVM0000074:TE01	9.62403	8.1401	8.08718	8.24644	9.73113	11.483	8.30292
EVM0000076:TE01	0.983477	0.990969	2.48836	1.53252	1.1138	1.72245	1.17812
EVM0000076:TE02	0.280994	0.0707835	0.207364	0.218932	0.293106	0.34449	0.168302
EVM0000076:TE03	0.702484	0.637052	0.760333	0.583819	0.703455	1.1483	1.17812
EVM0000077:TE01	0.702484	0.920186	1.17506	0.802751	1.40691	1.26313	1.34642
EVM0000078:TE01	13.6282	18.1206	21.4967	7.7356	9.55527	14.2389	12.5666
EVM0000079:TE01	0.140497	0.212351	0.207364	0.218932	0	0.11483	0.168302
EVM0000079:TE02	5.54962	4.95485	3.31782	4.23269	3.81038	4.5932	4.43196
EVM0000080:TE01	14.3307	17.9082	10.852	9.56003	9.61389	9.5883	10.7152
EVM0000081:TE01	11.029	11.3961	11.6124	9.41408	11.7243	10.6218	14.5862
EVM0000082:TE01	3.44217	3.82231	3.66342	2.62718	3.92763	3.10041	4.54416
EVM0000083:TE01	13.2769	12.3871	11.2668	13.5738	11.8415	13.0332	14.9228
EVM0000086:TE01	8.28931	8.5648	8.50191	9.3411	12.545	9.93279	10.8275
EVM0000087:TE01	1.33472	0.778619	0.760333	0.364887	1.34829	0.631565	1.29032
EVM0000088:TE01	4.42565	4.24701	4.35464	7.58964	6.50696	4.93769	5.16127
EVM0000089:TE01	11.7315	13.2365	9.67697	7.7356	7.9725	8.38259	11.5007
EVM0000090:TE01	0.632235	0.353918	0.483848	0.729773	0.527592	0.287075	0.392705
EVM0000090:TE02	5.69012	7.92775	6.49739	5.83819	6.80007	6.71755	7.91021
EVM0000091:TE01	2.0372	2.61899	2.21188	2.99207	2.7552	2.92816	3.19774
EVM0000094:TE01	3.09093	0.849402	0.898576	0.0729773	0.117243	0.401905	0.168302
EVM0000095:TE01	0.351242	0.353918	0.345606	0.291909	0.117243	0.516735	0.504907
EVM0000095:TE02	10.1158	12.741	10.7138	9.63301	9.96562	7.92327	10.2664
EVM0000096:TE01	8.42981	7.92775	9.124	5.4733	6.09661	7.06204	7.237
EVM0000097:TE01	7.30583	8.06932	6.35915	5.40032	3.86901	4.42095	5.10517
EVM0000098:TE01	0.0702484	0	0	0.0729773	0.0586213	0	0.0561008
EVM0000098:TE02	0	0	0	0.0729773	0	0	0
EVM0000098:TE03	0.561987	0.566268	0.414727	0.510841	0.175864	0.34449	0.0561008
EVM0000098:TE04	4.70664	5.09641	4.83848	4.59757	8.73457	6.77497	5.66618
EVM0000099:TE01	7.72732	6.22895	8.36366	3.57589	4.04487	5.10993	3.75875
EVM0000100:TE01	0	0	0	0	0	0	0
EVM0000100:TE02	0	0	0	0	0	0	0
EVM0000100:TE03	0.0702484	0.0707835	0	0.0729773	0	0.057415	0
EVM0000100:TE04	0.351242	0.141567	0.207364	0.145955	0.234485	0.22966	0.0561008
EVM0000100:TE05	0.351242	0.212351	0.276485	0.364887	0.293106	0.172245	0.336605
EVM0000101:TE01	0.0702484	0.212351	0.0691212	0.145955	0.175864	0.057415	0.112202
EVM0000101:TE02	50.4383	57.9009	48.1084	49.2597	43.6142	49.664	52.6786
EVM0000102:TE01	51.1408	43.0364	33.8694	40.0646	25.9692	26.698	38.3168
EVM0000104:TE01	2.88018	2.68977	2.281	2.91909	3.04831	2.58367	3.25385
EVM0000106:TE01	51.8433	53.0168	40.0212	55.9006	49.1246	40.6498	51.1639
EVM0000107:TE01	16.3679	9.62656	9.95345	11.3845	10.9622	9.76055	9.20053
EVM0000108:TE01	246.783	332.399	246.832	208.642	110.677	163.116	97.5593
EVM0000108:TE02	79.1699	98.8846	138.173	44.5892	68.7628	89.1081	54.0812
EVM0000108:TE03	349.275	457.332	348.302	276.292	128.263	201.182	113.043
EVM0000109:TE01	23.3927	26.3315	23.2247	22.8419	21.2795	21.8751	19.467
EVM0000110:TE01	160.096	150.981	190.982	118.661	205.057	211.689	182.384
EVM0000111:TE01	3.30167	3.32682	1.72803	2.91909	1.99312	2.75592	3.14164
EVM0000112:TE01	0.210745	0.212351	0.0691212	0.364887	0.293106	0.22966	0.0561008
EVM0000112:TE02	1.19422	1.20332	1.45155	0.656796	0.703455	1.37796	0.953713
EVM0000114:TE01	37.5126	35.958	35.4592	37.8752	34.2348	34.6787	55.9325
EVM0000114:TE02	44.1862	43.1779	35.2518	41.4511	34.2348	29.6835	57.9521
EVM0000115:TE01	0	0	0	0	0.0586213	0.057415	0
EVM0000115:TE02	0.280994	0	0	0.145955	0.117243	0.057415	0
EVM0000115:TE03	0	0	0	0	0	0	0
EVM0000115:TE04	0.42149	0.141567	0.207364	0.145955	0.293106	0.11483	0.168302
EVM0000116:TE01	0	0	0	0	0.0586213	0	0
EVM0000116:TE02	0.140497	0	0.138242	0.0729773	0.234485	0	0.112202
EVM0000116:TE03	0.280994	0.0707835	0	0.0729773	0.117243	0.11483	0.112202
EVM0000117:TE01	3.72316	3.04369	3.45606	2.77314	2.98969	2.64109	1.40252
EVM0000118:TE01	6.46285	5.5919	6.843	1.24061	0.46897	0.91864	0.72931
EVM0000119:TE01	0	0	0.0691212	0	0.117243	0.057415	0
EVM0000121:TE01	4.3554	4.88406	6.29003	4.74353	5.10005	4.76544	5.72228
EVM0000122:TE01	7.30583	6.08738	5.18409	4.01375	7.26904	5.79891	6.67599
EVM0000123:TE01	0.632235	0.990969	1.10594	0.802751	0.937941	0.91864	0.841512
EVM0000123:TE02	1.26447	0.566268	0.898576	0.948705	1.17243	1.32054	1.06591
EVM0000124:TE01	39.1284	37.586	46.0347	32.7668	18.8174	20.5546	24.1233
EVM0000125:TE01	12.9257	15.9971	11.6815	14.0116	17.0588	15.7891	18.2328
EVM0000126:TE01	332.556	348.892	346.021	436.259	379.925	373.14	360.84
EVM0000127:TE01	2.3182	2.47742	1.86627	2.11634	2.40347	2.23918	2.58064
EVM0000127:TE02	0.280994	0.353918	0.0691212	0.218932	0.293106	0.11483	0.392705
EVM0000128:TE01	0.0702484	0	0.0691212	0.0729773	0.0586213	0.11483	0
EVM0000128:TE02	0.983477	0.920186	0.898576	1.31359	0.527592	0.631565	0.448806
EVM0000129:TE01	0.210745	0.141567	0.138242	0	0.0586213	0.057415	0.0561008
EVM0000129:TE02	0.0702484	0	0	0	0	0	0
EVM0000129:TE03	0	0	0	0	0	0	0
EVM0000129:TE04	0	0	0	0	0	0	0
EVM0000129:TE05	0	0.0707835	0	0.0729773	0.0586213	0.057415	0.0561008
EVM0000129:TE06	0	0	0.0691212	0	0	0	0
EVM0000129:TE07	0	0	0	0	0	0	0.0561008
EVM0000129:TE08	0	0.0707835	0.0691212	0	0	0	0
EVM0000130:TE01	0.140497	0.0707835	0.0691212	0	0.175864	0.172245	0.0561008
EVM0000131:TE01	30.9795	36.7366	30.8972	28.2422	22.6278	25.1478	29.3968
EVM0000132:TE01	1.61571	1.62802	1.10594	1.45955	1.87588	2.23918	2.13183
EVM0000133:TE01	0.42149	0.637052	0.276485	0.583819	0.46897	0.22966	0.392705
EVM0000133:TE02	0.210745	0.141567	0	0	0.0586213	0.11483	0.168302
EVM0000134:TE01	0.280994	0.495485	0.829454	0.437864	0.351728	0.631565	0.392705
EVM0000135:TE01	0.280994	0.495485	0.622091	0.291909	0.351728	0.057415	0.168302
EVM0000135:TE02	3.93391	5.09641	5.25321	0.729773	0.293106	0.172245	0.280504
EVM0000136:TE01	22.7605	24.1372	23.2938	20.1417	16.6484	19.0044	19.0182
EVM0000137:TE01	2.52894	4.38858	4.35464	4.8165	3.86901	3.96163	5.21737
EVM0000138:TE01	4.14465	3.60996	3.11045	1.97039	3.10693	2.64109	2.80504
EVM0000138:TE02	5.40913	4.74249	3.11045	2.91909	4.6897	4.01905	5.38568
EVM0000139:TE01	60.5541	62.9265	64.3518	58.6008	82.0112	68.4961	77.8679
EVM0000140:TE01	31.1903	27.7471	26.8881	29.5558	29.6038	37.8365	33.6044
EVM0000142:TE01	0.140497	0.212351	0	0	0.234485	0.11483	0.280504
EVM0000143:TE01	5.69012	6.65365	4.28551	6.78689	6.03799	4.9951	6.39549
EVM0000143:TE02	18.9671	22.0845	12.2345	22.696	16.8243	13.148	18.4011
EVM0000144:TE01	7.51658	9.98047	6.843	5.69223	8.50009	5.51184	6.45159
EVM0000145:TE01	13.4174	13.9443	11.2668	16.8578	13.307	14.8131	13.5764
EVM0000146:TE01	0	0	0.138242	0	0.117243	0	0.112202
EVM0000147:TE01	0.702484	0.990969	0.760333	0.875728	1.05518	0.57415	1.06591
EVM0000147:TE02	1.89671	2.19429	2.35012	2.2623	1.81726	2.64109	3.30995
EVM0000149:TE01	11.1695	11.113	10.852	10.2898	28.4899	24.7459	30.6871
EVM0000150:TE01	0.280994	0.141567	0.483848	0.291909	0.175864	0.287075	0.112202
EVM0000151:TE01	308.461	293.398	256.163	288.771	233.723	218.005	275.567
EVM0000154:TE01	112.819	120.615	121.722	85.7484	99.6562	107.538	106.143
EVM0000155:TE01	0	0.0707835	0	0	0	0	0
EVM0000155:TE02	0.491739	0.495485	0.138242	0.437864	0.410349	0.287075	0.448806
EVM0000157:TE01	2.10745	4.10544	2.55748	2.48123	1.58277	2.00952	1.85133
EVM0000158:TE01	0	0.212351	0	0	0	0	0
EVM0000159:TE01	0.210745	0.0707835	0.0691212	0	0	0.057415	0
EVM0000160:TE01	0.280994	0.212351	0.0691212	0.145955	0.234485	0.172245	0.168302
EVM0000161:TE01	23.6737	27.5348	21.1511	19.412	11.2553	14.1241	18.7938
EVM0000162:TE01	0.210745	0	0	0	0	0.057415	0
EVM0000163:TE01	0.0702484	0	0	0.0729773	0	0.172245	0.0561008
EVM0000164:TE01	0	0	0.0691212	0	0	0	0
EVM0000165:TE01	9.48353	9.83891	9.4696	8.02751	8.44147	7.80844	8.92002
EVM0000167:TE01	111.414	112.97	121.446	105.16	128.205	132.916	141.711
EVM0000168:TE01	14.1199	7.85697	7.67245	9.63301	3.63452	4.88027	7.0687
EVM0000169:TE01	0.0702484	0.283134	0.138242	0.364887	0.0586213	0.11483	0.168302
EVM0000169:TE02	0.210745	0.424701	0.207364	0.437864	0.410349	0.057415	0.168302
EVM0000170:TE01	0.210745	0.707835	0.414727	0.729773	0.293106	0.22966	0.0561008
EVM0000170:TE02	9.76453	12.0332	6.49739	8.24644	8.08974	10.2199	5.72228
EVM0000171:TE01	0.42149	0.353918	0.0691212	0.0729773	0	0.11483	0.0561008
EVM0000172:TE01	91.6741	117.43	100.571	106.109	66.5352	92.7826	68.7796
EVM0000173:TE01	65.331	57.9009	59.1677	45.9027	30.5417	27.5018	34.2215
EVM0000174:TE01	0.491739	0.495485	0.345606	0.364887	0.527592	0.746395	0.392705
EVM0000175:TE01	0.210745	0.141567	0.207364	0.0729773	0.234485	0.22966	0.112202
EVM0000176:TE01	39.9011	33.6929	31.7958	29.7748	27.552	26.3535	31.6969
EVM0000177:TE01	0	0	0	0	0	0.057415	0
EVM0000177:TE02	0.0702484	0	0	0	0	0	0
EVM0000178:TE01	45.9424	32.7728	29.7221	38.3131	24.2106	23.5401	28.8919
EVM0000180:TE01	23.5332	25.5528	21.6349	18.7552	24.8554	22.8512	21.4305
EVM0000181:TE01	3.79341	6.0166	4.42376	4.30566	3.22417	3.78939	4.54416
EVM0000182:TE01	0.140497	0.707835	0.414727	0	0.234485	0.287075	0.224403
EVM0000183:TE01	5.47937	5.37955	0.829454	2.04337	6.50696	3.15782	4.82467
EVM0000184:TE01	18.6158	16.2094	18.3171	22.8419	22.5692	21.301	18.345
EVM0000185:TE01	0.772732	1.06175	0.967697	0.583819	1.17243	0.861225	0.785411
EVM0000187:TE01	0	0.0707835	0	0	0.0586213	0.172245	0.0561008
EVM0000187:TE02	24.7977	22.7923	23.5012	25.615	34.4693	32.5543	35.2313
EVM0000188:TE01	1.61571	1.98194	1.52067	1.89741	2.28623	2.58367	2.46843
EVM0000188:TE02	2.1777	1.84037	2.281	2.48123	1.99312	2.18177	2.35623
EVM0000190:TE01	3.86366	2.90212	2.00451	1.67848	3.51728	2.52626	5.27347
EVM0000191:TE01	28.5911	30.4369	25.9896	18.6092	18.4657	19.3489	21.8793
EVM0000192:TE01	0	0	0	0.0729773	0.0586213	0.057415	0.0561008
EVM0000192:TE02	2.45869	2.61899	2.281	2.04337	3.5759	2.52626	4.09536
EVM0000192:TE03	0.561987	1.13254	0.967697	1.16764	1.40691	1.03347	1.23422
EVM0000193:TE01	0.351242	0.424701	0.483848	0	0	0	0
EVM0000193:TE02	16.5084	15.9263	16.2435	7.15178	10.9622	11.6552	11.3324
EVM0000194:TE01	0.983477	1.13254	1.24418	0.510841	1.52415	1.83728	1.29032
EVM0000195:TE01	46.9259	48.8406	44.7214	43.2756	34.2348	38.9274	44.6562
EVM0000196:TE01	0	0.141567	0	0.145955	0	0.057415	0.0561008
EVM0000197:TE01	0	0.0707835	0	0.145955	0.0586213	0	0.168302
EVM0000199:TE01	3.16118	2.61899	2.41924	1.67848	2.46209	3.21524	2.80504
EVM0000201:TE01	9.83477	8.9895	8.77839	6.56796	7.21042	7.2917	6.05888
EVM0000202:TE01	0.210745	0.707835	0.138242	0.291909	0.46897	0.34449	0.224403
EVM0000203:TE01	0	0	0	0	0	0	0
EVM0000203:TE02	0.772732	0.424701	0.622091	0.656796	0.46897	0.631565	0.448806
EVM0000204:TE01	9.41328	8.49402	10.1608	9.85194	9.67251	9.64572	10.1542
EVM0000205:TE01	1.40497	0.990969	0.898576	0.802751	0.644834	0.68898	0.897613
EVM0000206:TE01	50.2978	51.318	51.7027	52.6896	46.7212	45.3578	46.2831
EVM0000207:TE01	9.69428	10.7591	7.39597	9.12217	12.3691	9.35864	12.791
EVM0000208:TE01	145.765	148.645	166.997	213.605	224.578	205.89	191.191
EVM0000209:TE01	3.09093	3.75153	3.73254	2.62718	1.1138	2.06694	2.18793
EVM0000210:TE01	29.9961	29.5875	33.7311	17.6605	19.2278	22.966	20.028
EVM0000211:TE01	0.702484	0.141567	0.55297	0.583819	0.820698	0.631565	0.72931
EVM0000212:TE01	1001.46	993.305	1083.06	1055.25	1225.36	1101.33	1113.71
EVM0000213:TE01	3.44217	5.80425	3.80167	1.75146	1.28967	1.03347	3.14164
EVM0000213:TE02	0.491739	0.920186	0.483848	0.364887	0.175864	0.172245	0.617109
EVM0000214:TE01	0.280994	0.212351	0.276485	0.218932	0.175864	0.172245	0.168302
EVM0000214:TE02	2.1777	2.33586	3.31782	2.40825	3.40003	2.6985	3.59045
EVM0000215:TE01	1.96695	1.62802	1.38242	1.02168	2.28623	1.49279	1.85133
EVM0000217:TE01	15.5951	15.0769	13.9625	19.412	16.1209	13.0906	15.9326
EVM0000218:TE01	30.4176	33.6222	31.1045	26.6367	26.2623	25.6071	33.2117
EVM0000219:TE01	83.7361	91.9478	69.5359	103.044	37.1659	42.2	46.9003
EVM0000219:TE02	76.922	75.3136	68.983	70.2042	50.1798	56.3815	49.6492
EVM0000221:TE01	36.0374	36.4535	29.1	49.1867	73.6283	52.5921	63.8427
EVM0000222:TE01	0.140497	0.141567	0.0691212	0.0729773	0.410349	0.172245	0.280504
EVM0000223:TE01	14.0497	16.7049	12.9948	11.9683	16.3553	16.3633	15.3155
EVM0000224:TE01	0.702484	0.566268	0.967697	0.656796	0.410349	0.80381	0.504907
EVM0000224:TE02	129.819	137.108	132.92	132.819	106.28	112.82	122.749
EVM0000225:TE01	23.3927	26.7562	25.8513	21.0905	17.8209	18.7173	16.2131
EVM0000225:TE02	0.140497	0	0	0	0.0586213	0	0.0561008
EVM0000225:TE03	0.0702484	0.141567	0.138242	0.0729773	0.0586213	0	0.0561008
EVM0000226:TE01	0.351242	0.920186	1.03682	0.948705	0.996562	0.861225	0.72931
EVM0000227:TE01	0.140497	0	0.0691212	0.0729773	0	0.057415	0
EVM0000228:TE01	12.996	15.8555	13.6169	10.3628	9.26216	9.64572	13.8008
EVM0000229:TE01	23.3225	23.6417	22.5335	18.9741	13.776	14.0667	19.6353
EVM0000230:TE01	0.210745	0	0.207364	0.145955	0.234485	0.22966	0.168302
EVM0000231:TE01	15.5951	13.0949	10.2991	9.77896	11.2553	9.81796	12.1739
EVM0000232:TE01	7.16534	9.34342	9.81521	4.8165	2.69658	4.76544	3.59045
EVM0000233:TE01	27.3969	22.4384	16.8656	7.66262	5.92075	5.05252	7.4614
EVM0000235:TE01	27.8184	24.7034	23.5012	21.2364	29.4865	31.9801	41.1219
EVM0000236:TE01	0.0702484	0.0707835	0.0691212	0	0	0.057415	0.0561008
EVM0000236:TE02	0	0.0707835	0.0691212	0.0729773	0	0	0
EVM0000236:TE03	0.280994	0	0.0691212	0.145955	0.0586213	0.11483	0.112202
EVM0000237:TE01	24.5869	26.3315	23.1556	33.2777	29.8382	26.6406	32.819
EVM0000238:TE01	13.5579	15.1477	13.2021	12.6251	9.49665	9.01415	9.53713
EVM0000239:TE01	0.140497	0.424701	0.345606	0.291909	0.234485	0.057415	0.280504
EVM0000240:TE01	483.239	500.581	564.029	401.156	479.17	456.794	415.819
EVM0000241:TE01	8.21906	9.41421	5.18409	4.74353	7.03455	3.90422	3.75875
EVM0000242:TE01	16.2976	18.2621	15.3449	13.2819	13.776	11.0237	17.1107
EVM0000242:TE02	11.3802	10.7591	12.2345	8.75728	14.0105	15.2724	15.0911
EVM0000243:TE01	0	0	0	0	0.0586213	0.057415	0.0561008
EVM0000243:TE02	12.996	15.2185	12.1653	5.61926	4.22073	4.24871	3.64655
EVM0000244:TE01	43.2028	41.9746	47.901	59.6225	58.9144	56.1519	56.6057
EVM0000245:TE01	1.19422	0.707835	0.483848	0.656796	1.40691	0.631565	0.953713
EVM0000246:TE01	3.30167	3.75153	3.2487	2.99207	2.81382	2.18177	3.87095
EVM0000247:TE01	102.071	120.969	123.796	77.5749	107.57	109.433	109.284
EVM0000248:TE01	40.1821	41.0544	48.5922	38.3861	35.4073	39.3867	31.8652
EVM0000248:TE02	0	0	0.276485	0.0729773	0.117243	0.172245	0.112202
EVM0000249:TE01	306.564	336.505	382.586	212.218	311.162	279.554	296.1
EVM0000250:TE01	0.280994	0.283134	0.138242	0.218932	0.0586213	0.34449	0.168302
EVM0000250:TE02	0.983477	1.41567	0.898576	0.583819	0.703455	0.68898	0.785411
EVM0000251:TE01	24.5167	25.1281	25.4366	15.8361	16.7657	14.6982	20.1963
EVM0000252:TE01	0.0702484	0	0.0691212	0.0729773	0	0.057415	0.0561008
EVM0000252:TE02	0.210745	0.353918	0.483848	0.145955	0.175864	0.22966	0.112202
EVM0000253:TE01	107.34	121.535	101.608	146.32	87.0526	81.1848	98.1764
EVM0000254:TE01	0	0.141567	0	0.0729773	0.117243	0.057415	0.224403
EVM0000255:TE01	19.7398	18.5453	18.5245	25.2502	24.7968	23.2531	24.7404
EVM0000256:TE01	44.959	47.2834	44.3067	31.8911	13.8346	17.0523	15.3155
EVM0000257:TE01	9.20254	8.06932	9.124	6.49498	5.27592	7.46395	6.61989
EVM0000258:TE01	0.42149	0.566268	0.55297	0.437864	0.117243	0.746395	0.392705
EVM0000261:TE01	2.0372	1.13254	0.898576	1.6055	0.879319	1.32054	1.62692
EVM0000262:TE01	0	0.212351	0.138242	0.145955	0.0586213	0	0.112202
EVM0000263:TE01	2.52894	2.76056	1.24418	2.18932	3.04831	2.18177	2.69284
EVM0000264:TE01	10.9587	11.3961	9.81521	4.74353	6.03799	3.21524	5.44178
EVM0000265:TE01	7.37608	6.37052	7.05036	4.88948	4.51384	4.42095	5.21737
EVM0000266:TE01	2.66944	1.91115	2.35012	1.82443	1.46553	1.5502	1.79523
EVM0000268:TE01	0.772732	0.778619	0.967697	0.510841	0.820698	1.26313	1.17812
EVM0000269:TE01	0.632235	0.566268	0.414727	0.364887	0.351728	0.68898	0.673209
EVM0000270:TE01	0	0.0707835	0	0.0729773	0.0586213	0	0.112202
EVM0000270:TE02	0	0	0.0691212	0	0.0586213	0	0
EVM0000270:TE03	4.91739	5.94581	6.70476	6.1301	7.09318	7.11946	6.11499
EVM0000270:TE04	0	0	0.138242	0	0	0	0.0561008
EVM0000271:TE01	0.280994	0.0707835	0.0691212	0.437864	0.117243	0.45932	0.168302
EVM0000271:TE02	7.44633	7.99854	7.46509	6.49498	10.5518	8.44	9.03223
EVM0000272:TE01	7.44633	7.07835	5.11497	5.10841	4.80695	5.28218	5.83448
EVM0000273:TE01	24.8679	27.0393	23.9851	20.5066	27.7279	26.6406	29.509
EVM0000274:TE01	0	0.0707835	0	0	0.0586213	0.057415	0
EVM0000274:TE02	0.140497	0.141567	0.207364	0.0729773	0.351728	0	0
EVM0000275:TE01	0.280994	0.283134	0.207364	0.291909	0.293106	0.11483	0
EVM0000276:TE01	5.90086	6.22895	6.49739	6.78689	6.44834	6.20082	5.83448
EVM0000277:TE01	43.9755	36.0288	32.5561	18.0254	24.2106	22.5641	27.3772
EVM0000278:TE01	26.0622	34.8963	40.9889	20.4337	16.1795	19.8082	16.6058
EVM0000279:TE01	0	0	0	0	0.0586213	0.057415	0
EVM0000279:TE02	249.452	257.794	312.843	167.775	216.664	215.593	177.727
EVM0000280:TE01	0	0.0707835	0	0	0	0.11483	0.0561008
EVM0000280:TE02	1.05373	1.34489	1.03682	1.09466	1.28967	1.09088	1.23422
EVM0000284:TE01	1.05373	1.34489	0.967697	1.97039	1.58277	1.1483	1.45862
EVM0000284:TE02	2.88018	2.33586	2.69573	2.62718	3.34141	2.6985	3.08554
EVM0000285:TE01	4.70664	5.30876	4.562	3.94078	4.45522	4.53578	3.98316
EVM0000286:TE01	0.702484	0.778619	0.345606	0.291909	0.351728	0.287075	0.72931
EVM0000287:TE01	41.9383	43.1779	41.5418	34.9561	57.2144	51.5012	49.8175
EVM0000288:TE01	0.210745	0.424701	0	0.364887	0.117243	0.057415	0.336605
EVM0000288:TE02	0.632235	0.495485	0.55297	0.656796	0.527592	0.287075	0.336605
EVM0000289:TE01	1.47522	1.13254	1.38242	2.18932	1.40691	1.77986	1.51472
EVM0000290:TE01	2.73969	3.11447	3.04133	1.82443	2.34485	2.35401	2.24403
EVM0000291:TE01	18.1943	16.9173	23.363	26.7097	28.7244	27.2721	30.1261
EVM0000293:TE01	90.4097	87.2761	101.608	39.2618	21.4554	25.0903	25.0771
EVM0000294:TE01	0.140497	0.353918	0.207364	0.0729773	0.293106	0.45932	0.224403
EVM0000294:TE02	0.561987	0.141567	0.276485	0.218932	0.351728	0.401905	0.280504
EVM0000295:TE01	4.2149	3.82231	4.14727	2.99207	4.33798	4.70803	3.87095
EVM0000295:TE02	26.9754	28.101	23.5012	24.5204	15.7691	14.9853	17.1668
EVM0000296:TE01	738.311	723.478	754.734	899.665	917.658	924.841	1031.3
EVM0000297:TE01	7.93807	4.24701	4.21639	4.67055	5.5104	5.45442	6.9004
EVM0000298:TE01	9.06204	10.476	10.0226	11.9683	9.96562	10.3347	8.80782
EVM0000299:TE01	0	0	0	0.145955	0	0	0
EVM0000299:TE02	0	0	0.0691212	0.0729773	0	0	0.0561008
EVM0000299:TE03	1.19422	1.20332	1.17506	0.729773	0.762077	0.746395	0.673209
EVM0000299:TE04	0.280994	0.637052	0.898576	0.802751	0.117243	0.57415	0.280504
EVM0000301:TE01	177.447	226.72	221.603	145.079	77.0284	70.1611	64.572
EVM0000302:TE01	1206.94	1185.62	1236.72	1497.93	1731.56	1665.26	1662.32
EVM0000305:TE01	0.702484	0.990969	0.898576	0.948705	0.996562	0.976055	0.617109
EVM0000306:TE01	24.9382	31.2863	27.5102	26.4908	26.4968	25.4923	31.0237
EVM0000307:TE01	40.3226	35.4625	35.3901	39.8456	35.0555	36.7456	41.5707
EVM0000308:TE01	1.68596	1.2741	1.45155	1.02168	0.937941	0.80381	0.841512
EVM0000308:TE02	4.07441	4.03466	4.76936	2.99207	2.69658	1.77986	2.52454
EVM0000309:TE01	0	0.0707835	0	0	0	0	0
EVM0000309:TE02	1.68596	0.990969	1.38242	1.02168	1.17243	1.83728	1.23422
EVM0000310:TE01	13.1364	14.0151	13.6169	10.8736	5.39316	7.17687	12.7349
EVM0000311:TE01	7.09509	6.37052	6.49739	2.91909	4.57246	4.07646	6.17109
EVM0000312:TE01	0	0	0.0691212	0	0	0	0
EVM0000314:TE01	10.0455	12.3871	10.5755	9.63301	7.73801	7.23429	9.42493
EVM0000315:TE01	11.9422	10.9007	9.67697	13.9387	11.3139	11.8849	11.9495
EVM0000316:TE01	17.6323	17.0588	20.8746	17.8794	24.914	24.7459	21.8232
EVM0000317:TE01	26.2026	36.0996	34.0768	33.3506	38.9245	37.6642	46.5075
EVM0000318:TE01	54.864	52.0259	62.6929	34.5183	39.5694	45.243	40.8975
EVM0000319:TE01	0.351242	0.212351	0.0691212	0.145955	0.0586213	0	0.224403
EVM0000319:TE02	17.7026	17.8374	20.9437	16.7118	15.4174	15.215	14.0252
EVM0000320:TE01	16.4381	14.2983	17.5568	13.4278	19.6381	19.1192	21.4305
EVM0000321:TE01	40.6738	26.473	21.9805	11.6764	10.2001	9.70313	7.0126
EVM0000323:TE01	8.50006	7.78619	9.67697	11.6764	11.9001	9.35864	12.9032
EVM0000324:TE01	3.65292	3.82231	2.76485	4.37864	4.22073	3.67456	3.81485
EVM0000324:TE02	3.93391	3.82231	3.2487	4.37864	4.63108	5.16735	3.70265
EVM0000326:TE01	2.38845	2.90212	2.48836	2.99207	3.22417	3.50231	2.58064
EVM0000328:TE01	0.351242	0.141567	0.276485	0.218932	0.586213	0.746395	0.112202
EVM0000329:TE01	33.368	38.7186	37.8093	33.3506	36.8728	40.535	42.3
EVM0000331:TE01	53.459	38.2939	24.6071	17.0767	22.2175	19.4637	17.3351
EVM0000332:TE01	14.2604	14.5814	12.4418	17.7335	11.9001	15.215	14.474
EVM0000333:TE01	7.65707	8.49402	5.80618	7.00582	6.85869	6.43048	7.5175
EVM0000334:TE01	0.280994	0.212351	0.138242	0.291909	0.234485	0.11483	0.112202
EVM0000335:TE01	0.0702484	0.141567	0.0691212	0.0729773	0	0	0.168302
EVM0000336:TE01	6.60335	6.93678	6.91212	7.7356	6.97593	9.12898	8.30292
EVM0000337:TE01	4.3554	6.0166	4.76936	5.61926	3.63452	3.67456	3.02944
EVM0000339:TE01	169.79	154.379	190.982	146.101	227.626	223.689	196.802
EVM0000340:TE01	2.66944	2.61899	1.72803	3.13803	3.10693	3.21524	3.70265
EVM0000341:TE01	36.8102	44.0981	32.3487	41.743	5.80351	6.54531	8.30292
EVM0000342:TE01	72.9881	78.782	73.4758	78.3777	66.3007	75.3859	79.3265
EVM0000343:TE01	0.351242	0.495485	0.276485	0.656796	0.644834	0.287075	0.168302
EVM0000343:TE02	7.30583	11.7501	9.88433	10.7277	5.92075	5.97116	5.16127
EVM0000344:TE01	0	0.0707835	0.207364	0.218932	0	0	0.0561008
EVM0000344:TE02	0.351242	0.283134	0.0691212	0	0.0586213	0.11483	0.168302
EVM0000344:TE03	1.47522	2.40664	1.72803	2.62718	3.75176	1.66503	1.79523
EVM0000345:TE01	1.54546	1.48645	1.65891	1.16764	1.1138	0.631565	0.673209
EVM0000345:TE02	1.47522	1.20332	0.760333	0.729773	1.05518	0.68898	0.72931
EVM0000346:TE01	0.702484	0.424701	0.276485	0.364887	0.644834	0.45932	0.617109
EVM0000346:TE02	1.96695	1.84037	2.14276	1.16764	1.28967	1.09088	1.57082
EVM0000349:TE01	0.42149	0.212351	0.138242	0.0729773	0.234485	0.057415	0.0561008
EVM0000349:TE02	2.10745	1.84037	1.79715	2.55421	1.99312	1.32054	1.73912
EVM0000350:TE01	51.2813	45.6554	34.768	55.0249	32.4176	27.3295	30.2383
EVM0000351:TE01	11.2397	12.2455	12.9257	11.6764	10.6691	11.8275	14.1935
EVM0000351:TE02	0.140497	0.0707835	0	0	0.0586213	0.057415	0
EVM0000352:TE01	80.5047	70.5004	88.6134	90.4919	100.653	109.088	104.123
EVM0000353:TE01	9.20254	13.3781	13.5478	7.22476	9.49665	7.92327	12.23
EVM0000354:TE01	22.1282	22.1552	19.3539	30.3586	29.4865	26.4109	24.6843
EVM0000355:TE01	1.47522	0.990969	0.691212	0.875728	1.17243	1.09088	0.953713
EVM0000355:TE02	0.913229	1.13254	0.829454	0.364887	0.762077	1.09088	0.897613
EVM0000355:TE03	0.210745	0.0707835	0.207364	0	0	0.287075	0.168302
EVM0000356:TE01	0.140497	0.141567	0.0691212	0.291909	0.0586213	0	0.112202
EVM0000360:TE01	0.491739	0.353918	0.138242	0.0729773	0.46897	0.22966	0.280504
EVM0000361:TE01	0.913229	0.212351	0.55297	0.583819	0.351728	0.57415	0.448806
EVM0000362:TE01	57.3929	67.8106	62.3473	48.6029	59.6179	59.5968	72.5383
EVM0000363:TE01	0.351242	0.141567	0.0691212	0	0.0586213	0	0
EVM0000363:TE02	0.210745	0.283134	0.276485	0.0729773	0.0586213	0	0
EVM0000363:TE03	1.47522	2.40664	1.58979	0.437864	0.351728	0.057415	0.112202
EVM0000365:TE01	36.1779	36.949	36.7725	25.761	49.5936	47.0229	47.5174
EVM0000366:TE01	0.210745	0.141567	0.138242	0.218932	0.175864	0.287075	0
EVM0000367:TE01	3.30167	5.73346	4.21639	7.0788	2.98969	3.50231	4.48806
EVM0000368:TE01	2.52894	4.67171	3.66342	3.42994	3.75176	3.50231	4.48806
EVM0000369:TE01	13.6984	12.9534	10.2299	13.7927	16.5312	16.3633	16.7741
EVM0000370:TE01	63.1533	66.8196	66.2181	62.9065	72.6904	71.8836	67.377
EVM0000371:TE01	0.561987	0.495485	0.622091	0.802751	0.996562	0.57415	0.897613
EVM0000371:TE02	1.54546	1.84037	2.14276	2.48123	1.87588	2.23918	3.02944
EVM0000372:TE01	3.65292	4.53014	4.35464	3.06505	2.57934	3.61714	2.97334
EVM0000373:TE01	0	0	0	0.291909	0.0586213	0	0
EVM0000374:TE01	0	0	0.0691212	0.0729773	0	0	0
EVM0000374:TE02	5.61987	5.66268	7.11948	3.57589	4.51384	6.66014	5.04907
EVM0000375:TE01	0.210745	0.778619	0.55297	0.145955	0.527592	0.22966	0.504907
EVM0000376:TE01	0.913229	0.637052	0.898576	1.02168	0.996562	1.03347	1.68302
EVM0000377:TE01	33.2977	36.8782	20.8055	22.0392	21.4554	17.3967	22.3842
EVM0000378:TE01	0	0.0707835	0	0	0	0	0
EVM0000379:TE01	0.0702484	0.0707835	0.0691212	0.0729773	0	0	0.168302
EVM0000379:TE02	0	0	0	0	0	0	0
EVM0000381:TE01	15.8761	25.836	19.1466	7.80858	7.09318	9.41606	7.74191
EVM0000382:TE01	2.52894	2.61899	2.97221	1.16764	2.69658	2.41143	2.41233
EVM0000383:TE01	49.3144	64.0591	51.2188	62.3956	75.3284	76.2471	78.8777
EVM0000384:TE01	0.702484	0.566268	0.207364	0.510841	0.527592	0.57415	0.504907
EVM0000384:TE02	0.351242	0.212351	0.0691212	0.218932	0.0586213	0.172245	0.168302
EVM0000386:TE01	42.8515	46.8587	50.1129	49.6246	41.9142	51.2716	51.1639
EVM0000387:TE01	1.47522	1.84037	1.24418	1.45955	1.70002	1.09088	1.62692
EVM0000387:TE02	9.76453	14.7938	7.32685	7.80858	9.61389	8.09551	9.87374
EVM0000389:TE01	0.561987	0.141567	0.622091	0.218932	0.351728	0.172245	0.112202
EVM0000392:TE01	1.47522	1.13254	1.17506	0.364887	0.175864	0.45932	0.673209
EVM0000393:TE01	3.23143	1.48645	1.58979	2.48123	1.23105	1.72245	1.79523
EVM0000394:TE01	0.632235	1.2741	0.760333	0.656796	1.28967	0.91864	0.897613
EVM0000395:TE01	0.351242	0.778619	0.55297	0.729773	0.586213	0.45932	0.617109
EVM0000396:TE01	3.23143	3.18526	2.07364	2.18932	2.93106	2.81333	2.18793
EVM0000397:TE01	151.456	168.323	167.826	148.144	161.091	165.987	164.263
EVM0000398:TE01	0	0.283134	0.276485	0.218932	0.293106	0.172245	0.224403
EVM0000400:TE01	0.0702484	0.0707835	0	0	0.117243	0	0
EVM0000401:TE01	2.73969	2.68977	1.72803	2.18932	2.05175	2.2966	2.97334
EVM0000402:TE01	0.0702484	0	0	0	0	0	0
EVM0000402:TE02	0	0	0	0	0	0	0
EVM0000403:TE01	1.33472	0.920186	1.24418	1.38657	0.879319	0.80381	1.45862
EVM0000404:TE01	3.30167	1.2741	2.00451	0.948705	0.703455	1.1483	0.953713
EVM0000405:TE01	15.1737	15.5724	15.3449	16.7848	19.7554	19.1192	19.6353
EVM0000407:TE01	1.75621	1.55724	1.93539	2.2623	1.87588	1.72245	1.40252
EVM0000408:TE01	5.69012	6.79522	5.8753	5.32735	3.81038	3.55973	4.54416
EVM0000409:TE01	1.12397	0.424701	0.760333	0.583819	1.23105	1.32054	1.00981
EVM0000412:TE01	7.51658	8.35245	7.8107	9.48705	6.44834	6.08599	9.53713
EVM0000413:TE01	514.288	485.009	475.139	548.717	444.76	470.573	405.553
EVM0000414:TE01	0	0	0	0	0	0	0
EVM0000414:TE02	4.63639	5.02563	5.59882	4.30566	4.27935	5.68408	4.26366
EVM0000415:TE01	2.73969	1.62802	1.24418	1.75146	1.81726	2.35401	2.41233
EVM0000415:TE02	0.280994	0	0.0691212	0	0.117243	0	0
EVM0000416:TE01	6.81409	7.57383	6.77388	6.78689	9.02768	8.32517	9.31273
EVM0000417:TE01	0.0702484	0.424701	0.276485	0	0.0586213	0.11483	0.224403
EVM0000418:TE01	46.0127	41.6915	29.1	41.5971	69.1145	42.3723	52.7347
EVM0000420:TE01	0.280994	0.495485	0.55297	0	0.234485	0.11483	0.168302
EVM0000421:TE01	8.07856	9.06029	9.124	9.12217	8.85181	9.24381	7.79801
EVM0000421:TE02	10.467	9.90969	12.5801	10.2898	9.61389	10.6218	8.35902
EVM0000421:TE03	43.4135	40.5589	43.4081	41.962	47.6591	48.6879	37.307
EVM0000422:TE01	14.2604	15.5724	14.4463	12.844	11.3725	14.4686	14.9228
EVM0000423:TE01	0.210745	0.141567	0.207364	0.364887	0.175864	0.172245	0.224403
EVM0000425:TE01	19.3886	19.8902	20.4599	13.3549	19.5209	18.4302	20.589
EVM0000426:TE01	0.0702484	0.212351	0.138242	0	0.0586213	0.057415	0.0561008
EVM0000426:TE02	3.09093	4.03466	2.48836	1.6055	3.22417	3.10041	1.51472
EVM0000427:TE01	2650.61	2873.74	3164.58	2346.15	2190.21	2394.15	1904.51
EVM0000428:TE01	0.140497	0.141567	0	0	0	0	0.168302
EVM0000428:TE02	21.215	20.0317	22.9482	15.8361	17.7623	18.8321	21.15
EVM0000429:TE01	14.2604	13.2365	10.7829	12.6981	10.9036	8.89932	10.9958
EVM0000430:TE01	0.210745	0	0	0.0729773	0	0	0.0561008
EVM0000431:TE01	0.140497	0.353918	0.0691212	0.364887	0.351728	0.11483	0.112202
EVM0000432:TE01	11.3802	5.30876	3.93991	6.71392	3.22417	2.58367	2.58064
EVM0000432:TE02	1.96695	2.12351	1.58979	1.6055	0.996562	1.32054	1.29032
EVM0000434:TE01	0.632235	0.778619	0.967697	0.729773	0.703455	0.976055	0.785411
EVM0000434:TE02	12.7852	14.2983	14.1698	11.6764	13.5415	12.4591	16.9985
EVM0000435:TE01	3.79341	3.68074	3.45606	3.42994	3.34141	2.92816	3.98316
EVM0000436:TE01	75.4468	71.5621	77.2084	81.9536	77.2629	81.2996	81.3461
EVM0000437:TE01	7.23558	8.63559	6.22091	6.34903	6.03799	6.83238	8.58342
EVM0000438:TE01	0.210745	0.0707835	0.138242	0.0729773	0.117243	0	0.0561008
EVM0000438:TE02	10.6778	10.1928	9.60785	8.10049	8.38284	8.15293	9.53713
EVM0000439:TE01	2.59919	2.40664	2.281	1.97039	1.99312	2.06694	3.08554
EVM0000440:TE01	248.82	288.797	291.069	124.499	118.005	123.844	120.28
EVM0000440:TE02	146.257	170.305	193.056	61.082	89.163	95.0218	84.3195
EVM0000442:TE01	5.54962	5.73346	5.8753	6.56796	3.45866	3.73197	4.60026
EVM0000443:TE01	4.56615	3.04369	3.38694	0.948705	1.1138	1.77986	1.62692
EVM0000443:TE02	0.913229	0.707835	1.10594	0	0.0586213	0.11483	0.112202
EVM0000444:TE01	0.491739	0.283134	0.483848	0.364887	0.293106	0.401905	0.392705
EVM0000444:TE02	2.3182	1.98194	1.79715	1.09466	1.87588	1.43537	1.40252
EVM0000446:TE01	65.8227	76.0215	61.2414	81.2238	53.2281	52.4199	59.0741
EVM0000447:TE01	16.8596	16.351	14.6537	14.8144	13.0139	15.1001	14.0252
EVM0000449:TE01	0.0702484	0	0	0	0	0	0
EVM0000449:TE02	0.280994	0.212351	0.622091	0.364887	0.175864	0.516735	0.561008
EVM0000449:TE03	0.0702484	0.0707835	0	0	0	0	0
EVM0000450:TE01	0.702484	0.849402	0.414727	0.218932	0.762077	0.516735	0.897613
EVM0000450:TE02	0.210745	0.353918	0.0691212	0.0729773	0.762077	0.172245	1.00981
EVM0000451:TE01	0	0	0	0	0	0	0
EVM0000452:TE01	4.07441	4.81328	4.97673	3.72184	3.92763	2.81333	3.87095
EVM0000453:TE01	0	0	0	0	0	0	0
EVM0000453:TE02	0.210745	0.0707835	0.0691212	0.0729773	0.234485	0.34449	0.280504
EVM0000454:TE01	0.0702484	0	0	0.0729773	0	0.057415	0.0561008
EVM0000455:TE01	0.280994	0.566268	0.55297	0.218932	0.234485	0.172245	0.224403
EVM0000455:TE02	0.210745	0.141567	0.207364	0.218932	0.175864	0.11483	0.392705
EVM0000455:TE03	18.1943	17.9082	24.9528	20.4337	36.99	34.9083	29.5651
EVM0000455:TE04	83.7361	81.401	94.2122	70.861	133.363	119.194	124.151
EVM0000456:TE01	0.280994	0.283134	0.345606	0	0.117243	0.057415	0
EVM0000457:TE01	4.84714	4.38858	5.59882	3.50291	5.45178	6.25823	4.65637
EVM0000458:TE01	0.0702484	0	0	0	0	0	0
EVM0000458:TE02	0.0702484	0.353918	0.345606	0	0.234485	0.057415	0.168302
EVM0000460:TE01	0.140497	0.141567	0.0691212	0.218932	0.175864	0.057415	0.168302
EVM0000460:TE02	1.61571	1.76959	1.45155	1.97039	2.46209	1.5502	2.30013
EVM0000461:TE01	1.47522	1.6988	1.10594	1.24061	1.23105	1.20571	1.06591
EVM0000462:TE01	4.00416	3.11447	4.76936	2.70016	2.7552	2.6985	3.14164
EVM0000463:TE01	1.82646	1.48645	1.93539	1.97039	2.7552	1.66503	2.35623
EVM0000464:TE01	0.210745	0.0707835	0.0691212	0	0.175864	0	0.224403
EVM0000464:TE02	0.913229	0.283134	0.829454	0.218932	0.175864	0.22966	0.224403
EVM0000465:TE01	2.52894	1.98194	2.83397	3.211	3.16555	2.12435	3.08554
EVM0000466:TE01	0	0.0707835	0	0	0	0	0
EVM0000466:TE02	0	0	0	0	0	0.057415	0.0561008
EVM0000468:TE01	4.56615	4.67171	2.21188	4.08673	3.86901	3.27265	4.26366
EVM0000470:TE01	9.06204	9.62656	12.0271	7.88155	11.138	12.172	9.20053
EVM0000471:TE01	1080.98	1106.91	1083.54	982.348	997.324	1046.39	946.308
EVM0000472:TE01	696.724	619.922	753.628	698.101	816.126	805.303	739.128
EVM0000474:TE01	4.63639	4.45936	5.11497	8.10049	18.9347	12.9184	13.9691
EVM0000475:TE01	2.0372	2.40664	2.07364	1.38657	3.40003	1.66503	3.02944
EVM0000476:TE01	1.54546	0.849402	1.10594	0.875728	3.22417	2.98558	2.74894
EVM0000478:TE01	0	0	0	0	0.117243	0	0.112202
EVM0000478:TE02	0.0702484	0	0.276485	0.0729773	0	0.057415	0.224403
EVM0000479:TE01	0.702484	0.778619	0.138242	0.364887	0.410349	0.45932	0.785411
EVM0000479:TE02	0.140497	0.141567	0.207364	0	0.0586213	0.057415	0.168302
EVM0000479:TE03	0.210745	0.0707835	0	0.0729773	0	0	0.0561008
EVM0000481:TE01	0.842981	1.41567	1.17506	0.656796	0.879319	1.1483	1.45862
EVM0000482:TE01	0	0.0707835	0	0	0	0.057415	0.0561008
EVM0000483:TE01	0.42149	0	0.207364	0.145955	0.175864	0.057415	0.280504
EVM0000483:TE02	4.42565	2.47742	1.38242	1.82443	2.11037	1.95211	2.46843
EVM0000484:TE01	15.3141	22.2968	17.9715	17.2956	15.476	13.2629	14.3057
EVM0000486:TE01	219.315	205.626	222.017	121.142	89.7492	109.261	75.7922
EVM0000487:TE01	0.351242	0.353918	0.414727	0.437864	0.351728	0.34449	0.280504
EVM0000487:TE02	0.210745	0	0.0691212	0	0	0.057415	0.168302
EVM0000488:TE01	1.40497	0.707835	2.14276	1.45955	1.05518	1.77986	1.00981
EVM0000489:TE01	0.842981	2.26507	1.38242	0.510841	0.527592	0.57415	0.561008
EVM0000490:TE01	14.9629	20.1025	16.2435	16.5659	14.5967	14.9279	17.84
EVM0000491:TE01	2.10745	1.48645	1.52067	1.16764	0.762077	1.20571	1.40252
EVM0000494:TE01	0.140497	0.141567	0	0.291909	0.117243	0.172245	0.0561008
EVM0000494:TE02	0.983477	0.637052	0.691212	0.510841	0.820698	0.746395	0.72931
EVM0000495:TE01	0.140497	0.0707835	0	0.0729773	0.0586213	0	0
EVM0000495:TE02	0.351242	0.283134	0.276485	0.0729773	0.293106	0.401905	0.336605
EVM0000495:TE03	1.26447	1.34489	1.03682	1.09466	0.996562	1.20571	0.785411
EVM0000497:TE01	0	0	0	0.291909	0.0586213	0.057415	0.112202
EVM0000498:TE01	0.983477	0.920186	1.38242	0.510841	1.70002	1.49279	0.953713
EVM0000498:TE02	0.351242	0.0707835	0.138242	0.510841	0.175864	0.22966	0.0561008
EVM0000498:TE03	6.25211	6.65365	4.97673	4.5246	4.92419	5.10993	6.61989
EVM0000500:TE01	80.5047	95.4162	70.2271	113.188	43.0866	54.4868	57.6716
EVM0000501:TE01	0.0702484	0.778619	0.55297	1.24061	0.0586213	0	2.69284
EVM0000502:TE01	1.47522	1.48645	0.829454	0.948705	1.81726	1.09088	1.17812
EVM0000503:TE01	6.74385	6.15816	5.32233	3.64887	7.32766	7.69361	7.3492
EVM0000504:TE01	0.280994	0.566268	0.483848	0.291909	0.351728	0.516735	0.448806
EVM0000504:TE02	1.33472	1.91115	0.898576	1.02168	1.52415	0.861225	1.34642
EVM0000505:TE01	0.210745	0.141567	0.138242	0	0.0586213	0.057415	0.0561008
EVM0000506:TE01	0	0	0	0.0729773	0	0	0
EVM0000506:TE02	0	0	0	0	0	0	0
EVM0000506:TE03	0.210745	0.0707835	0.0691212	0.0729773	0.0586213	0	0
EVM0000507:TE01	24.1654	25.0574	6.56651	29.6288	53.0523	32.2672	60.7571
EVM0000508:TE01	96.8725	93.505	93.7975	98.8843	139.988	141.183	132.734
EVM0000509:TE01	5.26863	8.91872	7.25773	3.94078	6.21386	5.51184	6.22719
EVM0000510:TE01	0.280994	0.212351	0.345606	0.218932	0.351728	0.516735	0.785411
EVM0000512:TE01	52.8268	62.5018	57.3706	49.5516	44.4349	45.243	58.7936
EVM0000513:TE01	2.45869	3.04369	3.31782	2.70016	2.28623	2.41143	2.24403
EVM0000514:TE01	0.42149	0.778619	0.622091	0.802751	0.351728	0.22966	0.280504
EVM0000515:TE01	0.351242	0.212351	0.414727	0.510841	0.234485	0.172245	0.72931
EVM0000515:TE02	2.10745	1.34489	1.58979	1.02168	1.75864	1.43537	1.57082
EVM0000516:TE01	170.212	183.896	162.78	166.753	163.319	186.254	187.433
EVM0000517:TE01	463.218	402.546	413.759	718.17	671.038	662.512	605.384
EVM0000518:TE01	17.2109	15.9263	13.2021	15.7631	21.3968	22.4493	21.9915
EVM0000519:TE01	3.79341	3.46839	2.07364	1.24061	1.23105	1.66503	2.41233
EVM0000521:TE01	6.3926	7.85697	6.63563	6.1301	6.85869	7.00463	6.9004
EVM0000522:TE01	32.244	34.4008	28.1323	45.8298	31.5383	31.7505	42.861
EVM0000523:TE01	3.44217	2.90212	2.62661	2.11634	3.98625	3.8468	4.37586
EVM0000524:TE01	122.021	105.68	128.635	115.085	179.557	177.814	161.121
EVM0000525:TE01	24.5167	27.3224	27.925	24.9583	20.9864	20.5546	22.5525
EVM0000530:TE01	7.79757	5.80425	5.25321	5.69223	7.09318	6.25823	5.72228
EVM0000531:TE01	0	0	0	0	0	0	0
EVM0000531:TE02	0.0702484	0	0.345606	0	0	0	0
EVM0000531:TE03	0.210745	0.0707835	0.0691212	0.145955	0.175864	0.172245	0.224403
EVM0000533:TE01	1.40497	0.353918	0.760333	0.802751	0.996562	1.32054	0.504907
EVM0000534:TE01	40.8143	39.7095	45.3435	42.9837	38.4556	44.267	48.5833
EVM0000535:TE01	0.0702484	0.849402	0.276485	0.291909	0.234485	0.11483	0.280504
EVM0000535:TE02	10.6778	11.113	11.405	6.64094	5.97937	5.28218	7.1248
EVM0000536:TE01	1.40497	0.990969	0.898576	0.656796	0.762077	0.516735	0.841512
EVM0000537:TE01	0.0702484	0	0	0	0	0	0.112202
EVM0000538:TE01	0	0	0	0	0	0.057415	0
EVM0000539:TE01	0	0.0707835	0	0.0729773	0.0586213	0	0
EVM0000541:TE01	7.30583	7.2907	8.29454	6.27605	9.67251	6.8898	9.42493
EVM0000542:TE01	29.8556	31.6402	27.1646	25.834	21.6313	18.7173	30.4627
EVM0000543:TE01	39.4796	38.4354	43.1316	33.3506	39.5107	41.1091	42.3
EVM0000544:TE01	0.632235	0.353918	0.622091	0.729773	0.293106	0.80381	1.00981
EVM0000544:TE02	4.4959	4.03466	3.5943	3.64887	4.16211	3.15782	3.81485
EVM0000545:TE01	0.140497	0.0707835	0.345606	0.0729773	0.0586213	0.172245	0.0561008
EVM0000546:TE01	0	0.0707835	0.0691212	0	0	0	0
EVM0000546:TE02	0.0702484	0.0707835	0.138242	0.145955	0.0586213	0.057415	0.168302
EVM0000547:TE01	14.8224	13.2365	10.9211	12.2602	14.1277	12.861	16.4375
EVM0000549:TE01	5.69012	5.23798	3.5943	2.84612	5.62764	3.78939	4.43196
EVM0000550:TE01	0	0	0	0.0729773	0	0	0.0561008
EVM0000550:TE02	1.05373	0.283134	0.691212	0.583819	0.175864	0.45932	0.561008
EVM0000550:TE03	3.30167	2.12351	2.35012	1.6055	2.22761	1.60762	2.30013
EVM0000551:TE01	0	0.0707835	0	0	0.0586213	0.057415	0
EVM0000551:TE02	0.702484	0.566268	0.207364	0.218932	0.351728	0.057415	0.336605
EVM0000552:TE01	0.702484	0.566268	0.138242	0.583819	0.293106	0.45932	0.336605
EVM0000553:TE01	0.280994	0.212351	0.138242	0.218932	0.0586213	0.11483	0.0561008
EVM0000553:TE02	0.351242	0.283134	0.622091	0.218932	0.293106	0.34449	0.617109
EVM0000555:TE01	8.64055	9.41421	8.57103	5.4733	8.85181	10.1625	9.87374
EVM0000557:TE01	5.69012	2.97291	1.93539	1.89741	2.11037	1.77986	2.07573
EVM0000558:TE01	0.42149	0.707835	0	0.364887	0.351728	0.287075	0.392705
EVM0000559:TE01	0	0	0.138242	0	0.117243	0	0.168302
EVM0000559:TE02	0.0702484	0.212351	0.0691212	0.291909	0	0.11483	0.112202
EVM0000560:TE01	24.9382	30.0122	24.3307	23.4987	21.7485	18.258	23.5623
EVM0000561:TE01	0	0	0	0	0	0	0
EVM0000561:TE02	0.0702484	0	0.138242	0	0	0	0.0561008
EVM0000562:TE01	0.0702484	0	0	0.0729773	0.117243	0.11483	0
EVM0000564:TE01	0.140497	0.0707835	0.0691212	0.0729773	0.0586213	0	0.0561008
EVM0000565:TE01	0.0702484	0.0707835	0.0691212	0	0.0586213	0	0.0561008
EVM0000566:TE01	0.0702484	0.141567	0.0691212	0	0	0.11483	2.35623
EVM0000567:TE01	146.889	143.053	137.62	156.463	134.008	142.619	145.525
EVM0000568:TE01	7.09509	8.1401	5.04585	4.96246	1.52415	2.6985	2.13183
EVM0000569:TE01	22.8307	19.3239	16.1744	23.1338	17.8209	16.5929	24.4038
EVM0000570:TE01	6.3926	9.13107	7.32685	7.15178	6.97593	6.20082	7.4053
EVM0000572:TE01	1.96695	3.32682	2.69573	2.62718	1.9345	2.06694	2.24403
EVM0000573:TE01	0.210745	0.707835	0.138242	0.437864	0.351728	0.172245	0.280504
EVM0000575:TE01	847.968	847.632	883.784	933.38	828.143	821.838	872.704
EVM0000579:TE01	3.86366	4.38858	4.28551	4.59757	4.6897	5.79891	5.94668
EVM0000580:TE01	0.210745	0.141567	0.207364	0.145955	0.46897	0.057415	0.504907
EVM0000580:TE02	12.5042	13.6612	13.133	15.9091	11.3139	10.5069	15.8765
EVM0000581:TE01	0	0	0	0.0729773	0.0586213	0	0.0561008
EVM0000582:TE01	37.6531	15.6432	11.1285	12.4061	11.138	11.4256	11.2763
EVM0000583:TE01	0.351242	0.283134	0.207364	0.218932	0.351728	0.11483	0.168302
EVM0000584:TE01	0.140497	0.141567	0.483848	0.364887	0.117243	0.45932	0.280504
EVM0000585:TE01	79.2402	89.258	92.0694	61.155	67.2972	70.8501	72.0895
EVM0000586:TE01	62.0293	62.8557	64.0062	76.2613	74.7421	69.6444	70.0138
EVM0000587:TE01	18.5456	22.4384	24.3307	17.9524	16.1209	17.5116	17.9523
EVM0000589:TE01	18.0538	19.2531	21.2202	16.9307	16.5312	19.234	18.2889
EVM0000591:TE01	31.6118	32.6312	32.8326	36.7076	51.0591	48.8027	53.969
EVM0000593:TE01	0	0.212351	0.138242	0	0.234485	0	0.224403
EVM0000594:TE01	0.351242	0.778619	0.691212	0.291909	0.762077	0.34449	0.561008
EVM0000595:TE01	0.842981	1.2741	1.10594	0.583819	0.293106	0.172245	0.953713
EVM0000596:TE01	1.47522	3.11447	2.69573	2.11634	2.28623	2.35401	3.47825
EVM0000597:TE01	0.280994	0.283134	0.483848	0.291909	0.586213	0.57415	0.504907
EVM0000598:TE01	0.140497	0.141567	0.207364	0.291909	0	0.22966	0.168302
EVM0000599:TE01	8.35956	11.6793	7.74157	2.62718	2.52072	2.46884	2.69284
EVM0000600:TE01	0.351242	0.283134	0	0	0	0.057415	0.112202
EVM0000600:TE02	0.491739	0.495485	0.276485	0.364887	0.410349	0.287075	0.448806
EVM0000602:TE01	0.140497	0	0	0.437864	0	0.11483	0.112202
EVM0000604:TE01	0.140497	0	0.138242	0	0	0.057415	0.0561008
EVM0000605:TE01	0.491739	0.849402	0.55297	0.218932	0.234485	0.287075	0.392705
EVM0000606:TE01	1.61571	2.76056	2.07364	1.02168	2.16899	2.35401	2.86114
EVM0000607:TE01	0.0702484	0.0707835	0.0691212	0.291909	0.175864	0.057415	0
EVM0000607:TE02	0.280994	0	0.207364	0.291909	0.410349	0.34449	0.280504
EVM0000607:TE03	0.140497	0.424701	0.345606	0.218932	0.46897	0.45932	0.504907
EVM0000608:TE01	4.00416	4.81328	3.93991	4.01375	5.97937	4.19129	4.99297
EVM0000609:TE01	1.26447	1.20332	1.86627	1.16764	1.46553	1.26313	2.07573
EVM0000610:TE01	0.0702484	0.0707835	0.0691212	0.0729773	0	0	0.112202
EVM0000611:TE01	1.05373	1.2741	0.345606	1.24061	1.23105	1.43537	0.841512
EVM0000612:TE01	0.842981	0.707835	0.691212	0.291909	1.1138	0.22966	0.336605
EVM0000612:TE02	3.86366	4.53014	1.72803	2.11634	5.68627	2.2966	3.14164
EVM0000613:TE01	5.26863	2.76056	3.11045	2.55421	1.87588	2.00952	3.19774
EVM0000613:TE02	5.76037	2.68977	2.97221	2.18932	1.87588	2.52626	3.53435
EVM0000613:TE03	0.0702484	0	0	0	0	0.057415	0.0561008
EVM0000615:TE01	19.4588	22.7215	19.6304	18.8282	23.4485	29.6261	33.0995
EVM0000616:TE01	5.69012	5.5919	6.70476	4.8165	7.9725	8.21034	8.19071
EVM0000617:TE01	1.96695	1.84037	1.38242	1.45955	1.87588	2.58367	2.07573
EVM0000618:TE01	2.66944	2.68977	3.17958	1.97039	0.820698	0.80381	0.561008
EVM0000618:TE02	0.351242	0.495485	0.414727	0.218932	0.410349	0.287075	0.280504
EVM0000618:TE03	20.1613	15.6432	19.2157	10.8006	12.3691	8.0381	9.76154
EVM0000619:TE01	0.280994	0.707835	0.414727	0.145955	0.0586213	0.45932	0.392705
EVM0000620:TE01	1.33472	1.41567	1.17506	1.02168	0.46897	1.03347	1.06591
EVM0000621:TE01	0	0.141567	0	0	0.117243	0.057415	0
EVM0000623:TE01	0.561987	0.990969	0.207364	0.510841	0.527592	0.22966	0.673209
EVM0000623:TE02	1.12397	1.48645	1.03682	0.948705	1.34829	1.1483	0.785411
EVM0000624:TE01	0.42149	0.707835	0.483848	0.583819	0.996562	0.45932	0.448806
EVM0000625:TE01	9.06204	10.6175	10.4373	7.44369	5.56902	6.43048	8.07851
EVM0000627:TE01	0.772732	1.2741	0.691212	0.218932	1.40691	0.91864	0.504907
EVM0000628:TE01	6.11161	5.5919	5.18409	4.88948	5.33454	5.39701	5.49788
EVM0000629:TE01	0.913229	0.424701	0.483848	0.510841	1.1138	0.976055	0.841512
EVM0000630:TE01	81.9799	73.9688	33.5238	66.6283	180.026	77.2806	119.607
EVM0000631:TE01	77.6245	79.4191	86.0559	83.4131	83.3009	93.8735	79.9997
EVM0000631:TE02	1.89671	2.33586	1.38242	1.67848	3.10693	2.81333	2.52454
EVM0000632:TE01	2255.11	2215.31	2365.88	2692.13	1887.08	1691.68	3153.26
EVM0000633:TE01	36.7399	42.1162	31.5884	44.2243	42.3246	41.0517	48.4711
EVM0000634:TE01	2.80994	3.39761	3.04133	1.53252	2.22761	2.64109	3.92705
EVM0000634:TE02	12.5745	13.3781	12.1653	8.6843	15.6519	12.7461	12.9032
EVM0000636:TE01	71.9343	76.5877	81.7013	71.8097	80.0767	80.0939	81.5144
EVM0000637:TE01	0	0	0	0	0	0	0
EVM0000637:TE02	52.4053	53.1584	51.0114	19.9228	36.3452	33.9897	33.0995
EVM0000637:TE03	0.280994	0.353918	0.55297	0.218932	0.117243	0.11483	0.112202
EVM0000637:TE04	0.140497	0.424701	0.207364	0.291909	0.293106	0.287075	0
EVM0000637:TE05	0	0	0.0691212	0.0729773	0.0586213	0.057415	0
EVM0000637:TE06	0	0	0	0	0	0	0
EVM0000638:TE01	15.3844	15.6432	14.4463	14.5955	13.3657	11.7701	16.5497
EVM0000639:TE01	107.34	112.333	137.206	108.371	119.881	114.945	104.852
EVM0000640:TE01	1.26447	0.849402	0.55297	1.09466	0.703455	0.861225	0.953713
EVM0000641:TE01	13.2769	16.9173	17.3494	13.8657	15.5346	16.0188	14.474
EVM0000643:TE01	0	0	0	0.0729773	0	0	0
EVM0000644:TE01	11.0992	10.9714	9.81521	9.41408	7.09318	8.09551	8.47122
EVM0000646:TE01	2.73969	2.68977	1.65891	2.77314	0.820698	0.91864	1.73912
EVM0000647:TE01	0.351242	0.0707835	0.0691212	0.145955	0.117243	0.287075	0.280504
EVM0000647:TE02	1.54546	1.6988	1.3133	1.53252	1.34829	1.37796	1.17812
EVM0000648:TE01	6.46285	7.64462	6.843	8.24644	5.45178	7.40653	6.8443
EVM0000649:TE01	12.5745	13.8736	12.4418	16.5659	11.4898	9.99021	12.23
EVM0000650:TE01	0.280994	0.283134	0.622091	0.437864	0.293106	0.516735	0.785411
EVM0000651:TE01	0.42149	0.283134	0.622091	0.437864	0.351728	0.45932	0.448806
EVM0000652:TE01	0	0	0	0	0	0	0
EVM0000653:TE01	0.351242	0.141567	0.207364	0.291909	0	0.057415	0.0561008
EVM0000653:TE02	6.25211	5.73346	4.562	3.35696	3.45866	2.98558	4.88077
EVM0000654:TE01	63.9963	76.3754	64.6974	95.8922	44.3177	63.9029	46.5637
EVM0000655:TE01	0	0.141567	0	0.145955	0.0586213	0.057415	0
EVM0000655:TE02	0.0702484	0	0.0691212	0.0729773	0.175864	0.057415	0.112202
EVM0000655:TE03	0.0702484	0.0707835	0.0691212	0.145955	0	0.057415	0.112202
EVM0000656:TE01	47.4879	45.2307	45.3435	41.6701	46.8384	39.6738	52.2859
EVM0000657:TE01	17.7026	22.5799	15.6214	17.7335	11.1967	14.5834	12.23
EVM0000658:TE01	1.26447	0.283134	0.345606	0.218932	0.410349	0.746395	0.392705
EVM0000659:TE01	19.3183	20.5272	24.9528	18.3903	21.045	20.6694	25.2454
EVM0000659:TE02	9.90502	12.104	13.6169	13.8657	15.0071	14.3537	16.6058
EVM0000661:TE01	0.491739	0.849402	0.276485	0.437864	0.117243	0	0
EVM0000663:TE01	0.351242	0	0.414727	0.0729773	0.117243	0.11483	0.112202
EVM0000663:TE02	2.73969	2.83134	2.76485	2.40825	3.86901	4.07646	2.30013
EVM0000664:TE01	70.6699	88.6209	70.2271	76.3343	28.5486	27.0425	77.363
EVM0000664:TE02	12.6447	15.5724	14.8611	10.7277	10.0242	10.794	16.6058
EVM0000666:TE01	0	0	0	0	0	0.057415	0
EVM0000666:TE02	0.491739	0.495485	0.345606	0.218932	0.234485	0.401905	0.112202
EVM0000667:TE01	7.79757	6.37052	8.1563	7.66262	8.38284	6.77497	7.0687
EVM0000668:TE01	124.621	141.355	127.459	165.221	162.498	170.637	171.893
EVM0000669:TE01	0	0	0	0	0.0586213	0	0
EVM0000669:TE02	12.996	10.5467	12.9948	11.5304	8.55871	6.37306	6.28329
EVM0000670:TE01	11.591	16.1386	12.4418	8.46537	7.1518	6.20082	8.47122
EVM0000671:TE01	5.26863	6.15816	5.94442	5.69223	6.38972	7.2917	6.9565
EVM0000672:TE01	16.5786	13.6612	12.5801	13.9387	14.4795	13.8944	15.2033
EVM0000673:TE01	3.02068	3.82231	3.04133	3.211	2.93106	1.49279	3.14164
EVM0000673:TE02	3.23143	4.45936	4.35464	3.13803	2.93106	2.2966	2.74894
EVM0000674:TE01	0.983477	0.495485	0.967697	0.656796	0.46897	0.631565	1.17812
EVM0000674:TE02	0.491739	1.41567	0.898576	1.53252	0.46897	0.57415	1.29032
EVM0000675:TE01	9.76453	12.1748	8.98576	9.70599	6.91731	8.21034	9.76154
EVM0000676:TE01	0.210745	0	0.0691212	0.0729773	0.0586213	0	0
EVM0000676:TE02	1.47522	1.06175	1.24418	0.948705	1.70002	1.20571	0.897613
EVM0000676:TE03	4.07441	4.03466	3.31782	2.84612	2.22761	3.27265	2.52454
EVM0000677:TE01	8.78105	13.3073	9.19312	8.17346	5.92075	5.51184	6.9565
EVM0000677:TE02	17.3514	22.7215	16.3817	14.8144	9.84838	11.0811	13.0154
EVM0000678:TE01	13.6984	15.1477	14.9302	9.85194	10.2587	10.5644	12.8471
EVM0000679:TE01	0	0	0	0	0	0	0
EVM0000681:TE01	3.65292	6.15816	5.46057	5.83819	2.40347	2.6985	3.08554
EVM0000681:TE02	6.81409	10.6175	9.33136	8.17346	4.33798	5.85633	5.61008
EVM0000682:TE01	0.140497	0.212351	0.138242	0.291909	0.175864	0.172245	0.224403
EVM0000682:TE02	0.913229	0.353918	0.55297	0.510841	0.762077	0.631565	1.17812
EVM0000683:TE01	0.42149	0.212351	0.276485	0.145955	0.117243	0.057415	0.0561008
EVM0000684:TE01	1.68596	2.61899	2.21188	2.2623	1.40691	1.89469	2.52454
EVM0000685:TE01	10.6075	8.91872	7.74157	8.90324	8.61733	7.34912	10.6591
EVM0000687:TE01	40.1118	38.1523	34.3532	44.0783	35.759	35.8844	40.5609
EVM0000689:TE01	42.0085	39.2141	50.3894	29.4828	34.3521	40.5924	34.7825
EVM0000690:TE01	0.772732	1.20332	1.52067	0.656796	0.644834	1.20571	0.72931
EVM0000691:TE01	0	0	0	0	0	0	0
EVM0000691:TE02	3.09093	2.76056	3.45606	3.211	4.80695	3.90422	3.02944
EVM0000691:TE03	0	0	0	0	0	0	0
EVM0000692:TE01	3.51242	4.17623	2.76485	4.96246	3.63452	3.90422	4.43196
EVM0000693:TE01	13.8389	15.9971	12.5109	15.3982	2.22761	2.00952	14.0813
EVM0000694:TE01	0	0	0.0691212	0	0	0	0
EVM0000694:TE02	1.82646	1.2741	0.898576	1.53252	0.762077	1.5502	1.29032
EVM0000695:TE01	88.0212	91.9478	91.7238	89.7621	90.5699	91.5769	109.621
EVM0000696:TE01	175.27	215.748	170.246	145.225	108.039	105.242	162.075
EVM0000698:TE01	39.4796	35.4625	30.6207	41.0862	24.0933	27.674	28.6114
EVM0000699:TE01	229.501	219.429	259.343	190.106	281.617	299.247	303.449
EVM0000699:TE02	605.471	576.602	652.297	520.62	652.748	752.022	734.696
EVM0000700:TE01	274.952	282.709	269.573	360.946	326.11	342.308	369.424
EVM0000701:TE01	117.736	129.888	119.649	142.744	92.4458	114.658	104.628
EVM0000702:TE01	1.96695	2.19429	3.31782	4.45162	5.74489	5.62667	6.73209
EVM0000703:TE01	18.5456	15.2185	16.7965	15.2523	22.1588	21.9325	25.8064
EVM0000704:TE01	0.140497	0.495485	0.483848	0.145955	0.0586213	0.11483	0.112202
EVM0000704:TE02	0.0702484	0.424701	0.345606	0.0729773	0.175864	0.172245	0.336605
EVM0000705:TE01	13.6282	11.0422	10.9903	13.7197	18.9347	18.4302	20.4207
EVM0000706:TE01	5.97111	5.87503	7.1886	9.04919	4.80695	5.10993	4.54416
EVM0000707:TE01	0.210745	0.353918	0.138242	0.364887	0.175864	0.172245	0.0561008
EVM0000707:TE02	12.6447	18.6868	15.3449	13.0629	8.2656	10.5069	10.5469
EVM0000708:TE01	1.12397	0.778619	0.414727	0.364887	1.1138	0.45932	0.897613
EVM0000708:TE02	0.491739	0.849402	1.10594	0.802751	0.879319	1.26313	1.00981
EVM0000709:TE01	9.90502	9.62656	8.29454	10.7277	8.85181	9.53089	9.70544
EVM0000710:TE01	1.89671	2.40664	2.07364	3.8678	2.7552	2.81333	1.73912
EVM0000711:TE01	0.42149	0.353918	0.138242	0.145955	0.410349	0.34449	0.224403
EVM0000712:TE01	37.7936	37.7984	24.6071	57.4332	29.721	26.8128	45.3855
EVM0000713:TE01	7.65707	6.93678	9.74609	7.51667	12.8381	13.837	14.0813
EVM0000714:TE01	1.54546	1.06175	1.10594	1.45955	1.87588	1.5502	1.45862
EVM0000715:TE01	3.23143	2.90212	1.86627	2.62718	1.46553	2.06694	2.18793
EVM0000715:TE02	0.280994	0.283134	0.0691212	0.0729773	0.351728	0.22966	0.336605
EVM0000715:TE03	2.24795	1.98194	1.86627	1.09466	2.81382	1.72245	3.02944
EVM0000718:TE01	0	0.0707835	0.276485	0.291909	0.0586213	0.172245	0.168302
EVM0000719:TE01	0.140497	0.283134	0.0691212	0.218932	0.351728	0.22966	0.112202
EVM0000720:TE01	0.0702484	0.0707835	0	0.145955	0	0.172245	0.0561008
EVM0000721:TE01	14.1199	20.598	16.52	20.5066	13.2484	14.2389	14.9789
EVM0000722:TE01	0.0702484	0.283134	0.207364	0.656796	0.0586213	0.287075	0.112202
EVM0000722:TE02	1.12397	1.55724	1.17506	0.729773	2.05175	1.43537	1.00981
EVM0000722:TE03	3.72316	3.25604	3.80167	3.79482	3.69314	3.50231	3.59045
EVM0000723:TE01	9.13229	7.7154	7.8107	10.8736	9.32079	9.24381	9.42493
EVM0000724:TE01	0	0.141567	0	0	0.117243	0.057415	0.112202
EVM0000725:TE01	26.6944	23.5001	22.9482	24.7393	22.9209	24.5736	22.8891
EVM0000727:TE01	8.07856	8.42324	5.39145	8.90324	6.15524	6.25823	6.67599
EVM0000728:TE01	2.59919	3.11447	2.35012	1.75146	3.10693	2.12435	2.35623
EVM0000728:TE02	3.79341	3.89309	3.5943	2.91909	3.75176	2.2966	2.91724
EVM0000729:TE01	0	0	0	0.0729773	0	0	0
EVM0000730:TE01	0.491739	0.353918	0.483848	0.510841	0.410349	0.57415	0.785411
EVM0000731:TE01	13.2769	12.3871	7.60333	7.7356	11.9587	5.85633	12.1739
EVM0000732:TE01	8.07856	7.43227	6.01354	7.22476	7.32766	5.7415	6.17109
EVM0000733:TE01	7.65707	10.1928	8.57103	6.49498	3.5759	4.01905	4.60026
EVM0000734:TE01	0.210745	0.141567	0.138242	0.145955	0.175864	0.287075	0.112202
EVM0000735:TE01	0.913229	1.84037	1.24418	0.875728	0.410349	0.68898	0.561008
EVM0000736:TE01	28.7316	35.5333	32.3487	20.7985	25.3244	29.8558	40.4487
EVM0000737:TE01	7.16534	8.84794	5.11497	6.1301	4.92419	5.28218	3.92705
EVM0000738:TE01	19.0373	16.988	14.6537	24.4474	21.3968	17.7412	19.7475
EVM0000739:TE01	0.561987	0.495485	0.0691212	0.218932	0.527592	0.11483	0.336605
EVM0000739:TE02	0.210745	0.212351	0.138242	0.145955	0.234485	0.172245	0.448806
EVM0000740:TE01	175.129	179.719	166.375	212.437	183.954	176.092	169.424
EVM0000741:TE01	64.6988	69.1555	58.9604	60.7171	63.0765	60.9173	71.7529
EVM0000742:TE01	36.0374	38.0107	42.5095	38.8239	49.4764	44.7263	43.8147
EVM0000743:TE01	6.88434	7.57383	7.1886	5.83819	7.32766	6.31565	7.2931
EVM0000744:TE01	0.0702484	0.283134	0	0	0.117243	0.22966	0
EVM0000744:TE02	7.93807	8.49402	8.29454	7.44369	7.67939	6.37306	8.41512
EVM0000745:TE01	0.351242	0.283134	0.207364	0.437864	0.586213	0.11483	0.448806
EVM0000746:TE01	0	0	0	0	0	0	0
EVM0000746:TE02	0	0	0	0	0	0	0
EVM0000746:TE03	0.842981	0.495485	0.276485	0.510841	0.410349	0.80381	1.00981
EVM0000747:TE01	10.1158	11.2546	8.98576	7.22476	9.32079	9.76055	10.3225
EVM0000749:TE01	16.8596	10.0513	6.77388	8.39239	5.45178	4.07646	7.2931
EVM0000751:TE01	12.7852	13.6612	11.7506	11.5304	15.4174	16.88	16.5497
EVM0000752:TE01	182.014	202.795	171.766	163.615	187.471	170.408	205.778
EVM0000753:TE01	15.9464	14.0151	13.2021	15.1063	23.3899	21.6455	23.2818
EVM0000754:TE01	3.44217	3.32682	3.04133	2.40825	4.3966	4.19129	3.98316
EVM0000755:TE01	0.351242	0.141567	0.345606	0	0.527592	0.22966	0.336605
EVM0000756:TE01	0.210745	0.141567	0.138242	0.510841	0.117243	0.516735	0.112202
EVM0000757:TE01	2.38845	2.47742	1.03682	1.24061	0.644834	1.03347	0.72931
EVM0000758:TE01	4.42565	3.82231	3.93991	2.91909	3.45866	4.13388	3.25385
EVM0000759:TE01	1.33472	0.707835	0.414727	0.729773	1.1138	1.37796	0.953713
EVM0000760:TE01	0.842981	1.13254	1.03682	0.729773	1.52415	1.1483	1.17812
EVM0000760:TE02	24.7274	31.4279	21.2202	29.9937	18.2312	19.9804	22.6647
EVM0000762:TE01	0	0	0	0.0729773	0	0	0
EVM0000762:TE02	0.491739	0.495485	0.483848	0.364887	0.937941	0.976055	0.785411
EVM0000763:TE01	32.8762	32.1357	35.0444	39.6267	41.7384	38.9848	34.1093
EVM0000764:TE01	1.68596	1.6988	1.03682	1.16764	1.46553	1.26313	1.85133
EVM0000765:TE01	19.1076	24.9866	23.5012	19.6309	16.1795	15.3872	20.5329
EVM0000766:TE01	0.491739	0.778619	0.829454	0.291909	1.17243	0.22966	0.785411
EVM0000767:TE01	1.26447	0.990969	1.24418	0.656796	0.820698	0.976055	1.62692
EVM0000767:TE02	2.66944	2.33586	2.14276	3.42994	2.93106	3.10041	3.08554
EVM0000768:TE01	4.07441	4.60093	5.11497	3.64887	2.22761	2.87075	3.02944
EVM0000768:TE02	11.029	11.5377	11.2668	8.10049	8.91044	9.01415	10.4347
EVM0000769:TE01	606.173	682.99	768.697	721.965	552.095	642.244	612.733
EVM0000770:TE01	0.0702484	0.141567	0	0.0729773	0	0	0.0561008
EVM0000770:TE02	0.42149	0.424701	0.55297	0.583819	0.351728	0.631565	0.561008
EVM0000771:TE01	0.0702484	0.141567	0.0691212	0.145955	0.117243	0.057415	0.168302
EVM0000772:TE01	0	0.0707835	0	0	0	0.057415	0
EVM0000773:TE01	7.44633	9.62656	8.22542	6.71392	8.50009	8.44	8.69562
EVM0000774:TE01	7.51658	3.60996	5.25321	4.08673	3.10693	3.90422	4.31976
EVM0000775:TE01	1.47522	0.990969	1.38242	0.802751	0.644834	0.80381	1.12202
EVM0000775:TE02	5.05788	5.45033	5.46057	4.30566	3.22417	4.30612	3.53435
EVM0000777:TE01	2.10745	1.2741	1.45155	1.75146	1.23105	0.80381	1.17812
EVM0000777:TE02	6.32235	4.88406	5.8753	4.5246	4.16211	3.96163	4.43196
EVM0000778:TE01	0.0702484	0.0707835	0.138242	0.0729773	0	0.057415	0.168302
EVM0000779:TE01	1.61571	3.25604	2.21188	2.55421	1.46553	2.00952	1.96353
EVM0000780:TE01	2.38845	3.11447	2.281	2.2623	1.81726	1.89469	2.30013
EVM0000781:TE01	19.0373	21.8721	21.7041	16.9307	12.7794	19.6359	14.3618
EVM0000782:TE01	0.280994	0.495485	0.345606	0.0729773	0.293106	0.57415	0.280504
EVM0000782:TE02	5.26863	5.66268	4.28551	5.10841	3.34141	2.92816	3.92705
EVM0000783:TE01	0	0	0	0	0	0	0
EVM0000783:TE02	0.210745	0	0	0	0.0586213	0	0.112202
EVM0000783:TE03	2.66944	2.47742	1.79715	2.99207	1.81726	1.26313	2.07573
EVM0000784:TE01	0.210745	0.637052	0.55297	0.145955	0.175864	0.057415	0.224403
EVM0000786:TE01	0.491739	0.424701	0.138242	0.145955	0.175864	0.34449	0.336605
EVM0000787:TE01	1.12397	0.637052	0.898576	0.802751	0.644834	0.746395	0.785411
EVM0000787:TE02	5.19838	5.1672	5.8753	3.211	4.22073	4.13388	4.60026
EVM0000788:TE01	27.7481	25.4821	22.1879	11.0926	24.6209	19.3489	24.7965
EVM0000789:TE01	15.3141	12.9534	13.133	10.2898	13.9519	11.7701	11.2202
EVM0000790:TE01	0	0.141567	0.138242	0.145955	0.117243	0.22966	0.0561008
EVM0000790:TE02	0.210745	0.353918	0.414727	0.364887	0.410349	0.34449	0.280504
EVM0000791:TE01	11.2397	9.20186	6.63563	10.2898	14.8898	9.87538	12.0056
EVM0000792:TE01	0.0702484	0	0.0691212	0.145955	0	0.11483	0
EVM0000793:TE01	0	0	0.0691212	0	0.234485	0	0
EVM0000793:TE02	0	0.141567	0	0.145955	0.175864	0.057415	0.0561008
EVM0000794:TE01	0.0702484	0	0.0691212	0.0729773	0	0.057415	0.112202
EVM0000794:TE02	0.913229	0.495485	0.760333	0.437864	0.644834	0.746395	0.280504
EVM0000794:TE03	1.33472	1.84037	1.24418	1.38657	0.820698	0.80381	1.23422
EVM0000795:TE01	3.16118	2.61899	4.07815	3.64887	4.16211	4.30612	4.15146
EVM0000797:TE01	0.632235	0	0.276485	0.218932	0.351728	0.401905	0.448806
EVM0000798:TE01	0.491739	0.283134	0.414727	0.437864	0.175864	0.172245	0.168302
EVM0000798:TE02	2.66944	1.41567	1.03682	1.6055	0.879319	1.03347	1.06591
EVM0000799:TE01	0.632235	0.990969	0.829454	0.948705	0.351728	0.45932	0.72931
EVM0000800:TE01	27.6779	27.3932	33.8003	27.5854	34.7624	30.717	26.9284
EVM0000801:TE01	20.934	22.4384	27.5102	20.8715	27.6692	26.5257	26.6479
EVM0000802:TE01	14.3307	15.8555	15.967	16.4199	26.5554	19.6933	16.718
EVM0000803:TE01	0	0	0	0.145955	0	0	0
EVM0000804:TE01	1.05373	1.13254	0.760333	0.802751	0.937941	0.68898	0.504907
EVM0000805:TE01	0.210745	0.141567	0.414727	0.0729773	0.293106	0.287075	0.336605
EVM0000806:TE01	8.64055	5.94581	8.36366	10.9466	18.2312	15.502	14.3618
EVM0000807:TE01	0.140497	0	0	0	0	0	0
EVM0000807:TE02	8.5703	7.50305	6.63563	8.53835	5.80351	4.82286	5.32957
EVM0000808:TE01	7.09509	5.45033	6.08267	4.01375	4.6897	7.00463	6.22719
EVM0000809:TE01	1.12397	0.920186	0.760333	0.802751	0.879319	0.516735	0.448806
EVM0000810:TE01	0	0.283134	0	0.145955	0	0.057415	0.0561008
EVM0000811:TE01	1.33472	1.76959	1.86627	0.875728	1.70002	1.32054	1.17812
EVM0000812:TE01	5.61987	5.73346	4.49288	4.30566	5.33454	5.22476	7.91021
EVM0000813:TE01	2.1777	3.04369	1.03682	1.31359	0.937941	0.976055	1.34642
EVM0000813:TE02	14.0497	17.2004	16.7965	10.5817	18.6416	16.9374	18.9621
EVM0000814:TE01	66.455	71.2082	76.3789	68.2338	66.7696	58.391	56.9984
EVM0000816:TE01	0	0	0	0	0	0	0
EVM0000817:TE01	0	0.0707835	0	0	0	0	0
EVM0000818:TE01	0.351242	0.353918	0.0691212	0	0.175864	0.11483	0.168302
EVM0000819:TE01	1.33472	1.62802	2.55748	1.16764	0.820698	1.43537	1.17812
EVM0000820:TE01	0	0	0	0	0	0	0
EVM0000820:TE02	1.54546	1.2741	1.17506	1.16764	1.46553	1.83728	1.73912
EVM0000822:TE01	611.02	576.815	696.396	710.07	689.269	668.081	638.539
EVM0000823:TE01	5.19838	5.09641	4.49288	5.25437	5.56902	5.56925	4.15146
EVM0000823:TE02	10.748	9.34342	8.77839	15.6172	16.8829	16.2484	15.9887
EVM0000824:TE01	16.0869	17.9082	14.8611	28.0233	28.5486	25.1478	30.3505
EVM0000825:TE01	15.8761	16.8465	18.1789	11.4574	13.776	16.5355	16.4375
EVM0000827:TE01	1.96695	1.62802	0.829454	0.802751	1.70002	2.00952	1.34642
EVM0000828:TE01	0.280994	0.637052	0.829454	0.802751	0.879319	0.80381	0.168302
EVM0000829:TE01	4.63639	2.68977	3.52518	3.57589	2.87244	3.10041	4.43196
EVM0000830:TE01	0.561987	0.141567	0.414727	0	0.644834	0.287075	0.617109
EVM0000832:TE01	0.491739	0.849402	0.483848	0.291909	0.410349	0.746395	1.06591
EVM0000833:TE01	318.366	446.927	378.162	356.056	198.55	243.038	220.925
EVM0000834:TE01	0.280994	0.424701	0.207364	0.291909	0	0.172245	0.224403
EVM0000834:TE02	0	0	0	0	0	0	0
EVM0000835:TE01	0.140497	0	0	0	0	0	0
EVM0000835:TE02	5.47937	2.97291	2.90309	1.45955	2.81382	2.52626	2.30013
EVM0000837:TE01	0.280994	0.707835	0.276485	0.583819	0.234485	0.287075	0.561008
EVM0000837:TE02	0.702484	0.637052	0.345606	0.437864	0.117243	0.287075	0.504907
EVM0000839:TE01	0.140497	0.0707835	0.276485	0.218932	0.351728	0.401905	0.392705
EVM0000841:TE01	223.109	240.522	237.639	308.183	235.071	241.43	262.271
EVM0000843:TE01	0.0702484	0.141567	0.345606	0.145955	0.293106	0.45932	0.392705
EVM0000843:TE02	0	0	0	0	0	0	0
EVM0000843:TE03	0.0702484	0.0707835	0.414727	0.364887	0.351728	0.401905	0.112202
EVM0000843:TE04	4.42565	3.18526	2.55748	2.11634	2.34485	2.18177	1.96353
EVM0000843:TE05	0	0.0707835	0.0691212	0	0	0.057415	0.112202
EVM0000844:TE01	0.280994	0.353918	0.207364	0.0729773	0.0586213	0.22966	0.112202
EVM0000844:TE02	74.0418	85.7188	93.1754	101.949	115.074	120.629	128.583
EVM0000845:TE01	9.62403	9.62656	10.7138	6.71392	9.67251	9.93279	10.4908
EVM0000845:TE02	52.2648	51.8135	50.182	35.467	53.404	51.6161	50.8273
EVM0000846:TE01	0.632235	0.212351	0.276485	0.510841	0.351728	0.401905	0.224403
EVM0000846:TE02	20.8638	22.9339	23.9159	18.9741	40.9763	29.2816	29.6773
EVM0000847:TE01	0	0	0	0	0	0	0
EVM0000848:TE01	3699.49	3469.17	3835.88	4470.59	4862.99	4650.67	4269.05
EVM0000849:TE01	0.632235	0.637052	0.691212	0.948705	1.23105	1.1483	1.73912
EVM0000849:TE02	2.10745	3.04369	2.281	2.91909	3.5759	2.75592	4.43196
EVM0000850:TE01	0.702484	1.34489	0.829454	0.583819	1.34829	0.631565	1.17812
EVM0000851:TE01	119.352	126.915	111.7	118.369	94.5561	100.017	112.763
EVM0000852:TE01	2.38845	2.05272	1.24418	2.40825	1.9345	1.1483	2.01963
EVM0000853:TE01	11.4505	13.4489	11.6124	12.99	9.32079	9.1864	11.0519
EVM0000854:TE01	1.26447	1.13254	0.55297	0.729773	0.762077	0.631565	0.673209
EVM0000854:TE02	4.56615	3.11447	3.2487	2.62718	2.52072	3.8468	2.18793
EVM0000856:TE01	0.280994	0.424701	0.414727	0.875728	0.117243	0.401905	0.392705
EVM0000856:TE02	1.96695	2.40664	2.07364	1.97039	1.87588	2.52626	2.13183
EVM0000857:TE01	0.210745	0.283134	0.483848	0.291909	0.527592	0.34449	0.392705
EVM0000858:TE01	1.96695	1.2741	1.52067	1.02168	1.6414	1.66503	0.953713
EVM0000858:TE02	1.47522	1.62802	0.760333	1.09466	0.879319	1.49279	1.90743
EVM0000859:TE01	3.23143	3.60996	3.93991	2.18932	3.22417	2.92816	2.63674
EVM0000860:TE01	0.702484	1.41567	1.17506	0.583819	1.40691	0.91864	0.392705
EVM0000860:TE02	0.0702484	0.212351	0	0.0729773	0	0.057415	0.112202
EVM0000860:TE03	0	0	0	0	0	0	0
EVM0000860:TE04	0.210745	0.353918	0.138242	0.145955	0.175864	0.401905	0.112202
EVM0000861:TE01	0.210745	0.0707835	0	0.0729773	0.0586213	0.11483	0.0561008
EVM0000861:TE02	54.5127	50.8226	68.4991	55.0249	139.988	116.61	106.143
EVM0000862:TE01	17.7728	20.5272	18.0406	19.8498	19.6968	21.3584	21.4866
EVM0000863:TE01	0.140497	0.141567	0.207364	0	0	0	0.112202
EVM0000864:TE01	0.140497	0	0	0.0729773	0.175864	0	0
EVM0000864:TE02	1.96695	1.6988	1.93539	0.802751	1.52415	1.26313	1.73912
EVM0000866:TE01	3.51242	1.48645	1.58979	1.38657	3.16555	1.5502	2.63674
EVM0000867:TE01	23.1117	25.4113	26.3352	25.1042	22.6864	23.8272	20.5329
EVM0000868:TE01	0	0.0707835	0.0691212	0.145955	0	0.057415	0
EVM0000868:TE02	0.140497	0.141567	0.276485	0.0729773	0.234485	0.057415	0.112202
EVM0000868:TE03	0	0.0707835	0	0.0729773	0	0	0
EVM0000869:TE01	0.913229	1.20332	0.760333	1.02168	1.40691	0.80381	1.23422
EVM0000870:TE01	258.022	317.322	278.558	344.453	234.485	306.481	245.946
EVM0000871:TE01	107.902	114.457	125.524	89.3243	79.5491	83.6536	94.8103
EVM0000873:TE01	2.0372	0.990969	0.622091	0.729773	2.22761	2.06694	1.62692
EVM0000875:TE01	0.351242	0.212351	0.138242	0.0729773	0.175864	0	0.224403
EVM0000876:TE01	3.65292	2.76056	4.00903	2.91909	5.39316	5.7415	4.48806
EVM0000877:TE01	0.42149	0.566268	0.691212	0.145955	0.117243	0.22966	0.168302
EVM0000878:TE01	0	0	0	0	0.0586213	0	0
EVM0000879:TE01	2.88018	3.11447	2.55748	2.18932	1.52415	1.5502	1.51472
EVM0000880:TE01	12.5745	10.5467	14.9993	8.31942	14.0105	11.1959	10.7714
EVM0000881:TE01	0.210745	0.212351	0.207364	0.291909	0.351728	0.287075	0.168302
EVM0000881:TE02	6.95459	7.7154	10.6447	5.40032	6.3311	6.71755	7.5175
EVM0000882:TE01	2.52894	3.18526	2.48836	2.40825	1.9345	1.60762	2.30013
EVM0000882:TE02	18.1241	21.0227	20.1834	21.7472	19.345	20.7268	24.4599
EVM0000883:TE01	0	0	0	0	0	0	0.0561008
EVM0000883:TE02	0.0702484	0.212351	0.0691212	0.218932	0.0586213	0.22966	0.224403
EVM0000883:TE03	6.6736	7.00757	4.49288	4.01375	3.69314	5.7415	3.70265
EVM0000884:TE01	0.913229	1.2741	0.691212	0.218932	0.175864	0.57415	0.504907
EVM0000885:TE01	3.72316	3.82231	3.73254	2.84612	0.996562	2.41143	2.07573
EVM0000885:TE02	21.0745	26.5438	27.3029	14.8144	8.79319	10.2773	11.7251
EVM0000887:TE01	0.632235	0.920186	0.622091	0.583819	1.81726	0.861225	1.06591
EVM0000887:TE02	0.351242	0.212351	0.138242	0	0.117243	0	0.112202
EVM0000887:TE03	0.42149	0.566268	0.483848	1.09466	0.879319	0.57415	1.00981
EVM0000888:TE01	1.40497	1.13254	1.58979	0.802751	2.57934	1.49279	1.90743
EVM0000889:TE01	7.09509	6.58287	4.00903	6.20307	2.46209	4.01905	3.47825
EVM0000890:TE01	1.05373	1.13254	1.17506	0.729773	1.52415	1.26313	1.40252
EVM0000891:TE01	14.8224	13.0242	18.5936	7.15178	7.56215	10.794	7.4053
EVM0000891:TE02	34.6325	47.8496	40.8506	33.6426	10.4346	14.5834	14.9228
EVM0000892:TE01	1321.79	1321.6	1252.13	1539.82	1307.31	1421.6	1380.3
EVM0000892:TE02	891.593	931.794	1006.47	1005.77	1754.77	1702.07	1715.17
EVM0000893:TE01	0.561987	0.566268	0.414727	0.656796	0.644834	0.45932	0.504907
EVM0000893:TE02	2.0372	2.40664	1.86627	2.2623	1.70002	2.12435	1.90743
EVM0000893:TE03	0.42149	0.637052	0.622091	0.364887	0.175864	0.287075	0.168302
EVM0000894:TE01	458.722	465.968	467.674	378.242	360.111	322.615	297.11
EVM0000894:TE02	11.8017	13.3781	11.2668	8.53835	9.49665	8.61225	7.74191
EVM0000895:TE01	65.7525	76.3754	75.4112	84.1429	78.0836	75.5007	75.8483
EVM0000896:TE01	0.0702484	0.0707835	0.0691212	0.218932	0.234485	0.11483	0
EVM0000896:TE02	0.42149	0.637052	0.483848	0.510841	0.586213	0.516735	0.617109
EVM0000897:TE01	0.140497	0.212351	0.138242	0.0729773	0.586213	0.34449	0.504907
EVM0000898:TE01	4.00416	4.17623	2.55748	2.48123	3.45866	3.15782	4.43196
EVM0000899:TE01	5.69012	5.73346	6.49739	6.05712	1.99312	2.52626	3.30995
EVM0000900:TE01	28.4506	28.9505	22.6026	31.9641	16.5898	15.8465	25.3576
EVM0000901:TE01	8.50006	7.00757	6.29003	4.88948	5.56902	5.79891	6.78819
EVM0000902:TE01	3.37192	2.61899	2.97221	2.33527	3.34141	3.4449	3.70265
EVM0000903:TE01	0.280994	0.353918	0.207364	0.145955	0.46897	0.172245	0.561008
EVM0000905:TE01	2.73969	3.32682	2.69573	1.67848	3.10693	2.18177	2.58064
EVM0000906:TE01	9.55378	9.34342	7.8107	9.3411	19.6968	12.6887	12.0056
EVM0000908:TE01	0.842981	0.424701	0.55297	0.802751	1.05518	1.09088	0.841512
EVM0000908:TE02	2.24795	1.84037	1.79715	1.89741	1.40691	2.12435	1.90743
EVM0000909:TE01	1.96695	0.637052	1.86627	1.6055	0.410349	0.68898	0.561008
EVM0000910:TE01	2.0372	2.61899	2.69573	1.82443	2.46209	2.64109	3.02944
EVM0000911:TE01	0.210745	0.283134	0.0691212	0.291909	0.0586213	0.11483	0
EVM0000911:TE02	0.140497	0.141567	0.0691212	0.145955	0.117243	0.172245	0.0561008
EVM0000911:TE03	0.140497	0.283134	0.207364	0.145955	0.0586213	0.22966	0.112202
EVM0000912:TE01	0.210745	0.212351	0.138242	0.218932	0.117243	0.11483	0.0561008
EVM0000912:TE02	3.37192	3.04369	3.52518	3.57589	2.7552	2.35401	4.37586
EVM0000914:TE01	11.31	8.1401	10.0226	5.4733	9.37941	7.52136	11.2763
EVM0000915:TE01	16.7191	16.2094	17.2112	16.5659	18.3485	17.8561	17.9523
EVM0000916:TE01	12.8555	14.0859	14.1698	15.8361	18.7588	14.7557	14.2496
EVM0000917:TE01	5.33888	5.87503	5.59882	6.05712	6.27248	5.85633	6.17109
EVM0000918:TE01	9.62403	10.9714	8.57103	14.3765	4.92419	5.56925	10.2103
EVM0000919:TE01	0	0	0	0	0	0	0.112202
EVM0000920:TE01	107.691	123.942	138.104	101.293	79.0215	80.7829	53.9129
EVM0000920:TE02	538.665	583.327	622.644	452.751	338.01	389.963	301.261
EVM0000921:TE01	5.26863	6.08738	6.35915	4.01375	3.10693	2.81333	4.48806
EVM0000922:TE01	34.7027	40.0635	37.3254	39.6267	42.8522	41.6259	46.5075
EVM0000923:TE01	5.90086	5.73346	5.5297	4.67055	4.86557	3.90422	5.55398
EVM0000924:TE01	0	0	0	0.145955	0.234485	0.11483	0.0561008
EVM0000925:TE01	0	0.0707835	0.0691212	0.0729773	0	0.057415	0.0561008
EVM0000926:TE01	0.561987	0.353918	0.345606	0.145955	0.234485	0.57415	0.280504
EVM0000927:TE01	14.3307	20.3856	8.01806	22.55	17.9967	21.1287	6.33939
EVM0000928:TE01	25.9217	29.0212	25.3675	29.5558	33.9417	26.8128	29.6212
EVM0000929:TE01	143.588	190.124	138.726	94.1408	105.342	104.495	107.433
EVM0000930:TE01	100.525	113.891	131.745	83.2671	99.5389	114.198	107.882
EVM0000931:TE01	0.561987	1.98194	1.65891	0.510841	1.40691	0.80381	1.73912
EVM0000932:TE01	0.632235	0.566268	0.414727	0.437864	0.117243	0.287075	0.168302
EVM0000935:TE01	61.9591	67.1735	60.4119	64.8039	63.8972	62.8694	70.4065
EVM0000936:TE01	8.35956	7.43227	7.1886	8.24644	7.38628	5.68408	8.24682
EVM0000937:TE01	0.632235	0.283134	0.345606	0.291909	0.586213	0.34449	0.617109
EVM0000937:TE02	3.23143	3.82231	3.52518	2.99207	2.69658	2.64109	3.02944
EVM0000938:TE01	10.186	9.41421	11.1976	12.5521	16.3553	16.9948	20.589
EVM0000938:TE02	182.295	187.152	169.209	227.47	272.941	291.611	333.519
EVM0000939:TE01	0.280994	0.283134	0.207364	0.218932	0.0586213	0	0
EVM0000939:TE02	7.44633	7.07835	5.25321	5.61926	7.67939	6.08599	7.4614
EVM0000941:TE01	7.23558	7.57383	7.46509	8.02751	7.26904	7.00463	7.4053
EVM0000941:TE02	42.711	46.7879	46.6568	43.2756	48.6557	48.8027	49.2004
EVM0000942:TE01	2293.26	2220.55	2344.94	2780.14	2939.92	2981.45	3103.5
EVM0000943:TE01	451.276	450.254	442.998	422.539	458.653	415.283	454.641
EVM0000945:TE01	0	0	0	0	0	0	0
EVM0000946:TE01	10.1158	14.2275	9.4696	6.56796	8.73457	8.09551	8.63952
EVM0000947:TE01	13.8389	10.7591	11.958	10.2898	12.9553	13.4925	15.9326
EVM0000948:TE01	16.5786	19.607	17.4877	19.6309	22.7451	22.6789	25.8625
EVM0000949:TE01	15.4546	13.5904	15.967	14.0116	16.7071	19.1192	16.6058
EVM0000950:TE01	0.772732	1.2741	0.691212	0.948705	0.527592	0.57415	0.897613
EVM0000951:TE01	0.280994	0.424701	0.207364	0.145955	0.234485	0.11483	0.336605
EVM0000952:TE01	0.280994	0.424701	0.276485	0.437864	0.293106	0.287075	0.392705
EVM0000953:TE01	0	0	0	0	0	0	0
EVM0000954:TE01	2.1777	1.76959	0.898576	1.24061	1.87588	1.66503	1.34642
EVM0000957:TE01	6.74385	4.88406	6.49739	5.10841	5.39316	5.97116	6.61989
EVM0000959:TE01	1.68596	1.20332	1.93539	0.802751	1.99312	1.37796	2.01963
EVM0000960:TE01	5.76037	4.88406	6.42827	3.79482	4.98281	3.90422	5.55398
EVM0000961:TE01	54.302	59.4581	53.638	54.879	47.4832	58.7355	55.2593
EVM0000962:TE01	16.3679	17.9082	15.2067	16.4199	12.076	14.526	15.7082
EVM0000963:TE01	4.70664	4.45936	5.66794	2.48123	4.16211	3.8468	3.59045
EVM0000964:TE01	15.9464	17.9082	16.5891	17.2956	15.3588	18.2006	19.8597
EVM0000965:TE01	0.561987	1.06175	0.622091	0.510841	0.820698	1.20571	1.06591
EVM0000965:TE02	0.42149	0.283134	0.622091	0.218932	0.351728	0.516735	0.953713
EVM0000967:TE01	98.98	115.802	112.391	85.4565	93.8527	102.715	99.0179
EVM0000968:TE01	11.4505	12.5995	10.1608	13.5008	12.0174	11.0811	14.474
EVM0000969:TE01	0	0	0	0	0	0	0
EVM0000969:TE02	0	0	0	0.0729773	0	0	0
EVM0000969:TE03	1.19422	1.2741	1.03682	0.802751	1.17243	0.976055	1.45862
EVM0000971:TE01	3.30167	2.05272	1.93539	2.33527	4.3966	4.76544	4.20756
EVM0000972:TE01	245.659	244.628	263.697	270.527	253.244	226.158	250.658
EVM0000973:TE01	0.42149	0.707835	0.967697	0.656796	0.937941	0.68898	1.23422
EVM0000974:TE01	0	0	0	0	0.0586213	0	0
EVM0000974:TE02	0.351242	0.283134	0.483848	0.145955	0.527592	0.22966	0.280504
EVM0000975:TE01	1.96695	3.53918	0.829454	2.18932	1.6414	1.60762	2.35623
EVM0000975:TE02	1.33472	1.34489	0.829454	0.948705	1.23105	0.57415	0.897613
EVM0000976:TE01	16.1571	21.3766	19.2848	16.8578	11.8415	14.0093	15.1472
EVM0000977:TE01	0	0	0	0	0	0	0
EVM0000978:TE01	0.0702484	0.0707835	0.138242	0	0.0586213	0.11483	0
EVM0000979:TE01	0.561987	0.353918	0.414727	0.218932	0.293106	0.287075	0.112202
EVM0000979:TE02	4.98764	5.80425	4.28551	5.54628	2.28623	3.27265	3.92705
EVM0000981:TE01	0.140497	0.141567	0.138242	0.145955	0	0.057415	0.112202
EVM0000981:TE02	12.5042	17.5543	18.801	14.7414	16.8829	16.8226	17.7839
EVM0000982:TE01	0.983477	0.849402	0.483848	0.656796	1.05518	0.631565	0.561008
EVM0000983:TE01	0.140497	0	0.207364	0.145955	0	0.057415	0.0561008
EVM0000984:TE01	1.26447	1.84037	0.967697	0.583819	1.1138	0.631565	1.00981
EVM0000986:TE01	5.05788	5.73346	6.70476	4.59757	4.10349	5.7415	4.88077
EVM0000987:TE01	3.93391	5.80425	6.56651	4.30566	6.21386	9.30123	6.67599
EVM0000988:TE01	0.140497	0	0.0691212	0.145955	0.175864	0.11483	0.112202
EVM0000988:TE02	7.37608	8.91872	7.39597	6.85987	4.98281	4.65061	6.50769
EVM0000989:TE01	7.93807	10.476	8.43279	8.46537	8.2656	7.92327	7.1248
EVM0000990:TE01	4.4959	4.74249	4.76936	6.27605	7.38628	6.66014	7.1248
EVM0000991:TE01	0.280994	0.353918	0.345606	0.291909	0.586213	0.172245	0.448806
EVM0000991:TE02	15.1737	14.2983	14.9302	12.6981	22.6864	21.0139	19.1865
EVM0000992:TE01	0	0	0	0	0	0	0
EVM0000992:TE02	0.351242	0.353918	0.138242	0.437864	0.234485	0.172245	0.336605
EVM0000993:TE01	34.9837	42.9656	40.0212	29.9937	31.3624	32.2672	29.1724
EVM0000994:TE01	0.42149	0.283134	0.414727	0.0729773	0.293106	0.22966	0.168302
EVM0000995:TE01	0	0	0	0	0	0	0
EVM0000995:TE02	0	0	0	0	0	0.057415	0
EVM0000995:TE03	0.632235	0.990969	1.38242	0.729773	1.58277	1.32054	1.17812
EVM0000996:TE01	164.732	155.441	183.793	115.304	175.336	167.996	170.771
EVM0000997:TE01	0.0702484	0.0707835	0	0.218932	0	0	0
EVM0000997:TE02	1.89671	1.48645	1.52067	1.31359	1.34829	1.32054	1.79523
EVM0000998:TE01	0.491739	0.637052	0.483848	0.218932	0.175864	0.057415	0.336605
EVM0000999:TE01	13.6282	15.1477	13.0639	15.9091	13.1312	13.0906	13.4081
EVM0001000:TE01	1.26447	0.353918	0.829454	1.45955	0.879319	0.631565	0.673209
EVM0001001:TE01	0	0	0	0	0	0	0
EVM0001001:TE02	0.351242	0.0707835	0.483848	0.729773	0.351728	0.45932	0.673209
EVM0001002:TE01	15.6654	16.7757	10.5755	16.6388	12.7208	10.9088	14.4179
EVM0001003:TE01	2.95043	4.53014	4.00903	5.03544	4.16211	3.8468	5.94668
EVM0001004:TE01	16.4381	25.4113	17.2803	13.2089	13.307	15.215	17.84
EVM0001005:TE01	2.52894	3.11447	4.83848	4.30566	3.16555	3.55973	2.97334
EVM0001006:TE01	33.2275	37.7984	31.7266	38.605	30.8348	26.9276	33.6044
EVM0001007:TE01	10.5373	6.08738	6.56651	8.6843	4.92419	5.7415	8.07851
EVM0001007:TE02	10.9587	7.99854	6.49739	5.83819	4.16211	4.93769	5.27347
EVM0001008:TE01	7.37608	7.85697	8.43279	9.04919	8.67595	9.35864	9.36883
EVM0001010:TE01	6.95459	7.85697	6.70476	6.27605	6.91731	5.97116	6.28329
EVM0001011:TE01	0.632235	0.778619	0.967697	1.16764	1.17243	1.43537	1.85133
EVM0001012:TE01	3.51242	4.67171	4.07815	4.59757	3.75176	4.82286	5.10517
EVM0001014:TE01	5.19838	5.66268	3.93991	5.25437	5.92075	6.25823	5.66618
EVM0001015:TE01	37.1614	30.083	20.8055	23.4257	22.8623	17.569	26.4796
EVM0001016:TE01	4.91739	2.47742	3.2487	4.08673	3.40003	3.67456	3.75875
EVM0001017:TE01	3.65292	3.68074	0.829454	2.18932	4.51384	2.92816	3.81485
EVM0001018:TE01	0	0.0707835	0	0	0	0	0
EVM0001018:TE02	0.561987	0.707835	0.207364	0.364887	0.351728	0.516735	0.392705
EVM0001019:TE01	15.8059	17.342	14.4463	15.2523	19.2278	17.6838	16.6619
EVM0001019:TE02	0.632235	0.353918	0.55297	0.583819	0.996562	1.03347	0.785411
EVM0001020:TE01	4.2149	3.68074	4.63112	3.72184	4.6897	5.05252	3.53435
EVM0001021:TE01	0	0	0	0	0	0	0
EVM0001021:TE02	0.280994	0.424701	0.414727	0.291909	0.527592	0.401905	0.224403
EVM0001022:TE01	0.210745	0.353918	0.414727	0.291909	0.293106	0.516735	0.112202
EVM0001022:TE02	0.0702484	0	0	0	0	0	0
EVM0001022:TE03	0.491739	0.495485	0.276485	0.437864	0.46897	0.57415	0.617109
EVM0001023:TE01	235.824	278.108	244.896	336.572	253.361	234.77	252.622
EVM0001024:TE01	8.50006	10.1928	9.124	9.63301	6.27248	5.91374	11.8373
EVM0001025:TE01	29.7853	32.4188	32.4178	29.4828	33.121	37.3772	32.4824
EVM0001025:TE02	23.9547	22.0845	31.934	19.6309	42.5004	38.9848	34.2776
EVM0001026:TE01	3.44217	4.38858	4.07815	3.94078	3.92763	4.07646	3.70265
EVM0001027:TE01	2.3182	2.61899	3.04133	1.82443	1.87588	1.83728	1.40252
EVM0001028:TE01	1.75621	1.62802	1.58979	1.97039	1.46553	1.20571	1.34642
EVM0001028:TE02	7.09509	11.0422	8.50191	8.75728	5.04143	5.51184	6.8443
EVM0001029:TE01	6.88434	7.57383	6.56651	8.31942	11.7243	9.47347	9.81764
EVM0001029:TE02	1.12397	0.920186	1.17506	1.09466	0.410349	0.45932	0.785411
EVM0001030:TE01	47.7689	47.2126	53.016	57.2872	47.0729	51.6161	48.0223
EVM0001031:TE01	0	0.0707835	0	0.0729773	0	0.057415	0
EVM0001031:TE02	1.05373	0.637052	0.483848	0.364887	0.820698	0.746395	0.953713
EVM0001032:TE01	5.97111	3.75153	4.63112	3.72184	2.16899	2.06694	3.19774
EVM0001033:TE01	0	0	0	0	0.0586213	0	0
EVM0001033:TE02	0.0702484	0.0707835	0.207364	0	0.234485	0	0.0561008
EVM0001033:TE03	0.0702484	0	0	0	0	0	0
EVM0001034:TE01	0	0	0	0.0729773	0.0586213	0	0.112202
EVM0001035:TE01	29.1531	25.5528	23.2247	14.6684	12.076	12.0571	13.0715
EVM0001036:TE01	0	0.0707835	0	0.145955	0	0.057415	0
EVM0001037:TE01	0	0	0.0691212	0	0.0586213	0	0.0561008
EVM0001038:TE01	46.7854	51.3888	46.7259	50.5733	44.5522	42.9464	45.9465
EVM0001039:TE01	0.0702484	0	0	0	0.0586213	0.057415	0.0561008
EVM0001039:TE02	0.632235	0.849402	0.276485	0.802751	0.234485	0.22966	0.280504
EVM0001039:TE03	3.16118	2.54821	1.86627	1.24061	1.34829	1.89469	1.23422
EVM0001040:TE01	2.38845	2.05272	1.10594	1.16764	1.23105	1.37796	1.85133
EVM0001041:TE01	13.6282	17.2004	16.3817	10.7277	14.5967	13.6648	17.9523
EVM0001044:TE01	6.81409	7.14913	6.91212	7.37071	12.2518	11.6552	8.30292
EVM0001045:TE01	0.0702484	0	0	0	0	0.11483	0
EVM0001045:TE02	0.280994	0.0707835	0.138242	0.291909	0.117243	0.45932	0.336605
EVM0001046:TE01	8.21906	5.30876	4.35464	3.42994	2.69658	2.58367	2.41233
EVM0001048:TE01	0	0	0	0	0	0	0
EVM0001049:TE01	24.0952	22.6507	20.8055	30.5775	33.0624	32.6691	33.4922
EVM0001050:TE01	6.60335	7.21992	6.91212	6.49498	8.08974	6.20082	6.11499
EVM0001051:TE01	2.88018	2.68977	3.11045	2.48123	5.5104	5.05252	4.43196
EVM0001052:TE01	0.0702484	0	0	0	0	0	0
EVM0001052:TE02	0.351242	0.424701	0.345606	0.437864	0.527592	0.45932	0.112202
EVM0001056:TE01	0.772732	0.212351	0.55297	0.145955	0.293106	0.172245	0.224403
EVM0001057:TE01	6.5331	6.29973	5.66794	3.8678	3.22417	4.70803	5.44178
EVM0001058:TE01	0	0	0	0	0	0	0
EVM0001059:TE01	36.9507	43.2487	42.2331	34.6642	38.6314	40.3053	40.7853
EVM0001060:TE01	228.729	190.549	219.391	129.608	114.077	136.935	164.375
EVM0001061:TE01	11.7315	13.6612	11.0594	11.0196	10.5518	9.5883	9.08833
EVM0001063:TE01	21.2853	18.7576	21.2893	23.7176	23.5071	24.8033	26.7601
EVM0001064:TE01	1.05373	1.41567	1.3133	0.948705	0.937941	1.5502	1.51472
EVM0001067:TE01	0.210745	0.0707835	0.0691212	0	0	0	0.0561008
EVM0001067:TE02	2.66944	3.25604	1.79715	1.31359	1.87588	1.26313	2.86114
EVM0001067:TE03	7.79757	9.48499	12.0271	4.74353	11.0794	9.07157	8.24682
EVM0001068:TE01	0.0702484	0	0.0691212	0	0	0	0.112202
EVM0001069:TE01	4.14465	3.89309	3.87079	3.8678	4.63108	4.01905	4.76857
EVM0001070:TE01	5.05788	4.53014	4.35464	5.69223	5.92075	4.88027	4.88077
EVM0001071:TE01	0	0.0707835	0.0691212	0	0	0	0
EVM0001071:TE02	0.140497	0	0.0691212	0	0	0	0.112202
EVM0001073:TE01	87.951	92.868	83.844	110.415	132.719	128.208	148.835
EVM0001074:TE01	9.41328	10.7591	9.74609	9.26812	9.26216	11.1959	10.6591
EVM0001075:TE01	0.140497	0.424701	0.276485	0.145955	0.293106	0.11483	0.0561008
EVM0001076:TE01	0.280994	0.0707835	0.207364	0.218932	0.293106	0.22966	0.112202
EVM0001077:TE01	39.7606	29.8706	35.1136	47.2163	50.4143	52.3051	53.5762
EVM0001077:TE02	58.8681	56.4145	55.297	63.2714	72.5732	77.5676	77.5313
EVM0001078:TE01	0.702484	0.778619	1.24418	0.875728	0.644834	0.516735	0.336605
EVM0001078:TE02	1.26447	1.62802	1.10594	0.875728	1.81726	1.32054	1.57082
EVM0001078:TE03	3.93391	3.39761	2.83397	4.5246	1.75864	2.12435	2.24403
EVM0001078:TE04	1.05373	1.91115	1.10594	1.38657	1.17243	0.976055	0.897613
EVM0001079:TE01	403.577	405.589	414.865	379.263	355.186	362.748	367.516
EVM0001080:TE01	0.0702484	0	0	0	0	0	0
EVM0001080:TE02	0	0.0707835	0.276485	0.0729773	0.117243	0	0
EVM0001081:TE01	4.42565	4.03466	3.11045	1.75146	2.57934	3.04299	1.85133
EVM0001082:TE01	1.05373	1.55724	1.03682	1.53252	0.762077	1.20571	1.34642
EVM0001084:TE01	1.26447	1.2741	0.691212	1.16764	1.23105	0.746395	1.34642
EVM0001084:TE02	0.913229	0.990969	0.829454	0.291909	0.175864	0.172245	0.280504
EVM0001084:TE03	1.33472	3.32682	1.45155	2.11634	0.762077	0.631565	1.00981
EVM0001085:TE01	0	0	0	0.218932	0.0586213	0	0.112202
EVM0001086:TE01	4.00416	3.82231	5.59882	4.5246	5.27592	4.53578	3.92705
EVM0001086:TE02	0.0702484	0	0.0691212	0.0729773	0	0.11483	0
EVM0001087:TE01	6.95459	6.0166	6.42827	6.42201	6.3311	5.7415	5.83448
EVM0001089:TE01	111.344	108.794	110.456	116.107	77.7318	66.3717	76.2971
EVM0001090:TE01	0.561987	0.566268	0.622091	0.948705	1.40691	0.516735	0.841512
EVM0001091:TE01	0.0702484	0.0707835	0.276485	0.0729773	0.234485	0.34449	0.224403
EVM0001092:TE01	0.0702484	0	0.0691212	0	0	0.057415	0.0561008
EVM0001092:TE02	0.280994	0	0.138242	0.0729773	0	0	0.0561008
EVM0001093:TE01	0.140497	0.141567	0.483848	0.510841	0.820698	0.401905	0.392705
EVM0001094:TE01	10.8183	8.49402	5.80618	11.2385	9.14492	9.76055	7.96631
EVM0001096:TE01	4.56615	4.17623	5.04585	5.83819	9.0863	9.93279	8.30292
EVM0001097:TE01	123.075	146.168	96.9079	188.282	93.2665	108.687	113.155
EVM0001099:TE01	31.8225	45.6554	30.5516	36.7076	15.1829	17.9135	23.8428
EVM0001100:TE01	25.7109	25.1281	19.0083	27.6584	21.983	24.5162	27.4894
EVM0001101:TE01	1640.51	1725.63	1619.44	1940.69	1974.01	2083.36	2309.11
EVM0001102:TE01	0	0	0	0	0	0	0
EVM0001102:TE02	0	0	0	0	0	0.057415	0
EVM0001102:TE03	0.210745	0.141567	0.345606	0.145955	0.0586213	0.057415	0.224403
EVM0001102:TE04	0.702484	0.495485	0.276485	0.437864	0.117243	0.11483	0.280504
EVM0001103:TE01	8.5703	7.50305	8.91663	7.22476	7.38628	8.38259	7.0126
EVM0001103:TE02	4.77689	2.97291	4.14727	3.13803	3.28279	3.90422	3.81485
EVM0001104:TE01	0.210745	0.212351	0.138242	0.218932	0.234485	0	0.224403
EVM0001104:TE02	4.07441	4.53014	5.11497	5.32735	5.21729	5.85633	6.11499
EVM0001105:TE01	3.44217	3.82231	3.2487	2.70016	5.62764	3.50231	4.54416
EVM0001105:TE02	5.12813	5.1672	4.70024	4.45162	7.09318	5.10993	6.17109
EVM0001106:TE01	0	0	0	0	0.0586213	0.057415	0.224403
EVM0001106:TE02	0.210745	0.0707835	0	0.0729773	0.0586213	0.11483	0.112202
EVM0001106:TE03	0.0702484	0.141567	0.207364	0.0729773	0.234485	0.11483	0.0561008
EVM0001106:TE04	0	0.353918	0.276485	0.291909	0	0.11483	0.168302
EVM0001107:TE01	0.210745	0.212351	0.207364	0.437864	0.117243	0.11483	0.224403
EVM0001107:TE02	1.47522	1.76959	2.21188	1.89741	1.05518	1.37796	1.96353
EVM0001109:TE01	0.351242	0.424701	0.622091	0.218932	0.293106	0.516735	0.561008
EVM0001110:TE01	23.9547	27.6056	34.9753	24.4474	25.6175	28.7075	20.7573
EVM0001110:TE02	5.05788	7.00757	4.70024	5.54628	2.63796	4.01905	3.36605
EVM0001112:TE01	2.38845	2.19429	1.93539	2.55421	4.51384	4.19129	4.54416
EVM0001113:TE01	0.0702484	0	0	0	0	0	0
EVM0001113:TE02	0	0	0	0	0	0	0
EVM0001113:TE03	1.26447	0.920186	0.760333	1.02168	1.58277	0.68898	1.12202
EVM0001113:TE04	0.702484	0.566268	0.483848	0.510841	0.703455	0.45932	0.504907
EVM0001114:TE01	0.0702484	0.495485	0	0.364887	0.293106	0.22966	0.280504
EVM0001115:TE01	103.616	91.5231	100.157	104.139	88.5768	84.8019	86.5074
EVM0001115:TE02	111.695	106.317	123.381	114.939	102.822	100.706	94.0249
EVM0001116:TE01	0.351242	0.283134	0.414727	0.437864	0.175864	0.172245	0.448806
EVM0001117:TE01	0.140497	0.283134	0.55297	0.364887	0.410349	0.22966	0.168302
EVM0001117:TE02	0.0702484	0	0.0691212	0.145955	0.0586213	0.057415	0
EVM0001119:TE01	19.6695	17.342	21.082	12.1142	11.138	10.5069	10.9958
EVM0001120:TE01	0	0	0	0	0	0	0
EVM0001120:TE02	0.0702484	0	0	0	0	0	0.0561008
EVM0001120:TE03	1.33472	0.778619	0.829454	0.802751	1.05518	0.68898	1.06591
EVM0001121:TE01	0.632235	0.353918	0.276485	0.364887	0.293106	0.34449	0.168302
EVM0001124:TE01	0.0702484	0.141567	0.276485	0.145955	0.117243	0.401905	0.112202
EVM0001124:TE02	0.0702484	0.141567	0.0691212	0	0.234485	0.287075	0.168302
EVM0001125:TE01	22.1985	20.6688	19.1466	15.2523	12.4277	10.2773	17.7278
EVM0001126:TE01	1.33472	0.566268	0.622091	0.218932	0.996562	0.57415	0.72931
EVM0001127:TE01	2.66944	3.11447	3.45606	2.91909	2.05175	3.78939	3.14164
EVM0001128:TE01	1169.57	989.27	784.94	742.836	378.166	359.59	423
EVM0001129:TE01	0.0702484	0.212351	0.207364	0.218932	0.175864	0.057415	0.168302
EVM0001129:TE02	0	0	0	0	0	0	0.112202
EVM0001130:TE01	2.24795	2.33586	1.86627	2.48123	2.05175	1.49279	1.90743
EVM0001131:TE01	8.50006	7.99854	6.91212	11.4574	7.32766	6.1434	7.91021
EVM0001131:TE02	11.0992	10.476	14.7228	10.5817	16.7657	15.3298	16.4375
EVM0001132:TE01	38.4961	41.3376	55.919	18.7552	23.6244	18.4302	29.9017
EVM0001133:TE01	1.40497	2.54821	1.79715	2.40825	2.05175	2.18177	2.35623
EVM0001133:TE02	29.5746	40.2758	28.2706	29.7748	30.7762	25.8367	34.5581
EVM0001135:TE01	0.0702484	0	0.0691212	0	0	0.057415	0
EVM0001136:TE01	5.05788	5.1672	4.70024	3.06505	5.68627	5.79891	4.93687
EVM0001139:TE01	2.3182	3.11447	1.86627	2.04337	1.58277	0.976055	1.45862
EVM0001140:TE01	12.8555	11.2546	12.7874	10.2898	10.9622	10.794	12.7349
EVM0001142:TE01	0.42149	0.283134	0.207364	0.364887	0.527592	0.34449	0.224403
EVM0001143:TE01	14.4009	17.0588	15.2758	17.5875	8.50009	10.3921	21.2622
EVM0001144:TE01	10.3968	11.3961	12.0962	10.3628	7.67939	9.81796	10.5469
EVM0001145:TE01	1.05373	1.76959	0.691212	1.45955	0.879319	1.66503	1.23422
EVM0001146:TE01	0.0702484	0	0	0.0729773	0.234485	0.057415	0
EVM0001146:TE02	1.40497	2.54821	1.17506	2.11634	0.527592	0.45932	0.785411
EVM0001147:TE01	0.0702484	0	0	0	0	0	0
EVM0001149:TE01	9.97527	14.0859	12.3727	12.4061	6.91731	8.55483	8.58342
EVM0001149:TE02	2.59919	2.90212	2.21188	2.2623	1.87588	2.06694	1.79523
EVM0001149:TE03	5.61987	5.1672	4.00903	4.74353	3.51728	3.27265	4.71247
EVM0001150:TE01	0.280994	0.283134	0.622091	0	0.879319	0.516735	0.897613
EVM0001151:TE01	18.1943	22.4384	17.4877	20.2147	16.5898	16.88	19.0182
EVM0001152:TE01	4.28515	4.38858	3.31782	2.70016	1.58277	2.23918	1.51472
EVM0001153:TE01	0.702484	0.424701	0.691212	0.656796	0.351728	0.34449	0.392705
EVM0001155:TE01	63.364	64.0591	75.2039	81.4427	81.6008	72.4577	65.0208
EVM0001156:TE01	24.5167	29.7999	22.7409	25.9799	21.1037	19.7508	22.9452
EVM0001157:TE01	1.61571	1.2741	1.3133	0.729773	0.527592	0.91864	1.06591
EVM0001158:TE01	1.54546	1.34489	2.00451	1.75146	1.9345	2.06694	1.17812
EVM0001159:TE01	0.0702484	0.283134	0.207364	0.218932	0	0.172245	0.168302
EVM0001159:TE02	0	0	0	0	0.0586213	0	0
EVM0001160:TE01	6.32235	7.43227	7.11948	5.91116	8.03112	7.11946	8.35902
EVM0001161:TE01	16.1571	17.2004	20.3216	18.9741	17.4691	16.9374	18.906
EVM0001161:TE02	2.95043	2.40664	2.76485	0.948705	1.99312	2.64109	2.86114
EVM0001162:TE01	10.6778	4.10544	4.90761	5.40032	7.50353	7.80844	8.69562
EVM0001163:TE01	0	0	0	0.0729773	0	0	0
EVM0001163:TE02	0.842981	0.353918	0.276485	0.291909	0.293106	0.11483	0.168302
EVM0001163:TE03	0	0	0	0	0	0	0
EVM0001164:TE01	1.12397	1.41567	1.03682	0.437864	0.703455	0.746395	0.785411
EVM0001165:TE01	0	0.141567	0.0691212	0	0.234485	0.057415	0.0561008
EVM0001165:TE02	4.70664	5.37955	6.35915	2.55421	7.91387	9.53089	6.17109
EVM0001166:TE01	0.280994	0.283134	0.414727	0.145955	0.0586213	0	0.112202
EVM0001166:TE02	0	0.0707835	0	0	0	0	0
EVM0001167:TE01	19.3886	20.8811	19.0083	25.2502	30.0727	27.0425	27.8821
EVM0001168:TE01	9.06204	7.14913	8.57103	6.20307	8.85181	7.98068	10.0981
EVM0001169:TE01	0.842981	1.2741	0.829454	0.437864	0.996562	0.861225	0.841512
EVM0001170:TE01	27.1159	20.9519	26.7499	36.9995	42.3832	37.6068	36.4094
EVM0001172:TE01	0.772732	0.707835	0.829454	0.583819	0.762077	1.09088	0.953713
EVM0001173:TE01	1.61571	0.920186	1.3133	1.24061	1.34829	1.09088	1.40252
EVM0001174:TE01	4.70664	4.10544	4.42376	3.57589	2.7552	3.15782	3.53435
EVM0001175:TE01	14.4712	13.3073	12.3036	21.3824	13.2484	12.4591	14.5301
EVM0001176:TE01	0.140497	0.141567	0.276485	0.0729773	0.586213	0.34449	0.0561008
EVM0001177:TE01	7.79757	9.48499	9.19312	10.6547	10.6691	8.89932	11.1641
EVM0001178:TE01	0.702484	0.849402	0.345606	0.583819	0.586213	0.45932	0.224403
EVM0001179:TE01	0	0	0	0	0	0	0
EVM0001180:TE01	8.78105	10.2636	9.74609	7.80858	5.86213	8.55483	9.59323
EVM0001181:TE01	1.05373	0.637052	0.967697	0.656796	0.644834	1.03347	0.953713
EVM0001182:TE01	0	0	0	0.0729773	0.0586213	0.11483	0
EVM0001182:TE02	0.140497	0.0707835	0	0.145955	0.351728	0.057415	0.0561008
EVM0001182:TE03	0	0	0.0691212	0	0.0586213	0	0
EVM0001183:TE01	0.772732	0.920186	0.691212	0.729773	0.703455	0.45932	1.00981
EVM0001184:TE01	0	0	0	0	0	0	0.112202
EVM0001185:TE01	86.6865	109.007	111.976	90.054	86.994	93.529	110.799
EVM0001186:TE01	24.9382	27.5348	18.3171	27.3665	17.0002	14.4112	33.2117
EVM0001187:TE01	15.7356	19.6778	15.0684	18.3903	23.1554	22.8512	24.9087
EVM0001188:TE01	2.95043	2.61899	2.69573	2.84612	3.69314	3.15782	4.03926
EVM0001189:TE01	75.6575	82.7459	88.0604	65.5337	86.8181	92.2659	90.0979
EVM0001190:TE01	0.0702484	0.141567	0	0	0.0586213	0.057415	0
EVM0001191:TE01	2.3182	1.76959	1.3133	0.729773	0.937941	1.09088	1.23422
EVM0001193:TE01	45.7317	44.3105	44.9288	32.329	39.3349	37.6642	43.8708
EVM0001194:TE01	8.8513	10.4052	8.22542	6.20307	10.2587	9.76055	12.3983
EVM0001195:TE01	0.280994	0.424701	0.345606	0.218932	0.46897	0.401905	0.392705
EVM0001195:TE02	0	0	0	0	0.0586213	0	0.112202
EVM0001198:TE01	0.0702484	0	0.138242	0.218932	0.0586213	0.057415	0
EVM0001199:TE01	0.42149	0.283134	0.345606	0.218932	0.293106	0.287075	0.392705
EVM0001200:TE01	0	0	0	0	0	0	0
EVM0001200:TE02	0.0702484	0	0	0	0	0	0
EVM0001200:TE03	0.0702484	0	0	0	0	0	0.0561008
EVM0001200:TE04	0.0702484	0.0707835	0.345606	0.145955	0.175864	0.11483	0.112202
EVM0001201:TE01	65.7525	68.3061	77.8996	65.0228	72.8076	70.0463	73.8847
EVM0001202:TE01	7.16534	6.0166	7.05036	8.24644	4.45522	5.51184	5.77838
EVM0001203:TE01	1.26447	1.20332	1.17506	0.729773	1.23105	0.80381	1.00981
EVM0001203:TE02	1.33472	0.920186	0.967697	0.729773	0.410349	0.34449	1.06591
EVM0001203:TE03	5.40913	7.43227	6.843	2.91909	2.87244	2.81333	3.42215
EVM0001205:TE01	92.8684	110.422	82.0469	190.471	230.44	199.46	251.893
EVM0001207:TE01	11.2397	10.3344	9.60785	8.53835	6.74145	7.80844	7.57361
EVM0001210:TE01	3.23143	2.54821	1.86627	1.16764	1.58277	1.32054	1.34642
EVM0001211:TE01	26.3431	28.5258	24.6071	32.256	24.3865	24.5162	30.2944
EVM0001212:TE01	66.6657	68.66	72.439	65.1688	64.3076	64.8215	76.6898
EVM0001213:TE01	0.42149	0.0707835	0	0.0729773	0.117243	0.11483	0
EVM0001215:TE01	44.3267	37.4445	45.2053	38.678	17.4105	19.0044	38.2046
EVM0001216:TE01	0.772732	0.778619	0.55297	1.53252	0.703455	0.68898	0.897613
EVM0001217:TE01	0.0702484	0	0	0.0729773	0	0.11483	0
EVM0001217:TE02	2.45869	2.68977	3.87079	2.04337	1.9345	3.04299	2.18793
EVM0001218:TE01	0.772732	0.707835	1.03682	0.291909	0	0.172245	0
EVM0001218:TE02	0.280994	0.424701	0.483848	0.218932	0.0586213	0.057415	0
EVM0001218:TE03	2.59919	2.68977	2.62661	2.11634	0.586213	0.80381	0.392705
EVM0001219:TE01	13.2067	15.0769	12.0271	12.771	17.9967	16.5929	17.5595
EVM0001222:TE01	17.9836	21.7305	21.0128	21.7472	25.0313	24.4588	24.8526
EVM0001222:TE02	8.64055	10.6883	8.50191	11.8223	10.0242	9.99021	14.0252
EVM0001224:TE01	0	0	0	0	0	0.172245	0.0561008
EVM0001226:TE01	104.389	112.687	100.087	130.629	129.201	120.686	130.266
EVM0001227:TE01	8.64055	11.2546	8.91663	6.42201	7.62077	6.66014	10.8836
EVM0001228:TE01	0.561987	0.849402	0.967697	0.364887	0.351728	0.11483	0.336605
EVM0001228:TE02	12.715	14.7938	12.0271	5.98414	6.38972	3.8468	5.77838
EVM0001229:TE01	0.561987	0.141567	0.414727	0.364887	0.293106	0.45932	0.224403
EVM0001229:TE02	0.210745	0.141567	0.138242	0	0.0586213	0.057415	0.112202
EVM0001230:TE01	0.140497	0.0707835	0.0691212	0	0.0586213	0.172245	0
EVM0001231:TE01	22.62	26.3315	26.6808	17.9524	24.0347	23.1382	25.8625
EVM0001232:TE01	1.26447	1.62802	1.38242	1.31359	0.879319	1.03347	1.40252
EVM0001233:TE01	52.335	39.7095	41.1271	37.0725	32.5348	36.7456	36.185
EVM0001234:TE01	0.772732	0.283134	0.483848	0.583819	0.410349	0.516735	0.785411
EVM0001235:TE01	0	0	0	0	0	0	0
EVM0001235:TE02	0	0	0	0	0	0	0
EVM0001235:TE03	0.0702484	0	0.138242	0	0	0.057415	0.112202
EVM0001236:TE01	17.8431	14.7938	14.1698	10.8736	3.28279	3.67456	7.2931
EVM0001237:TE01	1.68596	1.98194	1.10594	0.875728	0.527592	0.746395	0.841512
EVM0001237:TE02	8.28931	9.06029	9.60785	6.93285	5.33454	4.93769	6.56379
EVM0001238:TE01	0.351242	0.212351	0	0.291909	0.117243	0.057415	0.112202
EVM0001239:TE01	1.89671	2.76056	3.38694	2.2623	2.16899	2.06694	2.07573
EVM0001240:TE01	20.2315	16.7049	10.7138	11.3115	19.4623	15.3298	16.0448
EVM0001241:TE01	332.977	283.276	352.587	451.657	787.108	639.258	514.444
EVM0001242:TE01	7.86782	6.58287	8.36366	8.97621	9.907	9.99021	8.58342
EVM0001242:TE02	13.6282	13.5904	10.0917	13.5008	13.0139	15.2724	12.0617
EVM0001243:TE01	69.7566	64.9793	68.983	87.4269	64.1317	63.9603	75.5678
EVM0001244:TE01	1.75621	2.05272	2.21188	1.82443	2.16899	1.83728	1.96353
EVM0001244:TE02	6.46285	6.79522	4.90761	4.01375	6.56558	5.56925	6.39549
EVM0001245:TE01	0.140497	0.212351	0.345606	0.364887	0.175864	0.057415	0.168302
EVM0001245:TE02	19.6695	21.8013	21.1511	17.9524	15.1243	17.2819	16.4936
EVM0001246:TE01	7.16534	7.50305	7.05036	4.88948	10.6105	9.5883	12.1739
EVM0001247:TE01	6.3926	6.0166	8.08718	6.85987	4.80695	5.62667	5.89058
EVM0001248:TE01	4.63639	4.95485	3.80167	6.64094	4.3966	4.9951	5.27347
EVM0001249:TE01	18.0538	19.8902	15.8979	17.8794	16.6484	17.1097	19.467
EVM0001250:TE01	1.05373	0.778619	0.483848	0.875728	0.410349	0.45932	0.617109
EVM0001251:TE01	0.351242	0.353918	0.0691212	0.291909	0.175864	0.45932	0.0561008
EVM0001252:TE01	35.8969	34.8963	39.9521	40.5754	59.5592	54.372	55.4837
EVM0001253:TE01	0	0	0	0	0	0	0
EVM0001253:TE02	0.0702484	0	0	0	0.0586213	0	0
EVM0001254:TE01	4.56615	4.03466	2.35012	2.33527	6.56558	3.8468	3.53435
EVM0001255:TE01	79.8724	75.1013	38.7079	51.376	87.1112	71.7113	100.645
EVM0001256:TE01	13.6984	15.9263	11.4741	12.917	7.32766	6.8898	10.4908
EVM0001257:TE01	0.632235	0.920186	0.691212	0.948705	0.46897	0.631565	0.72931
EVM0001258:TE01	2.1777	2.68977	1.45155	2.18932	2.98969	2.87075	2.46843
EVM0001259:TE01	566.272	550.837	694.668	413.855	822.105	856.172	762.578
EVM0001259:TE02	0.772732	0.495485	0.760333	0.583819	0.527592	0.57415	0.673209
EVM0001260:TE01	0.280994	0.141567	0.207364	0.437864	0.234485	0.057415	0.280504
EVM0001260:TE02	2.66944	4.88406	3.11045	3.79482	2.93106	2.06694	2.63674
EVM0001261:TE01	4.2149	4.88406	2.281	2.62718	6.74145	4.5932	4.93687
EVM0001261:TE02	28.4506	29.1628	19.3539	30.5045	42.7935	30.4299	37.0265
EVM0001263:TE01	9.20254	7.99854	10.2299	4.23269	3.63452	4.5932	3.87095
EVM0001264:TE01	0.42149	1.2741	0.207364	0.291909	0.937941	0.11483	0.561008
EVM0001264:TE02	41.6573	39.1433	40.2285	25.1042	40.4487	36.1714	38.5412
EVM0001265:TE01	0.0702484	0	0	0	0	0	0
EVM0001267:TE01	16.8596	13.5904	13.5478	12.3332	18.9347	21.4158	16.3814
EVM0001268:TE01	9.34304	9.20186	6.98124	8.90324	13.307	11.3682	15.7643
EVM0001269:TE01	0.42149	0.141567	0.276485	0.291909	0.410349	0.287075	0.392705
EVM0001271:TE01	1.12397	1.91115	1.24418	1.24061	1.1138	0.91864	1.29032
EVM0001272:TE01	0.0702484	0.0707835	0	0	0	0	0.0561008
EVM0001273:TE01	2.24795	0.920186	1.93539	1.6055	3.51728	2.81333	3.53435
EVM0001274:TE01	0.0702484	0	0.0691212	0	0.117243	0	0
EVM0001274:TE02	0.280994	0.353918	0.138242	0.218932	0.234485	0.11483	0.112202
EVM0001275:TE01	10.186	8.91872	11.7506	9.92492	10.6105	10.9088	12.3422
EVM0001276:TE01	23.744	26.1191	26.819	26.7097	41.8556	37.8365	38.2046
EVM0001277:TE01	93.2899	85.2233	92.4842	90.7838	85.6457	85.5483	81.2339
EVM0001277:TE02	27.1159	24.3495	28.3397	24.0095	30.6589	28.9372	28.5553
EVM0001278:TE01	0.140497	0.283134	0.138242	0.291909	0.117243	0.057415	0.168302
EVM0001279:TE01	0.913229	1.6988	1.38242	1.31359	0.762077	0.861225	1.45862
EVM0001280:TE01	0.140497	0	0.0691212	0.0729773	0	0	0.0561008
EVM0001281:TE01	24.8679	25.4113	13.9625	22.9149	35.3486	21.1287	32.3141
EVM0001282:TE01	2.10745	2.97291	1.65891	1.97039	1.05518	1.26313	1.51472
EVM0001283:TE01	0.0702484	0.0707835	0.276485	0.145955	0	0	0.0561008
EVM0001284:TE01	7.16534	7.92775	9.05488	6.71392	11.3725	10.2773	8.80782
EVM0001284:TE02	0.210745	0	0.0691212	0.0729773	0.410349	0.172245	0.224403
EVM0001286:TE01	0.140497	0.141567	0.138242	0.145955	0.117243	0	0
EVM0001286:TE02	3.79341	4.03466	3.2487	4.5246	5.15867	5.51184	4.76857
EVM0001287:TE01	5.12813	4.95485	5.18409	4.23269	4.45522	4.42095	4.71247
EVM0001288:TE01	0.140497	0	0.0691212	0.0729773	0	0	0
EVM0001290:TE01	0.0702484	0	0	0	0	0	0
EVM0001292:TE01	0.0702484	0	0	0	0.0586213	0.11483	0.168302
EVM0001293:TE01	11.029	11.9624	11.1976	8.24644	10.3173	10.7366	10.7714
EVM0001294:TE01	32.806	41.9746	30.6207	33.2777	21.9244	24.9181	32.3702
EVM0001295:TE01	0.210745	0	0	0.145955	0.0586213	0	0.112202
EVM0001295:TE02	0.702484	0.495485	1.03682	0.656796	0.586213	0.516735	0.953713
EVM0001295:TE03	0.140497	0.141567	0	0	0.0586213	0	0.112202
EVM0001296:TE01	7.93807	8.9895	6.98124	6.05712	4.51384	5.62667	7.0687
EVM0001297:TE01	4.84714	4.88406	3.73254	5.61926	4.63108	4.30612	3.98316
EVM0001298:TE01	0.0702484	0.0707835	0.0691212	0.0729773	0	0	0
EVM0001299:TE01	29.0828	31.0032	21.3584	43.6405	24.914	26.1812	27.0406
EVM0001300:TE01	4.14465	4.45936	4.49288	2.70016	4.04487	3.15782	3.98316
EVM0001300:TE02	7.02484	6.29973	7.74157	6.64094	10.4932	10.8514	11.108
EVM0001302:TE01	43.835	45.443	36.1504	41.0133	48.8902	43.578	48.9199
EVM0001303:TE01	1.19422	1.48645	1.72803	1.67848	2.63796	2.92816	1.79523
EVM0001303:TE02	11.8017	14.5106	13.2713	16.8578	12.7208	15.6169	16.8863
EVM0001305:TE01	0.0702484	0	0	0	0	0	0
EVM0001305:TE02	0.0702484	0	0	0	0	0	0
EVM0001306:TE01	2.95043	2.47742	2.35012	2.40825	1.87588	1.26313	2.30013
EVM0001306:TE02	1.33472	0.566268	0.898576	0.656796	0.937941	0.516735	0.561008
EVM0001307:TE01	0.913229	1.76959	1.72803	1.82443	1.17243	1.20571	1.29032
EVM0001308:TE01	0	0	0	0	0	0	0
EVM0001310:TE01	0.491739	0.495485	0.760333	0.291909	0.293106	0.34449	0.561008
EVM0001310:TE02	0.842981	0.778619	1.3133	0.802751	0.996562	1.1483	0.897613
EVM0001311:TE01	94.6246	94.9207	95.5255	72.9773	102.236	98.8686	104.908
EVM0001312:TE01	12.2232	13.5904	12.9948	7.51667	6.97593	7.57878	8.97613
EVM0001314:TE01	0	0	0.0691212	0	0	0.057415	0.112202
EVM0001315:TE01	7.30583	6.37052	4.70024	5.61926	5.97937	4.36354	7.1248
EVM0001316:TE01	0.0702484	0.141567	0	0.0729773	0.175864	0.057415	0.112202
EVM0001317:TE01	16.9299	13.2365	16.0361	15.3982	10.9036	11.7127	12.7349
EVM0001317:TE02	8.21906	5.94581	8.22542	6.34903	6.15524	5.79891	6.22719
EVM0001318:TE01	0.632235	0.353918	0.898576	0.656796	1.34829	1.09088	0.841512
EVM0001319:TE01	414.395	317.676	297.429	471.726	444.232	419.531	500.643
EVM0001321:TE01	1.54546	2.61899	2.21188	1.97039	1.6414	1.72245	2.46843
EVM0001322:TE01	0.210745	0.283134	0.345606	0.218932	0.234485	0.11483	0.112202
EVM0001324:TE01	1.12397	1.20332	1.24418	1.16764	0.820698	0.80381	1.29032
EVM0001325:TE01	0	0	0	0	0	0	0
EVM0001325:TE02	6.81409	6.15816	5.5297	5.32735	5.10005	5.16735	6.61989
EVM0001326:TE01	10.0455	9.83891	11.1285	9.63301	3.69314	4.30612	3.92705
EVM0001328:TE01	2.59919	1.62802	1.72803	1.82443	1.46553	1.60762	2.18793
EVM0001329:TE01	0.351242	0.566268	0.622091	0.218932	0.527592	0.45932	0.112202
EVM0001330:TE01	0.280994	0.778619	0.414727	0.0729773	0.117243	0.172245	0.448806
EVM0001330:TE02	0.842981	1.20332	0.622091	0.729773	0.703455	0.746395	0.953713
EVM0001330:TE03	0.702484	0.353918	0.967697	0.729773	0.527592	0.22966	0.561008
EVM0001331:TE01	25.1489	26.9685	17.2112	28.6801	32.6521	37.7791	42.5805
EVM0001332:TE01	10.748	10.9007	9.40048	7.44369	8.96906	8.09551	7.57361
EVM0001333:TE01	0	0.141567	0.0691212	0	0	0	0.0561008
EVM0001334:TE01	0.561987	0.637052	0.276485	0.437864	0.586213	0.516735	0.448806
EVM0001334:TE02	0.772732	1.6988	1.3133	1.09466	1.40691	1.20571	1.45862
EVM0001335:TE01	1.82646	1.6988	2.35012	1.31359	1.52415	1.60762	1.40252
EVM0001336:TE01	11.9422	11.3961	11.3359	10.2898	13.3657	11.8275	12.6788
EVM0001336:TE02	50.2276	54.2202	49.9746	40.5024	55.8075	53.2237	58.6253
EVM0001337:TE01	10.2563	7.99854	5.80618	5.91116	8.03112	7.86585	8.41512
EVM0001338:TE01	0	0.0707835	0	0.0729773	0.0586213	0.057415	0
EVM0001338:TE02	0.210745	0.212351	0.207364	0.218932	0.351728	0.057415	0.168302
EVM0001339:TE01	1.89671	2.26507	3.17958	1.38657	1.58277	1.20571	1.17812
EVM0001341:TE01	0.210745	0.141567	0.0691212	0.0729773	0	0	0.224403
EVM0001342:TE01	1.47522	0.920186	0.829454	0.875728	0.644834	1.1483	1.57082
EVM0001344:TE01	34.6325	42.3285	39.1226	33.7885	29.6624	33.76	40.2804
EVM0001345:TE01	14.4712	14.3691	14.0316	11.3115	14.8898	13.9518	19.6353
EVM0001346:TE01	0	0	0	0	0	0	0
EVM0001346:TE02	0	0	0	0.0729773	0	0	0
EVM0001346:TE03	0.351242	0.566268	0.414727	0.291909	0.234485	0.45932	0.448806
EVM0001346:TE04	0	0	0	0	0	0	0
EVM0001347:TE01	1.54546	1.48645	1.03682	1.16764	1.81726	0.976055	1.29032
EVM0001348:TE01	0	0.0707835	0	0	0	0.11483	0
EVM0001349:TE01	0	0	0	0	0	0	0
EVM0001350:TE01	7.58683	8.06932	7.39597	6.78689	5.39316	5.97116	8.63952
EVM0001351:TE01	0.140497	0.141567	0.276485	0.0729773	0.0586213	0.11483	0.0561008
EVM0001351:TE02	2.45869	3.89309	1.79715	1.89741	2.16899	2.64109	2.97334
EVM0001352:TE01	2.0372	2.68977	2.48836	3.211	4.51384	4.65061	3.53435
EVM0001352:TE02	0.842981	0.353918	0.276485	0.437864	0.879319	0.91864	1.17812
EVM0001353:TE01	0.280994	0.283134	0.345606	0	0.586213	0.172245	0.336605
EVM0001353:TE02	59.7814	64.2714	70.2271	91.4406	97.2527	90.1415	110.743
EVM0001357:TE01	1.61571	1.41567	0.967697	0.875728	0.703455	1.1483	1.40252
EVM0001359:TE01	3.09093	2.54821	1.86627	2.04337	2.22761	2.06694	1.73912
EVM0001360:TE01	2.45869	2.83134	2.83397	2.55421	6.50696	4.5932	5.27347
EVM0001363:TE01	9.62403	12.4579	12.2345	7.15178	9.32079	6.43048	10.2103
EVM0001364:TE01	0.210745	0.424701	0.207364	0.145955	0.351728	0.22966	0.280504
EVM0001365:TE01	93.4304	80.1977	92.0694	88.5215	137.174	137.107	116.297
EVM0001366:TE01	0.140497	0	0	0.0729773	0.0586213	0	0
EVM0001366:TE02	0.0702484	0.0707835	0	0.0729773	0	0	0
EVM0001366:TE03	0.210745	0.141567	0.0691212	0.145955	0.175864	0.057415	0.168302
EVM0001368:TE01	5.12813	3.04369	2.55748	2.40825	2.05175	3.38748	4.20756
EVM0001369:TE01	0.0702484	0	0.0691212	0.0729773	0	0	0
EVM0001370:TE01	4.42565	4.17623	3.73254	4.08673	3.40003	2.64109	3.75875
EVM0001371:TE01	1190.08	897.818	915.441	872.59	798.363	888.44	840.726
EVM0001371:TE02	4153.08	4014.98	3302.2	3727.32	3999.97	4116.08	3691.15
EVM0001372:TE01	2.59919	2.97291	2.07364	2.62718	3.16555	2.81333	2.24403
EVM0001373:TE01	0	0.0707835	0	0	0	0.057415	0.112202
EVM0001373:TE02	0.0702484	0.0707835	0	0	0.117243	0.057415	0.280504
EVM0001374:TE01	264.204	245.69	251.463	215.283	192.454	189.412	212.622
EVM0001376:TE01	0.351242	0.141567	0.207364	0.437864	0.293106	0.22966	0.336605
EVM0001377:TE01	14.9629	17.6959	13.4786	15.7631	11.4312	13.837	13.8008
EVM0001378:TE01	0	0.0707835	0	0.145955	0.0586213	0.057415	0.0561008
EVM0001379:TE01	132.278	132.294	161.605	108.006	140.105	146.006	137.671
EVM0001382:TE01	1.12397	0.353918	0.829454	0.948705	0.879319	1.09088	0.897613
EVM0001383:TE01	14.3307	16.351	15.6905	16.4929	17.4691	18.8321	18.1767
EVM0001384:TE01	21.7068	17.9082	14.3772	20.2877	13.1898	12.9184	14.2496
EVM0001385:TE01	220.229	192.673	176.259	83.4131	65.48	74.2376	85.4976
EVM0001387:TE01	12.8555	12.3163	15.2758	8.39239	17.9381	15.904	17.1107
EVM0001388:TE01	25.4299	25.1281	23.5012	24.3015	23.9175	22.7938	26.4796
EVM0001389:TE01	2.24795	3.60996	2.83397	2.04337	2.52072	2.92816	2.52454
EVM0001390:TE01	0.280994	0	0	0	0.117243	0	0.168302
EVM0001391:TE01	0.0702484	0.353918	0.414727	0.364887	0.117243	0.057415	0.448806
EVM0001392:TE01	29.9961	33.9053	30.4824	29.118	34.2935	31.5208	33.9971
EVM0001393:TE01	52.5458	47.9204	42.5095	39.9186	27.4934	29.4539	36.185
EVM0001394:TE01	5.54962	3.82231	4.35464	3.72184	4.6897	4.13388	5.61008
EVM0001395:TE01	12.0827	14.7938	13.8242	7.51667	10.3173	11.2533	10.4908
EVM0001396:TE01	4.63639	5.30876	6.70476	3.79482	4.27935	4.36354	4.99297
EVM0001397:TE01	63.5748	64.5546	54.9514	46.1217	37.1659	37.7216	42.7488
EVM0001398:TE01	0	0	0.0691212	0	0	0.057415	0
EVM0001398:TE02	7.30583	6.4413	5.80618	9.3411	7.26904	5.51184	8.69562
EVM0001399:TE01	0	0	0	0	0	0	0
EVM0001399:TE02	2.80994	2.26507	3.17958	2.62718	1.81726	2.2966	2.13183
EVM0001400:TE01	0.561987	0.707835	0.55297	0.510841	1.52415	0.976055	1.29032
EVM0001401:TE01	0.42149	0.849402	1.03682	1.02168	0.703455	1.03347	1.00981
EVM0001402:TE01	0.702484	1.62802	0.414727	1.75146	1.34829	0.861225	1.00981
EVM0001402:TE02	2.80994	3.32682	1.93539	3.57589	3.98625	2.75592	3.75875
EVM0001403:TE01	8.21906	7.92775	8.36366	6.85987	10.6105	8.89932	9.92984
EVM0001403:TE02	25.4299	20.0317	16.1052	19.339	19.0519	17.0523	19.2987
EVM0001406:TE01	0	0	0.0691212	0.0729773	0	0.057415	0
EVM0001407:TE01	4.4959	4.67171	3.5943	7.0788	5.04143	4.19129	5.27347
EVM0001407:TE02	21.3555	23.5001	20.5981	23.9366	21.3381	20.2101	26.2552
EVM0001408:TE01	0	0.0707835	0	0	0.0586213	0.057415	0.280504
EVM0001408:TE02	0.0702484	0.353918	0.138242	0.218932	0.117243	0	0.336605
EVM0001408:TE03	1.75621	1.98194	1.17506	1.97039	1.40691	1.83728	1.45862
EVM0001409:TE01	0	0	0	0	0	0	0
EVM0001411:TE01	2.10745	1.41567	2.21188	1.6055	1.9345	1.66503	1.90743
EVM0001412:TE01	5.83062	6.866	5.32233	3.06505	3.28279	1.89469	3.59045
EVM0001413:TE01	0	0	0.138242	0.0729773	0.117243	0.057415	0.112202
EVM0001413:TE02	0.210745	0.849402	0.207364	0.437864	0.234485	0.11483	0.504907
EVM0001413:TE03	3.09093	4.03466	3.04133	1.75146	4.3966	3.78939	4.99297
EVM0001414:TE01	29.6448	30.2953	19.9069	27.6584	33.4728	28.7649	30.6871
EVM0001415:TE01	50.7193	46.5048	52.0483	55.0979	61.8455	56.0944	59.8595
EVM0001416:TE01	21.5663	24.208	25.4366	19.7769	20.3416	22.0474	20.1402
EVM0001417:TE01	0.140497	0.637052	0.414727	0.364887	0.117243	0.057415	0.336605
EVM0001418:TE01	0	0.0707835	0.138242	0	0	0	0.0561008
EVM0001418:TE02	0.983477	0.990969	0.691212	0.802751	1.23105	0.976055	1.17812
EVM0001419:TE01	0.0702484	0	0	0.0729773	0	0	0
EVM0001420:TE01	0	0.212351	0.276485	0.145955	0	0.057415	0.0561008
EVM0001421:TE01	0.0702484	0.0707835	0.0691212	0	0.234485	0	0.0561008
EVM0001421:TE02	0.702484	1.34489	1.03682	1.02168	0.996562	0.91864	0.897613
EVM0001422:TE01	6.18186	9.98047	7.05036	6.85987	12.7208	11.1385	12.5666
EVM0001423:TE01	7.16534	7.21992	4.70024	5.40032	5.97937	6.60272	8.13461
EVM0001424:TE01	1.68596	1.06175	2.14276	0.948705	3.16555	2.58367	2.18793
EVM0001424:TE02	1.33472	2.47742	2.41924	3.28398	1.6414	1.77986	2.46843
EVM0001426:TE01	0.351242	0.283134	0.138242	0.0729773	0.117243	0.172245	0.168302
EVM0001426:TE02	0.140497	0.141567	0.0691212	0.218932	0.175864	0.287075	0.0561008
EVM0001426:TE03	1.05373	1.55724	1.10594	0.364887	0.644834	1.09088	0.72931
EVM0001427:TE01	630.76	596.563	387.148	318.473	544.123	466.899	534.977
EVM0001428:TE01	0.491739	0.495485	0.138242	0.364887	0.234485	0.34449	0.561008
EVM0001428:TE02	9.97527	11.4669	7.32685	5.25437	11.5484	8.38259	10.2103
EVM0001429:TE01	30.1366	28.1718	25.091	13.3549	18.1726	19.0044	15.8765
EVM0001430:TE01	1.40497	0.990969	0.898576	1.38657	0.996562	1.03347	0.785411
EVM0001432:TE01	11.591	10.2636	12.5801	8.97621	9.43803	10.794	9.98594
EVM0001433:TE01	0.140497	0.141567	0.0691212	0.291909	0	0.11483	0.168302
EVM0001434:TE01	104.249	97.0442	121.515	92.9731	88.2837	83.3666	83.9268
EVM0001435:TE01	7.58683	6.22895	6.98124	7.15178	8.03112	6.66014	6.45159
EVM0001436:TE01	0.280994	0.141567	0.138242	0.0729773	0.0586213	0.34449	0.280504
EVM0001436:TE02	0.702484	0.424701	0.414727	0.948705	0.46897	0.68898	0.224403
EVM0001438:TE01	0	0.0707835	0	0	0	0	0
EVM0001438:TE02	34.2812	31.5694	36.3577	34.3723	75.3284	72.8022	61.9353
EVM0001438:TE03	0.280994	0.424701	0.207364	0.145955	0.117243	0	0
EVM0001439:TE01	3.30167	4.17623	4.42376	2.91909	1.99312	2.18177	1.90743
EVM0001439:TE02	1.61571	3.46839	2.07364	1.38657	1.28967	2.00952	1.57082
EVM0001440:TE01	3.72316	2.76056	2.55748	3.94078	3.28279	2.06694	3.02944
EVM0001440:TE02	1.75621	0.920186	1.17506	1.02168	2.16899	2.18177	1.96353
EVM0001441:TE01	3.37192	2.61899	2.76485	3.57589	2.16899	3.4449	4.03926
EVM0001442:TE01	22.4092	24.6327	19.5613	18.9011	23.3899	24.7459	26.143
EVM0001443:TE01	22.9712	23.9956	19.1466	17.9524	19.1692	19.0618	21.711
EVM0001444:TE01	1.26447	1.41567	1.72803	0.802751	1.9345	1.77986	1.45862
EVM0001445:TE01	0.140497	0.141567	0.483848	0.437864	0.351728	0.057415	0.280504
EVM0001446:TE01	0	0	0	0	0	0	0
EVM0001449:TE01	1.61571	1.06175	0.691212	0.875728	0.46897	0.746395	0.785411
EVM0001450:TE01	617.132	703.517	612.068	755.68	589.32	600.905	699.184
EVM0001451:TE01	2.10745	1.84037	2.21188	1.97039	3.98625	4.19129	2.86114
EVM0001452:TE01	60.2731	59.4581	57.2324	54.879	64.2489	62.7546	69.0601
EVM0001453:TE01	0.491739	0.849402	0.691212	0.510841	0.937941	0.57415	0.617109
EVM0001453:TE02	2.1777	3.46839	2.21188	2.48123	2.40347	1.72245	2.13183
EVM0001454:TE01	15.3141	12.741	10.0226	13.2819	15.1829	13.7222	17.9523
EVM0001456:TE01	41.868	31.2155	20.3216	37.5104	14.1864	10.9088	18.0084
EVM0001456:TE02	281.837	227.994	158.771	297.748	135.005	113.222	155.736
EVM0001457:TE01	0.0702484	0.141567	0	0.0729773	0.117243	0.057415	0.168302
EVM0001458:TE01	0.280994	0.424701	0.207364	0.291909	0.586213	0.401905	0.448806
EVM0001458:TE02	0.140497	0.141567	0.138242	0.145955	0.293106	0.11483	0.280504
EVM0001458:TE03	0	0	0	0.0729773	0.0586213	0	0.0561008
EVM0001460:TE01	0.210745	0.424701	0.414727	0.145955	0.0586213	0.22966	0.280504
EVM0001460:TE02	0	0	0	0	0.0586213	0	0
EVM0001461:TE01	1.68596	1.6988	1.17506	0.510841	0.46897	0.34449	0.897613
EVM0001462:TE01	1.19422	1.13254	0.967697	1.53252	0.996562	1.77986	2.01963
EVM0001463:TE01	4.28515	4.88406	4.83848	4.37864	4.10349	4.36354	5.89058
EVM0001464:TE01	9.83477	8.91872	6.98124	6.56796	7.56215	6.1434	7.0687
EVM0001466:TE01	0.561987	1.41567	1.3133	0.802751	1.05518	0.91864	1.51472
EVM0001467:TE01	0.632235	1.34489	0.622091	0.583819	1.58277	0.631565	0.617109
EVM0001468:TE01	491.739	431.001	516.543	505.879	585.158	557.442	504.963
EVM0001469:TE01	326.444	313.288	349.615	340.22	297.21	285.64	321.962
EVM0001470:TE01	26.8349	26.3315	27.4411	28.5341	26.6141	26.5257	24.4038
EVM0001472:TE01	0.351242	0.353918	0.483848	0.218932	0.410349	0.22966	0.448806
EVM0001473:TE01	3.58267	5.23798	3.93991	4.45162	3.51728	4.19129	4.65637
EVM0001474:TE01	11.591	7.14913	4.97673	10.6547	7.1518	6.54531	6.11499
EVM0001475:TE01	14.7522	12.8826	12.3727	14.0846	14.0691	13.7222	15.7082
EVM0001477:TE01	2.3182	2.54821	2.07364	2.18932	2.16899	2.41143	2.07573
EVM0001477:TE02	16.0869	16.2802	15.1375	18.5362	16.7657	13.837	16.6619
EVM0001478:TE01	1.26447	1.55724	1.58979	1.24061	1.46553	1.5502	2.01963
EVM0001479:TE01	0.702484	0.990969	0.760333	0.802751	0.351728	0.516735	0.168302
EVM0001479:TE02	3.23143	2.05272	3.5943	1.75146	1.81726	2.12435	2.46843
EVM0001480:TE01	1.12397	1.13254	0.760333	0.656796	1.17243	0.68898	0.841512
EVM0001480:TE02	10.3265	12.1748	8.57103	7.80858	10.2001	7.23429	10.4347
EVM0001482:TE01	1.05373	0.283134	0.0691212	0.437864	0.351728	0.287075	0.168302
EVM0001482:TE02	0.0702484	0	0	0.0729773	0.0586213	0	0.112202
EVM0001482:TE03	2.45869	2.19429	3.31782	1.82443	2.7552	2.06694	1.51472
EVM0001483:TE01	21.0043	24.0664	17.6259	20.6526	17.4691	14.2389	20.8134
EVM0001483:TE02	0.42149	0.424701	0.622091	0.364887	0.410349	0.45932	0.504907
EVM0001484:TE01	68.3517	57.4054	55.5043	62.6875	58.973	59.08	71.3041
EVM0001485:TE01	0.913229	0.707835	0.345606	0.583819	0.351728	0.45932	0.953713
EVM0001486:TE01	54.302	56.9807	23.7086	33.7885	45.666	29.7984	44.9367
EVM0001486:TE02	6.88434	4.60093	4.21639	4.30566	4.74832	3.90422	4.09536
EVM0001487:TE01	33.2977	34.8255	28.8927	20.1417	20.2243	18.6599	15.5399
EVM0001487:TE02	8.92155	8.91872	7.46509	4.30566	4.33798	4.70803	5.55398
EVM0001489:TE01	34.0705	37.8692	38.5696	36.1238	38.2797	37.492	38.1485
EVM0001490:TE01	0	0	0	0	0	0	0
EVM0001492:TE01	0	0	0	0	0	0	0
EVM0001492:TE02	0.140497	0.0707835	0.138242	0	0.0586213	0.057415	0.112202
EVM0001492:TE03	0.491739	1.13254	0.898576	0.291909	1.1138	0.516735	0.561008
EVM0001494:TE01	0.140497	0.212351	0.138242	0.145955	0.117243	0.22966	0.0561008
EVM0001495:TE01	1.47522	1.20332	0.898576	1.09466	1.34829	1.26313	0.72931
EVM0001496:TE01	8.92155	13.5904	13.8242	9.3411	16.5898	16.5355	12.3983
EVM0001497:TE01	2.66944	3.32682	4.90761	4.01375	4.3966	3.27265	4.26366
EVM0001497:TE02	20.7233	24.1372	19.2848	18.0254	17.8209	16.0188	17.1107
EVM0001497:TE03	44.678	44.0273	49.629	43.3485	53.5799	54.0275	48.7516
EVM0001498:TE01	0	0	0	0	0	0	0
EVM0001499:TE01	0.702484	1.13254	0.760333	0.875728	0.410349	0.57415	0.897613
EVM0001502:TE01	0	0.0707835	0.0691212	0.0729773	0	0	0.0561008
EVM0001502:TE02	0	0.141567	0.0691212	0.0729773	0.117243	0	0.112202
EVM0001503:TE01	0.0702484	0	0	0	0	0.057415	0
EVM0001503:TE02	1.19422	1.76959	1.03682	1.16764	0.644834	0.80381	1.23422
EVM0001503:TE03	0.561987	0.566268	0.691212	1.09466	0.644834	0.976055	0.785411
EVM0001505:TE01	144.009	146.451	157.596	195.725	198.023	193.718	175.259
EVM0001506:TE01	3.65292	4.60093	3.38694	4.01375	4.86557	5.22476	4.88077
EVM0001507:TE01	0.491739	0.212351	0.345606	0.291909	0.175864	0.34449	0.168302
EVM0001508:TE01	0	0	0.0691212	0	0	0	0
EVM0001509:TE01	0	0	0	0	0	0	0
EVM0001509:TE02	0.0702484	0.141567	0.0691212	0.0729773	0	0	0
EVM0001510:TE01	0.491739	0.849402	0.55297	0	0.527592	0.45932	0.673209
EVM0001511:TE01	0	0.0707835	0	0	0	0.057415	0.0561008
EVM0001513:TE01	14.7522	17.5543	14.1698	13.5008	11.607	8.89932	9.64933
EVM0001513:TE02	11.8017	11.8208	12.3727	8.46537	6.3311	6.08599	5.55398
EVM0001514:TE01	22.5497	23.9248	23.4321	19.412	37.6935	37.0901	35.2874
EVM0001515:TE01	0.280994	0.353918	0.483848	0.145955	0.527592	0.172245	0.336605
EVM0001515:TE02	1.75621	3.75153	1.72803	1.97039	1.40691	1.89469	1.85133
EVM0001516:TE01	0.983477	1.20332	0.691212	0.437864	0.586213	0.976055	1.23422
EVM0001517:TE01	12.0827	13.8736	10.9903	16.6388	16.8829	19.7508	19.2426
EVM0001518:TE01	11.8017	11.2546	10.852	9.41408	10.7277	9.12898	8.80782
EVM0001519:TE01	5.69012	4.74249	3.31782	4.59757	3.40003	3.67456	5.94668
EVM0001520:TE01	0.42149	0.495485	0.207364	0.218932	0.234485	0.172245	0.336605
EVM0001521:TE01	0.140497	0.141567	0.345606	0.0729773	0.234485	0.057415	0.224403
EVM0001521:TE02	0.351242	0.141567	0.207364	0.583819	0.234485	0.22966	0.504907
EVM0001521:TE03	2.80994	3.39761	2.62661	3.06505	2.11037	2.75592	3.81485
EVM0001522:TE01	0.210745	0.0707835	0.0691212	0.0729773	0.117243	0.22966	0.0561008
EVM0001524:TE01	0.983477	1.2741	1.17506	1.02168	1.28967	0.976055	0.897613
EVM0001525:TE01	3.02068	1.84037	2.55748	1.6055	1.81726	1.5502	2.74894
EVM0001526:TE01	1.96695	2.54821	2.97221	2.11634	2.57934	3.10041	2.07573
EVM0001527:TE01	2.3182	1.48645	1.45155	1.75146	2.69658	2.58367	1.51472
EVM0001528:TE01	7.72732	7.78619	7.46509	8.61133	9.73113	10.8514	9.48103
EVM0001529:TE01	0.0702484	0	0	0	0	0	0.0561008
EVM0001530:TE01	0.0702484	0.212351	0.276485	0.510841	0.527592	0.22966	0.280504
EVM0001530:TE02	0.210745	0	0.207364	0.0729773	0.234485	0.057415	0.112202
EVM0001530:TE03	0.210745	0.637052	0.345606	0.218932	0.351728	0.45932	0.280504
EVM0001530:TE04	1.19422	0.566268	0.967697	0.364887	0.586213	0.861225	0.841512
EVM0001531:TE01	1.05373	1.06175	0.55297	0.729773	0.46897	0.45932	1.23422
EVM0001532:TE01	51.7731	61.8648	48.9378	66.1905	56.6868	52.1902	59.9717
EVM0001533:TE01	12.0827	16.7049	17.9024	10.8006	9.26216	9.35864	11.6129
EVM0001534:TE01	0.0702484	0.849402	0.55297	1.16764	0.351728	0.57415	0.72931
EVM0001535:TE01	15.4546	12.6702	11.4741	13.3549	14.1864	12.6887	14.1935
EVM0001536:TE01	0.0702484	0	0	0	0	0	0
EVM0001536:TE02	0	0.141567	0	0.0729773	0	0.057415	0.168302
EVM0001536:TE03	0.772732	1.06175	1.10594	0.948705	1.23105	0.861225	1.45862
EVM0001537:TE01	13.9092	16.2802	12.7183	17.5146	13.3657	10.2199	15.035
EVM0001538:TE01	0.280994	0.424701	0.207364	0.218932	0.175864	0.057415	0.224403
EVM0001538:TE02	1.54546	1.62802	1.45155	1.02168	2.11037	1.26313	1.40252
EVM0001539:TE01	12.6447	7.99854	12.5109	8.31942	9.73113	9.30123	7.96631
EVM0001539:TE02	0.140497	0.0707835	0.0691212	0	0.0586213	0	0
EVM0001540:TE01	1.89671	2.40664	1.86627	0.729773	0.410349	0.91864	0.336605
EVM0001541:TE01	1.05373	0.920186	1.45155	1.24061	1.75864	0.91864	1.12202
EVM0001542:TE01	72.9881	76.0923	75.9642	85.7484	92.7389	107.94	84.9927
EVM0001543:TE01	13.4174	14.1567	12.2345	11.3845	9.0863	8.32517	12.9593
EVM0001544:TE01	5.97111	4.95485	5.94442	5.03544	6.09661	6.20082	6.45159
EVM0001545:TE01	0.140497	0.0707835	0	0	0	0	0.0561008
EVM0001545:TE02	0.140497	0.353918	0	0	0.293106	0	0.280504
EVM0001546:TE01	0	0	0	0	0	0	0
EVM0001546:TE02	0.0702484	0.141567	0.138242	0	0.0586213	0.11483	0.0561008
EVM0001547:TE01	0	0.0707835	0	0.145955	0	0	0.0561008
EVM0001547:TE02	0.210745	0.283134	0.345606	0.802751	0.644834	0.401905	0.504907
EVM0001548:TE01	2.3182	1.48645	1.10594	1.24061	1.34829	1.95211	1.57082
EVM0001548:TE02	10.5373	12.3163	8.84751	9.12217	10.2001	9.24381	10.8836
EVM0001549:TE01	9.69428	16.0679	11.5432	7.22476	2.7552	4.82286	4.43196
EVM0001550:TE01	0.491739	0.920186	0.829454	1.45955	1.05518	0.516735	0.673209
EVM0001551:TE01	0.280994	0.778619	0.483848	0.364887	0.234485	0.45932	1.06591
EVM0001552:TE01	13.6282	12.5995	11.8888	13.4278	14.4795	13.8944	13.8569
EVM0001553:TE01	14.0497	16.2094	18.4554	14.0846	43.2039	27.0999	29.2846
EVM0001553:TE02	0.210745	0.141567	0	0.145955	0	0.057415	0
EVM0001553:TE03	0.491739	0.353918	0.829454	0.218932	0.820698	0.631565	0.336605
EVM0001554:TE01	1.19422	0.849402	0.55297	0.583819	0.762077	0.516735	1.00981
EVM0001554:TE02	1.89671	0.849402	1.24418	0.948705	0.937941	0.861225	1.23422
EVM0001555:TE01	0.210745	0	0.276485	0.0729773	0	0.057415	0.280504
EVM0001556:TE01	23.6737	17.8374	14.8611	10.5087	7.09318	7.69361	6.39549
EVM0001557:TE01	7.09509	7.7154	3.80167	6.1301	5.74489	5.16735	3.75875
EVM0001559:TE01	3.65292	3.32682	2.62661	1.67848	2.34485	2.46884	2.97334
EVM0001560:TE01	0	0.0707835	0	0	0	0	0
EVM0001561:TE01	0.351242	0.424701	0.483848	0.145955	0.175864	0.22966	0.112202
EVM0001562:TE01	179.555	205.131	176.812	186.238	120.994	141.758	144.403
EVM0001563:TE01	0	0	0	0	0	0	0
EVM0001564:TE01	3.02068	3.25604	1.86627	2.77314	2.34485	1.95211	3.36605
EVM0001565:TE01	0.983477	0.778619	0.55297	0.729773	0.46897	0.401905	0.448806
EVM0001565:TE02	0.140497	0.0707835	0.0691212	0.0729773	0.117243	0	0.224403
EVM0001566:TE01	6.32235	4.38858	3.31782	4.8165	5.10005	4.42095	4.15146
EVM0001567:TE01	62.0996	57.4762	55.1587	51.449	99.8321	87.5579	106.535
EVM0001568:TE01	80.5047	72.6947	65.7343	85.1646	75.4456	82.4479	90.2101
EVM0001569:TE01	3.23143	3.25604	2.97221	1.6055	2.34485	1.83728	2.18793
EVM0001569:TE02	0.0702484	0	0.0691212	0.0729773	0.175864	0.11483	0.112202
EVM0001570:TE01	10.8885	11.1838	8.29454	10.5087	8.79319	8.66966	11.8373
EVM0001570:TE02	4.4959	3.89309	6.56651	2.84612	4.86557	5.39701	6.45159
EVM0001571:TE01	0.140497	0.283134	0.0691212	0.145955	0.117243	0.057415	0.0561008
EVM0001572:TE01	127.712	137.674	126.354	128.002	139.05	135.499	146.479
EVM0001573:TE01	1.82646	1.76959	2.00451	2.40825	2.11037	2.81333	1.79523
EVM0001574:TE01	50.8598	60.166	47.6245	56.7034	34.1762	41.511	39.8316
EVM0001576:TE01	0.280994	0.141567	0.138242	0.145955	0.0586213	0.287075	0.224403
EVM0001576:TE02	3.09093	2.90212	2.48836	3.35696	2.28623	1.60762	2.41233
EVM0001576:TE03	1.26447	1.76959	0.967697	1.24061	1.46553	1.20571	0.897613
EVM0001577:TE01	0	0	0	0	0.0586213	0	0
EVM0001577:TE02	3.58267	3.04369	3.66342	2.84612	4.92419	5.28218	4.43196
EVM0001578:TE01	20.1613	14.8645	17.9715	15.0333	12.0174	9.53089	12.2861
EVM0001579:TE01	16.2976	15.2185	15.967	15.7631	13.8346	16.9948	15.596
EVM0001580:TE01	0.0702484	0.141567	0.414727	0.364887	0	0	0.224403
EVM0001581:TE01	7.58683	8.9895	8.43279	8.61133	12.7794	13.0906	12.5105
EVM0001582:TE01	0.351242	0	0	0.145955	0.351728	0.057415	0.112202
EVM0001584:TE01	16.7894	18.4745	18.801	12.6981	12.2518	16.0188	16.3814
EVM0001585:TE01	8.28931	7.99854	3.52518	4.74353	14.0691	6.54531	5.89058
EVM0001587:TE01	3639.64	3893.87	3804.43	3799.78	4470.46	4677.77	5272.24
EVM0001588:TE01	237.229	259.634	210.474	227.178	380.276	440.028	186.199
EVM0001589:TE01	0.210745	0.212351	0.138242	0	0	0	0.224403
EVM0001590:TE01	3.72316	4.38858	2.69573	6.56796	2.63796	2.46884	3.36605
EVM0001591:TE01	0.210745	0.283134	0.276485	0.291909	0.0586213	0.172245	0.0561008
EVM0001592:TE01	3.86366	3.18526	2.97221	2.99207	2.69658	2.92816	2.30013
EVM0001593:TE01	0.210745	0	0.0691212	0	0.0586213	0	0.112202
EVM0001593:TE02	1.89671	2.90212	2.69573	0.802751	1.87588	1.37796	1.40252
EVM0001594:TE01	0.0702484	0	0	0	0	0.057415	0
EVM0001594:TE02	0.140497	0.0707835	0.0691212	0	0.117243	0.22966	0
EVM0001595:TE01	2.73969	2.97291	3.5943	3.72184	2.57934	1.5502	2.01963
EVM0001596:TE01	0.280994	0.707835	0.55297	0.656796	0.879319	0.631565	0.785411
EVM0001597:TE01	0.561987	0.212351	0.207364	0.437864	0.117243	0	0
EVM0001598:TE01	6.46285	7.2907	6.01354	5.4733	6.15524	7.40653	6.9004
EVM0001599:TE01	56.8309	68.5892	58.6148	75.8235	70.2283	74.0079	62.6646
EVM0001601:TE01	0.561987	0.566268	0.55297	0.437864	0.879319	0.401905	0.897613
EVM0001603:TE01	27.1861	24.208	24.538	24.5204	23.683	22.6215	23.7867
EVM0001604:TE01	0.140497	0.141567	0.138242	0	0.0586213	0.057415	0
EVM0001605:TE01	0.210745	0.212351	0.207364	0.145955	0.351728	0.172245	0.224403
EVM0001606:TE01	0.632235	0.283134	0.691212	0.437864	0.351728	0.34449	0.504907
EVM0001607:TE01	1.40497	2.26507	2.14276	1.53252	2.40347	2.75592	2.58064
EVM0001608:TE01	1.89671	1.91115	1.58979	2.40825	1.40691	1.5502	1.73912
EVM0001609:TE01	2.0372	1.98194	1.65891	1.6055	2.93106	1.95211	2.41233
EVM0001610:TE01	2.80994	3.11447	3.5943	2.18932	3.69314	3.04299	2.07573
EVM0001610:TE02	3.58267	4.88406	4.90761	5.32735	2.98969	3.78939	3.30995
EVM0001611:TE01	321.878	158.272	199	154.274	63.2524	79.0604	69.2845
EVM0001612:TE01	20.5125	19.5362	20.529	11.7494	10.3173	9.99021	10.7714
EVM0001614:TE01	1.40497	2.12351	1.17506	1.09466	1.17243	1.43537	1.00981
EVM0001616:TE01	33.2275	36.3119	25.5748	30.4316	17.1174	20.0378	24.0111
EVM0001617:TE01	54.3723	52.309	58.9604	66.6283	55.573	60.6876	51.6688
EVM0001618:TE01	0.351242	0.212351	0.0691212	0.218932	0.175864	0	0.280504
EVM0001618:TE02	0	0.0707835	0.0691212	0.0729773	0.0586213	0.057415	0.112202
EVM0001620:TE01	140.708	134.772	143.012	115.742	126.974	148.073	144.572
EVM0001622:TE01	6.11161	5.5919	4.76936	5.83819	7.09318	4.9951	7.4053
EVM0001623:TE01	3.23143	4.31779	3.5943	3.06505	2.40347	3.55973	3.25385
EVM0001624:TE01	0.140497	0.141567	0.138242	0.0729773	0.410349	0.172245	0
EVM0001625:TE01	0.0702484	0	0	0	0.117243	0.172245	0.112202
EVM0001625:TE02	50.7896	68.8016	56.8867	68.5987	53.6971	49.2046	60.1961
EVM0001626:TE01	0.913229	0.566268	0.483848	0.583819	0.644834	0.516735	0.785411
EVM0001626:TE02	3.02068	2.26507	3.17958	2.91909	2.34485	2.00952	2.07573
EVM0001627:TE01	0.983477	0.849402	0.483848	1.02168	0.46897	0.287075	0.617109
EVM0001628:TE01	7.51658	9.90969	7.25773	6.71392	9.0863	9.76055	10.8836
EVM0001629:TE01	4.63639	5.73346	5.18409	5.83819	3.63452	2.81333	3.53435
EVM0001630:TE01	0	0	0	0	0	0	0
EVM0001630:TE02	2.59919	2.12351	3.87079	1.45955	1.58277	1.20571	1.57082
EVM0001631:TE01	2.80994	3.04369	2.281	2.70016	2.34485	2.52626	2.58064
EVM0001632:TE01	0	0.0707835	0	0	0.0586213	0	0
EVM0001632:TE02	0.140497	0.353918	0.138242	0.145955	0.234485	0.172245	0.280504
EVM0001633:TE01	0	0.0707835	0.138242	0	0.0586213	0.057415	0
EVM0001633:TE02	13.5579	12.741	11.405	11.7494	10.3173	12.9758	11.7812
EVM0001634:TE01	7.58683	6.29973	4.90761	5.25437	5.04143	5.91374	5.49788
EVM0001635:TE01	0.702484	0.566268	0.622091	0.218932	0.293106	0.22966	0.280504
EVM0001636:TE01	0.702484	0.566268	1.03682	0.729773	0.644834	0.516735	0.561008
EVM0001637:TE01	1.19422	0.566268	0.207364	0.437864	1.17243	0.45932	0.72931
EVM0001638:TE01	21.0745	19.0408	19.4922	11.5304	25.9692	19.923	23.4501
EVM0001639:TE01	0.140497	0.0707835	0.0691212	0	0	0.11483	0.112202
EVM0001640:TE01	10.5373	11.8208	11.8197	8.39239	9.20354	13.4351	12.3422
EVM0001641:TE01	0	0	0	0	0	0	0
EVM0001642:TE01	3.93391	3.96388	4.14727	4.01375	3.45866	3.4449	4.03926
EVM0001643:TE01	6.11161	7.36148	6.35915	5.4733	4.57246	5.85633	6.11499
EVM0001644:TE01	0	0.0707835	0.0691212	0	0.117243	0	0.0561008
EVM0001646:TE01	0	0	0.207364	0	0.0586213	0	0
EVM0001646:TE02	0.140497	0.283134	0.345606	0.0729773	0.410349	0.22966	0.392705
EVM0001648:TE01	1.40497	0.637052	0.829454	1.16764	0.820698	0.861225	0.561008
EVM0001648:TE02	0.702484	0.353918	0.345606	0.291909	0.293106	0.34449	0.336605
EVM0001649:TE01	1.19422	1.6988	1.10594	1.31359	2.87244	3.21524	2.30013
EVM0001650:TE01	0.913229	0.566268	0.760333	0.510841	0.820698	1.26313	0.448806
EVM0001651:TE01	2.66944	0.778619	0.898576	0.510841	0.293106	0.746395	0.280504
EVM0001652:TE01	12.996	15.6432	11.4741	9.41408	10.9622	10.3921	14.3618
EVM0001653:TE01	31.12	31.2863	34.4224	29.3369	32.5934	31.2912	34.2215
EVM0001654:TE01	2.88018	3.32682	2.281	2.2623	1.40691	1.5502	1.85133
EVM0001655:TE01	24.7977	22.5092	24.8836	24.8853	15.8864	18.0283	28.8919
EVM0001656:TE01	0.140497	0.283134	0.0691212	0	0	0.057415	0
EVM0001656:TE02	226.902	222.473	355.559	81.7346	200.016	183.843	153.267
EVM0001657:TE01	23.6035	20.3856	18.801	13.0629	11.7829	10.9663	14.8667
EVM0001658:TE01	171.547	204.281	162.227	170.11	166.602	165.183	177.054
EVM0001659:TE01	0	0	0	0.0729773	0	0	0
EVM0001661:TE01	7.93807	7.99854	8.01806	5.69223	5.97937	5.62667	9.53713
EVM0001662:TE01	0.210745	0.353918	0.207364	0.0729773	0.175864	0.172245	0.336605
EVM0001663:TE01	25.9919	37.8692	29.1691	26.7827	21.6313	21.4732	25.8064
EVM0001664:TE01	0	0	0	0.0729773	0	0.057415	0
EVM0001665:TE01	10.3265	14.0859	8.50191	13.5008	8.67595	7.92327	7.237
EVM0001666:TE01	0.140497	0.0707835	0	0	0.0586213	0.057415	0
EVM0001667:TE01	0	0	0	0	0	0	0.112202
EVM0001667:TE02	0	0	0.0691212	0	0	0	0
EVM0001667:TE03	0.0702484	0	0	0	0	0	0
EVM0001669:TE01	1.47522	1.62802	1.86627	1.6055	2.16899	1.32054	1.17812
EVM0001670:TE01	0.351242	0.283134	0.207364	0.437864	0.293106	0.172245	0.224403
EVM0001671:TE01	8.14881	7.2907	8.70927	6.42201	9.26216	10.6792	8.69562
EVM0001672:TE01	0.0702484	0.212351	0.414727	0	0	0.11483	0.336605
EVM0001672:TE02	0.702484	0.849402	0.898576	0.437864	0.293106	0.34449	0.392705
EVM0001673:TE01	37.6531	40.2758	46.173	35.6129	48.7729	50.6974	48.4711
EVM0001674:TE01	0	0	0	0	0	0.11483	0
EVM0001674:TE02	0	0	0	0	0	0	0
EVM0001675:TE01	0.913229	1.13254	0.622091	0.437864	0.351728	0.861225	0.561008
EVM0001676:TE01	40.3928	41.7623	41.058	41.4511	36.0521	42.3723	50.659
EVM0001677:TE01	12.9257	11.1838	12.6492	8.53835	10.1415	11.8275	13.5764
EVM0001679:TE01	40.4631	40.5589	41.611	45.3919	44.6694	40.7646	44.6562
EVM0001681:TE01	1.05373	0.566268	1.10594	0.510841	1.40691	0.68898	0.897613
EVM0001681:TE02	1.54546	1.2741	1.10594	1.16764	0.996562	1.03347	1.40252
EVM0001683:TE01	12.9257	12.5995	13.9625	10.3628	11.0208	12.9758	13.0154
EVM0001684:TE01	10.2563	9.06029	7.39597	9.56003	8.38284	8.66966	8.75172
EVM0001685:TE01	1.12397	0.990969	0.55297	0.656796	1.05518	0.976055	0.785411
EVM0001686:TE01	0.351242	0.495485	0.829454	0.0729773	0.117243	0.34449	0.617109
EVM0001686:TE02	1.96695	1.2741	1.10594	1.09466	0.703455	1.09088	0.953713
EVM0001687:TE01	2.24795	2.76056	1.58979	2.04337	2.05175	2.46884	1.96353
EVM0001689:TE01	1.19422	0.990969	2.00451	1.6055	1.05518	0.976055	1.12202
EVM0001689:TE02	2.95043	2.83134	3.73254	2.11634	2.93106	5.22476	3.36605
EVM0001690:TE01	3.16118	3.39761	2.281	2.11634	1.81726	1.83728	3.02944
EVM0001691:TE01	8.50006	7.78619	7.32685	6.34903	7.38628	7.06204	7.62971
EVM0001692:TE01	13.2067	13.3781	10.2991	13.8657	14.4208	14.1241	16.8863
EVM0001693:TE01	103.897	106.175	125.939	110.269	135.826	127.174	107.152
EVM0001694:TE01	0	0.0707835	0	0	0	0.057415	0
EVM0001694:TE02	0	0.424701	0.483848	0.437864	0.644834	0.45932	0.224403
EVM0001695:TE01	0.210745	0.141567	0.345606	0	0.410349	0.22966	0.617109
EVM0001695:TE02	0.210745	0.141567	0.483848	0.0729773	0.175864	0.057415	0.224403
EVM0001696:TE01	3.51242	2.40664	2.281	1.89741	3.28279	3.27265	3.70265
EVM0001697:TE01	0.0702484	0	0.0691212	0	0.117243	0.057415	0
EVM0001698:TE01	0.0702484	0.0707835	0.138242	0.0729773	0.234485	0.11483	0.280504
EVM0001699:TE01	27.6779	36.4535	20.2525	22.9149	9.907	11.7701	12.9593
EVM0001700:TE01	5.26863	8.35245	5.11497	4.74353	5.04143	4.53578	5.21737
EVM0001701:TE01	0.140497	0	0	0	0.0586213	0.057415	0.0561008
EVM0001701:TE02	0	0	0	0	0	0	0
EVM0001701:TE03	1.12397	0.566268	0.483848	0.948705	0.644834	0.45932	1.45862
EVM0001702:TE01	15.1737	14.8645	19.3539	11.3845	15.7691	15.6169	17.5034
EVM0001703:TE01	39.7606	41.9038	36.1504	49.4057	48.4798	47.8267	48.7516
EVM0001704:TE01	11.7315	12.0332	9.95345	10.6547	9.26216	7.80844	10.9958
EVM0001705:TE01	1.82646	2.12351	2.00451	1.89741	2.11037	1.60762	1.90743
EVM0001708:TE01	0.140497	0.424701	0.483848	0.291909	0.234485	0.401905	0.392705
EVM0001708:TE02	4.56615	4.88406	3.87079	4.88948	3.63452	4.07646	4.31976
EVM0001708:TE03	3.09093	3.39761	4.42376	2.2623	3.22417	3.78939	3.59045
EVM0001710:TE01	4.00416	2.68977	4.14727	3.13803	4.80695	6.66014	6.17109
EVM0001710:TE02	8.35956	12.8826	14.7228	9.12217	15.476	14.9279	13.4642
EVM0001711:TE01	0	0	0	0	0	0	0
EVM0001711:TE02	0.140497	0.212351	0	0.0729773	0.175864	0.22966	0.168302
EVM0001712:TE01	4.2149	2.97291	2.00451	0.583819	0.996562	0.976055	1.29032
EVM0001713:TE01	5.33888	6.15816	5.73706	6.42201	3.86901	4.13388	5.44178
EVM0001714:TE01	33.4382	36.0288	40.0212	25.615	32.359	39.0422	38.2607
EVM0001715:TE01	1.19422	1.6988	0.829454	0.437864	0.762077	0.976055	1.23422
EVM0001716:TE01	0.772732	0.778619	0.898576	1.45955	0.527592	0.746395	0.841512
EVM0001716:TE02	0.210745	0.424701	0.345606	0.218932	0.293106	0.401905	0.168302
EVM0001719:TE01	27.5374	27.8887	35.6665	15.7631	19.0519	22.4493	20.0841
EVM0001720:TE01	1.54546	1.13254	1.93539	1.09466	1.28967	2.52626	2.41233
EVM0001721:TE01	0	0	0.0691212	0	0	0	0
EVM0001722:TE01	0.351242	0	0	0.218932	0.351728	0.057415	0.336605
EVM0001723:TE01	64.9798	68.8016	80.1115	41.816	61.4937	59.4819	60.5327
EVM0001724:TE01	49.3144	59.175	68.5682	40.5024	28.1382	28.363	35.063
EVM0001725:TE01	30.839	32.9851	30.6898	23.8636	15.3588	21.0713	18.2328
EVM0001727:TE01	1.75621	1.6988	0.622091	0.656796	1.28967	0.91864	1.79523
EVM0001728:TE01	0	0	0	0	0	0	0
EVM0001728:TE02	1.12397	1.48645	0.55297	1.09466	0.996562	0.68898	0.72931
EVM0001728:TE03	0.702484	1.2741	0.829454	0.437864	0.46897	0.287075	0.336605
EVM0001729:TE01	7.58683	4.95485	5.66794	4.96246	4.45522	5.28218	4.88077
EVM0001730:TE01	0.491739	0.283134	0.276485	0.0729773	0.351728	0.287075	0.504907
EVM0001732:TE01	33.087	39.9927	28.8235	18.3903	23.5071	23.7698	24.2916
EVM0001733:TE01	0	0	0	0	0	0	0
EVM0001733:TE02	0.561987	0.212351	0.207364	0.0729773	0.175864	0.11483	0.0561008
EVM0001733:TE03	5.05788	5.02563	3.80167	5.25437	6.21386	4.9951	3.92705
EVM0001735:TE01	135.86	147.513	133.197	137.051	59.911	86.9263	80.6168
EVM0001736:TE01	0.280994	0.0707835	0.55297	0.437864	0.351728	0.57415	0.280504
EVM0001736:TE02	9.06204	8.1401	7.60333	8.83026	12.9553	11.8275	12.3422
EVM0001737:TE01	0.280994	0.283134	0.138242	0.291909	0.234485	0.34449	0.224403
EVM0001737:TE02	0.140497	0.212351	0	0.218932	0.293106	0.34449	0.280504
EVM0001739:TE01	13.8389	10.476	11.958	17.8065	14.3622	14.8131	16.4375
EVM0001740:TE01	5.97111	6.4413	8.77839	5.10841	8.38284	8.09551	6.05888
EVM0001741:TE01	59.4301	71.8453	59.9972	69.9853	58.7972	56.2093	59.6912
EVM0001742:TE01	0	0	0	0	0	0	0
EVM0001742:TE02	0.140497	0.424701	0.207364	0	0.0586213	0.287075	0
EVM0001743:TE01	0.0702484	0	0	0	0	0.057415	0
EVM0001744:TE01	58.3062	88.6917	91.24	46.7785	41.0935	54.9461	44.4879
EVM0001745:TE01	10.3968	12.104	12.2345	11.8223	13.2484	15.502	12.7349
EVM0001746:TE01	7.09509	5.52111	6.22091	5.10841	4.27935	6.1434	6.56379
EVM0001747:TE01	4.2149	5.02563	5.80618	5.10841	4.6897	5.28218	5.32957
EVM0001747:TE02	15.8761	15.9263	21.8423	12.1872	21.5726	19.1766	22.1598
EVM0001748:TE01	273.266	291.911	267.361	318.838	313.624	341.275	323.084
EVM0001749:TE01	0	0.0707835	0	0	0	0	0
EVM0001749:TE02	0.0702484	0.141567	0.207364	0	0.0586213	0.11483	0.0561008
EVM0001750:TE01	0.210745	0.0707835	0.483848	0.145955	0.293106	0.22966	0.336605
EVM0001750:TE02	0.491739	0.495485	0.760333	0.729773	0.703455	0.516735	0.280504
EVM0001751:TE01	0.210745	0.141567	0.138242	0.0729773	0	0	0
EVM0001752:TE01	2.95043	5.30876	3.66342	4.15971	1.6414	2.52626	2.01963
EVM0001753:TE01	7.23558	7.14913	8.91663	5.76521	6.38972	6.66014	3.70265
[truncated: 18,645 more rows]

## Sheet: C
Term	Database	ID	Input number	Background number	P-Value	Corrected P-Value	Input	group		#Term	Database	ID	Input number	Background number	P-Value	Corrected P-Value	Input	Hyperlink	group	type	utr		#Term	Database	ID	Input number	Background number	P-Value	Corrected P-Value	Input	Hyperlink	group	type	utr		#Term	Database	ID	Input number	Background number	P-Value	Corrected P-Value	Input	Hyperlink	group	type	utr
Mucin type O-glycan biosynthesis	KEGG PATHWAY	cel00512	2	11	0.00175947	0.0221964	C38H2.2|gly-10	Lm433		Mucin type O-glycan biosynthesis	KEGG PATHWAY	cel00512	2	11	0.000268069	0.00722976	C38H2.2|gly-10	http://www.genome.jp/kegg-bin/show_pathway?cel00512/cel:CELE_Y45F10D.3%09red/cel:CELE_C38H2.2%09red	Lm433	elevated	proximal		Mucin type O-glycan biosynthesis	KEGG PATHWAY	cel00512	2	11	0.000506214	0.0138218	C38H2.2|gly-10	http://www.genome.jp/kegg-bin/show_pathway?cel00512/cel:CELE_C38H2.2%09red/cel:CELE_Y45F10D.3%09red	Lm433	decreased	distal		DNA binding	Gene Ontology	GO:0003677	6	834	0.000937172	0.025479	zfp-2|mab-9|C34B4.2|bro-1|F26E4.4|tlf-1	http://amigo.geneontology.org/amigo/term/GO:0003677	Lm433	elevated	distal
Arachidonic acid metabolism	KEGG PATHWAY	cel00590	2	18	0.0041913	0.0368236	C07E3.9|C53D5.5	Lm433		Ribosome	KEGG PATHWAY	cel03010	3	151	0.00310805	0.0302241	ubl-1|rpl-18|rps-1	http://www.genome.jp/kegg-bin/show_pathway?cel03010/cel:CELE_H06I04.4%09red/cel:CELE_Y45F10D.12%09red/cel:CELE_F56F3.5%09red	Lm433	elevated	proximal		RNA polymerase	KEGG PATHWAY	cel03020	2	25	0.00222477	0.0249492	W06E11.1|rpc-1	http://www.genome.jp/kegg-bin/show_pathway?cel03020/cel:CELE_C42D4.8%09red/cel:CELE_W06E11.1%09red	Lm433	decreased	distal		protein binding	Gene Ontology	GO:0005515	9	1095	1.64718e-05	0.0010789	dsh-1|abu-11|itsn-1|mog-3|spn-4|lip-1|cdk-2|magu-2|ima-3	http://amigo.geneontology.org/amigo/term/GO:0005515	Lm433	elevated	distal
Metabolic pathways	KEGG PATHWAY	cel01100	11	887	0.0046649	0.0382522	C53D5.5|vha-3|vha-2|C38H2.2|gro-1|hex-5|Y48B6A.13|gpd-2|C07E3.9|gly-10|mans-3	Lm433		Phagosome	KEGG PATHWAY	cel04145	3	63	0.000268292	0.00722976	syx-18|vha-3|vha-2	http://www.genome.jp/kegg-bin/show_pathway?cel04145/cel:CELE_T10H9.3%09red/cel:CELE_Y38F2AL.4%09red/cel:CELE_R10E11.2%09red	Lm433	elevated	proximal		Phagosome	KEGG PATHWAY	cel04145	3	63	0.000682105	0.015132	syx-18|vha-3|vha-2	http://www.genome.jp/kegg-bin/show_pathway?cel04145/cel:CELE_T10H9.3%09red/cel:CELE_Y38F2AL.4%09red/cel:CELE_R10E11.2%09red	Lm433	decreased	distal		nucleus	Gene Ontology	GO:0005634	16	2275	4.08902e-08	8.03493e-06	sea-2|jmjd-1.2|cdc-14|mog-3|spn-4|zfp-2|bli-4|mab-9|cdk-2|ima-3|C34B4.2|nepr-1|F08G12.1|tlf-1|bro-1|gro-1	http://amigo.geneontology.org/amigo/term/GO:0005634	Lm433	elevated	distal
Phagosome	KEGG PATHWAY	cel04145	4	63	0.000323502	0.00816221	rab-7|syx-18|vha-3|vha-2	Lm433		mitotic sister chromatid segregation	Gene Ontology	GO:0000070	2	32	0.00187929	0.0218681	capg-2|hira-1	http://amigo.geneontology.org/amigo/term/GO:0000070	Lm433	elevated	proximal		mitotic sister chromatid segregation	Gene Ontology	GO:0000070	2	32	0.00351415	0.0329386	capg-2|hira-1	http://amigo.geneontology.org/amigo/term/GO:0000070	Lm433	decreased	distal		cytoplasm	Gene Ontology	GO:0005737	13	1958	1.81059e-06	0.000237187	sea-2|cdc-14|spn-4|tag-325|cdk-2|lip-1|alg-4|nepr-1|gpd-2|T12E12.6|itsn-1|ima-3|gro-1	http://amigo.geneontology.org/amigo/term/GO:0005737	Lm433	elevated	distal
Notch signaling pathway	KEGG PATHWAY	cel04330	2	20	0.00506341	0.0395428	dsh-1|adm-4	Lm433		regulation of cyclin-dependent protein serine/threonine kinase activity	Gene Ontology	GO:0000079	2	23	0.00101605	0.0148633	mnat-1|cyy-1	http://amigo.geneontology.org/amigo/term/GO:0000079	Lm433	elevated	proximal		regulation of cyclin-dependent protein serine/threonine kinase activity	Gene Ontology	GO:0000079	2	23	0.00190793	0.0226072	mnat-1|cyy-1	http://amigo.geneontology.org/amigo/term/GO:0000079	Lm433	decreased	distal		cell cycle	Gene Ontology	GO:0007049	3	167	0.00159767	0.0369344	cdk-2|lip-1|cdc-14	http://amigo.geneontology.org/amigo/term/GO:0007049	Lm433	elevated	distal
regulation of cyclin-dependent protein serine/threonine kinase activity	Gene Ontology	GO:0000079	2	23	0.00651343	0.0454554	mnat-1|cyy-1	Lm433		nucleotide binding	Gene Ontology	GO:0000166	7	887	0.00148676	0.0195184	arl-5|sad-1|gcy-19|tpa-1|ddx-17|ksr-1|mcp-1	http://amigo.geneontology.org/amigo/term/GO:0000166	Lm433	elevated	proximal		nucleotide binding	Gene Ontology	GO:0000166	9	887	0.000548525	0.0143531	arl-5|tpa-1|hum-2|sad-1|gcy-19|Y48B6A.13|csk-1|ddx-17|ksr-1	http://amigo.geneontology.org/amigo/term/GO:0000166	Lm433	decreased	distal		protein tyrosine/serine/threonine phosphatase activity	Gene Ontology	GO:0008138	2	16	0.000269704	0.0131512	lip-1|cdc-14	http://amigo.geneontology.org/amigo/term/GO:0008138	Lm433	elevated	distal
negative regulation of transcription by RNA polymerase II	Gene Ontology	GO:0000122	7	166	2.3463e-05	0.00115438	sem-4|nhr-2|mab-9|tlf-1|daf-5|lin-48|nfx-1	Lm433		molecular_function	Gene Ontology	GO:0003674	4	205	0.000666931	0.0117748	ubl-1|thn-1|gly-10|npp-15	http://amigo.geneontology.org/amigo/term/GO:0003674	Lm433	elevated	proximal		cell fate specification	Gene Ontology	GO:0001708	3	72	0.000989695	0.0159366	mex-1|adm-4|ksr-1	http://amigo.geneontology.org/amigo/term/GO:0001708	Lm433	decreased	distal		embryo development ending in birth or egg hatching	Gene Ontology	GO:0009792	6	305	4.05819e-06	0.000398717	lat-1|lip-1|cdk-2|T12E12.6|tlf-1|ima-3	http://amigo.geneontology.org/amigo/term/GO:0009792	Lm433	elevated	distal
nucleotide binding	Gene Ontology	GO:0000166	13	887	0.000495339	0.010596	arl-5|cdk-2|tpa-1|hum-2|sad-1|gcy-19|Y48B6A.13|csk-1|ddx-17|ksr-1|gro-1|daf-1|mcp-1	Lm433		DNA binding	Gene Ontology	GO:0003677	8	834	0.000188753	0.00646777	nhr-41|nhr-2|drh-1|nhr-80|rpc-1|hira-1|nhr-31|nfx-1	http://amigo.geneontology.org/amigo/term/GO:0003677	Lm433	elevated	proximal		molecular_function	Gene Ontology	GO:0003674	5	205	0.000224313	0.00868941	ubl-1|lin-66|thn-1|gly-10|npp-15	http://amigo.geneontology.org/amigo/term/GO:0003674	Lm433	decreased	distal		endosomal transport	Gene Ontology	GO:0016197	2	17	0.000301172	0.0131512	rab-7|itsn-1	http://amigo.geneontology.org/amigo/term/GO:0016197	Lm433	elevated	distal
nuclear chromatin	Gene Ontology	GO:0000790	3	67	0.00483621	0.0390068	dpff-1|hira-1|unc-85	Lm433		DNA-binding transcription factor activity	Gene Ontology	GO:0003700	5	474	0.00212695	0.0242	nhr-41|nhr-80|nhr-2|nfx-1|nhr-31	http://amigo.geneontology.org/amigo/term/GO:0003700	Lm433	elevated	proximal		DNA binding	Gene Ontology	GO:0003677	8	834	0.0015868	0.0195394	nhr-41|nhr-2|drh-1|nhr-31|rpc-1|hira-1|nhr-80|nfx-1	http://amigo.geneontology.org/amigo/term/GO:0003677	Lm433	decreased	distal		late endosome membrane	Gene Ontology	GO:0031902	2	23	0.000525627	0.0182455	rab-7|vps-11	http://amigo.geneontology.org/amigo/term/GO:0031902	Lm433	elevated	distal
DNA-binding transcription factor activity, RNA polymerase II-specific	Gene Ontology	GO:0000981	4	127	0.00388763	0.035487	daf-5|sem-4|hlh-30|nfx-1	Lm433		RNA binding	Gene Ontology	GO:0003723	5	424	0.00131497	0.0181964	C47B2.9|rpl-18|ddx-17|rnp-8|xpo-3	http://amigo.geneontology.org/amigo/term/GO:0003723	Lm433	elevated	proximal		RNA binding	Gene Ontology	GO:0003723	6	424	0.000910073	0.0159366	rpl-18|C47B2.9|mex-1|rnp-8|ddx-17|xpo-3	http://amigo.geneontology.org/amigo/term/GO:0003723	Lm433	decreased	distal		regulation of vulval development	Gene Ontology	GO:0040028	2	34	0.00109334	0.026855	lip-1|cdc-14	http://amigo.geneontology.org/amigo/term/GO:0040028	Lm433	elevated	distal
cell fate specification	Gene Ontology	GO:0001708	4	72	0.000523404	0.0108764	mex-1|mab-9|adm-4|ksr-1	Lm433		structural constituent of ribosome	Gene Ontology	GO:0003735	3	143	0.00267416	0.0268464	ubl-1|rpl-18|rps-1	http://amigo.geneontology.org/amigo/term/GO:0003735	Lm433	elevated	proximal		translation elongation factor activity	Gene Ontology	GO:0003746	2	17	0.00109859	0.0164265	Y119D3B.14|eef-1G	http://amigo.geneontology.org/amigo/term/GO:0003746	Lm433	decreased	distal		oogenesis	Gene Ontology	GO:0048477	2	49	0.00218413	0.0451771	ima-3|lip-1	http://amigo.geneontology.org/amigo/term/GO:0048477	Lm433	elevated	distal
nematode larval development	Gene Ontology	GO:0002119	5	212	0.00426013	0.0369215	eat-16|csk-1|cdk-2|ima-3|ksr-1	Lm433		translation elongation factor activity	Gene Ontology	GO:0003746	2	17	0.000583402	0.011063	Y119D3B.14|eef-1G	http://amigo.geneontology.org/amigo/term/GO:0003746	Lm433	elevated	proximal		protein kinase activity	Gene Ontology	GO:0004672	5	400	0.00411921	0.0377789	gcy-19|csk-1|sad-1|tpa-1|ksr-1	http://amigo.geneontology.org/amigo/term/GO:0004672	Lm433	decreased	distal		cell division	Gene Ontology	GO:0051301	3	139	0.00095299	0.025479	cdk-2|lip-1|cdc-14	http://amigo.geneontology.org/amigo/term/GO:0051301	Lm433	elevated	distal
molecular_function	Gene Ontology	GO:0003674	6	205	0.000604381	0.0118942	ubl-1|thn-1|lin-66|npp-15|ten-1|gly-10	Lm433		guanyl-nucleotide exchange factor activity	Gene Ontology	GO:0005085	2	54	0.00502268	0.0428602	frm-3|mcp-1	http://amigo.geneontology.org/amigo/term/GO:0005085	Lm433	elevated	proximal		GTPase activator activity	Gene Ontology	GO:0005096	3	78	0.00123653	0.0168814	tbc-17|F53A10.2|rga-2	http://amigo.geneontology.org/amigo/term/GO:0005096	Lm433	decreased	distal		meiotic cell cycle	Gene Ontology	GO:0051321	3	103	0.000407318	0.0160076	cdk-2|lip-1|mog-3	http://amigo.geneontology.org/amigo/term/GO:0051321	Lm433	elevated	distal
nucleic acid binding	Gene Ontology	GO:0003676	10	469	0.000129138	0.00395521	sea-2|sem-4|spn-4|zfp-2|alg-4|rnp-8|ddx-17|rnh-1.0|lin-48|nfx-1	Lm433		GTPase activator activity	Gene Ontology	GO:0005096	3	78	0.000490188	0.0100391	tbc-17|F53A10.2|rga-2	http://amigo.geneontology.org/amigo/term/GO:0005096	Lm433	elevated	proximal		calcium ion binding	Gene Ontology	GO:0005509	5	172	0.000101164	0.00529426	spe-9|micu-1|mlc-7|cyk-3|stim-1	http://amigo.geneontology.org/amigo/term/GO:0005509	Lm433	decreased	distal		Adaptive Immune System	Reactome	R-CEL-1280218	3	181	0.00200163	0.0437022	zfp-2|fbxl-1|T12E12.6	http://www.reactome.org/cgi-bin/eventbrowser_st_id?ST_ID=R-CEL-1280218	Lm433	elevated	distal
DNA binding	Gene Ontology	GO:0003677	14	834	7.67855e-05	0.00279841	nhr-2|nhr-41|nhr-80|drh-1|zfp-2|mab-9|rpc-1|C34B4.2|bro-1|F26E4.4|hira-1|nhr-31|tlf-1|nfx-1	Lm433		calcium ion binding	Gene Ontology	GO:0005509	3	172	0.00444447	0.0398188	cyk-3|mans-3|micu-1	http://amigo.geneontology.org/amigo/term/GO:0005509	Lm433	elevated	proximal		protein binding	Gene Ontology	GO:0005515	12	1095	3.11046e-05	0.00195337	sol-2|sem-4|capg-2|drh-1|rga-2|frm-3|atg-16.2|sad-1|hum-2|cyy-1|F53A10.2|Y43F8B.2	http://amigo.geneontology.org/amigo/term/GO:0005515	Lm433	decreased	distal		Innate Immune System	Reactome	R-CEL-168249	7	557	1.09739e-05	0.000862549	lat-1|nep-25|tag-325|dylt-1|lip-1|Y39E4B.5|rab-7	http://www.reactome.org/cgi-bin/eventbrowser_st_id?ST_ID=R-CEL-168249	Lm433	elevated	distal
DNA-binding transcription factor activity	Gene Ontology	GO:0003700	8	474	0.00258085	0.0288586	nhr-41|nhr-80|mab-9|C34B4.2|nhr-31|nhr-2|lin-48|nfx-1	Lm433		protein binding	Gene Ontology	GO:0005515	9	1095	0.000231433	0.00722976	sol-2|capg-2|drh-1|rga-2|frm-3|atg-16.2|sad-1|cyy-1|F53A10.2	http://amigo.geneontology.org/amigo/term/GO:0005515	Lm433	elevated	proximal		ATP binding	Gene Ontology	GO:0005524	9	909	0.000651655	0.015132	drh-1|tpa-1|hum-2|sad-1|gcy-19|Y48B6A.13|csk-1|ddx-17|ksr-1	http://amigo.geneontology.org/amigo/term/GO:0005524	Lm433	decreased	distal		Immune System	Reactome	R-CEL-168256	11	793	9.70454e-09	3.81388e-06	lat-1|fbxl-1|nep-25|zfp-2|dylt-1|Y39E4B.5|lip-1|tag-325|T12E12.6|rab-7|pde-12	http://www.reactome.org/cgi-bin/eventbrowser_st_id?ST_ID=R-CEL-168256	Lm433	elevated	distal
RNA binding	Gene Ontology	GO:0003723	7	424	0.00529772	0.0407337	rpl-18|spn-4|C47B2.9|mex-1|rnp-8|ddx-17|xpo-3	Lm433		nucleus	Gene Ontology	GO:0005634	19	2275	3.89816e-08	1.99586e-05	ubl-1|nhr-41|capg-2|lmd-3|sad-1|nhr-80|cyk-3|npp-15|madf-5|rnp-8|ddx-17|unc-85|hira-1|nhr-31|nhr-2|eef-1G|mnat-1|xpo-3|nfx-1	http://amigo.geneontology.org/amigo/term/GO:0005634	Lm433	elevated	proximal		nucleus	Gene Ontology	GO:0005634	21	2275	4.15167e-07	4.34542e-05	ubl-1|cyk-3|sem-4|capg-2|lmd-3|W06E11.1|sad-1|nhr-80|nhr-41|npp-15|madf-5|rnp-8|ddx-17|unc-85|hira-1|nhr-31|nhr-2|eef-1G|mnat-1|xpo-3|nfx-1	http://amigo.geneontology.org/amigo/term/GO:0005634	Lm433	decreased	distal		Rho GTPase cycle	Reactome	R-CEL-194840	2	52	0.00244501	0.0480445	tag-325|itsn-1	http://www.reactome.org/cgi-bin/eventbrowser_st_id?ST_ID=R-CEL-194840	Lm433	elevated	distal
single-stranded RNA binding	Gene Ontology	GO:0003727	2	23	0.00651343	0.0454554	sea-2|rnp-8	Lm433		nuclear pore	Gene Ontology	GO:0005643	2	32	0.00187929	0.0218681	xpo-3|npp-15	http://amigo.geneontology.org/amigo/term/GO:0005643	Lm433	elevated	proximal		nuclear pore	Gene Ontology	GO:0005643	2	32	0.00351415	0.0329386	xpo-3|npp-15	http://amigo.geneontology.org/amigo/term/GO:0005643	Lm433	decreased	distal		Neutrophil degranulation	Reactome	R-CEL-6798695	6	439	3.07406e-05	0.00172586	lat-1|nep-25|tag-325|dylt-1|Y39E4B.5|rab-7	http://www.reactome.org/cgi-bin/eventbrowser_st_id?ST_ID=R-CEL-6798695	Lm433	elevated	distal
translation elongation factor activity	Gene Ontology	GO:0003746	2	17	0.00378421	0.0354579	Y119D3B.14|eef-1G	Lm433		cytoplasm	Gene Ontology	GO:0005737	15	1958	3.71837e-06	0.000317301	arl-5|ubl-1|rpl-18|drh-1|cyk-3|atg-16.2|sad-1|arx-3|ddx-17|xpo-3|cyy-1|ksr-1|eef-1G|rps-1|mcp-1	http://amigo.geneontology.org/amigo/term/GO:0005737	Lm433	elevated	proximal		RNA polymerase III complex	Gene Ontology	GO:0005666	2	17	0.00109859	0.0164265	W06E11.1|rpc-1	http://amigo.geneontology.org/amigo/term/GO:0005666	Lm433	decreased	distal		Antigen processing: Ubiquitination & Proteasome degradation	Reactome	R-CEL-983168	3	115	0.000557113	0.0182455	zfp-2|fbxl-1|T12E12.6	http://www.reactome.org/cgi-bin/eventbrowser_st_id?ST_ID=R-CEL-983168	Lm433	elevated	distal
metalloendopeptidase activity	Gene Ontology	GO:0004222	4	106	0.00207238	0.0246723	nas-3|nas-12|adm-4|nep-25	Lm433		vacuolar membrane	Gene Ontology	GO:0005774	2	13	0.000359982	0.00837777	vacl-14|vha-2	http://amigo.geneontology.org/amigo/term/GO:0005774	Lm433	elevated	proximal		cytoplasm	Gene Ontology	GO:0005737	23	1958	1.29028e-09	4.05149e-07	rpl-18|drh-1|cyy-1|spe-9|Y43F8B.2|arl-5|hum-2|ksr-1|ubl-1|cyk-3|atg-16.2|egl-10|mex-1|arx-3|pdpr-1|lin-66|sad-1|ddx-17|xpo-3|cyp-23A1|eef-1G|rps-1|stim-1	http://amigo.geneontology.org/amigo/term/GO:0005737	Lm433	decreased	distal		Class I MHC mediated antigen processing & presentation	Reactome	R-CEL-983169	3	140	0.000972482	0.025479	zfp-2|fbxl-1|T12E12.6	http://www.reactome.org/cgi-bin/eventbrowser_st_id?ST_ID=R-CEL-983169	Lm433	elevated	distal
protein kinase activity	Gene Ontology	GO:0004672	7	400	0.00389492	0.035487	cdk-2|tpa-1|sad-1|gcy-19|csk-1|ksr-1|daf-1	Lm433		ribosome	Gene Ontology	GO:0005840	3	154	0.00328124	0.031111	ubl-1|rpl-18|rps-1	http://amigo.geneontology.org/amigo/term/GO:0005840	Lm433	elevated	proximal		vacuolar membrane	Gene Ontology	GO:0005774	2	13	0.000679143	0.015132	vacl-14|vha-2	http://amigo.geneontology.org/amigo/term/GO:0005774	Lm433	decreased	distal
transmembrane receptor protein serine/threonine kinase activity	Gene Ontology	GO:0004675	2	7	0.000822511	0.0139254	spp-19|daf-1	Lm433		plasma membrane	Gene Ontology	GO:0005886	7	875	0.00137665	0.0185485	C47G2.4|frm-3|F14B6.2|atg-16.2|gcy-19|cyy-1|best-1	http://amigo.geneontology.org/amigo/term/GO:0005886	Lm433	elevated	proximal		plasma membrane	Gene Ontology	GO:0005886	14	875	8.05425e-08	1.01161e-05	C47G2.4|frpr-1|aex-4|F14B6.2|atg-16.2|che-7|gcy-19|frm-3|csk-1|adm-4|cyy-1|spe-9|best-1|stim-1	http://amigo.geneontology.org/amigo/term/GO:0005886	Lm433	decreased	distal		#Term	Database	ID	Input number	Background number	P-Value	Corrected P-Value	Input	Hyperlink	group	type	utr
G protein-coupled receptor activity	Gene Ontology	GO:0004930	7	269	0.000425196	0.00975054	lat-1|R11F4.2|srsx-25|fshr-1|sra-10|frpr-1|daf-37	Lm433		transcription, DNA-templated	Gene Ontology	GO:0006351	2	35	0.0022229	0.0247418	hira-1|rpc-1	http://amigo.geneontology.org/amigo/term/GO:0006351	Lm433	elevated	proximal		transcription, DNA-templated	Gene Ontology	GO:0006351	3	35	0.000132541	0.00576414	W06E11.1|hira-1|rpc-1	http://amigo.geneontology.org/amigo/term/GO:0006351	Lm433	decreased	distal		nematode larval development	Gene Ontology	GO:0002119	3	212	0.00208097	0.038025	cdk-2|ima-3|eat-16	http://amigo.geneontology.org/amigo/term/GO:0002119	Lm433	decreased	proximal
guanyl-nucleotide exchange factor activity	Gene Ontology	GO:0005085	4	54	0.000185266	0.00492709	frm-3|vav-1|rgl-1|mcp-1	Lm433		regulation of transcription, DNA-templated	Gene Ontology	GO:0006355	7	566	0.000105534	0.00600374	nhr-41|nhr-2|nhr-31|npp-15|hira-1|nhr-80|nfx-1	http://amigo.geneontology.org/amigo/term/GO:0006355	Lm433	elevated	proximal		regulation of transcription, DNA-templated	Gene Ontology	GO:0006355	7	566	0.00074696	0.015132	nhr-41|nhr-2|nhr-31|npp-15|hira-1|nhr-80|nfx-1	http://amigo.geneontology.org/amigo/term/GO:0006355	Lm433	decreased	distal		protein binding	Gene Ontology	GO:0005515	9	1095	5.0179e-06	0.000672398	dsh-1|abu-11|mog-3|lip-1|cdk-2|magu-2|rle-1|daf-5|ima-3	http://amigo.geneontology.org/amigo/term/GO:0005515	Lm433	decreased	proximal
GTPase activator activity	Gene Ontology	GO:0005096	5	78	5.44571e-05	0.00227472	tbc-17|F53A10.2|tag-325|eat-16|rga-2	Lm433		regulation of transcription by RNA polymerase II	Gene Ontology	GO:0006357	4	301	0.00266444	0.0268464	madf-5|nhr-41|mnat-1|nhr-80	http://amigo.geneontology.org/amigo/term/GO:0006357	Lm433	elevated	proximal		regulation of transcription by RNA polymerase II	Gene Ontology	GO:0006357	5	301	0.00123	0.0168814	madf-5|nhr-41|sem-4|mnat-1|nhr-80	http://amigo.geneontology.org/amigo/term/GO:0006357	Lm433	decreased	distal		nucleus	Gene Ontology	GO:0005634	14	2275	2.57521e-07	0.000103524	sea-2|jmjd-1.2|cdc-14|mog-3|bro-1|bli-4|cdk-2|ima-3|C34B4.2|ten-1|F08G12.1|tlf-1|daf-5|gro-1	http://amigo.geneontology.org/amigo/term/GO:0005634	Lm433	decreased	proximal
potassium channel activity	Gene Ontology	GO:0005267	3	64	0.00427749	0.0369215	egl-36|twk-12|twk-29	Lm433		translation	Gene Ontology	GO:0006412	4	209	0.000715789	0.0122161	ubl-1|rpl-18|eef-1G|rps-1	http://amigo.geneontology.org/amigo/term/GO:0006412	Lm433	elevated	proximal		transcription by RNA polymerase III	Gene Ontology	GO:0006383	2	16	0.000984607	0.0159366	W06E11.1|rpc-1	http://amigo.geneontology.org/amigo/term/GO:0006383	Lm433	decreased	distal		transcription regulator complex	Gene Ontology	GO:0005667	2	58	0.00228173	0.0398806	tlf-1|daf-5	http://amigo.geneontology.org/amigo/term/GO:0005667	Lm433	decreased	proximal
calcium ion binding	Gene Ontology	GO:0005509	8	172	3.05423e-06	0.000273215	micu-1|cdh-12|cyk-3|mlc-7|C07E3.9|spe-9|mans-3|stim-1	Lm433		translational elongation	Gene Ontology	GO:0006414	2	17	0.000583402	0.011063	Y119D3B.14|eef-1G	http://amigo.geneontology.org/amigo/term/GO:0006414	Lm433	elevated	proximal		translation	Gene Ontology	GO:0006412	4	209	0.0023261	0.0251909	ubl-1|rpl-18|eef-1G|rps-1	http://amigo.geneontology.org/amigo/term/GO:0006412	Lm433	decreased	distal		cytoplasm	Gene Ontology	GO:0005737	10	1958	8.33923e-05	0.00670474	sea-2|cdc-14|alg-4|lip-1|eat-16|ima-3|gpd-2|cdk-2|daf-5|gro-1	http://amigo.geneontology.org/amigo/term/GO:0005737	Lm433	decreased	proximal
protein binding	Gene Ontology	GO:0005515	24	1095	1.46118e-09	1.79725e-07	drh-1|frm-3|lip-1|rle-1|cyy-1|Y43F8B.2|abu-11|magu-2|hum-2|daf-5|daf-1|sem-4|rga-2|spn-4|sol-2|atg-16.2|capg-2|ima-3|dsh-1|itsn-1|mog-3|cdk-2|sad-1|F53A10.2	Lm433		ion transport	Gene Ontology	GO:0006811	6	405	0.000128936	0.00646777	pbo-5|vha-2|twk-12|micu-1|nkcc-1|best-1	http://amigo.geneontology.org/amigo/term/GO:0006811	Lm433	elevated	proximal		translational elongation	Gene Ontology	GO:0006414	2	17	0.00109859	0.0164265	Y119D3B.14|eef-1G	http://amigo.geneontology.org/amigo/term/GO:0006414	Lm433	decreased	distal		cytosol	Gene Ontology	GO:0005829	4	451	0.0020031	0.038025	gpd-2|dsh-1|F08G12.1|lip-1	http://amigo.geneontology.org/amigo/term/GO:0005829	Lm433	decreased	proximal
ATP binding	Gene Ontology	GO:0005524	13	909	0.000619327	0.0119494	drh-1|cdk-2|tpa-1|hum-2|sad-1|gcy-19|Y48B6A.13|csk-1|ddx-17|hsp-75|ksr-1|gro-1|daf-1	Lm433		calcium ion transport	Gene Ontology	GO:0006816	2	30	0.0016656	0.0213197	micu-1|Y41E3.8	http://amigo.geneontology.org/amigo/term/GO:0006816	Lm433	elevated	proximal		ion transport	Gene Ontology	GO:0006811	8	405	1.2785e-05	0.000892111	pbo-5|vha-2|twk-12|micu-1|che-7|nkcc-1|best-1|stim-1	http://amigo.geneontology.org/amigo/term/GO:0006811	Lm433	decreased	distal		cell cycle	Gene Ontology	GO:0007049	3	167	0.00106357	0.0285037	cdk-2|lip-1|cdc-14	http://amigo.geneontology.org/amigo/term/GO:0007049	Lm433	decreased	proximal
nucleus	Gene Ontology	GO:0005634	42	2275	1.28878e-13	3.17039e-11	ubl-1|cdc-14|nepr-1|rnp-8|nhr-80|tlf-1|sad-1|nhr-41|jmjd-1.2|bro-1|F08G12.1|daf-5|dpff-1|sea-2|cyk-3|sem-4|nhr-2|spn-4|zfp-2|npp-15|hira-1|lin-48|ima-3|unc-85|W06E11.1|capg-2|lmd-3|mog-3|bli-4|mab-9|cdk-2|ten-1|C34B4.2|madf-5|ddx-17|mnat-1|hlh-30|nhr-31|eef-1G|gro-1|xpo-3|nfx-1	Lm433		zinc ion binding	Gene Ontology	GO:0008270	5	537	0.00360889	0.0335955	nhr-41|nhr-80|nhr-2|nfx-1|nhr-31	http://amigo.geneontology.org/amigo/term/GO:0008270	Lm433	elevated	proximal		calcium ion transport	Gene Ontology	GO:0006816	3	30	8.65318e-05	0.00494018	micu-1|Y41E3.8|stim-1	http://amigo.geneontology.org/amigo/term/GO:0006816	Lm433	decreased	distal		signal transduction	Gene Ontology	GO:0007165	4	413	0.00145835	0.0344856	lat-1|rga-5|daf-37|cdk-2	http://amigo.geneontology.org/amigo/term/GO:0007165	Lm433	decreased	proximal
nuclear pore	Gene Ontology	GO:0005643	3	32	0.000654756	0.01239	ima-3|xpo-3|npp-15	Lm433		hormone-mediated signaling pathway	Gene Ontology	GO:0009755	2	13	0.000359982	0.00837777	fshr-1|nhr-2	http://amigo.geneontology.org/amigo/term/GO:0009755	Lm433	elevated	proximal		signal transduction	Gene Ontology	GO:0007165	6	413	0.000796287	0.0151536	pbo-5|rgl-1|rga-2|gcy-19|frpr-1|ksr-1	http://amigo.geneontology.org/amigo/term/GO:0007165	Lm433	decreased	distal		gamete generation	Gene Ontology	GO:0007276	2	21	0.000335317	0.0134797	ima-3|ten-1	http://amigo.geneontology.org/amigo/term/GO:0007276	Lm433	decreased	proximal
RNA polymerase III complex	Gene Ontology	GO:0005666	3	17	0.000120321	0.00394651	W06E11.1|F26E4.4|rpc-1	Lm433		proton transmembrane transporter activity	Gene Ontology	GO:0015078	2	20	0.000785225	0.0129689	vha-3|vha-2	http://amigo.geneontology.org/amigo/term/GO:0015078	Lm433	elevated	proximal		zinc ion binding	Gene Ontology	GO:0008270	6	537	0.00294136	0.0302816	nhr-41|nhr-2|nhr-31|nas-12|nhr-80|nfx-1	http://amigo.geneontology.org/amigo/term/GO:0008270	Lm433	decreased	distal		protein tyrosine/serine/threonine phosphatase activity	Gene Ontology	GO:0008138	2	16	0.000203543	0.0116738	lip-1|cdc-14	http://amigo.geneontology.org/amigo/term/GO:0008138	Lm433	decreased	proximal
transcription regulator complex	Gene Ontology	GO:0005667	3	58	0.00328259	0.0337609	madf-5|tlf-1|daf-5	Lm433		membrane	Gene Ontology	GO:0016020	29	6222	1.73584e-06	0.000191675	spp-19|vha-2|gcy-19|pbo-5|Y41E3.8|fshr-1|twk-12|F27D9.2|gly-10|srbc-48|nkcc-1|mans-3|micu-1|Y51A2D.21|sph-1|C38H2.2|sol-2|atg-16.2|ZC84.7|H05C05.4|best-1|R13H4.7|C47G2.4|syx-18|R11F4.2|mam-2|C39H7.4|F14B6.2|toc-1	http://amigo.geneontology.org/amigo/term/GO:0016020	Lm433	elevated	proximal		proton transmembrane transporter activity	Gene Ontology	GO:0015078	2	20	0.00147656	0.0189241	vha-3|vha-2	http://amigo.geneontology.org/amigo/term/GO:0015078	Lm433	decreased	distal		determination of adult lifespan	Gene Ontology	GO:0008340	4	251	0.000232315	0.0116738	rle-1|sea-2|daf-5|gro-1	http://amigo.geneontology.org/amigo/term/GO:0008340	Lm433	decreased	proximal
cytoplasm	Gene Ontology	GO:0005737	40	1958	2.28304e-14	7.48837e-12	rpl-18|cdc-14|drh-1|lin-66|nepr-1|cyy-1|spe-9|Y43F8B.2|arl-5|tag-325|hum-2|gpd-2|ksr-1|daf-5|ubl-1|sea-2|cyk-3|hlh-30|spn-4|eat-16|atg-16.2|egl-10|mex-1|arx-3|T12E12.6|pdpr-1|ima-3|mcp-1|itsn-1|alg-4|lip-1|sad-1|ddx-17|xpo-3|cyp-23A1|cdk-2|eef-1G|gro-1|rps-1|stim-1	Lm433		integral component of membrane	Gene Ontology	GO:0016021	28	5882	1.87183e-06	0.000191675	spp-19|vha-3|vha-2|gcy-19|pbo-5|Y41E3.8|fshr-1|twk-12|F27D9.2|gly-10|srbc-48|nkcc-1|mans-3|micu-1|Y51A2D.21|sph-1|C38H2.2|sol-2|ZC84.7|H05C05.4|best-1|R13H4.7|C47G2.4|syx-18|R11F4.2|C39H7.4|F14B6.2|toc-1	http://amigo.geneontology.org/amigo/term/GO:0016021	Lm433	elevated	proximal		actin cytoskeleton	Gene Ontology	GO:0015629	2	28	0.00274329	0.0287131	arx-3|hum-2	http://amigo.geneontology.org/amigo/term/GO:0015629	Lm433	decreased	distal		response to heat	Gene Ontology	GO:0009408	2	49	0.00165473	0.0350106	rle-1|sea-2	http://amigo.geneontology.org/amigo/term/GO:0009408	Lm433	decreased	proximal
mitochondrion	Gene Ontology	GO:0005739	8	525	0.0047155	0.0383475	micu-1|C47B2.9|gro-1|Y119D3B.14|hsp-75|pdpr-1|pde-12|ZK1128.1	Lm433		RNA interference	Gene Ontology	GO:0016246	2	36	0.00234354	0.0255191	ddx-17|drh-1	http://amigo.geneontology.org/amigo/term/GO:0016246	Lm433	elevated	proximal		membrane	Gene Ontology	GO:0016020	40	6222	2.01066e-08	4.20898e-06	scav-4|vha-2|gcy-19|laat-1|spe-9|Y53C12B.7|pbo-5|Y41E3.8|ZK673.1|twk-12|aex-4|sra-10|F27D9.2|Y51A2D.21|srbc-48|nkcc-1|Y71A12C.2|rgl-1|gly-10|sph-1|srm-4|C38H2.2|micu-1|atg-16.2|ZC84.7|frpr-1|H05C05.4|best-1|R13H4.7|C47G2.4|syx-18|R11F4.2|F14B6.2|ugt-57|sol-2|che-7|cyp-23A1|toc-1|adm-4|stim-1	http://amigo.geneontology.org/amigo/term/GO:0016020	Lm433	decreased	distal		embryo development ending in birth or egg hatching	Gene Ontology	GO:0009792	6	305	1.75886e-06	0.00035353	lat-1|lip-1|cdk-2|ten-1|tlf-1|ima-3	http://amigo.geneontology.org/amigo/term/GO:0009792	Lm433	decreased	proximal
vacuolar membrane	Gene Ontology	GO:0005774	2	13	0.00235345	0.0266184	vacl-14|vha-2	Lm433		transferase activity	Gene Ontology	GO:0016740	8	942	0.000422656	0.00940869	C38H2.2|rpc-1|sad-1|tpa-1|gly-10|ksr-1|ZK1128.1|mcp-1	http://amigo.geneontology.org/amigo/term/GO:0016740	Lm433	elevated	proximal		integral component of membrane	Gene Ontology	GO:0016021	38	5882	4.69635e-08	7.37328e-06	vha-3|vha-2|gcy-19|laat-1|spe-9|Y53C12B.7|pbo-5|scav-4|ZK673.1|twk-12|sra-10|F27D9.2|Y51A2D.21|srbc-48|nkcc-1|Y71A12C.2|gly-10|sph-1|srm-4|C38H2.2|micu-1|ZC84.7|frpr-1|H05C05.4|best-1|Y41E3.8|R13H4.7|C47G2.4|syx-18|R11F4.2|F14B6.2|ugt-57|sol-2|che-7|cyp-23A1|toc-1|adm-4|stim-1	http://amigo.geneontology.org/amigo/term/GO:0016021	Lm433	decreased	distal		membrane	Gene Ontology	GO:0016020	18	6222	0.000162146	0.0108638	lat-1|lip-1|srh-24|imp-3|eat-16|bli-4|Y39E4B.5|C54D10.5|vps-11|ten-1|slc-25A46|B0403.6|B0041.5|rfth-1|srt-73|col-3|daf-37|twk-29	http://amigo.geneontology.org/amigo/term/GO:0016020	Lm433	decreased	proximal
cytosol	Gene Ontology	GO:0005829	7	451	0.00729582	0.0498548	dsh-1|mex-1|gpd-2|lip-1|Y48B6A.13|F08G12.1|rps-1	Lm433		nucleotidyltransferase activity	Gene Ontology	GO:0016779	2	51	0.00451072	0.0398188	rpc-1|mcp-1	http://amigo.geneontology.org/amigo/term/GO:0016779	Lm433	elevated	proximal		RNA interference	Gene Ontology	GO:0016246	2	36	0.00437411	0.039242	ddx-17|drh-1	http://amigo.geneontology.org/amigo/term/GO:0016246	Lm433	decreased	distal		integral component of membrane	Gene Ontology	GO:0016021	15	5882	0.00249165	0.0417352	lat-1|srh-24|imp-3|bli-4|Y39E4B.5|C54D10.5|ten-1|slc-25A46|B0403.6|B0041.5|rfth-1|srt-73|col-3|daf-37|twk-29	http://amigo.geneontology.org/amigo/term/GO:0016021	Lm433	decreased	proximal
plasma membrane	Gene Ontology	GO:0005886	25	875	2.85275e-12	4.67852e-10	C50D2.2|frm-3|gcy-19|ten-1|cyy-1|spe-9|ptr-6|csk-1|F53B1.8|daf-1|lat-1|C53D5.5|aex-4|eat-16|atg-16.2|frpr-1|daf-37|best-1|C47G2.4|itsn-1|F14B6.2|lip-1|che-7|adm-4|stim-1	Lm433		hydrolase activity	Gene Ontology	GO:0016787	8	831	0.000184251	0.00646777	cyk-3|drh-1|hda-5|mans-3|ddx-17|rnh-1.0|C50F4.16|mcp-1	http://amigo.geneontology.org/amigo/term/GO:0016787	Lm433	elevated	proximal		transferase activity	Gene Ontology	GO:0016740	9	942	0.00083569	0.0154357	C38H2.2|ugt-57|tpa-1|rpc-1|sad-1|csk-1|gly-10|ksr-1|ZK1128.1	http://amigo.geneontology.org/amigo/term/GO:0016740	Lm433	decreased	distal		late endosome membrane	Gene Ontology	GO:0031902	2	23	0.000397012	0.014509	rab-7|vps-11	http://amigo.geneontology.org/amigo/term/GO:0031902	Lm433	decreased	proximal
acetylcholine-gated channel complex	Gene Ontology	GO:0005892	2	8	0.00102486	0.0160073	C09B8.3|F01D5.6	Lm433		establishment of cell polarity	Gene Ontology	GO:0030010	2	12	0.000312366	0.00799657	cyk-3|sad-1	http://amigo.geneontology.org/amigo/term/GO:0030010	Lm433	elevated	proximal		hydrolase activity	Gene Ontology	GO:0016787	8	831	0.00155178	0.0194904	lmd-4|cyk-3|drh-1|rnh-1.0|nas-12|ddx-17|C50F4.16|adm-4	http://amigo.geneontology.org/amigo/term/GO:0016787	Lm433	decreased	distal		regulation of vulval development	Gene Ontology	GO:0040028	2	34	0.000826874	0.0237431	lip-1|cdc-14	http://amigo.geneontology.org/amigo/term/GO:0040028	Lm433	decreased	proximal
glucose metabolic process	Gene Ontology	GO:0006006	2	9	0.00124861	0.0180681	gpd-2|mcp-1	Lm433		proton-transporting two-sector ATPase complex, proton-transporting domain	Gene Ontology	GO:0033177	2	5	7.27035e-05	0.00531774	vha-3|vha-2	http://amigo.geneontology.org/amigo/term/GO:0033177	Lm433	elevated	proximal		establishment of cell polarity	Gene Ontology	GO:0030010	3	12	7.4653e-06	0.000669744	mex-1|cyk-3|sad-1	http://amigo.geneontology.org/amigo/term/GO:0030010	Lm433	decreased	distal		protein homodimerization activity	Gene Ontology	GO:0042803	2	42	0.0012342	0.0310093	lat-1|daf-37	http://amigo.geneontology.org/amigo/term/GO:0042803	Lm433	decreased	proximal
chromatin organization	Gene Ontology	GO:0006325	3	63	0.00410045	0.0366804	jmjd-1.2|hira-1|unc-85	Lm433		proton-transporting V-type ATPase, V0 domain	Gene Ontology	GO:0033179	2	9	0.000189486	0.00646777	vha-3|vha-2	http://amigo.geneontology.org/amigo/term/GO:0033179	Lm433	elevated	proximal		dendrite	Gene Ontology	GO:0030425	4	122	0.000331615	0.0104127	egl-10|sad-1|cyy-1|stim-1	http://amigo.geneontology.org/amigo/term/GO:0030425	Lm433	decreased	distal		oogenesis	Gene Ontology	GO:0048477	2	49	0.00165473	0.0350106	ima-3|lip-1	http://amigo.geneontology.org/amigo/term/GO:0048477	Lm433	decreased	proximal
transcription, DNA-templated	Gene Ontology	GO:0006351	3	35	0.000834955	0.0139254	W06E11.1|hira-1|rpc-1	Lm433		intracellular signal transduction	Gene Ontology	GO:0035556	4	184	0.000448406	0.00956599	gcy-19|tpa-1|sad-1|ksr-1	http://amigo.geneontology.org/amigo/term/GO:0035556	Lm433	elevated	proximal		GTPase regulator activity	Gene Ontology	GO:0030695	2	7	0.000235223	0.00868941	F53A10.2|rgl-1	http://amigo.geneontology.org/amigo/term/GO:0030695	Lm433	decreased	distal		cell division	Gene Ontology	GO:0051301	3	139	0.000632093	0.0195463	cdk-2|lip-1|cdc-14	http://amigo.geneontology.org/amigo/term/GO:0051301	Lm433	decreased	proximal
regulation of transcription, DNA-templated	Gene Ontology	GO:0006355	11	566	0.000132644	0.00395521	nhr-41|nhr-80|zfp-2|mab-9|C34B4.2|hira-1|nhr-31|nhr-2|npp-15|lin-48|nfx-1	Lm433		host cell nucleus	Gene Ontology	GO:0042025	4	315	0.00312866	0.0302241	nhr-41|nhr-80|nhr-2|nhr-31	http://amigo.geneontology.org/amigo/term/GO:0042025	Lm433	elevated	proximal		SNARE complex	Gene Ontology	GO:0031201	2	32	0.00351415	0.0329386	aex-4|syx-18	http://amigo.geneontology.org/amigo/term/GO:0031201	Lm433	decreased	distal		meiotic cell cycle	Gene Ontology	GO:0051321	3	103	0.000268893	0.0120105	cdk-2|lip-1|mog-3	http://amigo.geneontology.org/amigo/term/GO:0051321	Lm433	decreased	proximal
regulation of transcription by RNA polymerase II	Gene Ontology	GO:0006357	7	301	0.000811483	0.0139254	nhr-41|sem-4|bro-1|madf-5|hlh-30|nhr-80|mnat-1	Lm433		positive regulation of cyclin-dependent protein serine/threonine kinase activity	Gene Ontology	GO:0045737	2	8	0.000155223	0.00646777	mnat-1|cyy-1	http://amigo.geneontology.org/amigo/term/GO:0045737	Lm433	elevated	proximal		proton-transporting two-sector ATPase complex, proton-transporting domain	Gene Ontology	GO:0033177	2	5	0.000137678	0.00576414	vha-3|vha-2	http://amigo.geneontology.org/amigo/term/GO:0033177	Lm433	decreased	distal		nucleic acid phosphodiester bond hydrolysis	Gene Ontology	GO:0090305	2	64	0.00275276	0.0442644	pde-12|hpr-9	http://amigo.geneontology.org/amigo/term/GO:0090305	Lm433	decreased	proximal
transcription by RNA polymerase III	Gene Ontology	GO:0006383	3	16	0.000102639	0.00348265	W06E11.1|F26E4.4|rpc-1	Lm433		metal ion binding	Gene Ontology	GO:0046872	14	1381	3.21492e-07	7.90636e-05	ubl-1|nhr-41|C38H2.2|nhr-2|nhr-80|ksr-1|cyk-3|sad-1|tpa-1|rnh-1.0|gly-10|nhr-31|micu-1|nfx-1	http://amigo.geneontology.org/amigo/term/GO:0046872	Lm433	elevated	proximal		proton-transporting V-type ATPase, V0 domain	Gene Ontology	GO:0033179	2	9	0.000358155	0.0107105	vha-3|vha-2	http://amigo.geneontology.org/amigo/term/GO:0033179	Lm433	decreased	distal		Innate Immune System	Reactome	R-CEL-168249	5	557	0.000509997	0.0170849	lat-1|dylt-1|rab-7|lip-1|Y39E4B.5	http://www.reactome.org/cgi-bin/eventbrowser_st_id?ST_ID=R-CEL-168249	Lm433	decreased	proximal
translation	Gene Ontology	GO:0006412	5	209	0.00401741	0.0362673	ubl-1|rpl-18|eef-1G|rps-1|C53D5.5	Lm433		proton-transporting ATPase activity, rotational mechanism	Gene Ontology	GO:0046961	2	18	0.000647434	0.0117748	vha-3|vha-2	http://amigo.geneontology.org/amigo/term/GO:0046961	Lm433	elevated	proximal		intracellular signal transduction	Gene Ontology	GO:0035556	5	184	0.000137527	0.00576414	gcy-19|egl-10|tpa-1|sad-1|ksr-1	http://amigo.geneontology.org/amigo/term/GO:0035556	Lm433	decreased	distal		Immune System	Reactome	R-CEL-168256	7	793	4.0024e-05	0.00402242	lat-1|fbxl-1|dylt-1|lip-1|Y39E4B.5|rab-7|pde-12	http://www.reactome.org/cgi-bin/eventbrowser_st_id?ST_ID=R-CEL-168256	Lm433	decreased	proximal
translational elongation	Gene Ontology	GO:0006414	2	17	0.00378421	0.0354579	Y119D3B.14|eef-1G	Lm433		defense response to Gram-negative bacterium	Gene Ontology	GO:0050829	3	99	0.000958883	0.0148633	tpa-1|fshr-1|thn-1	http://amigo.geneontology.org/amigo/term/GO:0050829	Lm433	elevated	proximal		positive regulation of vulval development	Gene Ontology	GO:0040026	2	38	0.00483691	0.0427828	rgl-1|ksr-1	http://amigo.geneontology.org/amigo/term/GO:0040026	Lm433	decreased	distal		Neutrophil degranulation	Reactome	R-CEL-6798695	4	439	0.001818	0.0365418	lat-1|dylt-1|rab-7|Y39E4B.5	http://www.reactome.org/cgi-bin/eventbrowser_st_id?ST_ID=R-CEL-6798695	Lm433	decreased	proximal
protein phosphorylation	Gene Ontology	GO:0006468	7	438	0.00627426	0.0454554	cdk-2|tpa-1|sad-1|gcy-19|csk-1|ksr-1|daf-1	Lm433		Membrane Trafficking	Reactome	R-CEL-199991	4	292	0.00239241	0.0255191	tbc-17|arx-3|syx-18|F53H1.3	http://www.reactome.org/cgi-bin/eventbrowser_st_id?ST_ID=R-CEL-199991	Lm433	elevated	proximal		positive regulation of cyclin-dependent protein serine/threonine kinase activity	Gene Ontology	GO:0045737	2	8	0.000293532	0.00970199	mnat-1|cyy-1	http://amigo.geneontology.org/amigo/term/GO:0045737	Lm433	decreased	distal
proteolysis	Gene Ontology	GO:0006508	9	365	9.73893e-05	0.00342254	cyk-3|C53D5.5|nep-25|bli-4|imp-3|nas-3|nas-12|T12E12.6|adm-4	Lm433		Fcgamma receptor (FCGR) dependent phagocytosis	Reactome	R-CEL-2029480	2	31	0.0017709	0.0215881	arx-3|tpa-1	http://www.reactome.org/cgi-bin/eventbrowser_st_id?ST_ID=R-CEL-2029480	Lm433	elevated	proximal		metal ion binding	Gene Ontology	GO:0046872	22	1381	1.10879e-11	6.96322e-09	rnh-1.0|nhr-80|micu-1|glb-6|csk-1|gly-10|ksr-1|ubl-1|cyk-3|nhr-2|C15F1.5|C38H2.2|nhr-41|mex-1|sad-1|tpa-1|nas-12|cyp-23A1|nhr-31|nfx-1|adm-4|stim-1	http://amigo.geneontology.org/amigo/term/GO:0046872	Lm433	decreased	distal
steroid biosynthetic process	Gene Ontology	GO:0006694	2	16	0.00339667	0.0337609	Y48B6A.13|F13D11.4	Lm433		Cellular responses to stress	Reactome	R-CEL-2262752	3	164	0.00390084	0.0356648	unc-85|hira-1|npp-15	http://www.reactome.org/cgi-bin/eventbrowser_st_id?ST_ID=R-CEL-2262752	Lm433	elevated	proximal		proton-transporting ATPase activity, rotational mechanism	Gene Ontology	GO:0046961	2	18	0.00121859	0.0168814	vha-3|vha-2	http://amigo.geneontology.org/amigo/term/GO:0046961	Lm433	decreased	distal
ion transport	Gene Ontology	GO:0006811	11	405	6.87262e-06	0.000422666	pbo-5|vha-2|twk-12|micu-1|che-7|egl-36|best-1|F53B1.8|nkcc-1|twk-29|stim-1	Lm433		Formation of Senescence-Associated Heterochromatin Foci (SAHF)	Reactome	R-CEL-2559584	2	8	0.000155223	0.00646777	unc-85|hira-1	http://www.reactome.org/cgi-bin/eventbrowser_st_id?ST_ID=R-CEL-2559584	Lm433	elevated	proximal		Muscarinic acetylcholine receptor 1 and 3 signaling pathway	PANTHER	P00042	2	19	0.00134459	0.0175918	aex-4|tpa-1	http://www.pantherdb.org/pathway/pathwayDiagram.jsp?catAccession=P00042	Lm433	decreased	distal
calcium ion transport	Gene Ontology	GO:0006816	3	30	0.00054972	0.0110393	micu-1|Y41E3.8|stim-1	Lm433		DNA Damage/Telomere Stress Induced Senescence	Reactome	R-CEL-2559586	2	11	0.000268069	0.00722976	unc-85|hira-1	http://www.reactome.org/cgi-bin/eventbrowser_st_id?ST_ID=R-CEL-2559586	Lm433	elevated	proximal		5HT2 type receptor mediated signaling pathway	PANTHER	P04374	2	16	0.000984607	0.0159366	aex-4|tpa-1	http://www.pantherdb.org/pathway/pathwayDiagram.jsp?catAccession=P04374	Lm433	decreased	distal
amino acid transport	Gene Ontology	GO:0006865	2	14	0.0026811	0.0293133	laat-1|C50D2.2	Lm433		SUMOylation	Reactome	R-CEL-2990846	3	101	0.00101425	0.0148633	ddx-17|nhr-2|npp-15	http://www.reactome.org/cgi-bin/eventbrowser_st_id?ST_ID=R-CEL-2990846	Lm433	elevated	proximal		Oxytocin receptor mediated signaling pathway	PANTHER	P04391	2	14	0.000774853	0.0151536	aex-4|tpa-1	http://www.pantherdb.org/pathway/pathwayDiagram.jsp?catAccession=P04391	Lm433	decreased	distal
cell cycle	Gene Ontology	GO:0007049	5	167	0.00156744	0.0211283	cdk-2|lip-1|cdc-14|mnat-1|cyy-1	Lm433		SUMO E3 ligases SUMOylate target proteins	Reactome	R-CEL-3108232	3	98	0.000931938	0.0148633	ddx-17|nhr-2|npp-15	http://www.reactome.org/cgi-bin/eventbrowser_st_id?ST_ID=R-CEL-3108232	Lm433	elevated	proximal		Thyrotropin-releasing hormone receptor signaling pathway	PANTHER	P04394	2	16	0.000984607	0.0159366	aex-4|tpa-1	http://www.pantherdb.org/pathway/pathwayDiagram.jsp?catAccession=P04394	Lm433	decreased	distal
signal transduction	Gene Ontology	GO:0007165	11	413	8.21506e-06	0.00047549	lat-1|rga-5|pbo-5|rgl-1|rga-2|tag-325|cdk-2|gcy-19|frpr-1|ksr-1|daf-37	Lm433		Nuclear Receptor transcription pathway	Reactome	R-CEL-383280	2	53	0.00484918	0.042081	nhr-41|nhr-2	http://www.reactome.org/cgi-bin/eventbrowser_st_id?ST_ID=R-CEL-383280	Lm433	elevated	proximal		Cytokine Signaling in Immune system	Reactome	R-CEL-1280215	4	150	0.000706306	0.015132	aex-4|csk-1|drh-1|ksr-1	http://www.reactome.org/cgi-bin/eventbrowser_st_id?ST_ID=R-CEL-1280215	Lm433	decreased	distal
transmembrane receptor protein serine/threonine kinase signaling pathway	Gene Ontology	GO:0007178	2	7	0.000822511	0.0139254	spp-19|daf-1	Lm433		Metabolism of proteins	Reactome	R-CEL-392499	11	820	4.63263e-07	7.90636e-05	rpl-18|nhr-2|drh-1|C38H2.2|C50F4.16|Y119D3B.14|ddx-17|gly-10|npp-15|toc-1|rps-1	http://www.reactome.org/cgi-bin/eventbrowser_st_id?ST_ID=R-CEL-392499	Lm433	elevated	proximal		Immune System	Reactome	R-CEL-168256	8	793	0.00115902	0.0168814	malt-1|drh-1|aex-4|tpa-1|arx-3|csk-1|ksr-1|stim-1	http://www.reactome.org/cgi-bin/eventbrowser_st_id?ST_ID=R-CEL-168256	Lm433	decreased	distal
transforming growth factor beta receptor signaling pathway	Gene Ontology	GO:0007179	2	17	0.00378421	0.0354579	daf-5|daf-1	Lm433		O-linked glycosylation	Reactome	R-CEL-5173105	2	31	0.0017709	0.0215881	C38H2.2|gly-10	http://www.reactome.org/cgi-bin/eventbrowser_st_id?ST_ID=R-CEL-5173105	Lm433	elevated	proximal		Fcgamma receptor (FCGR) dependent phagocytosis	Reactome	R-CEL-2029480	2	31	0.003313	0.0329386	arx-3|tpa-1	http://www.reactome.org/cgi-bin/eventbrowser_st_id?ST_ID=R-CEL-2029480	Lm433	decreased	distal
G protein-coupled receptor signaling pathway	Gene Ontology	GO:0007186	9	570	0.00220769	0.0258615	lat-1|R11F4.2|srsx-25|fshr-1|eat-16|egl-10|sra-10|frpr-1|daf-37	Lm433		Vesicle-mediated transport	Reactome	R-CEL-5653656	4	298	0.00257152	0.0268464	tbc-17|arx-3|syx-18|F53H1.3	http://www.reactome.org/cgi-bin/eventbrowser_st_id?ST_ID=R-CEL-5653656	Lm433	elevated	proximal		Formation of Senescence-Associated Heterochromatin Foci (SAHF)	Reactome	R-CEL-2559584	2	8	0.000293532	0.00970199	hira-1|unc-85	http://www.reactome.org/cgi-bin/eventbrowser_st_id?ST_ID=R-CEL-2559584	Lm433	decreased	distal
adenylate cyclase-activating G protein-coupled receptor signaling pathway	Gene Ontology	GO:0007189	2	11	0.00175947	0.0221964	lat-1|fshr-1	Lm433		Post-translational protein modification	Reactome	R-CEL-597592	7	564	0.00010328	0.00600374	nhr-2|drh-1|C38H2.2|npp-15|ddx-17|gly-10|C50F4.16	http://www.reactome.org/cgi-bin/eventbrowser_st_id?ST_ID=R-CEL-597592	Lm433	elevated	proximal		DNA Damage/Telomere Stress Induced Senescence	Reactome	R-CEL-2559586	2	11	0.000506214	0.0138218	hira-1|unc-85	http://www.reactome.org/cgi-bin/eventbrowser_st_id?ST_ID=R-CEL-2559586	Lm433	decreased	distal
dopamine receptor signaling pathway	Gene Ontology	GO:0007212	2	12	0.00204618	0.0246723	egl-10|eat-16	Lm433		Rab regulation of trafficking	Reactome	R-CEL-9007101	2	55	0.005199	0.0436375	tbc-17|F53H1.3	http://www.reactome.org/cgi-bin/eventbrowser_st_id?ST_ID=R-CEL-9007101	Lm433	elevated	proximal		SUMOylation	Reactome	R-CEL-2990846	3	101	0.00252809	0.0269091	ddx-17|nhr-2|npp-15	http://www.reactome.org/cgi-bin/eventbrowser_st_id?ST_ID=R-CEL-2990846	Lm433	decreased	distal
Notch signaling pathway	Gene Ontology	GO:0007219	2	19	0.00461777	0.0381839	lip-1|adm-4	Lm433		O-linked glycosylation of mucins	Reactome	R-CEL-913709	2	25	0.00118588	0.0168659	C38H2.2|gly-10	http://www.reactome.org/cgi-bin/eventbrowser_st_id?ST_ID=R-CEL-913709	Lm433	elevated	proximal		SUMO E3 ligases SUMOylate target proteins	Reactome	R-CEL-3108232	3	98	0.00232655	0.0251909	ddx-17|nhr-2|npp-15	http://www.reactome.org/cgi-bin/eventbrowser_st_id?ST_ID=R-CEL-3108232	Lm433	decreased	distal
multicellular organism development	Gene Ontology	GO:0007275	7	450	0.00721314	0.0496344	mab-9|cdk-2|npp-15|ten-1|nhr-80|ima-3|daf-1	Lm433															Metabolism of proteins	Reactome	R-CEL-392499	11	820	1.10114e-05	0.000864395	rpl-18|nhr-2|drh-1|C38H2.2|C50F4.16|Y119D3B.14|ddx-17|gly-10|npp-15|toc-1|rps-1	http://www.reactome.org/cgi-bin/eventbrowser_st_id?ST_ID=R-CEL-392499	Lm433	decreased	distal
gamete generation	Gene Ontology	GO:0007276	2	21	0.00552803	0.0415235	ten-1|ima-3	Lm433															Muscle contraction	Reactome	R-CEL-397014	3	79	0.00128109	0.0171175	mlc-7|twk-12|stim-1	http://www.reactome.org/cgi-bin/eventbrowser_st_id?ST_ID=R-CEL-397014	Lm433	decreased	distal
nervous system development	Gene Ontology	GO:0007399	5	98	0.000151813	0.00426812	dpff-1|sad-1|daf-1|cyy-1|spn-4	Lm433															Signaling by Interleukins	Reactome	R-CEL-449147	3	130	0.0050412	0.0439704	aex-4|csk-1|ksr-1	http://www.reactome.org/cgi-bin/eventbrowser_st_id?ST_ID=R-CEL-449147	Lm433	decreased	distal
protein tyrosine/serine/threonine phosphatase activity	Gene Ontology	GO:0008138	2	16	0.00339667	0.0337609	lip-1|cdc-14	Lm433															Other interleukin signaling	Reactome	R-CEL-449836	3	95	0.0021353	0.0248328	aex-4|csk-1|ksr-1	http://www.reactome.org/cgi-bin/eventbrowser_st_id?ST_ID=R-CEL-449836	Lm433	decreased	distal
peptidase activity	Gene Ontology	GO:0008233	6	227	0.00101077	0.0160073	cyk-3|nas-3|bli-4|imp-3|nas-12|adm-4	Lm433															O-linked glycosylation	Reactome	R-CEL-5173105	2	31	0.003313	0.0329386	C38H2.2|gly-10	http://www.reactome.org/cgi-bin/eventbrowser_st_id?ST_ID=R-CEL-5173105	Lm433	decreased	distal
metallopeptidase activity	Gene Ontology	GO:0008237	5	118	0.000346514	0.00852426	T12E12.6|nas-3|nas-12|adm-4|nep-25	Lm433															CLEC7A (Dectin-1) signaling	Reactome	R-CEL-5607764	2	13	0.000679143	0.015132	malt-1|tpa-1	http://www.reactome.org/cgi-bin/eventbrowser_st_id?ST_ID=R-CEL-5607764	Lm433	decreased	distal
zinc ion binding	Gene Ontology	GO:0008270	9	537	0.00148565	0.0206993	dpff-1|nhr-41|nhr-2|nas-3|nhr-31|nas-12|nhr-80|T12E12.6|nfx-1	Lm433															C-type lectin receptors (CLRs)	Reactome	R-CEL-5621481	2	22	0.00175826	0.0212344	malt-1|tpa-1	http://www.reactome.org/cgi-bin/eventbrowser_st_id?ST_ID=R-CEL-5621481	Lm433	decreased	distal
determination of adult lifespan	Gene Ontology	GO:0008340	8	251	4.25239e-05	0.00199255	sea-2|lmd-3|rle-1|hlh-30|nhr-80|daf-5|gro-1|daf-1	Lm433															MAP2K and MAPK activation	Reactome	R-CEL-5674135	2	35	0.00415087	0.0377789	csk-1|ksr-1	http://www.reactome.org/cgi-bin/eventbrowser_st_id?ST_ID=R-CEL-5674135	Lm433	decreased	distal
response to heat	Gene Ontology	GO:0009408	3	49	0.0020811	0.0246723	rle-1|sea-2|lmd-3	Lm433															Post-translational protein modification	Reactome	R-CEL-597592	7	564	0.000731879	0.015132	nhr-2|drh-1|C38H2.2|npp-15|ddx-17|gly-10|C50F4.16	http://www.reactome.org/cgi-bin/eventbrowser_st_id?ST_ID=R-CEL-597592	Lm433	decreased	distal
hormone-mediated signaling pathway	Gene Ontology	GO:0009755	2	13	0.00235345	0.0266184	fshr-1|nhr-2	Lm433															Metabolism of RNA	Reactome	R-CEL-8953854	5	383	0.00343696	0.0329386	mex-1|rpl-18|rps-1|mnat-1|npp-15	http://www.reactome.org/cgi-bin/eventbrowser_st_id?ST_ID=R-CEL-8953854	Lm433	decreased	distal
embryo development ending in birth or egg hatching	Gene Ontology	GO:0009792	11	305	4.87452e-07	5.32948e-05	lat-1|cyk-3|cdk-2|T12E12.6|lip-1|ten-1|mex-1|csk-1|nhr-31|tlf-1|ima-3	Lm433															O-linked glycosylation of mucins	Reactome	R-CEL-913709	2	25	0.00222477	0.0249492	C38H2.2|gly-10	http://www.reactome.org/cgi-bin/eventbrowser_st_id?ST_ID=R-CEL-913709	Lm433	decreased	distal
proton transmembrane transporter activity	Gene Ontology	GO:0015078	2	20	0.00506341	0.0395428	vha-3|vha-2	Lm433
membrane	Gene Ontology	GO:0016020	80	6222	5.24692e-17	5.16297e-14	spp-19|C47G2.4|K05F1.6|srt-73|scav-4|vha-2|Y39E4B.5|ZK673.1|C54D10.5|srsx-25|nepr-1|B0403.6|laat-1|ptr-6|spe-9|R13H4.7|C50D2.2|F13B12.3|Y53C12B.7|pbo-5|Y41E3.8|cdh-12|egl-36|fshr-1|twk-12|vps-11|aex-4|sra-10|F27D9.2|Y51A2D.21|F53B1.8|nkcc-1|mans-3|daf-1|lat-1|C38H2.2|rgl-1|gly-10|C53D5.5|imp-3|sph-1|srm-4|Y71A12C.2|eat-16|micu-1|atg-16.2|best-1|srh-24|srbc-48|B0041.5|rfth-1|ZC84.7|frpr-1|Y59C2A.2…	Lm433
integral component of membrane	Gene Ontology	GO:0016021	74	5882	4.32651e-15	2.12864e-12	spp-19|slc-25A46|srt-73|vha-3|vha-2|Y39E4B.5|C47G2.4|C54D10.5|R13H4.7|nepr-1|laat-1|ptr-6|spe-9|C50D2.2|F13B12.3|Y53C12B.7|pbo-5|scav-4|cdh-12|K05F1.6|fshr-1|twk-12|B0403.6|sra-10|F27D9.2|Y51A2D.21|F53B1.8|nkcc-1|mans-3|daf-1|lat-1|C38H2.2|ZK673.1|gly-10|C53D5.5|imp-3|sph-1|srm-4|Y71A12C.2|micu-1|egl-36|best-1|srh-24|srbc-48|B0041.5|rfth-1|ZC84.7|frpr-1|Y59C2A.2|daf-37|H05C05.4|twk-29|Y41E3.8|kdi…	Lm433
endosomal transport	Gene Ontology	GO:0016197	2	17	0.00378421	0.0354579	rab-7|itsn-1	Lm433
transferase activity	Gene Ontology	GO:0016740	15	942	7.60235e-05	0.00279841	ugt-57|C18G1.7|C38H2.2|cdk-2|tpa-1|rpc-1|sad-1|rle-1|csk-1|ZK1128.1|gly-10|ksr-1|gro-1|daf-1|mcp-1	Lm433
hydrolase activity	Gene Ontology	GO:0016787	16	831	4.51156e-06	0.000322729	lmd-4|cyk-3|cdc-14|drh-1|hda-5|nas-3|bli-4|lip-1|mans-3|ddx-17|C07E3.9|rnh-1.0|nas-12|C50F4.16|adm-4|mcp-1	Lm433
transmembrane transporter activity	Gene Ontology	GO:0022857	4	144	0.00597577	0.0441436	K05F1.6|nkcc-1|C50D2.2|Y39E4B.5	Lm433
establishment of cell polarity	Gene Ontology	GO:0030010	3	12	4.88899e-05	0.00218671	mex-1|cyk-3|sad-1	Lm433
dendrite	Gene Ontology	GO:0030425	5	122	0.000401391	0.00963339	egl-10|sad-1|fbxl-1|cyy-1|stim-1	Lm433
larval feeding behavior	Gene Ontology	GO:0030536	2	11	0.00175947	0.0221964	csk-1|daf-1	Lm433
GTPase regulator activity	Gene Ontology	GO:0030695	2	7	0.000822511	0.0139254	F53A10.2|rgl-1	Lm433
late endosome membrane	Gene Ontology	GO:0031902	2	23	0.00651343	0.0454554	vps-11|rab-7	Lm433
proton-transporting two-sector ATPase complex, proton-transporting domain	Gene Ontology	GO:0033177	2	5	0.000482877	0.0105589	vha-3|vha-2	Lm433
proton-transporting V-type ATPase, V0 domain	Gene Ontology	GO:0033179	2	9	0.00124861	0.0180681	vha-3|vha-2	Lm433
intracellular signal transduction	Gene Ontology	GO:0035556	8	184	4.91965e-06	0.000322729	gcy-19|dsh-1|vav-1|eat-16|sad-1|egl-10|tpa-1|ksr-1	Lm433
positive regulation of vulval development	Gene Ontology	GO:0040026	3	38	0.00104386	0.0160494	rgl-1|lip-1|ksr-1	Lm433
regulation of vulval development	Gene Ontology	GO:0040028	3	34	0.000771783	0.0139254	lip-1|vav-1|cdc-14	Lm433
histone binding	Gene Ontology	GO:0042393	3	40	0.0011999	0.0180681	dpff-1|jmjd-1.2|unc-85	Lm433
dauer entry	Gene Ontology	GO:0043053	2	17	0.00378421	0.0354579	fbxl-1|daf-1	Lm433
regulation of GTPase activity	Gene Ontology	GO:0043087	2	15	0.0030289	0.0320477	tag-325|eat-16	Lm433
P granule	Gene Ontology	GO:0043186	3	70	0.00543697	0.0411537	alg-4|mex-1|spn-4	Lm433
positive regulation of GTPase activity	Gene Ontology	GO:0043547	4	68	0.000426091	0.00975054	F53A10.2|tag-325|eat-16|rga-2	Lm433
sequence-specific DNA binding	Gene Ontology	GO:0043565	7	408	0.00432666	0.0370211	nhr-41|nhr-2|bro-1|nhr-31|C34B4.2|nhr-80|lin-48	Lm433
nematode male tail tip morphogenesis	Gene Ontology	GO:0045138	4	97	0.00151602	0.0207189	bro-1|mab-9|lin-48|ptr-6	Lm433
positive regulation of cyclin-dependent protein serine/threonine kinase activity	Gene Ontology	GO:0045737	2	8	0.00102486	0.0160073	mnat-1|cyy-1	Lm433
positive regulation of transcription by RNA polymerase II	Gene Ontology	GO:0045944	8	261	5.54809e-05	0.00227472	dpff-1|nhr-2|mab-9|hlh-30|nhr-80|tlf-1|lin-48|daf-1	Lm433
regulation of oviposition	Gene Ontology	GO:0046662	3	48	0.00196801	0.0242066	egl-10|eat-16|T12E12.6	Lm433
metal ion binding	Gene Ontology	GO:0046872	31	1381	2.61003e-12	4.67852e-10	ubl-1|rle-1|rnh-1.0|nhr-80|vav-1|micu-1|jmjd-1.2|tpa-1|glb-6|csk-1|gly-10|ksr-1|dpff-1|cyk-3|nhr-2|nas-3|zfp-2|C15F1.5|C38H2.2|nhr-41|mex-1|bli-4|cdk-2|sad-1|vps-11|nas-12|cyp-23A1|nhr-31|stim-1|adm-4|nfx-1	Lm433
proton-transporting ATPase activity, rotational mechanism	Gene Ontology	GO:0046961	2	18	0.0041913	0.0368236	vha-3|vha-2	Lm433
defense response to Gram-negative bacterium	Gene Ontology	GO:0050829	5	99	0.000158857	0.0043421	tpa-1|fshr-1|hlh-30|thn-1|daf-1	Lm433
defense response to Gram-positive bacterium	Gene Ontology	GO:0050830	3	70	0.00543697	0.0411537	hlh-30|atg-16.2|ksr-1	Lm433
cell division	Gene Ontology	GO:0051301	4	139	0.00529869	0.0407337	cdk-2|lip-1|cdc-14|cyy-1	Lm433
meiotic cell cycle	Gene Ontology	GO:0051321	4	103	0.00187346	0.0233353	cdk-2|lip-1|mog-3|ksr-1	Lm433
transmembrane transport	Gene Ontology	GO:0055085	9	451	0.000447443	0.0100064	C50D2.2|K05F1.6|che-7|egl-36|F27D9.2|Y39E4B.5|F53B1.8|nkcc-1|toc-1	Lm433
transdifferentiation	Gene Ontology	GO:0060290	2	10	0.00149355	0.0206993	cfp-1|sem-4	Lm433
Alzheimer disease-amyloid secretase pathway	PANTHER	P00003	2	20	0.00506341	0.0395428	bli-4|tpa-1	Lm433
Muscarinic acetylcholine receptor 1 and 3 signaling pathway	PANTHER	P00042	2	19	0.00461777	0.0381839	aex-4|tpa-1	Lm433
PDGF signaling pathway	PANTHER	P00047	2	22	0.00601143	0.0441436	tag-325|vav-1	Lm433
5HT2 type receptor mediated signaling pathway	PANTHER	P04374	2	16	0.00339667	0.0337609	aex-4|tpa-1	Lm433
Oxytocin receptor mediated signaling pathway	PANTHER	P04391	2	14	0.0026811	0.0293133	aex-4|tpa-1	Lm433
Thyrotropin-releasing hormone receptor signaling pathway	PANTHER	P04394	2	16	0.00339667	0.0337609	aex-4|tpa-1	Lm433
Antiviral mechanism by IFN-stimulated genes	Reactome	R-CEL-1169410	2	23	0.00651343	0.0454554	pde-12|drh-1	Lm433
Developmental Biology	Reactome	R-CEL-1266738	4	122	0.00338379	0.0337609	rga-5|tpa-1|vav-1|itsn-1	Lm433
Cytokine Signaling in Immune system	Reactome	R-CEL-1280215	7	150	1.25371e-05	0.00064929	vav-1|drh-1|aex-4|lip-1|csk-1|ksr-1|pde-12	Lm433
Adaptive Immune System	Reactome	R-CEL-1280218	6	181	0.000319325	0.00816221	vav-1|zfp-2|tpa-1|T12E12.6|fbxl-1|stim-1	Lm433
Signal Transduction	Reactome	R-CEL-162582	15	738	4.80735e-06	0.000322729	lat-1|rga-5|sem-4|itsn-1|rga-2|tag-325|eat-16|fshr-1|lip-1|tpa-1|arx-3|csk-1|ksr-1|vav-1|daf-1	Lm433
Innate Immune System	Reactome	R-CEL-168249	14	557	9.27647e-07	9.12805e-05	lat-1|F13B12.3|malt-1|drh-1|nep-25|aex-4|dylt-1|lip-1|arx-3|tag-325|tpa-1|Y39E4B.5|F53B1.8|rab-7	Lm433
Immune System	Reactome	R-CEL-168256	22	793	1.07128e-10	1.50591e-08	drh-1|nep-25|pde-12|F13B12.3|fbxl-1|tag-325|dylt-1|aex-4|csk-1|ksr-1|F53B1.8|lat-1|malt-1|vav-1|zfp-2|arx-3|T12E12.6|rab-7|lip-1|tpa-1|Y39E4B.5|stim-1	Lm433
NRAGE signals death through JNK	Reactome	R-CEL-193648	2	19	0.00461777	0.0381839	vav-1|itsn-1	Lm433
p75 NTR receptor-mediated signalling	Reactome	R-CEL-193704	2	23	0.00651343	0.0454554	vav-1|itsn-1	Lm433
Signaling by Rho GTPases	Reactome	R-CEL-194315	6	154	0.000137656	0.00398394	rga-5|vav-1|rga-2|tag-325|arx-3|itsn-1	Lm433
Rho GTPase cycle	Reactome	R-CEL-194840	5	52	8.69798e-06	0.00047549	tag-325|rga-5|vav-1|itsn-1|rga-2	Lm433
Membrane Trafficking	Reactome	R-CEL-199991	6	292	0.003467	0.0341153	syx-18|F53H1.3|arx-3|tbc-17|itsn-1|rab-7	Lm433
Cell death signalling via NRAGE, NRIF and NADE	Reactome	R-CEL-204998	2	19	0.00461777	0.0381839	vav-1|itsn-1	Lm433
Formation of Senescence-Associated Heterochromatin Foci (SAHF)	Reactome	R-CEL-2559584	2	8	0.00102486	0.0160073	hira-1|unc-85	Lm433
DNA Damage/Telomere Stress Induced Senescence	Reactome	R-CEL-2559586	2	11	0.00175947	0.0221964	hira-1|unc-85	Lm433
EPH-Ephrin signaling	Reactome	R-CEL-2682334	2	24	0.00703383	0.0487415	vav-1|itsn-1	Lm433
Metabolism of proteins	Reactome	R-CEL-392499	16	820	3.82793e-06	0.00031389	rpl-18|fbxl-1|drh-1|C50F4.16|zfp-2|bli-4|C38H2.2|eat-16|npp-15|Y119D3B.14|ddx-17|gly-10|nhr-2|rab-7|toc-1|rps-1	Lm433
Axon guidance	Reactome	R-CEL-422475	4	101	0.00174846	0.0221964	rga-5|tpa-1|vav-1|itsn-1	Lm433
Signaling by Interleukins	Reactome	R-CEL-449147	5	130	0.000530554	0.0108764	aex-4|vav-1|csk-1|lip-1|ksr-1	Lm433
Other interleukin signaling	Reactome	R-CEL-449836	4	95	0.00140829	0.0200834	aex-4|csk-1|lip-1|ksr-1	Lm433
CLEC7A (Dectin-1) signaling	Reactome	R-CEL-5607764	2	13	0.00235345	0.0266184	malt-1|tpa-1	Lm433
C-type lectin receptors (CLRs)	Reactome	R-CEL-5621481	2	22	0.00601143	0.0441436	malt-1|tpa-1	Lm433
Vesicle-mediated transport	Reactome	R-CEL-5653656	6	298	0.00381966	0.0354579	syx-18|F53H1.3|arx-3|tbc-17|itsn-1|rab-7	Lm433
Negative regulation of MAPK pathway	Reactome	R-CEL-5675221	2	15	0.0030289	0.0320477	lip-1|ksr-1	Lm433
Post-translational protein modification	Reactome	R-CEL-597592	11	564	0.000128705	0.00395521	fbxl-1|drh-1|zfp-2|bli-4|C38H2.2|npp-15|ddx-17|gly-10|nhr-2|rab-7|C50F4.16	Lm433
Neutrophil degranulation	Reactome	R-CEL-6798695	10	439	7.61682e-05	0.00279841	lat-1|F13B12.3|nep-25|aex-4|dylt-1|tag-325|tpa-1|Y39E4B.5|F53B1.8|rab-7	Lm433
Death Receptor Signalling	Reactome	R-CEL-73887	2	23	0.00651343	0.0454554	vav-1|itsn-1	Lm433
TBC/RABGAPs	Reactome	R-CEL-8854214	2	20	0.00506341	0.0395428	tbc-17|rab-7	Lm433
Rab regulation of trafficking	Reactome	R-CEL-9007101	3	55	0.00284442	0.0307572	tbc-17|rab-7|F53H1.3	Lm433
Antigen activates B Cell Receptor (BCR) leading to generation of second messengers	Reactome	R-CEL-983695	2	7	0.000822511	0.0139254	vav-1|stim-1	Lm433
Signaling by the B Cell Receptor (BCR)	Reactome	R-CEL-983705	2	9	0.00124861	0.0180681	vav-1|stim-1	Lm433
Mucin type O-glycan biosynthesis	KEGG PATHWAY	cel00512	3	11	4.14017e-05	0.00215519	C38H2.2|gly-10|gly-3	Lm533
Arachidonic acid metabolism	KEGG PATHWAY	cel00590	2	18	0.00434014	0.0394826	C07E3.9|C53D5.5	Lm533
Terpenoid backbone biosynthesis	KEGG PATHWAY	cel00900	2	17	0.00391881	0.0378549	Y48B6A.13|idi-1	Lm533
Metabolic pathways	KEGG PATHWAY	cel01100	19	887	1.52735e-07	1.59014e-05	algn-14|uda-1|hex-5|vha-3|C53D5.5|vha-2|acl-6|C38H2.2|ZC434.8|gly-3|Y48B6A.13|C32F10.8|C07E3.9|mans-3|gly-10|ocrl-1|asm-1|idi-1|gro-1	Lm533
Phagosome	KEGG PATHWAY	cel04145	3	63	0.00431043	0.0394826	rab-7|vha-3|vha-2	Lm533
nucleotide binding	Gene Ontology	GO:0000166	15	887	4.81813e-05	0.00225729	ZC487.1|gpa-3|C25F9.2|mak-2|lars-2|tpa-1|ZC434.8|gcy-19|Y48B6A.13|csk-1|ddx-17|ksr-1|kbrl-1|gro-1|mcp-1	Lm533
DNA-binding transcription factor activity, RNA polymerase II-specific	Gene Ontology	GO:0000981	5	127	0.000519483	0.0115894	daf-5|sem-4|elf-1|hlh-30|hlh-8	Lm533
positive regulation of protein phosphorylation	Gene Ontology	GO:0001934	2	15	0.003137	0.0337859	tlf-1|wrm-1	Lm533
nematode larval development	Gene Ontology	GO:0002119	6	212	0.000786467	0.0140475	eor-1|eat-16|mdt-15|csk-1|ksr-1|ima-3	Lm533
molecular_function	Gene Ontology	GO:0003674	6	205	0.000663693	0.0137727	ubl-1|thn-1|lin-66|npp-15|gly-10|kbrl-1	Lm533
nucleic acid binding	Gene Ontology	GO:0003676	9	469	0.000668818	0.0137727	sem-4|C25F9.2|eor-1|spn-4|alg-4|mdt-15|rnp-8|ddx-17|rnh-1.0	Lm533
DNA binding	Gene Ontology	GO:0003677	13	834	0.000332483	0.00873778	ceh-19|nhr-41|C25F9.2|eor-1|tbp-1|hlh-8|nhr-105|elf-1|rpc-1|hira-1|nhr-80|tlf-1|drh-1	Lm533
translation elongation factor activity	Gene Ontology	GO:0003746	2	17	0.00391881	0.0378549	Y119D3B.14|eef-1G	Lm533
carboxypeptidase activity	Gene Ontology	GO:0004180	3	21	0.000221974	0.00718283	ccpp-1|ZC434.9|Y18H1A.9	Lm533
metallocarboxypeptidase activity	Gene Ontology	GO:0004181	3	15	9.14687e-05	0.00395846	ccpp-1|ZC434.9|Y18H1A.9	Lm533
metalloendopeptidase activity	Gene Ontology	GO:0004222	4	106	0.00221128	0.0272628	nep-12|nas-5|Y43F4A.1|nas-3	Lm533
polypeptide N-acetylgalactosaminyltransferase activity	Gene Ontology	GO:0004653	2	5	0.000500402	0.0114574	gly-10|gly-3	Lm533
protein kinase activity	Gene Ontology	GO:0004672	7	400	0.00429282	0.0394826	mak-2|wrm-1|tpa-1|gcy-19|csk-1|ksr-1|F59A6.4	Lm533
ionotropic glutamate receptor activity	Gene Ontology	GO:0004970	2	10	0.0015473	0.0213209	glr-7|glr-2	Lm533
guanyl-nucleotide exchange factor activity	Gene Ontology	GO:0005085	3	54	0.00284714	0.0317591	frm-3|rgl-1|mcp-1	Lm533
calcium ion binding	Gene Ontology	GO:0005509	6	172	0.000269917	0.00807543	micu-1|cdh-12|ncs-5|mlc-7|C07E3.9|mans-3	Lm533
protein binding	Gene Ontology	GO:0005515	16	1095	0.000143764	0.00538828	sol-2|abu-11|capg-2|drh-1|egg-3|spn-4|frm-3|wrm-1|mdt-15|inso-1|sem-4|F53A10.2|daf-5|ima-3|Y43F8B.2|vps-54	Lm533
ATP binding	Gene Ontology	GO:0005524	14	909	0.000222307	0.00718283	ZC487.1|mak-2|lars-2|tpa-1|ZC434.8|gcy-19|Y48B6A.13|csk-1|ddx-17|hsp-75|ksr-1|F59A6.4|gro-1|drh-1	Lm533
extracellular region	Gene Ontology	GO:0005576	7	325	0.0013869	0.0206274	nas-5|thn-1|nas-3|wrt-6|grd-2|C07E3.9|asm-1	Lm533
nucleus	Gene Ontology	GO:0005634	39	2275	1.77685e-11	5.54971e-09	fozi-1|cdc-14|mak-2|wrm-1|nepr-1|rnp-8|ima-3|swan-2|mut-2|nhr-80|tlf-1|F59A6.4|eor-1|nhr-41|jmjd-1.2|mcm-10|tbp-1|mdt-15|daf-5|ubl-1|ceh-19|sem-4|spn-4|C35D10.12|hlh-8|npp-15|nhr-105|hira-1|lin-49|unc-85|W06E11.1|capg-2|bli-4|ddx-17|hlh-30|elf-1|eef-1G|gro-1|xpo-3	Lm533
nuclear pore	Gene Ontology	GO:0005643	3	32	0.000689663	0.0137727	ima-3|xpo-3|npp-15	Lm533
RNA polymerase III complex	Gene Ontology	GO:0005666	2	17	0.00391881	0.0378549	W06E11.1|rpc-1	Lm533
transcription regulator complex	Gene Ontology	GO:0005667	3	58	0.0034518	0.0363409	tlf-1|daf-5|tbp-1	Lm533
transcription factor TFIID complex	Gene Ontology	GO:0005669	2	19	0.00478147	0.0426689	tlf-1|tbp-1	Lm533
cytoplasm	Gene Ontology	GO:0005737	35	1958	7.44011e-11	1.74285e-08	cdc-14|mak-2|egg-3|wrm-1|nepr-1|inso-1|mut-2|F59A6.4|Y43F8B.2|drh-1|idi-1|C34D10.1|ksr-1|daf-5|cka-1|ubl-1|hlh-30|spn-4|C35D10.12|eat-16|mex-1|arx-3|T12E12.6|ima-3|mcp-1|cdka-1|alg-4|lin-66|Y43F4A.1|ddx-17|xpo-3|cyp-23A1|eef-1G|gro-1|rps-1	Lm533
mitochondrion	Gene Ontology	GO:0005739	9	525	0.00144409	0.0211423	micu-1|C47B2.9|acl-6|Y119D3B.14|hsp-75|mrps-30|lars-2|gro-1|ZK1128.1	Lm533
vacuolar membrane	Gene Ontology	GO:0005774	2	13	0.00243773	0.0285767	vacl-14|vha-2	Lm533
plasma membrane	Gene Ontology	GO:0005886	16	875	1.06148e-05	0.00076508	glr-7|lat-1|glr-2|C53D5.5|frm-3|wrt-6|F14B6.2|eat-16|gcy-19|acl-6|csk-1|lgc-54|F53B1.8|pdfr-1|best-1|C50D2.2	Lm533
chromatin organization	Gene Ontology	GO:0006325	3	63	0.00431043	0.0394826	jmjd-1.2|hira-1|unc-85	Lm533
transcription, DNA-templated	Gene Ontology	GO:0006351	3	35	0.000879298	0.0144544	W06E11.1|rpc-1|hira-1	Lm533
DNA-templated transcription, initiation	Gene Ontology	GO:0006352	2	13	0.00243773	0.0285767	tlf-1|tbp-1	Lm533
regulation of transcription by RNA polymerase II	Gene Ontology	GO:0006357	7	301	0.000900886	0.014554	nhr-41|sem-4|mdt-15|elf-1|hlh-8|hlh-30|nhr-80	Lm533
transcription by RNA polymerase III	Gene Ontology	GO:0006383	3	16	0.000108224	0.00440895	W06E11.1|tbp-1|rpc-1	Lm533
translation	Gene Ontology	GO:0006412	6	209	0.000731873	0.0137727	ubl-1|C53D5.5|mrps-30|lars-2|eef-1G|rps-1	Lm533
translational elongation	Gene Ontology	GO:0006414	2	17	0.00391881	0.0378549	Y119D3B.14|eef-1G	Lm533
proteolysis	Gene Ontology	GO:0006508	12	365	4.59477e-07	4.3053e-05	nas-5|C53D5.5|imp-3|bli-4|T12E12.6|ZC434.9|Y18H1A.9|nep-12|Y43F4A.1|nas-3|wrt-6|ccpp-1	Lm533
lipid metabolic process	Gene Ontology	GO:0006629	6	207	0.000697138	0.0137727	nepr-1|acl-6|Y40C5A.4|Y48B6A.13|C07E3.9|asm-1	Lm533
ion transport	Gene Ontology	GO:0006811	10	405	4.60735e-05	0.00225729	glr-7|micu-1|glr-2|vha-2|twk-7|egl-36|lgc-54|F53B1.8|nkcc-1|best-1	Lm533
amino acid transport	Gene Ontology	GO:0006865	2	14	0.00277694	0.0313494	laat-1|C50D2.2	Lm533
signal transduction	Gene Ontology	GO:0007165	9	413	0.000273096	0.00807543	lat-1|rga-5|gpa-3|rgl-1|gcy-19|ocrl-1|lgc-54|ksr-1|pdfr-1	Lm533
adenylate cyclase-activating G protein-coupled receptor signaling pathway	Gene Ontology	GO:0007189	3	11	4.14017e-05	0.00215519	lat-1|fshr-1|pdfr-1	Lm533
Ras protein signal transduction	Gene Ontology	GO:0007265	2	15	0.003137	0.0337859	eor-1|ksr-1	Lm533
cell-cell signaling	Gene Ontology	GO:0007267	2	11	0.00182269	0.0227715	wrt-6|grd-2	Lm533
multicellular organism development	Gene Ontology	GO:0007275	9	450	0.000501339	0.0114574	ceh-19|egg-3|wrt-6|wrm-1|grd-2|hlh-8|npp-15|nhr-80|ima-3	Lm533
mesodermal cell fate specification	Gene Ontology	GO:0007501	2	14	0.00277694	0.0313494	fozi-1|hlh-8	Lm533
biological_process	Gene Ontology	GO:0008150	3	69	0.00549781	0.0468314	ubl-1|kbrl-1|gly-10	Lm533
peptidase activity	Gene Ontology	GO:0008233	7	227	0.000174794	0.006066	nas-5|nas-3|bli-4|imp-3|Y43F4A.1|wrt-6|ccpp-1	Lm533
metallopeptidase activity	Gene Ontology	GO:0008237	6	118	3.70325e-05	0.00215519	nas-5|nas-3|nep-12|Y43F4A.1|T12E12.6|ccpp-1	Lm533
zinc ion binding	Gene Ontology	GO:0008270	9	537	0.00167972	0.0227715	nas-5|nhr-41|nas-3|T12E12.6|ZC434.9|Y18H1A.9|nhr-105|nhr-80|ccpp-1	Lm533
isoprenoid biosynthetic process	Gene Ontology	GO:0008299	2	7	0.000852262	0.0142602	Y48B6A.13|idi-1	Lm533
determination of adult lifespan	Gene Ontology	GO:0008340	7	251	0.000316178	0.00871349	gpa-3|eor-1|mdt-15|hlh-30|nhr-80|daf-5|gro-1	Lm533
embryo development ending in birth or egg hatching	Gene Ontology	GO:0009792	9	305	2.92494e-05	0.00195762	lat-1|wrm-1|mdt-15|mex-1|csk-1|mut-2|T12E12.6|tlf-1|ima-3	Lm533
positive regulation of gene expression	Gene Ontology	GO:0010628	3	69	0.00549781	0.0468314	tpa-1|gpa-3|hlh-30	Lm533
proton transmembrane transporter activity	Gene Ontology	GO:0015078	2	20	0.00524261	0.0454845	vha-3|vha-2	Lm533
amino acid transmembrane transporter activity	Gene Ontology	GO:0015171	2	11	0.00182269	0.0227715	slc-36.4|C50D2.2	Lm533
ligand-gated ion channel activity	Gene Ontology	GO:0015276	2	10	0.0015473	0.0213209	glr-7|glr-2	Lm533
membrane	Gene Ontology	GO:0016020	74	6222	2.19537e-13	2.05707e-10	fshr-1|srsx-1|F56H11.2|C50D2.2|gly-3|Y38C1AA.1|F20D12.7|twk-7|gcy-19|nepr-1|laat-1|Y43F4A.1|lron-2|acl-6|pdfr-1|glr-7|algn-14|micu-1|glr-2|cdh-12|vha-2|Y40C5A.4|T10H9.1|C53A5.13|C34D10.1|F13B12.3|col-173|lgc-54|nep-12|F53B1.8|nkcc-1|mans-3|F27D9.2|lat-1|slc-36.4|F13G3.7|T19D7.7|rgl-1|gly-10|C53D5.5|imp-3|sph-1|wrt-6|C38H2.2|eat-16|ZC84.7|sre-1|egl-36|rfth-1|molo-1|T20F10.2|H05C05.4|dct-15|best-1|…	Lm533
integral component of membrane	Gene Ontology	GO:0016021	69	5882	3.878e-12	1.81684e-09	fshr-1|srsx-1|F56H11.2|C50D2.2|vha-3|gly-3|Y38C1AA.1|F20D12.7|twk-7|gcy-19|nepr-1|laat-1|lron-2|acl-6|pdfr-1|glr-7|algn-14|micu-1|glr-2|cdh-12|vha-2|Y40C5A.4|T10H9.1|C53A5.13|C34D10.1|F13B12.3|col-173|lgc-54|F53B1.8|nkcc-1|mans-3|F27D9.2|lat-1|slc-36.4|F13G3.7|T19D7.7|gly-10|C53D5.5|imp-3|sph-1|nep-12|C38H2.2|ZC84.7|sre-1|egl-36|rfth-1|molo-1|T20F10.2|H05C05.4|dct-15|best-1|Y41E3.8|slc-25A46|sol-…	Lm533
RNA interference	Gene Ontology	GO:0016246	3	36	0.000949124	0.0150734	ddx-17|drh-1|mut-2	Lm533
protein autoprocessing	Gene Ontology	GO:0016540	2	17	0.00391881	0.0378549	wrt-6|grd-2	Lm533
transferase activity	Gene Ontology	GO:0016740	15	942	9.29414e-05	0.00395846	mak-2|C18G1.7|gly-3|acl-6|C38H2.2|tpa-1|rpc-1|ZC434.8|csk-1|gly-10|ksr-1|oxi-1|gro-1|ZK1128.1|mcp-1	Lm533
nucleotidyltransferase activity	Gene Ontology	GO:0016779	3	51	0.00243985	0.0285767	rpc-1|mut-2|mcp-1	Lm533
hydrolase activity	Gene Ontology	GO:0016787	20	831	1.106e-08	1.7272e-06	nas-5|uda-1|cdc-14|T22C1.8|hda-5|nas-3|bli-4|idi-1|Y43F4A.1|mans-3|ddx-17|C07E3.9|wrt-6|rnh-1.0|ocrl-1|asm-1|mcp-1|C50F4.16|ccpp-1|drh-1	Lm533
midbody	Gene Ontology	GO:0030496	2	17	0.00391881	0.0378549	R11D1.10|cdc-14	Lm533
GTPase regulator activity	Gene Ontology	GO:0030695	2	7	0.000852262	0.0142602	F53A10.2|rgl-1	Lm533
cortical actin cytoskeleton organization	Gene Ontology	GO:0030866	2	18	0.00434014	0.0394826	fozi-1|egg-3	Lm533
pre-miRNA processing	Gene Ontology	GO:0031054	2	10	0.0015473	0.0213209	ddx-17|mut-2	Lm533
proton-transporting two-sector ATPase complex, proton-transporting domain	Gene Ontology	GO:0033177	2	5	0.000500402	0.0114574	vha-3|vha-2	Lm533
proton-transporting V-type ATPase, V0 domain	Gene Ontology	GO:0033179	2	9	0.00129362	0.0195503	vha-3|vha-2	Lm533
ionotropic glutamate receptor signaling pathway	Gene Ontology	GO:0035235	2	11	0.00182269	0.0227715	glr-7|glr-2	Lm533
intracellular signal transduction	Gene Ontology	GO:0035556	5	184	0.00255306	0.0295336	gcy-19|tpa-1|eat-16|mak-2|ksr-1	Lm533
polar body extrusion after meiotic divisions	Gene Ontology	GO:0040038	2	21	0.00572334	0.0478818	cdc-14|egg-3	Lm533
histone binding	Gene Ontology	GO:0042393	3	40	0.00126322	0.0194038	jmjd-1.2|lin-49|unc-85	Lm533
pharyngeal pumping	Gene Ontology	GO:0043050	2	15	0.003137	0.0337859	nas-5|csk-1	Lm533
P granule	Gene Ontology	GO:0043186	3	70	0.00571285	0.0478818	alg-4|mex-1|spn-4	Lm533
positive regulation of transcription, DNA-templated	Gene Ontology	GO:0045893	4	35	4.13863e-05	0.00215519	cfp-1|mdt-15|tbp-1|hlh-8	Lm533
metal ion binding	Gene Ontology	GO:0046872	28	1381	4.77856e-10	8.95503e-08	gpa-3|mak-2|gly-3|rnh-1.0|nhr-80|micu-1|jmjd-1.2|tpa-1|csk-1|gly-10|ksr-1|ubl-1|nas-5|phf-30|nas-3|C38H2.2|nhr-41|nhr-105|mex-1|asm-1|lin-49|uda-1|bli-4|F49E10.2|Y43F4A.1|R11D1.10|cyp-23A1|ccpp-1	Lm533
proton-transporting ATPase activity, rotational mechanism	Gene Ontology	GO:0046961	2	18	0.00434014	0.0394826	vha-3|vha-2	Lm533
defense response to Gram-negative bacterium	Gene Ontology	GO:0050829	5	99	0.000172656	0.006066	fshr-1|tpa-1|gpa-3|thn-1|hlh-30	Lm533
protein homooligomerization	Gene Ontology	GO:0051260	3	51	0.00243985	0.0285767	inso-1|egl-36|T23G5.3	Lm533
transdifferentiation	Gene Ontology	GO:0060290	2	10	0.0015473	0.0213209	cfp-1|sem-4	Lm533
Alzheimer disease-amyloid secretase pathway	PANTHER	P00003	2	20	0.00524261	0.0454845	bli-4|tpa-1	Lm533
VEGF signaling pathway	PANTHER	P00056	2	11	0.00182269	0.0227715	tpa-1|mak-2	Lm533
Developmental Biology	Reactome	R-CEL-1266738	4	122	0.00360668	0.0375496	rga-5|tpa-1|wrm-1|cdka-1	Lm533
Adaptive Immune System	Reactome	R-CEL-1280218	6	181	0.000351277	0.00889584	T23G5.3|fbxl-1|tpa-1|T12E12.6|oxi-1|tag-30	Lm533
Metabolism	Reactome	R-CEL-1430728	14	938	0.000303474	0.00861683	slc-36.4|uda-1|C53D5.5|idi-1|acl-6|T19D7.7|ZC434.8|egl-36|C32F10.8|ocrl-1|C07E3.9|asm-1|cka-1|ZK1128.1	Lm533
Glycerophospholipid biosynthesis	Reactome	R-CEL-1483206	4	77	0.000712115	0.0137727	acl-6|cka-1|T19D7.7|C07E3.9	Lm533
Phospholipid metabolism	Reactome	R-CEL-1483257	5	110	0.000275789	0.00807543	acl-6|ocrl-1|T19D7.7|C07E3.9|cka-1	Lm533
Signal Transduction	Reactome	R-CEL-162582	15	738	5.97469e-06	0.000508935	lat-1|rga-5|sem-4|T19D7.7|mak-2|tpa-1|wrm-1|eat-16|arx-3|fshr-1|csk-1|gpa-3|ocrl-1|drd-5|ksr-1	Lm533
Innate Immune System	Reactome	R-CEL-168249	11	557	0.000135432	0.00528748	lat-1|F13B12.3|mak-2|dylt-1|wrm-1|tpa-1|arx-3|nep-12|F53B1.8|rab-7|drh-1	Lm533
Immune System	Reactome	R-CEL-168256	18	793	1.43636e-07	1.59014e-05	lat-1|F13B12.3|T12E12.6|T23G5.3|fbxl-1|mak-2|dylt-1|tpa-1|wrm-1|arx-3|csk-1|drh-1|ksr-1|F53B1.8|oxi-1|rab-7|tag-30|nep-12	Lm533
Signaling by VEGF	Reactome	R-CEL-194138	3	33	0.000749634	0.0137727	tpa-1|wrm-1|mak-2	Lm533
Formation of Senescence-Associated Heterochromatin Foci (SAHF)	Reactome	R-CEL-2559584	2	8	0.00106187	0.0165828	hira-1|unc-85	Lm533
DNA Damage/Telomere Stress Induced Senescence	Reactome	R-CEL-2559586	2	11	0.00182269	0.0227715	hira-1|unc-85	Lm533
Signaling by GPCR	Reactome	R-CEL-372790	6	215	0.000844153	0.0142602	lat-1|fshr-1|gpa-3|T19D7.7|eat-16|tpa-1	Lm533
Transport of small molecules	Reactome	R-CEL-382551	7	379	0.0032196	0.0342814	slc-36.4|F13B12.3|micu-1|C09D4.1|F53B1.8|toc-1|best-1	Lm533
GPCR downstream signalling	Reactome	R-CEL-388396	5	211	0.00450519	0.0405901	eat-16|tpa-1|gpa-3|T19D7.7|fshr-1	Lm533
Metabolism of proteins	Reactome	R-CEL-392499	19	820	4.66964e-08	6.25064e-06	gpa-3|fbxl-1|glr-2|C50F4.16|T23G5.3|bli-4|C38H2.2|eat-16|npp-15|Y119D3B.14|ddx-17|swan-2|mrps-30|gly-10|rab-7|tag-30|toc-1|rps-1|drh-1	Lm533
VEGFA-VEGFR2 Pathway	Reactome	R-CEL-4420097	3	33	0.000749634	0.0137727	tpa-1|wrm-1|mak-2	Lm533
Butyrate Response Factor 1 (BRF1) binds and destabilizes mRNA	Reactome	R-CEL-450385	2	17	0.00391881	0.0378549	mex-1|mak-2	Lm533
Metabolism of lipids	Reactome	R-CEL-556833	8	340	0.000363163	0.00895483	C53D5.5|idi-1|acl-6|T19D7.7|ocrl-1|C07E3.9|asm-1|cka-1	Lm533
Post-translational protein modification	Reactome	R-CEL-597592	13	564	6.92174e-06	0.000540472	T23G5.3|fbxl-1|glr-2|bli-4|C38H2.2|npp-15|ddx-17|swan-2|gly-10|rab-7|tag-30|C50F4.16|drh-1	Lm533
Neutrophil degranulation	Reactome	R-CEL-6798695	8	439	0.00181372	0.0227715	lat-1|F13B12.3|dylt-1|wrm-1|tpa-1|nep-12|F53B1.8|rab-7	Lm533
TBC/RABGAPs	Reactome	R-CEL-8854214	2	20	0.00524261	0.0454845	tbc-17|rab-7	Lm533
Neddylation	Reactome	R-CEL-8951664	4	76	0.000679553	0.0137727	swan-2|tag-30|T23G5.3|fbxl-1	Lm533
Antigen processing: Ubiquitination & Proteasome degradation	Reactome	R-CEL-983168	5	115	0.00033571	0.00873778	oxi-1|tag-30|T23G5.3|fbxl-1|T12E12.6	Lm533
Class I MHC mediated antigen processing & presentation	Reactome	R-CEL-983169	5	140	0.000794573	0.0140475	oxi-1|tag-30|T23G5.3|fbxl-1|T12E12.6	Lm533

## Sheet: D
#Term	Database	ID	Input number	Background number	P-Value	Corrected P-Value	Input	Hyperlink					#Term	Database	ID	Input number	Background number	P-Value	Corrected P-Value	Input	Hyperlink	type	utr		#Term	Database	ID	Input number	Background number	P-Value	Corrected P-Value	Input	Hyperlink	type	utr		#Term	Database	ID	Input number	Background number	P-Value	Corrected P-Value	Input	Hyperlink	type	utr		#Term
Mucin type O-glycan biosynthesis	KEGG PATHWAY	cel00512	3	11	4.14017e-05	0.00215519	C38H2.2|gly-10|gly-3	http://www.genome.jp/kegg-bin/show_pathway?cel00512/cel:CELE_ZK688.8%09red/cel:CELE_C38H2.2%09red/cel:CELE_Y45F10D.3%09red					Metabolic pathways	KEGG PATHWAY	cel01100	9	887	0.000146059	0.00747822	uda-1|vha-3|vha-2|idi-1|hex-5|C32F10.8|gly-10|asm-1|mans-3	http://www.genome.jp/kegg-bin/show_pathway?cel01100/cel:CELE_K06H7.9%09red/cel:CELE_Y38F2AL.4%09red/cel:CELE_K08H10.4%09red/cel:CELE_C32F10.8%09red/cel:CELE_R10E11.2%09red/cel:CELE_Y45F10D.3%09red/cel:CELE_T03G11.4%09red/cel:CELE_Y70D2A.2%09red/cel:CELE_B0252.2%09red	elevated	proximal		Mucin type O-glycan biosynthesis	KEGG PATHWAY	cel00512	2	11	0.000161698	0.00540072	C38H2.2|gly-3	http://www.genome.jp/kegg-bin/show_pathway?cel00512/cel:CELE_ZK688.8%09red/cel:CELE_C38H2.2%09red	elevated	distal		Mucin type O-glycan biosynthesis	KEGG PATHWAY	cel00512	2	11	0.000104157	0.00386391	C38H2.2|gly-3	http://www.genome.jp/kegg-bin/show_pathway?cel00512/cel:CELE_ZK688.8%09red/cel:CELE_C38H2.2%09red	decreased	proximal		Terpenoid backbone biosynthesis
Arachidonic acid metabolism	KEGG PATHWAY	cel00590	2	18	0.00434014	0.0394826	C07E3.9|C53D5.5	http://www.genome.jp/kegg-bin/show_pathway?cel00590/cel:CELE_C07E3.9%09red/cel:CELE_C53D5.5%09red					Lysosome	KEGG PATHWAY	cel04142	3	99	0.00144449	0.0211308	asm-1|vha-3|vha-2	http://www.genome.jp/kegg-bin/show_pathway?cel04142/cel:CELE_B0252.2%09red/cel:CELE_Y38F2AL.4%09red/cel:CELE_R10E11.2%09red	elevated	proximal		Metabolic pathways	KEGG PATHWAY	cel01100	7	887	0.000324541	0.00981109	algn-14|gly-3|C38H2.2|ZC434.8|C07E3.9|ocrl-1|gro-1	http://www.genome.jp/kegg-bin/show_pathway?cel01100/cel:CELE_ZC434.8%09red/cel:CELE_ZC395.6%09red/cel:CELE_C07E3.9%09red/cel:CELE_C38H2.2%09red/cel:CELE_M02B7.4%09red/cel:CELE_C16C2.3%09red/cel:CELE_ZK688.8%09red	elevated	distal		Metabolic pathways	KEGG PATHWAY	cel01100	5	887	0.00386908	0.0325354	algn-14|C38H2.2|ZC434.8|gro-1|gly-3	http://www.genome.jp/kegg-bin/show_pathway?cel01100/cel:CELE_ZK688.8%09red/cel:CELE_C38H2.2%09red/cel:CELE_ZC395.6%09red/cel:CELE_ZC434.8%09red/cel:CELE_M02B7.4%09red	decreased	proximal		Metabolic pathways
Terpenoid backbone biosynthesis	KEGG PATHWAY	cel00900	2	17	0.00391881	0.0378549	Y48B6A.13|idi-1	http://www.genome.jp/kegg-bin/show_pathway?cel00900/cel:CELE_Y48B6A.13%09red/cel:CELE_K06H7.9%09red					tRNA binding	Gene Ontology	GO:0000049	2	31	0.00234251	0.0299841	C35D10.12|xpo-3	http://amigo.geneontology.org/amigo/term/GO:0000049	elevated	proximal		nucleic acid binding	Gene Ontology	GO:0003676	5	469	0.000652311	0.0145248	alg-4|C25F9.2|eor-1|mdt-15|spn-4	http://amigo.geneontology.org/amigo/term/GO:0003676	elevated	distal		reproduction	Gene Ontology	GO:0000003	2	102	0.0066812	0.0371353	ima-3|eat-16	http://amigo.geneontology.org/amigo/term/GO:0000003	decreased	proximal		RNA polymerase
Metabolic pathways	KEGG PATHWAY	cel01100	19	887	1.52735e-07	1.59014e-05	algn-14|uda-1|hex-5|vha-3|C53D5.5|vha-2|acl-6|C38H2.2|ZC434.8|gly-3|Y48B6A.13|C32F10.8|C07E3.9|mans-3|gly-10|ocrl-1|asm-1|idi-1|gro-1	http://www.genome.jp/kegg-bin/show_pathway?cel01100/cel:CELE_F08F3.2%09red/cel:CELE_ZC434.8%09red/cel:CELE_K06H7.9%09red/cel:CELE_ZC395.6%09red/cel:CELE_C07E3.9%09red/cel:CELE_K08H10.4%09red/cel:CELE_Y48B6A.13%09red/cel:CELE_C38H2.2%09red/cel:CELE_C32F10.8%09red/cel:CELE_C16C2.3%09red/cel:CELE_R10E11.2%09red/cel:CELE_Y38F2AL.4%09red/cel:CELE_Y45F10D.3%09red/cel:CELE_T03G11.4%09red/cel:CELE_M02B7.…					mitotic sister chromatid segregation	Gene Ontology	GO:0000070	2	32	0.00248541	0.0302984	capg-2|hira-1	http://amigo.geneontology.org/amigo/term/GO:0000070	elevated	proximal		extracellular region	Gene Ontology	GO:0005576	4	325	0.0013864	0.0257253	wrt-6|nas-3|C07E3.9|nas-5	http://amigo.geneontology.org/amigo/term/GO:0005576	elevated	distal		negative regulation of transcription by RNA polymerase II	Gene Ontology	GO:0000122	2	166	0.0166853	0.045419	tlf-1|daf-5	http://amigo.geneontology.org/amigo/term/GO:0000122	decreased	proximal		Lysosome
Phagosome	KEGG PATHWAY	cel04145	3	63	0.00431043	0.0394826	rab-7|vha-3|vha-2	http://www.genome.jp/kegg-bin/show_pathway?cel04145/cel:CELE_W03C9.3%09red/cel:CELE_Y38F2AL.4%09red/cel:CELE_R10E11.2%09red					nucleotide binding	Gene Ontology	GO:0000166	7	887	0.00334172	0.0364034	ksr-1|gcy-19|tpa-1|ddx-17|lars-2|kbrl-1|mcp-1	http://amigo.geneontology.org/amigo/term/GO:0000166	elevated	proximal		nucleus	Gene Ontology	GO:0005634	12	2275	0.000104218	0.00386763	jmjd-1.2|cdc-14|eor-1|spn-4|bli-4|mdt-15|nepr-1|swan-2|mut-2|tlf-1|ima-3|gro-1	http://amigo.geneontology.org/amigo/term/GO:0005634	elevated	distal		nucleotide binding	Gene Ontology	GO:0000166	4	887	0.0204248	0.0465428	ZC487.1|gro-1|mak-2|ZC434.8	http://amigo.geneontology.org/amigo/term/GO:0000166	decreased	proximal		mitotic sister chromatid segregation
nucleotide binding	Gene Ontology	GO:0000166	15	887	4.81813e-05	0.00225729	ZC487.1|gpa-3|C25F9.2|mak-2|lars-2|tpa-1|ZC434.8|gcy-19|Y48B6A.13|csk-1|ddx-17|ksr-1|kbrl-1|gro-1|mcp-1	http://amigo.geneontology.org/amigo/term/GO:0000166					molecular_function	Gene Ontology	GO:0003674	5	205	9.78079e-05	0.00607869	ubl-1|kbrl-1|thn-1|gly-10|npp-15	http://amigo.geneontology.org/amigo/term/GO:0003674	elevated	proximal		cytoplasm	Gene Ontology	GO:0005737	10	1958	0.000539463	0.01386	cdc-14|cyp-23A1|spn-4|alg-4|nepr-1|C34D10.1|mut-2|T12E12.6|ima-3|gro-1	http://amigo.geneontology.org/amigo/term/GO:0005737	elevated	distal		activation of MAPK activity	Gene Ontology	GO:0000187	1	18	0.0220288	0.0475506	wrm-1	http://amigo.geneontology.org/amigo/term/GO:0000187	decreased	proximal		molecular_function
DNA-binding transcription factor activity, RNA polymerase II-specific	Gene Ontology	GO:0000981	5	127	0.000519483	0.0115894	daf-5|sem-4|elf-1|hlh-30|hlh-8	http://amigo.geneontology.org/amigo/term/GO:0000981					DNA binding	Gene Ontology	GO:0003677	8	834	0.00049896	0.0106445	nhr-41|drh-1|tbp-1|hlh-8|nhr-105|rpc-1|hira-1|nhr-80	http://amigo.geneontology.org/amigo/term/GO:0003677	elevated	proximal		proteolysis	Gene Ontology	GO:0006508	6	365	1.74967e-05	0.00146098	nas-5|nas-3|bli-4|T12E12.6|wrt-6|ccpp-1	http://amigo.geneontology.org/amigo/term/GO:0006508	elevated	distal		astral microtubule	Gene Ontology	GO:0000235	1	8	0.0104947	0.038446	cdc-14	http://amigo.geneontology.org/amigo/term/GO:0000235	decreased	proximal		DNA binding
positive regulation of protein phosphorylation	Gene Ontology	GO:0001934	2	15	0.003137	0.0337859	tlf-1|wrm-1	http://amigo.geneontology.org/amigo/term/GO:0001934					structural constituent of ribosome	Gene Ontology	GO:0003735	3	143	0.00399129	0.0408708	ubl-1|mrps-30|rps-1	http://amigo.geneontology.org/amigo/term/GO:0003735	elevated	proximal		phospholipid metabolic process	Gene Ontology	GO:0006644	2	27	0.000829076	0.017307	T19D7.7|C07E3.9	http://amigo.geneontology.org/amigo/term/GO:0006644	elevated	distal		DNA-binding transcription factor activity, RNA polymerase II-specific	Gene Ontology	GO:0000981	2	127	0.0101087	0.038446	daf-5|elf-1	http://amigo.geneontology.org/amigo/term/GO:0000981	decreased	proximal		RNA binding
nematode larval development	Gene Ontology	GO:0002119	6	212	0.000786467	0.0140475	eor-1|eat-16|mdt-15|csk-1|ksr-1|ima-3	http://amigo.geneontology.org/amigo/term/GO:0002119					translation elongation factor activity	Gene Ontology	GO:0003746	2	17	0.000773765	0.0132056	Y119D3B.14|eef-1G	http://amigo.geneontology.org/amigo/term/GO:0003746	elevated	proximal		peptidase activity	Gene Ontology	GO:0008233	5	227	2.34891e-05	0.00153423	bli-4|nas-5|nas-3|ccpp-1|wrt-6	http://amigo.geneontology.org/amigo/term/GO:0008233	elevated	distal		endodermal cell fate specification	Gene Ontology	GO:0001714	1	17	0.0208814	0.0465428	wrm-1	http://amigo.geneontology.org/amigo/term/GO:0001714	decreased	proximal		translation elongation factor activity
molecular_function	Gene Ontology	GO:0003674	6	205	0.000663693	0.0137727	ubl-1|thn-1|lin-66|npp-15|gly-10|kbrl-1	http://amigo.geneontology.org/amigo/term/GO:0003674					ionotropic glutamate receptor activity	Gene Ontology	GO:0004970	2	10	0.000301611	0.00835739	glr-7|glr-2	http://amigo.geneontology.org/amigo/term/GO:0004970	elevated	proximal		metallopeptidase activity	Gene Ontology	GO:0008237	4	118	3.18334e-05	0.00153423	nas-5|nas-3|ccpp-1|T12E12.6	http://amigo.geneontology.org/amigo/term/GO:0008237	elevated	distal		positive regulation of protein phosphorylation	Gene Ontology	GO:0001934	2	15	0.000181063	0.00558278	tlf-1|wrm-1	http://amigo.geneontology.org/amigo/term/GO:0001934	decreased	proximal		calcium ion binding
nucleic acid binding	Gene Ontology	GO:0003676	9	469	0.000668818	0.0137727	sem-4|C25F9.2|eor-1|spn-4|alg-4|mdt-15|rnp-8|ddx-17|rnh-1.0	http://amigo.geneontology.org/amigo/term/GO:0003676					calcium ion binding	Gene Ontology	GO:0005509	4	172	0.000599049	0.0117966	micu-1|ncs-5|mans-3|cdh-12	http://amigo.geneontology.org/amigo/term/GO:0005509	elevated	proximal		embryo development ending in birth or egg hatching	Gene Ontology	GO:0009792	6	305	6.44806e-06	0.000717884	lat-1|mdt-15|mut-2|T12E12.6|tlf-1|ima-3	http://amigo.geneontology.org/amigo/term/GO:0009792	elevated	distal		nematode larval development	Gene Ontology	GO:0002119	4	212	0.000123165	0.00414281	ima-3|eat-16|eor-1|mdt-15	http://amigo.geneontology.org/amigo/term/GO:0002119	decreased	proximal		ATP binding
DNA binding	Gene Ontology	GO:0003677	13	834	0.000332483	0.00873778	ceh-19|nhr-41|C25F9.2|eor-1|tbp-1|hlh-8|nhr-105|elf-1|rpc-1|hira-1|nhr-80|tlf-1|drh-1	http://amigo.geneontology.org/amigo/term/GO:0003677					ATP binding	Gene Ontology	GO:0005524	7	909	0.00381516	0.0398646	drh-1|lars-2|gcy-19|tpa-1|ddx-17|ksr-1|F59A6.4	http://amigo.geneontology.org/amigo/term/GO:0005524	elevated	proximal		membrane	Gene Ontology	GO:0016020	24	6222	3.70522e-06	0.000618772	C50D2.2|gly-3|F20D12.7|T19D7.7|slc-25A46|nepr-1|algn-14|Y40C5A.4|C53A5.13|C34D10.1|lgc-54|lat-1|rgl-1|wrt-6|C38H2.2|ocrl-1|cox-18|bli-4|B0403.6|drd-5|cyp-23A1|rfth-1|ZC328.3|T09F3.2	http://amigo.geneontology.org/amigo/term/GO:0016020	elevated	distal		nucleic acid binding	Gene Ontology	GO:0003676	3	469	0.0179806	0.0455333	alg-4|eor-1|mdt-15	http://amigo.geneontology.org/amigo/term/GO:0003676	decreased	proximal		nucleus
translation elongation factor activity	Gene Ontology	GO:0003746	2	17	0.00391881	0.0378549	Y119D3B.14|eef-1G	http://amigo.geneontology.org/amigo/term/GO:0003746					cellular_component	Gene Ontology	GO:0005575	3	128	0.00294419	0.0334984	ubl-1|kbrl-1|gly-10	http://amigo.geneontology.org/amigo/term/GO:0005575	elevated	proximal		integral component of membrane	Gene Ontology	GO:0016021	21	5882	6.15999e-05	0.0025718	lat-1|algn-14|T19D7.7|C50D2.2|cox-18|gly-3|bli-4|C38H2.2|Y40C5A.4|C34D10.1|slc-25A46|C53A5.13|B0403.6|rfth-1|drd-5|lgc-54|F20D12.7|cyp-23A1|nepr-1|ZC328.3|T09F3.2	http://amigo.geneontology.org/amigo/term/GO:0016021	elevated	distal		transcription coactivator activity	Gene Ontology	GO:0003713	2	47	0.00152853	0.016634	wrm-1|mdt-15	http://amigo.geneontology.org/amigo/term/GO:0003713	decreased	proximal		nuclear pore
carboxypeptidase activity	Gene Ontology	GO:0004180	3	21	0.000221974	0.00718283	ccpp-1|ZC434.9|Y18H1A.9	http://amigo.geneontology.org/amigo/term/GO:0004180					nucleus	Gene Ontology	GO:0005634	17	2275	8.08904e-06	0.00207079	ubl-1|nhr-41|sem-4|capg-2|C35D10.12|tbp-1|hlh-8|npp-15|nhr-105|rnp-8|ddx-17|unc-85|hira-1|nhr-80|eef-1G|F59A6.4|xpo-3	http://amigo.geneontology.org/amigo/term/GO:0005634	elevated	proximal		hydrolase activity	Gene Ontology	GO:0016787	9	831	3.60337e-06	0.000618772	nas-5|cdc-14|T22C1.8|nas-3|wrt-6|C07E3.9|bli-4|ocrl-1|ccpp-1	http://amigo.geneontology.org/amigo/term/GO:0016787	elevated	distal		creatine kinase activity	Gene Ontology	GO:0004111	1	6	0.00817194	0.0371353	ZC434.8	http://amigo.geneontology.org/amigo/term/GO:0004111	decreased	proximal		RNA polymerase III complex
metallocarboxypeptidase activity	Gene Ontology	GO:0004181	3	15	9.14687e-05	0.00395846	ccpp-1|ZC434.9|Y18H1A.9	http://amigo.geneontology.org/amigo/term/GO:0004181					nuclear pore	Gene Ontology	GO:0005643	2	32	0.00248541	0.0302984	xpo-3|npp-15	http://amigo.geneontology.org/amigo/term/GO:0005643	elevated	proximal		midbody	Gene Ontology	GO:0030496	2	17	0.000352494	0.00981109	R11D1.10|cdc-14	http://amigo.geneontology.org/amigo/term/GO:0030496	elevated	distal		carboxypeptidase activity	Gene Ontology	GO:0004180	1	21	0.0254632	0.0488863	ccpp-1	http://amigo.geneontology.org/amigo/term/GO:0004180	decreased	proximal		cytoplasm
metalloendopeptidase activity	Gene Ontology	GO:0004222	4	106	0.00221128	0.0272628	nep-12|nas-5|Y43F4A.1|nas-3	http://amigo.geneontology.org/amigo/term/GO:0004222					cytoplasm	Gene Ontology	GO:0005737	13	1958	0.000330132	0.00835739	ubl-1|drh-1|idi-1|inso-1|C35D10.12|arx-3|ddx-17|rps-1|ksr-1|eef-1G|F59A6.4|xpo-3|mcp-1	http://amigo.geneontology.org/amigo/term/GO:0005737	elevated	proximal		regulation of multicellular organism growth	Gene Ontology	GO:0040014	2	33	0.00120819	0.0237374	gro-1|mdt-15	http://amigo.geneontology.org/amigo/term/GO:0040014	elevated	distal		metallocarboxypeptidase activity	Gene Ontology	GO:0004181	1	15	0.0185825	0.0455333	ccpp-1	http://amigo.geneontology.org/amigo/term/GO:0004181	decreased	proximal		mitochondrion
polypeptide N-acetylgalactosaminyltransferase activity	Gene Ontology	GO:0004653	2	5	0.000500402	0.0114574	gly-10|gly-3	http://amigo.geneontology.org/amigo/term/GO:0004653					mitochondrion	Gene Ontology	GO:0005739	6	525	0.00107009	0.0166026	micu-1|C47B2.9|Y119D3B.14|mrps-30|lars-2|ZK1128.1	http://amigo.geneontology.org/amigo/term/GO:0005739	elevated	proximal		metal ion binding	Gene Ontology	GO:0046872	10	1381	3.21544e-05	0.00153423	nas-5|jmjd-1.2|phf-30|gly-3|bli-4|C38H2.2|nas-3|R11D1.10|cyp-23A1|ccpp-1	http://amigo.geneontology.org/amigo/term/GO:0046872	elevated	distal		metalloendopeptidase activity	Gene Ontology	GO:0004222	2	106	0.00718614	0.0371353	nas-5|nas-3	http://amigo.geneontology.org/amigo/term/GO:0004222	decreased	proximal		vacuolar membrane
protein kinase activity	Gene Ontology	GO:0004672	7	400	0.00429282	0.0394826	mak-2|wrm-1|tpa-1|gcy-19|csk-1|ksr-1|F59A6.4	http://amigo.geneontology.org/amigo/term/GO:0004672					vacuolar membrane	Gene Ontology	GO:0005774	2	13	0.000477808	0.0106364	vacl-14|vha-2	http://amigo.geneontology.org/amigo/term/GO:0005774	elevated	proximal		Phospholipid metabolism	Reactome	R-CEL-1483257	3	110	0.000618504	0.0145248	ocrl-1|T19D7.7|C07E3.9	http://www.reactome.org/cgi-bin/eventbrowser_st_id?ST_ID=R-CEL-1483257	elevated	distal		polypeptide N-acetylgalactosaminyltransferase activity	Gene Ontology	GO:0004653	1	5	0.00700855	0.0371353	gly-3	http://amigo.geneontology.org/amigo/term/GO:0004653	decreased	proximal		transcription, DNA-templated
ionotropic glutamate receptor activity	Gene Ontology	GO:0004970	2	10	0.0015473	0.0213209	glr-7|glr-2	http://amigo.geneontology.org/amigo/term/GO:0004970					ribosome	Gene Ontology	GO:0005840	3	154	0.00488612	0.0454854	ubl-1|mrps-30|rps-1	http://amigo.geneontology.org/amigo/term/GO:0005840	elevated	proximal		Post-translational protein modification	Reactome	R-CEL-597592	5	564	0.0014678	0.0258025	bli-4|rab-7|C38H2.2|fbxl-1|swan-2	http://www.reactome.org/cgi-bin/eventbrowser_st_id?ST_ID=R-CEL-597592	elevated	distal		calmodulin-dependent protein kinase activity	Gene Ontology	GO:0004683	1	6	0.00817194	0.0371353	mak-2	http://amigo.geneontology.org/amigo/term/GO:0004683	decreased	proximal		transcription by RNA polymerase III
guanyl-nucleotide exchange factor activity	Gene Ontology	GO:0005085	3	54	0.00284714	0.0317591	frm-3|rgl-1|mcp-1	http://amigo.geneontology.org/amigo/term/GO:0005085					transcription, DNA-templated	Gene Ontology	GO:0006351	2	35	0.00293817	0.0334984	rpc-1|hira-1	http://amigo.geneontology.org/amigo/term/GO:0006351	elevated	proximal														phosphoprotein phosphatase activity	Gene Ontology	GO:0004721	2	111	0.0078409	0.0371353	cdc-14|T22C1.8	http://amigo.geneontology.org/amigo/term/GO:0004721	decreased	proximal		translation
calcium ion binding	Gene Ontology	GO:0005509	6	172	0.000269917	0.00807543	micu-1|cdh-12|ncs-5|mlc-7|C07E3.9|mans-3	http://amigo.geneontology.org/amigo/term/GO:0005509					regulation of transcription by RNA polymerase II	Gene Ontology	GO:0006357	4	301	0.00443638	0.0436813	nhr-41|sem-4|hlh-8|nhr-80	http://amigo.geneontology.org/amigo/term/GO:0006357	elevated	proximal														protein tyrosine phosphatase activity	Gene Ontology	GO:0004725	3	102	0.000261498	0.00645029	cdc-14|T22C1.8|egg-3	http://amigo.geneontology.org/amigo/term/GO:0004725	decreased	proximal		translational elongation
protein binding	Gene Ontology	GO:0005515	16	1095	0.000143764	0.00538828	sol-2|abu-11|capg-2|drh-1|egg-3|spn-4|frm-3|wrm-1|mdt-15|inso-1|sem-4|F53A10.2|daf-5|ima-3|Y43F8B.2|vps-54	http://amigo.geneontology.org/amigo/term/GO:0005515					transcription by RNA polymerase III	Gene Ontology	GO:0006383	2	16	0.000693294	0.0131469	tbp-1|rpc-1	http://amigo.geneontology.org/amigo/term/GO:0006383	elevated	proximal														lipid transporter activity	Gene Ontology	GO:0005319	1	14	0.0174311	0.045419	rfth-1	http://amigo.geneontology.org/amigo/term/GO:0005319	decreased	proximal		ion transport
ATP binding	Gene Ontology	GO:0005524	14	909	0.000222307	0.00718283	ZC487.1|mak-2|lars-2|tpa-1|ZC434.8|gcy-19|Y48B6A.13|csk-1|ddx-17|hsp-75|ksr-1|F59A6.4|gro-1|drh-1	http://amigo.geneontology.org/amigo/term/GO:0005524					translation	Gene Ontology	GO:0006412	5	209	0.000106852	0.00607869	ubl-1|eef-1G|mrps-30|rps-1|lars-2	http://amigo.geneontology.org/amigo/term/GO:0006412	elevated	proximal														protein binding	Gene Ontology	GO:0005515	7	1095	0.000289673	0.00669868	abu-11|egg-3|wrm-1|mdt-15|vps-54|daf-5|ima-3	http://amigo.geneontology.org/amigo/term/GO:0005515	decreased	proximal		calcium ion transport
extracellular region	Gene Ontology	GO:0005576	7	325	0.0013869	0.0206274	nas-5|thn-1|nas-3|wrt-6|grd-2|C07E3.9|asm-1	http://amigo.geneontology.org/amigo/term/GO:0005576					translational elongation	Gene Ontology	GO:0006414	2	17	0.000773765	0.0132056	Y119D3B.14|eef-1G	http://amigo.geneontology.org/amigo/term/GO:0006414	elevated	proximal														ATP binding	Gene Ontology	GO:0005524	4	909	0.0221046	0.0475506	ZC487.1|gro-1|mak-2|ZC434.8	http://amigo.geneontology.org/amigo/term/GO:0005524	decreased	proximal		isoprenoid biosynthetic process
nucleus	Gene Ontology	GO:0005634	39	2275	1.77685e-11	5.54971e-09	fozi-1|cdc-14|mak-2|wrm-1|nepr-1|rnp-8|ima-3|swan-2|mut-2|nhr-80|tlf-1|F59A6.4|eor-1|nhr-41|jmjd-1.2|mcm-10|tbp-1|mdt-15|daf-5|ubl-1|ceh-19|sem-4|spn-4|C35D10.12|hlh-8|npp-15|nhr-105|hira-1|lin-49|unc-85|W06E11.1|capg-2|bli-4|ddx-17|hlh-30|elf-1|eef-1G|gro-1|xpo-3	http://amigo.geneontology.org/amigo/term/GO:0005634					ion transport	Gene Ontology	GO:0006811	6	405	0.000280709	0.00835739	glr-7|micu-1|glr-2|vha-2|nkcc-1|best-1	http://amigo.geneontology.org/amigo/term/GO:0006811	elevated	proximal														nucleus	Gene Ontology	GO:0005634	13	2275	1.71754e-06	0.000280405	jmjd-1.2|cdc-14|eor-1|elf-1|bli-4|wrm-1|mdt-15|ima-3|swan-2|tlf-1|daf-5|gro-1|mak-2	http://amigo.geneontology.org/amigo/term/GO:0005634	decreased	proximal		proton transmembrane transporter activity
nuclear pore	Gene Ontology	GO:0005643	3	32	0.000689663	0.0137727	ima-3|xpo-3|npp-15	http://amigo.geneontology.org/amigo/term/GO:0005643					calcium ion transport	Gene Ontology	GO:0006816	2	30	0.00220364	0.0299841	micu-1|Y41E3.8	http://amigo.geneontology.org/amigo/term/GO:0006816	elevated	proximal														transcription regulator complex	Gene Ontology	GO:0005667	2	58	0.00228173	0.0216472	tlf-1|daf-5	http://amigo.geneontology.org/amigo/term/GO:0005667	decreased	proximal		membrane
RNA polymerase III complex	Gene Ontology	GO:0005666	2	17	0.00391881	0.0378549	W06E11.1|rpc-1	http://amigo.geneontology.org/amigo/term/GO:0005666					biological_process	Gene Ontology	GO:0008150	3	69	0.000525827	0.0107689	ubl-1|kbrl-1|gly-10	http://amigo.geneontology.org/amigo/term/GO:0008150	elevated	proximal														transcription factor TFIID complex	Gene Ontology	GO:0005669	1	19	0.0231749	0.0481726	tlf-1	http://amigo.geneontology.org/amigo/term/GO:0005669	decreased	proximal		integral component of membrane
transcription regulator complex	Gene Ontology	GO:0005667	3	58	0.0034518	0.0363409	tlf-1|daf-5|tbp-1	http://amigo.geneontology.org/amigo/term/GO:0005667					proton transmembrane transporter activity	Gene Ontology	GO:0015078	2	20	0.00104085	0.0166026	vha-3|vha-2	http://amigo.geneontology.org/amigo/term/GO:0015078	elevated	proximal														cytoplasm	Gene Ontology	GO:0005737	12	1958	2.27355e-06	0.000280405	cdc-14|mak-2|egg-3|alg-4|wrm-1|eat-16|cdka-1|C34D10.1|ima-3|T12E12.6|daf-5|gro-1	http://amigo.geneontology.org/amigo/term/GO:0005737	decreased	proximal		RNA interference
transcription factor TFIID complex	Gene Ontology	GO:0005669	2	19	0.00478147	0.0426689	tlf-1|tbp-1	http://amigo.geneontology.org/amigo/term/GO:0005669					ligand-gated ion channel activity	Gene Ontology	GO:0015276	2	10	0.000301611	0.00835739	glr-7|glr-2	http://amigo.geneontology.org/amigo/term/GO:0015276	elevated	proximal														late endosome	Gene Ontology	GO:0005770	1	17	0.0208814	0.0465428	rab-7	http://amigo.geneontology.org/amigo/term/GO:0005770	decreased	proximal		hydrolase activity
cytoplasm	Gene Ontology	GO:0005737	35	1958	7.44011e-11	1.74285e-08	cdc-14|mak-2|egg-3|wrm-1|nepr-1|inso-1|mut-2|F59A6.4|Y43F8B.2|drh-1|idi-1|C34D10.1|ksr-1|daf-5|cka-1|ubl-1|hlh-30|spn-4|C35D10.12|eat-16|mex-1|arx-3|T12E12.6|ima-3|mcp-1|cdka-1|alg-4|lin-66|Y43F4A.1|ddx-17|xpo-3|cyp-23A1|eef-1G|gro-1|rps-1	http://amigo.geneontology.org/amigo/term/GO:0005737					membrane	Gene Ontology	GO:0016020	27	6222	0.000260092	0.00835739	F56H11.2|vha-2|Y38C1AA.1|gcy-19|glr-7|micu-1|glr-2|cdh-12|fshr-1|F13G3.7|col-173|gly-10|nkcc-1|mans-3|F27D9.2|sph-1|nep-12|molo-1|ZC84.7|best-1|Y41E3.8|sol-2|uda-1|C39H7.4|F14B6.2|C09D4.1|toc-1	http://amigo.geneontology.org/amigo/term/GO:0016020	elevated	proximal														centrosome	Gene Ontology	GO:0005813	2	74	0.00363026	0.0325354	R11D1.10|cdc-14	http://amigo.geneontology.org/amigo/term/GO:0005813	decreased	proximal		mitochondrial translation
mitochondrion	Gene Ontology	GO:0005739	9	525	0.00144409	0.0211423	micu-1|C47B2.9|acl-6|Y119D3B.14|hsp-75|mrps-30|lars-2|gro-1|ZK1128.1	http://amigo.geneontology.org/amigo/term/GO:0005739					integral component of membrane	Gene Ontology	GO:0016021	28	5882	3.7806e-05	0.00387133	F56H11.2|vha-3|vha-2|Y38C1AA.1|gcy-19|glr-7|micu-1|glr-2|cdh-12|fshr-1|F13G3.7|col-173|gly-10|nkcc-1|mans-3|F27D9.2|sph-1|nep-12|molo-1|ZC84.7|best-1|Y41E3.8|sol-2|uda-1|C39H7.4|F14B6.2|C09D4.1|toc-1	http://amigo.geneontology.org/amigo/term/GO:0016021	elevated	proximal														cilium	Gene Ontology	GO:0005929	2	94	0.0057223	0.0371353	fbxl-1|ccpp-1	http://amigo.geneontology.org/amigo/term/GO:0005929	decreased	proximal		proton-transporting two-sector ATPase complex, proton-transporting domain
vacuolar membrane	Gene Ontology	GO:0005774	2	13	0.00243773	0.0285767	vacl-14|vha-2	http://amigo.geneontology.org/amigo/term/GO:0005774					RNA interference	Gene Ontology	GO:0016246	2	36	0.00309705	0.0344715	ddx-17|drh-1	http://amigo.geneontology.org/amigo/term/GO:0016246	elevated	proximal														cell cortex	Gene Ontology	GO:0005938	2	89	0.00515799	0.0371353	wrm-1|egg-3	http://amigo.geneontology.org/amigo/term/GO:0005938	decreased	proximal		proton-transporting V-type ATPase, V0 domain
plasma membrane	Gene Ontology	GO:0005886	16	875	1.06148e-05	0.00076508	glr-7|lat-1|glr-2|C53D5.5|frm-3|wrt-6|F14B6.2|eat-16|gcy-19|acl-6|csk-1|lgc-54|F53B1.8|pdfr-1|best-1|C50D2.2	http://amigo.geneontology.org/amigo/term/GO:0005886					transferase activity	Gene Ontology	GO:0016740	7	942	0.00461911	0.0445864	rpc-1|tpa-1|gly-10|ksr-1|oxi-1|ZK1128.1|mcp-1	http://amigo.geneontology.org/amigo/term/GO:0016740	elevated	proximal														DNA-templated transcription, initiation	Gene Ontology	GO:0006352	1	13	0.0162784	0.0449477	tlf-1	http://amigo.geneontology.org/amigo/term/GO:0006352	decreased	proximal		metal ion binding
chromatin organization	Gene Ontology	GO:0006325	3	63	0.00431043	0.0394826	jmjd-1.2|hira-1|unc-85	http://amigo.geneontology.org/amigo/term/GO:0006325					hydrolase activity	Gene Ontology	GO:0016787	10	831	1.48667e-05	0.00253725	uda-1|drh-1|hda-5|idi-1|mans-3|rnh-1.0|asm-1|ddx-17|C50F4.16|mcp-1	http://amigo.geneontology.org/amigo/term/GO:0016787	elevated	proximal														tRNA modification	Gene Ontology	GO:0006400	1	11	0.0139689	0.0413479	gro-1	http://amigo.geneontology.org/amigo/term/GO:0006400	decreased	proximal		proton-transporting ATPase activity, rotational mechanism
transcription, DNA-templated	Gene Ontology	GO:0006351	3	35	0.000879298	0.0144544	W06E11.1|rpc-1|hira-1	http://amigo.geneontology.org/amigo/term/GO:0006351					hydrolase activity, acting on glycosyl bonds	Gene Ontology	GO:0016798	2	45	0.00470247	0.0445864	asm-1|mans-3	http://amigo.geneontology.org/amigo/term/GO:0016798	elevated	proximal														signal peptide processing	Gene Ontology	GO:0006465	1	7	0.009334	0.0371353	imp-3	http://amigo.geneontology.org/amigo/term/GO:0006465	decreased	proximal		Immune System
DNA-templated transcription, initiation	Gene Ontology	GO:0006352	2	13	0.00243773	0.0285767	tlf-1|tbp-1	http://amigo.geneontology.org/amigo/term/GO:0006352					mitochondrial translation	Gene Ontology	GO:0032543	2	31	0.00234251	0.0299841	Y119D3B.14|lars-2	http://amigo.geneontology.org/amigo/term/GO:0032543	elevated	proximal														protein dephosphorylation	Gene Ontology	GO:0006470	3	180	0.00131423	0.0151958	cdc-14|T22C1.8|egg-3	http://amigo.geneontology.org/amigo/term/GO:0006470	decreased	proximal		Fcgamma receptor (FCGR) dependent phagocytosis
regulation of transcription by RNA polymerase II	Gene Ontology	GO:0006357	7	301	0.000900886	0.014554	nhr-41|sem-4|mdt-15|elf-1|hlh-8|hlh-30|nhr-80	http://amigo.geneontology.org/amigo/term/GO:0006357					proton-transporting two-sector ATPase complex, proton-transporting domain	Gene Ontology	GO:0033177	2	5	9.66475e-05	0.00607869	vha-3|vha-2	http://amigo.geneontology.org/amigo/term/GO:0033177	elevated	proximal														protein glycosylation	Gene Ontology	GO:0006486	2	92	0.00549332	0.0371353	C38H2.2|gly-3	http://amigo.geneontology.org/amigo/term/GO:0006486	decreased	proximal		Formation of Senescence-Associated Heterochromatin Foci (SAHF)
transcription by RNA polymerase III	Gene Ontology	GO:0006383	3	16	0.000108224	0.00440895	W06E11.1|tbp-1|rpc-1	http://amigo.geneontology.org/amigo/term/GO:0006383					proton-transporting V-type ATPase, V0 domain	Gene Ontology	GO:0033179	2	9	0.000251698	0.00835739	vha-3|vha-2	http://amigo.geneontology.org/amigo/term/GO:0033179	elevated	proximal														dolichol-linked oligosaccharide biosynthetic process	Gene Ontology	GO:0006488	1	7	0.009334	0.0371353	algn-14	http://amigo.geneontology.org/amigo/term/GO:0006488	decreased	proximal		DNA Damage/Telomere Stress Induced Senescence
translation	Gene Ontology	GO:0006412	6	209	0.000731873	0.0137727	ubl-1|C53D5.5|mrps-30|lars-2|eef-1G|rps-1	http://amigo.geneontology.org/amigo/term/GO:0006412					ionotropic glutamate receptor signaling pathway	Gene Ontology	GO:0035235	2	11	0.000355947	0.00835739	glr-7|glr-2	http://amigo.geneontology.org/amigo/term/GO:0035235	elevated	proximal														proteolysis	Gene Ontology	GO:0006508	6	365	4.84306e-06	0.000358387	nas-5|nas-3|bli-4|imp-3|T12E12.6|ccpp-1	http://amigo.geneontology.org/amigo/term/GO:0006508	decreased	proximal		Transport of small molecules
translational elongation	Gene Ontology	GO:0006414	2	17	0.00391881	0.0378549	Y119D3B.14|eef-1G	http://amigo.geneontology.org/amigo/term/GO:0006414					signaling receptor activity	Gene Ontology	GO:0038023	2	34	0.00278326	0.0331403	glr-7|glr-2	http://amigo.geneontology.org/amigo/term/GO:0038023	elevated	proximal														NLS-bearing protein import into nucleus	Gene Ontology	GO:0006607	1	5	0.00700855	0.0371353	ima-3	http://amigo.geneontology.org/amigo/term/GO:0006607	decreased	proximal		Metabolism of proteins
proteolysis	Gene Ontology	GO:0006508	12	365	4.59477e-07	4.3053e-05	nas-5|C53D5.5|imp-3|bli-4|T12E12.6|ZC434.9|Y18H1A.9|nep-12|Y43F4A.1|nas-3|wrt-6|ccpp-1	http://amigo.geneontology.org/amigo/term/GO:0006508					positive regulation of transcription, DNA-templated	Gene Ontology	GO:0045893	3	35	7.84488e-05	0.00607869	cfp-1|tbp-1|hlh-8	http://amigo.geneontology.org/amigo/term/GO:0045893	elevated	proximal														Golgi to vacuole transport	Gene Ontology	GO:0006896	1	7	0.009334	0.0371353	vps-54	http://amigo.geneontology.org/amigo/term/GO:0006896	decreased	proximal		Muscle contraction
lipid metabolic process	Gene Ontology	GO:0006629	6	207	0.000697138	0.0137727	nepr-1|acl-6|Y40C5A.4|Y48B6A.13|C07E3.9|asm-1	http://amigo.geneontology.org/amigo/term/GO:0006629					metal ion binding	Gene Ontology	GO:0046872	11	1381	0.000216299	0.00835739	ubl-1|micu-1|uda-1|nhr-80|nhr-41|nhr-105|tpa-1|rnh-1.0|gly-10|ksr-1|asm-1	http://amigo.geneontology.org/amigo/term/GO:0046872	elevated	proximal														response to osmotic stress	Gene Ontology	GO:0006970	1	13	0.0162784	0.0449477	swan-2	http://amigo.geneontology.org/amigo/term/GO:0006970	decreased	proximal		MAP2K and MAPK activation
ion transport	Gene Ontology	GO:0006811	10	405	4.60735e-05	0.00225729	glr-7|micu-1|glr-2|vha-2|twk-7|egl-36|lgc-54|F53B1.8|nkcc-1|best-1	http://amigo.geneontology.org/amigo/term/GO:0006811					proton-transporting ATPase activity, rotational mechanism	Gene Ontology	GO:0046961	2	18	0.000858528	0.0141796	vha-3|vha-2	http://amigo.geneontology.org/amigo/term/GO:0046961	elevated	proximal														nuclear pore organization	Gene Ontology	GO:0006999	1	5	0.00700855	0.0371353	ima-3	http://amigo.geneontology.org/amigo/term/GO:0006999	decreased	proximal		Post-translational protein modification
amino acid transport	Gene Ontology	GO:0006865	2	14	0.00277694	0.0313494	laat-1|C50D2.2	http://amigo.geneontology.org/amigo/term/GO:0006865					defense response to Gram-negative bacterium	Gene Ontology	GO:0050829	3	99	0.00144449	0.0211308	tpa-1|fshr-1|thn-1	http://amigo.geneontology.org/amigo/term/GO:0050829	elevated	proximal														transforming growth factor beta receptor signaling pathway	Gene Ontology	GO:0007179	1	17	0.0208814	0.0465428	daf-5	http://amigo.geneontology.org/amigo/term/GO:0007179	decreased	proximal
signal transduction	Gene Ontology	GO:0007165	9	413	0.000273096	0.00807543	lat-1|rga-5|gpa-3|rgl-1|gcy-19|ocrl-1|lgc-54|ksr-1|pdfr-1	http://amigo.geneontology.org/amigo/term/GO:0007165					transdifferentiation	Gene Ontology	GO:0060290	2	10	0.000301611	0.00835739	cfp-1|sem-4	http://amigo.geneontology.org/amigo/term/GO:0060290	elevated	proximal														adenylate cyclase-activating G protein-coupled receptor signaling pathway	Gene Ontology	GO:0007189	1	11	0.0139689	0.0413479	lat-1	http://amigo.geneontology.org/amigo/term/GO:0007189	decreased	proximal
adenylate cyclase-activating G protein-coupled receptor signaling pathway	Gene Ontology	GO:0007189	3	11	4.14017e-05	0.00215519	lat-1|fshr-1|pdfr-1	http://amigo.geneontology.org/amigo/term/GO:0007189					Huntington disease	PANTHER	P00029	2	43	0.00431872	0.0433566	arx-3|tbp-1	http://www.pantherdb.org/pathway/pathwayDiagram.jsp?catAccession=P00029	elevated	proximal														dopamine receptor signaling pathway	Gene Ontology	GO:0007212	1	12	0.0151243	0.0437186	eat-16	http://amigo.geneontology.org/amigo/term/GO:0007212	decreased	proximal
Ras protein signal transduction	Gene Ontology	GO:0007265	2	15	0.003137	0.0337859	eor-1|ksr-1	http://amigo.geneontology.org/amigo/term/GO:0007265					Adaptive Immune System	Reactome	R-CEL-1280218	4	181	0.00072176	0.0131979	oxi-1|tag-30|T23G5.3|tpa-1	http://www.reactome.org/cgi-bin/eventbrowser_st_id?ST_ID=R-CEL-1280218	elevated	proximal														Ras protein signal transduction	Gene Ontology	GO:0007265	1	15	0.0185825	0.0455333	eor-1	http://amigo.geneontology.org/amigo/term/GO:0007265	decreased	proximal
cell-cell signaling	Gene Ontology	GO:0007267	2	11	0.00182269	0.0227715	wrt-6|grd-2	http://amigo.geneontology.org/amigo/term/GO:0007267					Immune System	Reactome	R-CEL-168256	8	793	0.000359107	0.00835739	T23G5.3|drh-1|nep-12|tpa-1|arx-3|ksr-1|oxi-1|tag-30	http://www.reactome.org/cgi-bin/eventbrowser_st_id?ST_ID=R-CEL-168256	elevated	proximal														multicellular organism development	Gene Ontology	GO:0007275	3	450	0.0161388	0.0449477	ima-3|wrm-1|egg-3	http://amigo.geneontology.org/amigo/term/GO:0007275	decreased	proximal
multicellular organism development	Gene Ontology	GO:0007275	9	450	0.000501339	0.0114574	ceh-19|egg-3|wrt-6|wrm-1|grd-2|hlh-8|npp-15|nhr-80|ima-3	http://amigo.geneontology.org/amigo/term/GO:0007275					Fcgamma receptor (FCGR) dependent phagocytosis	Reactome	R-CEL-2029480	2	31	0.00234251	0.0299841	arx-3|tpa-1	http://www.reactome.org/cgi-bin/eventbrowser_st_id?ST_ID=R-CEL-2029480	elevated	proximal														gamete generation	Gene Ontology	GO:0007276	1	21	0.0254632	0.0488863	ima-3	http://amigo.geneontology.org/amigo/term/GO:0007276	decreased	proximal
mesodermal cell fate specification	Gene Ontology	GO:0007501	2	14	0.00277694	0.0313494	fozi-1|hlh-8	http://amigo.geneontology.org/amigo/term/GO:0007501					Formation of Senescence-Associated Heterochromatin Foci (SAHF)	Reactome	R-CEL-2559584	2	8	0.000206226	0.00835739	unc-85|hira-1	http://www.reactome.org/cgi-bin/eventbrowser_st_id?ST_ID=R-CEL-2559584	elevated	proximal														endoderm development	Gene Ontology	GO:0007492	1	5	0.00700855	0.0371353	wrm-1	http://amigo.geneontology.org/amigo/term/GO:0007492	decreased	proximal
biological_process	Gene Ontology	GO:0008150	3	69	0.00549781	0.0468314	ubl-1|kbrl-1|gly-10	http://amigo.geneontology.org/amigo/term/GO:0008150					DNA Damage/Telomere Stress Induced Senescence	Reactome	R-CEL-2559586	2	11	0.000355947	0.00835739	unc-85|hira-1	http://www.reactome.org/cgi-bin/eventbrowser_st_id?ST_ID=R-CEL-2559586	elevated	proximal														protein tyrosine/serine/threonine phosphatase activity	Gene Ontology	GO:0008138	1	16	0.0197326	0.0465428	cdc-14	http://amigo.geneontology.org/amigo/term/GO:0008138	decreased	proximal
peptidase activity	Gene Ontology	GO:0008233	7	227	0.000174794	0.006066	nas-5|nas-3|bli-4|imp-3|Y43F4A.1|wrt-6|ccpp-1	http://amigo.geneontology.org/amigo/term/GO:0008233					Metabolism of proteins	Reactome	R-CEL-392499	12	820	2.61882e-07	0.000134084	T23G5.3|glr-2|toc-1|Y119D3B.14|ddx-17|mrps-30|gly-10|tag-30|npp-15|C50F4.16|rps-1|drh-1	http://www.reactome.org/cgi-bin/eventbrowser_st_id?ST_ID=R-CEL-392499	elevated	proximal														nuclear localization sequence binding	Gene Ontology	GO:0008139	1	8	0.0104947	0.038446	ima-3	http://amigo.geneontology.org/amigo/term/GO:0008139	decreased	proximal
metallopeptidase activity	Gene Ontology	GO:0008237	6	118	3.70325e-05	0.00215519	nas-5|nas-3|nep-12|Y43F4A.1|T12E12.6|ccpp-1	http://amigo.geneontology.org/amigo/term/GO:0008237					Post-translational protein modification	Reactome	R-CEL-597592	8	564	3.58471e-05	0.00387133	T23G5.3|glr-2|npp-15|ddx-17|gly-10|tag-30|C50F4.16|drh-1	http://www.reactome.org/cgi-bin/eventbrowser_st_id?ST_ID=R-CEL-597592	elevated	proximal														peptidase activity	Gene Ontology	GO:0008233	5	227	7.97315e-06	0.000491678	nas-5|nas-3|ccpp-1|bli-4|imp-3	http://amigo.geneontology.org/amigo/term/GO:0008233	decreased	proximal
zinc ion binding	Gene Ontology	GO:0008270	9	537	0.00167972	0.0227715	nas-5|nhr-41|nas-3|T12E12.6|ZC434.9|Y18H1A.9|nhr-105|nhr-80|ccpp-1	http://amigo.geneontology.org/amigo/term/GO:0008270					Antigen processing: Ubiquitination & Proteasome degradation	Reactome	R-CEL-983168	3	115	0.00219018	0.0299841	oxi-1|tag-30|T23G5.3	http://www.reactome.org/cgi-bin/eventbrowser_st_id?ST_ID=R-CEL-983168	elevated	proximal														metallopeptidase activity	Gene Ontology	GO:0008237	4	118	1.33032e-05	0.000703168	nas-5|nas-3|ccpp-1|T12E12.6	http://amigo.geneontology.org/amigo/term/GO:0008237	decreased	proximal
isoprenoid biosynthetic process	Gene Ontology	GO:0008299	2	7	0.000852262	0.0142602	Y48B6A.13|idi-1	http://amigo.geneontology.org/amigo/term/GO:0008299					Class I MHC mediated antigen processing & presentation	Reactome	R-CEL-983169	3	140	0.00376616	0.0398646	oxi-1|tag-30|T23G5.3	http://www.reactome.org/cgi-bin/eventbrowser_st_id?ST_ID=R-CEL-983169	elevated	proximal														zinc ion binding	Gene Ontology	GO:0008270	4	537	0.00372653	0.0325354	nas-5|nas-3|ccpp-1|T12E12.6	http://amigo.geneontology.org/amigo/term/GO:0008270	decreased	proximal
determination of adult lifespan	Gene Ontology	GO:0008340	7	251	0.000316178	0.00871349	gpa-3|eor-1|mdt-15|hlh-30|nhr-80|daf-5|gro-1	http://amigo.geneontology.org/amigo/term/GO:0008340																													endosome to lysosome transport	Gene Ontology	GO:0008333	1	5	0.00700855	0.0371353	rab-7	http://amigo.geneontology.org/amigo/term/GO:0008333	decreased	proximal
embryo development ending in birth or egg hatching	Gene Ontology	GO:0009792	9	305	2.92494e-05	0.00195762	lat-1|wrm-1|mdt-15|mex-1|csk-1|mut-2|T12E12.6|tlf-1|ima-3	http://amigo.geneontology.org/amigo/term/GO:0009792																													determination of adult lifespan	Gene Ontology	GO:0008340	4	251	0.000232315	0.00613974	daf-5|eor-1|mdt-15|gro-1	http://amigo.geneontology.org/amigo/term/GO:0008340	decreased	proximal
positive regulation of gene expression	Gene Ontology	GO:0010628	3	69	0.00549781	0.0468314	tpa-1|gpa-3|hlh-30	http://amigo.geneontology.org/amigo/term/GO:0010628																													embryo development ending in birth or egg hatching	Gene Ontology	GO:0009792	6	305	1.75886e-06	0.000280405	lat-1|wrm-1|mdt-15|T12E12.6|tlf-1|ima-3	http://amigo.geneontology.org/amigo/term/GO:0009792	decreased	proximal
proton transmembrane transporter activity	Gene Ontology	GO:0015078	2	20	0.00524261	0.0454845	vha-3|vha-2	http://amigo.geneontology.org/amigo/term/GO:0015078																													anterior/posterior pattern specification	Gene Ontology	GO:0009952	1	19	0.0231749	0.0481726	lat-1	http://amigo.geneontology.org/amigo/term/GO:0009952	decreased	proximal
amino acid transmembrane transporter activity	Gene Ontology	GO:0015171	2	11	0.00182269	0.0227715	slc-36.4|C50D2.2	http://amigo.geneontology.org/amigo/term/GO:0015171																													polarity specification of proximal/distal axis	Gene Ontology	GO:0010085	1	6	0.00817194	0.0371353	wrm-1	http://amigo.geneontology.org/amigo/term/GO:0010085	decreased	proximal
ligand-gated ion channel activity	Gene Ontology	GO:0015276	2	10	0.0015473	0.0213209	glr-7|glr-2	http://amigo.geneontology.org/amigo/term/GO:0015276																													body morphogenesis	Gene Ontology	GO:0010171	1	22	0.0266054	0.0488863	rab-7	http://amigo.geneontology.org/amigo/term/GO:0010171	decreased	proximal
membrane	Gene Ontology	GO:0016020	74	6222	2.19537e-13	2.05707e-10	fshr-1|srsx-1|F56H11.2|C50D2.2|gly-3|Y38C1AA.1|F20D12.7|twk-7|gcy-19|nepr-1|laat-1|Y43F4A.1|lron-2|acl-6|pdfr-1|glr-7|algn-14|micu-1|glr-2|cdh-12|vha-2|Y40C5A.4|T10H9.1|C53A5.13|C34D10.1|F13B12.3|col-173|lgc-54|nep-12|F53B1.8|nkcc-1|mans-3|F27D9.2|lat-1|slc-36.4|F13G3.7|T19D7.7|rgl-1|gly-10|C53D5.5|imp-3|sph-1|wrt-6|C38H2.2|eat-16|ZC84.7|sre-1|egl-36|rfth-1|molo-1|T20F10.2|H05C05.4|dct-15|best-1|…	http://amigo.geneontology.org/amigo/term/GO:0016020																													protein transport	Gene Ontology	GO:0015031	2	193	0.0220523	0.0475506	ima-3|vps-54	http://amigo.geneontology.org/amigo/term/GO:0015031	decreased	proximal
integral component of membrane	Gene Ontology	GO:0016021	69	5882	3.878e-12	1.81684e-09	fshr-1|srsx-1|F56H11.2|C50D2.2|vha-3|gly-3|Y38C1AA.1|F20D12.7|twk-7|gcy-19|nepr-1|laat-1|lron-2|acl-6|pdfr-1|glr-7|algn-14|micu-1|glr-2|cdh-12|vha-2|Y40C5A.4|T10H9.1|C53A5.13|C34D10.1|F13B12.3|col-173|lgc-54|F53B1.8|nkcc-1|mans-3|F27D9.2|lat-1|slc-36.4|F13G3.7|T19D7.7|gly-10|C53D5.5|imp-3|sph-1|nep-12|C38H2.2|ZC84.7|sre-1|egl-36|rfth-1|molo-1|T20F10.2|H05C05.4|dct-15|best-1|Y41E3.8|slc-25A46|sol-…	http://amigo.geneontology.org/amigo/term/GO:0016021																													membrane	Gene Ontology	GO:0016020	17	6222	0.000523823	0.0079823	lat-1|algn-14|F20D12.7|gly-3|eat-16|bli-4|imp-3|C38H2.2|Y40C5A.4|C34D10.1|slc-25A46|B0403.6|C50A2.3|rfth-1|C44C10.9|T10H9.1|T09F3.2	http://amigo.geneontology.org/amigo/term/GO:0016020	decreased	proximal
RNA interference	Gene Ontology	GO:0016246	3	36	0.000949124	0.0150734	ddx-17|drh-1|mut-2	http://amigo.geneontology.org/amigo/term/GO:0016246																													integral component of membrane	Gene Ontology	GO:0016021	16	5882	0.000852266	0.0105113	lat-1|algn-14|F20D12.7|gly-3|bli-4|imp-3|C38H2.2|Y40C5A.4|C34D10.1|slc-25A46|B0403.6|C50A2.3|rfth-1|C44C10.9|T10H9.1|T09F3.2	http://amigo.geneontology.org/amigo/term/GO:0016021	decreased	proximal
protein autoprocessing	Gene Ontology	GO:0016540	2	17	0.00391881	0.0378549	wrt-6|grd-2	http://amigo.geneontology.org/amigo/term/GO:0016540																													Wnt signaling pathway	Gene Ontology	GO:0016055	2	52	0.00185302	0.0180426	wrm-1|eor-1	http://amigo.geneontology.org/amigo/term/GO:0016055	decreased	proximal
transferase activity	Gene Ontology	GO:0016740	15	942	9.29414e-05	0.00395846	mak-2|C18G1.7|gly-3|acl-6|C38H2.2|tpa-1|rpc-1|ZC434.8|csk-1|gly-10|ksr-1|oxi-1|gro-1|ZK1128.1|mcp-1	http://amigo.geneontology.org/amigo/term/GO:0016740																													endosomal transport	Gene Ontology	GO:0016197	1	17	0.0208814	0.0465428	rab-7	http://amigo.geneontology.org/amigo/term/GO:0016197	decreased	proximal
nucleotidyltransferase activity	Gene Ontology	GO:0016779	3	51	0.00243985	0.0285767	rpc-1|mut-2|mcp-1	http://amigo.geneontology.org/amigo/term/GO:0016779																													glycoprotein-N-acetylgalactosamine 3-beta-galactosyltransferase activity	Gene Ontology	GO:0016263	1	10	0.0128122	0.0408664	C38H2.2	http://amigo.geneontology.org/amigo/term/GO:0016263	decreased	proximal
hydrolase activity	Gene Ontology	GO:0016787	20	831	1.106e-08	1.7272e-06	nas-5|uda-1|cdc-14|T22C1.8|hda-5|nas-3|bli-4|idi-1|Y43F4A.1|mans-3|ddx-17|C07E3.9|wrt-6|rnh-1.0|ocrl-1|asm-1|mcp-1|C50F4.16|ccpp-1|drh-1	http://amigo.geneontology.org/amigo/term/GO:0016787																													O-glycan processing, core 1	Gene Ontology	GO:0016267	1	10	0.0128122	0.0408664	C38H2.2	http://amigo.geneontology.org/amigo/term/GO:0016267	decreased	proximal
midbody	Gene Ontology	GO:0030496	2	17	0.00391881	0.0378549	R11D1.10|cdc-14	http://amigo.geneontology.org/amigo/term/GO:0030496																													catenin complex	Gene Ontology	GO:0016342	1	6	0.00817194	0.0371353	wrm-1	http://amigo.geneontology.org/amigo/term/GO:0016342	decreased	proximal
GTPase regulator activity	Gene Ontology	GO:0030695	2	7	0.000852262	0.0142602	F53A10.2|rgl-1	http://amigo.geneontology.org/amigo/term/GO:0030695																													protein processing	Gene Ontology	GO:0016485	1	19	0.0231749	0.0481726	bli-4	http://amigo.geneontology.org/amigo/term/GO:0016485	decreased	proximal
cortical actin cytoskeleton organization	Gene Ontology	GO:0030866	2	18	0.00434014	0.0394826	fozi-1|egg-3	http://amigo.geneontology.org/amigo/term/GO:0030866																													transferase activity	Gene Ontology	GO:0016740	5	942	0.00497587	0.0371353	C38H2.2|ZC434.8|mak-2|gro-1|gly-3	http://amigo.geneontology.org/amigo/term/GO:0016740	decreased	proximal
pre-miRNA processing	Gene Ontology	GO:0031054	2	10	0.0015473	0.0213209	ddx-17|mut-2	http://amigo.geneontology.org/amigo/term/GO:0031054																													transferase activity, transferring glycosyl groups	Gene Ontology	GO:0016757	2	194	0.0222631	0.0476147	C38H2.2|gly-3	http://amigo.geneontology.org/amigo/term/GO:0016757	decreased	proximal
proton-transporting two-sector ATPase complex, proton-transporting domain	Gene Ontology	GO:0033177	2	5	0.000500402	0.0114574	vha-3|vha-2	http://amigo.geneontology.org/amigo/term/GO:0033177																													transferase activity, transferring phosphorus-containing groups	Gene Ontology	GO:0016772	1	9	0.0116541	0.0399261	ZC434.8	http://amigo.geneontology.org/amigo/term/GO:0016772	decreased	proximal
proton-transporting V-type ATPase, V0 domain	Gene Ontology	GO:0033179	2	9	0.00129362	0.0195503	vha-3|vha-2	http://amigo.geneontology.org/amigo/term/GO:0033179																													hydrolase activity	Gene Ontology	GO:0016787	6	831	0.000431354	0.00733252	nas-5|cdc-14|T22C1.8|nas-3|bli-4|ccpp-1	http://amigo.geneontology.org/amigo/term/GO:0016787	decreased	proximal
ionotropic glutamate receptor signaling pathway	Gene Ontology	GO:0035235	2	11	0.00182269	0.0227715	glr-7|glr-2	http://amigo.geneontology.org/amigo/term/GO:0035235																													SCF ubiquitin ligase complex	Gene Ontology	GO:0019005	1	21	0.0254632	0.0488863	fbxl-1	http://amigo.geneontology.org/amigo/term/GO:0019005	decreased	proximal
intracellular signal transduction	Gene Ontology	GO:0035556	5	184	0.00255306	0.0295336	gcy-19|tpa-1|eat-16|mak-2|ksr-1	http://amigo.geneontology.org/amigo/term/GO:0035556																													protein kinase binding	Gene Ontology	GO:0019901	2	73	0.00353737	0.0325354	wrm-1|egg-3	http://amigo.geneontology.org/amigo/term/GO:0019901	decreased	proximal
polar body extrusion after meiotic divisions	Gene Ontology	GO:0040038	2	21	0.00572334	0.0478818	cdc-14|egg-3	http://amigo.geneontology.org/amigo/term/GO:0040038																													protein phosphatase binding	Gene Ontology	GO:0019903	1	10	0.0128122	0.0408664	wrm-1	http://amigo.geneontology.org/amigo/term/GO:0019903	decreased	proximal
histone binding	Gene Ontology	GO:0042393	3	40	0.00126322	0.0194038	jmjd-1.2|lin-49|unc-85	http://amigo.geneontology.org/amigo/term/GO:0042393																													axon	Gene Ontology	GO:0030424	2	196	0.0226873	0.0481726	cdka-1|fbxl-1	http://amigo.geneontology.org/amigo/term/GO:0030424	decreased	proximal
pharyngeal pumping	Gene Ontology	GO:0043050	2	15	0.003137	0.0337859	nas-5|csk-1	http://amigo.geneontology.org/amigo/term/GO:0043050																													dendrite	Gene Ontology	GO:0030425	3	122	0.000435987	0.00733252	cdka-1|fbxl-1|ccpp-1	http://amigo.geneontology.org/amigo/term/GO:0030425	decreased	proximal
P granule	Gene Ontology	GO:0043186	3	70	0.00571285	0.0478818	alg-4|mex-1|spn-4	http://amigo.geneontology.org/amigo/term/GO:0043186																													midbody	Gene Ontology	GO:0030496	2	17	0.000227319	0.00613974	R11D1.10|cdc-14	http://amigo.geneontology.org/amigo/term/GO:0030496	decreased	proximal
positive regulation of transcription, DNA-templated	Gene Ontology	GO:0045893	4	35	4.13863e-05	0.00215519	cfp-1|mdt-15|tbp-1|hlh-8	http://amigo.geneontology.org/amigo/term/GO:0045893																													phagocytic vesicle membrane	Gene Ontology	GO:0030670	1	9	0.0116541	0.0399261	rab-7	http://amigo.geneontology.org/amigo/term/GO:0030670	decreased	proximal
metal ion binding	Gene Ontology	GO:0046872	28	1381	4.77856e-10	8.95503e-08	gpa-3|mak-2|gly-3|rnh-1.0|nhr-80|micu-1|jmjd-1.2|tpa-1|csk-1|gly-10|ksr-1|ubl-1|nas-5|phf-30|nas-3|C38H2.2|nhr-41|nhr-105|mex-1|asm-1|lin-49|uda-1|bli-4|F49E10.2|Y43F4A.1|R11D1.10|cyp-23A1|ccpp-1	http://amigo.geneontology.org/amigo/term/GO:0046872																													eggshell formation	Gene Ontology	GO:0030703	1	17	0.0208814	0.0465428	egg-3	http://amigo.geneontology.org/amigo/term/GO:0030703	decreased	proximal
proton-transporting ATPase activity, rotational mechanism	Gene Ontology	GO:0046961	2	18	0.00434014	0.0394826	vha-3|vha-2	http://amigo.geneontology.org/amigo/term/GO:0046961																													cortical actin cytoskeleton organization	Gene Ontology	GO:0030866	1	18	0.0220288	0.0475506	egg-3	http://amigo.geneontology.org/amigo/term/GO:0030866	decreased	proximal
defense response to Gram-negative bacterium	Gene Ontology	GO:0050829	5	99	0.000172656	0.006066	fshr-1|tpa-1|gpa-3|thn-1|hlh-30	http://amigo.geneontology.org/amigo/term/GO:0050829																													organelle membrane	Gene Ontology	GO:0031090	1	15	0.0185825	0.0455333	rab-7	http://amigo.geneontology.org/amigo/term/GO:0031090	decreased	proximal
protein homooligomerization	Gene Ontology	GO:0051260	3	51	0.00243985	0.0285767	inso-1|egl-36|T23G5.3	http://amigo.geneontology.org/amigo/term/GO:0051260																													late endosome membrane	Gene Ontology	GO:0031902	1	23	0.0277463	0.0488863	rab-7	http://amigo.geneontology.org/amigo/term/GO:0031902	decreased	proximal
transdifferentiation	Gene Ontology	GO:0060290	2	10	0.0015473	0.0213209	cfp-1|sem-4	http://amigo.geneontology.org/amigo/term/GO:0060290																													integrator complex	Gene Ontology	GO:0032039	1	8	0.0104947	0.038446	phf-30	http://amigo.geneontology.org/amigo/term/GO:0032039	decreased	proximal
Alzheimer disease-amyloid secretase pathway	PANTHER	P00003	2	20	0.00524261	0.0454845	bli-4|tpa-1	http://www.pantherdb.org/pathway/pathwayDiagram.jsp?catAccession=P00003																													response to food	Gene Ontology	GO:0032094	1	9	0.0116541	0.0399261	eat-16	http://amigo.geneontology.org/amigo/term/GO:0032094	decreased	proximal
VEGF signaling pathway	PANTHER	P00056	2	11	0.00182269	0.0227715	tpa-1|mak-2	http://www.pantherdb.org/pathway/pathwayDiagram.jsp?catAccession=P00056																													cleavage furrow	Gene Ontology	GO:0032154	1	18	0.0220288	0.0475506	R11D1.10	http://amigo.geneontology.org/amigo/term/GO:0032154	decreased	proximal
Developmental Biology	Reactome	R-CEL-1266738	4	122	0.00360668	0.0375496	rga-5|tpa-1|wrm-1|cdka-1	http://www.reactome.org/cgi-bin/eventbrowser_st_id?ST_ID=R-CEL-1266738																													phosphatidylinositol-3-phosphate binding	Gene Ontology	GO:0032266	1	15	0.0185825	0.0455333	R11D1.10	http://amigo.geneontology.org/amigo/term/GO:0032266	decreased	proximal
Adaptive Immune System	Reactome	R-CEL-1280218	6	181	0.000351277	0.00889584	T23G5.3|fbxl-1|tpa-1|T12E12.6|oxi-1|tag-30	http://www.reactome.org/cgi-bin/eventbrowser_st_id?ST_ID=R-CEL-1280218																													regulation of protein localization	Gene Ontology	GO:0032880	2	30	0.000652955	0.00929206	cdka-1|wrm-1	http://amigo.geneontology.org/amigo/term/GO:0032880	decreased	proximal
Metabolism	Reactome	R-CEL-1430728	14	938	0.000303474	0.00861683	slc-36.4|uda-1|C53D5.5|idi-1|acl-6|T19D7.7|ZC434.8|egl-36|C32F10.8|ocrl-1|C07E3.9|asm-1|cka-1|ZK1128.1	http://www.reactome.org/cgi-bin/eventbrowser_st_id?ST_ID=R-CEL-1430728																													snRNA 3'-end processing	Gene Ontology	GO:0034472	1	7	0.009334	0.0371353	phf-30	http://amigo.geneontology.org/amigo/term/GO:0034472	decreased	proximal
Glycerophospholipid biosynthesis	Reactome	R-CEL-1483206	4	77	0.000712115	0.0137727	acl-6|cka-1|T19D7.7|C07E3.9	http://www.reactome.org/cgi-bin/eventbrowser_st_id?ST_ID=R-CEL-1483206																													mitochondrial unfolded protein response	Gene Ontology	GO:0034514	1	16	0.0197326	0.0465428	jmjd-1.2	http://amigo.geneontology.org/amigo/term/GO:0034514	decreased	proximal
Phospholipid metabolism	Reactome	R-CEL-1483257	5	110	0.000275789	0.00807543	acl-6|ocrl-1|T19D7.7|C07E3.9|cka-1	http://www.reactome.org/cgi-bin/eventbrowser_st_id?ST_ID=R-CEL-1483257																													behavioral response to nicotine	Gene Ontology	GO:0035095	1	6	0.00817194	0.0371353	mak-2	http://amigo.geneontology.org/amigo/term/GO:0035095	decreased	proximal
Signal Transduction	Reactome	R-CEL-162582	15	738	5.97469e-06	0.000508935	lat-1|rga-5|sem-4|T19D7.7|mak-2|tpa-1|wrm-1|eat-16|arx-3|fshr-1|csk-1|gpa-3|ocrl-1|drd-5|ksr-1	http://www.reactome.org/cgi-bin/eventbrowser_st_id?ST_ID=R-CEL-162582																													peptidyl-tyrosine dephosphorylation	Gene Ontology	GO:0035335	3	110	0.000324458	0.00689262	cdc-14|T22C1.8|egg-3	http://amigo.geneontology.org/amigo/term/GO:0035335	decreased	proximal
Innate Immune System	Reactome	R-CEL-168249	11	557	0.000135432	0.00528748	lat-1|F13B12.3|mak-2|dylt-1|wrm-1|tpa-1|arx-3|nep-12|F53B1.8|rab-7|drh-1	http://www.reactome.org/cgi-bin/eventbrowser_st_id?ST_ID=R-CEL-168249																													intracellular signal transduction	Gene Ontology	GO:0035556	2	184	0.0201928	0.0465428	eat-16|mak-2	http://amigo.geneontology.org/amigo/term/GO:0035556	decreased	proximal
Immune System	Reactome	R-CEL-168256	18	793	1.43636e-07	1.59014e-05	lat-1|F13B12.3|T12E12.6|T23G5.3|fbxl-1|mak-2|dylt-1|tpa-1|wrm-1|arx-3|csk-1|drh-1|ksr-1|F53B1.8|oxi-1|rab-7|tag-30|nep-12	http://www.reactome.org/cgi-bin/eventbrowser_st_id?ST_ID=R-CEL-168256																													locomotion	Gene Ontology	GO:0040011	2	92	0.00549332	0.0371353	eor-1|mdt-15	http://amigo.geneontology.org/amigo/term/GO:0040011	decreased	proximal
Signaling by VEGF	Reactome	R-CEL-194138	3	33	0.000749634	0.0137727	tpa-1|wrm-1|mak-2	http://www.reactome.org/cgi-bin/eventbrowser_st_id?ST_ID=R-CEL-194138																													negative regulation of locomotion	Gene Ontology	GO:0040013	1	10	0.0128122	0.0408664	eat-16	http://amigo.geneontology.org/amigo/term/GO:0040013	decreased	proximal
Formation of Senescence-Associated Heterochromatin Foci (SAHF)	Reactome	R-CEL-2559584	2	8	0.00106187	0.0165828	hira-1|unc-85	http://www.reactome.org/cgi-bin/eventbrowser_st_id?ST_ID=R-CEL-2559584																													regulation of multicellular organism growth	Gene Ontology	GO:0040014	2	33	0.000781523	0.00997115	gro-1|mdt-15	http://amigo.geneontology.org/amigo/term/GO:0040014	decreased	proximal
DNA Damage/Telomere Stress Induced Senescence	Reactome	R-CEL-2559586	2	11	0.00182269	0.0227715	hira-1|unc-85	http://www.reactome.org/cgi-bin/eventbrowser_st_id?ST_ID=R-CEL-2559586																													polar body extrusion after meiotic divisions	Gene Ontology	GO:0040038	2	21	0.000335317	0.00689262	cdc-14|egg-3	http://amigo.geneontology.org/amigo/term/GO:0040038	decreased	proximal
Signaling by GPCR	Reactome	R-CEL-372790	6	215	0.000844153	0.0142602	lat-1|fshr-1|gpa-3|T19D7.7|eat-16|tpa-1	http://www.reactome.org/cgi-bin/eventbrowser_st_id?ST_ID=R-CEL-372790																													retrograde transport, endosome to Golgi	Gene Ontology	GO:0042147	1	23	0.0277463	0.0488863	vps-54	http://amigo.geneontology.org/amigo/term/GO:0042147	decreased	proximal
Transport of small molecules	Reactome	R-CEL-382551	7	379	0.0032196	0.0342814	slc-36.4|F13B12.3|micu-1|C09D4.1|F53B1.8|toc-1|best-1	http://www.reactome.org/cgi-bin/eventbrowser_st_id?ST_ID=R-CEL-382551																													peptide binding	Gene Ontology	GO:0042277	1	20	0.0243197	0.0488863	T12E12.6	http://amigo.geneontology.org/amigo/term/GO:0042277	decreased	proximal
GPCR downstream signalling	Reactome	R-CEL-388396	5	211	0.00450519	0.0405901	eat-16|tpa-1|gpa-3|T19D7.7|fshr-1	http://www.reactome.org/cgi-bin/eventbrowser_st_id?ST_ID=R-CEL-388396																													regulation of mesodermal cell fate specification	Gene Ontology	GO:0042661	1	21	0.0254632	0.0488863	wrm-1	http://amigo.geneontology.org/amigo/term/GO:0042661	decreased	proximal
Metabolism of proteins	Reactome	R-CEL-392499	19	820	4.66964e-08	6.25064e-06	gpa-3|fbxl-1|glr-2|C50F4.16|T23G5.3|bli-4|C38H2.2|eat-16|npp-15|Y119D3B.14|ddx-17|swan-2|mrps-30|gly-10|rab-7|tag-30|toc-1|rps-1|drh-1	http://www.reactome.org/cgi-bin/eventbrowser_st_id?ST_ID=R-CEL-392499																													cell projection	Gene Ontology	GO:0042995	3	189	0.00150779	0.016634	cdka-1|fbxl-1|ccpp-1	http://amigo.geneontology.org/amigo/term/GO:0042995	decreased	proximal
VEGFA-VEGFR2 Pathway	Reactome	R-CEL-4420097	3	33	0.000749634	0.0137727	tpa-1|wrm-1|mak-2	http://www.reactome.org/cgi-bin/eventbrowser_st_id?ST_ID=R-CEL-4420097																													pharyngeal pumping	Gene Ontology	GO:0043050	1	15	0.0185825	0.0455333	nas-5	http://amigo.geneontology.org/amigo/term/GO:0043050	decreased	proximal
Butyrate Response Factor 1 (BRF1) binds and destabilizes mRNA	Reactome	R-CEL-450385	2	17	0.00391881	0.0378549	mex-1|mak-2	http://www.reactome.org/cgi-bin/eventbrowser_st_id?ST_ID=R-CEL-450385																													dauer entry	Gene Ontology	GO:0043053	1	17	0.0208814	0.0465428	fbxl-1	http://amigo.geneontology.org/amigo/term/GO:0043053	decreased	proximal
Metabolism of lipids	Reactome	R-CEL-556833	8	340	0.000363163	0.00895483	C53D5.5|idi-1|acl-6|T19D7.7|ocrl-1|C07E3.9|asm-1|cka-1	http://www.reactome.org/cgi-bin/eventbrowser_st_id?ST_ID=R-CEL-556833																													regulation of GTPase activity	Gene Ontology	GO:0043087	1	15	0.0185825	0.0455333	eat-16	http://amigo.geneontology.org/amigo/term/GO:0043087	decreased	proximal
Post-translational protein modification	Reactome	R-CEL-597592	13	564	6.92174e-06	0.000540472	T23G5.3|fbxl-1|glr-2|bli-4|C38H2.2|npp-15|ddx-17|swan-2|gly-10|rab-7|tag-30|C50F4.16|drh-1	http://www.reactome.org/cgi-bin/eventbrowser_st_id?ST_ID=R-CEL-597592																													peptide catabolic process	Gene Ontology	GO:0043171	1	15	0.0185825	0.0455333	T12E12.6	http://amigo.geneontology.org/amigo/term/GO:0043171	decreased	proximal
Neutrophil degranulation	Reactome	R-CEL-6798695	8	439	0.00181372	0.0227715	lat-1|F13B12.3|dylt-1|wrm-1|tpa-1|nep-12|F53B1.8|rab-7	http://www.reactome.org/cgi-bin/eventbrowser_st_id?ST_ID=R-CEL-6798695																													perikaryon	Gene Ontology	GO:0043204	3	74	0.00010443	0.00386391	fbxl-1|mak-2|ccpp-1	http://amigo.geneontology.org/amigo/term/GO:0043204	decreased	proximal
TBC/RABGAPs	Reactome	R-CEL-8854214	2	20	0.00524261	0.0454845	tbc-17|rab-7	http://www.reactome.org/cgi-bin/eventbrowser_st_id?ST_ID=R-CEL-8854214																													pharyngeal muscle development	Gene Ontology	GO:0043282	1	11	0.0139689	0.0413479	wrm-1	http://amigo.geneontology.org/amigo/term/GO:0043282	decreased	proximal
Neddylation	Reactome	R-CEL-8951664	4	76	0.000679553	0.0137727	swan-2|tag-30|T23G5.3|fbxl-1	http://www.reactome.org/cgi-bin/eventbrowser_st_id?ST_ID=R-CEL-8951664																													protein serine/threonine kinase activator activity	Gene Ontology	GO:0043539	1	9	0.0116541	0.0399261	wrm-1	http://amigo.geneontology.org/amigo/term/GO:0043539	decreased	proximal
Antigen processing: Ubiquitination & Proteasome degradation	Reactome	R-CEL-983168	5	115	0.00033571	0.00873778	oxi-1|tag-30|T23G5.3|fbxl-1|T12E12.6	http://www.reactome.org/cgi-bin/eventbrowser_st_id?ST_ID=R-CEL-983168																													asymmetric protein localization involved in cell fate determination	Gene Ontology	GO:0045167	1	21	0.0254632	0.0488863	wrm-1	http://amigo.geneontology.org/amigo/term/GO:0045167	decreased	proximal
Class I MHC mediated antigen processing & presentation	Reactome	R-CEL-983169	5	140	0.000794573	0.0140475	oxi-1|tag-30|T23G5.3|fbxl-1|T12E12.6	http://www.reactome.org/cgi-bin/eventbrowser_st_id?ST_ID=R-CEL-983169																													cadherin binding	Gene Ontology	GO:0045296	1	6	0.00817194	0.0371353	wrm-1	http://amigo.geneontology.org/amigo/term/GO:0045296	decreased	proximal
																																					phagocytic vesicle	Gene Ontology	GO:0045335	1	14	0.0174311	0.045419	rab-7	http://amigo.geneontology.org/amigo/term/GO:0045335	decreased	proximal
																																					positive regulation of cyclin-dependent protein serine/threonine kinase activity	Gene Ontology	GO:0045737	1	8	0.0104947	0.038446	cdka-1	http://amigo.geneontology.org/amigo/term/GO:0045737	decreased	proximal
																																					positive regulation of protein kinase activity	Gene Ontology	GO:0045860	1	6	0.00817194	0.0371353	wrm-1	http://amigo.geneontology.org/amigo/term/GO:0045860	decreased	proximal
																																					positive regulation of synaptic growth at neuromuscular junction	Gene Ontology	GO:0045887	1	9	0.0116541	0.0399261	bli-4	http://amigo.geneontology.org/amigo/term/GO:0045887	decreased	proximal
																																					regulation of embryonic development	Gene Ontology	GO:0045995	1	5	0.00700855	0.0371353	wrm-1	http://amigo.geneontology.org/amigo/term/GO:0045995	decreased	proximal
																																					phosphocreatine biosynthetic process	Gene Ontology	GO:0046314	1	6	0.00817194	0.0371353	ZC434.8	http://amigo.geneontology.org/amigo/term/GO:0046314	decreased	proximal
																																					regulation of oviposition	Gene Ontology	GO:0046662	2	48	0.00159103	0.0168195	eat-16|T12E12.6	http://amigo.geneontology.org/amigo/term/GO:0046662	decreased	proximal
																																					protein autophosphorylation	Gene Ontology	GO:0046777	1	17	0.0208814	0.0465428	mak-2	http://amigo.geneontology.org/amigo/term/GO:0046777	decreased	proximal
																																					metal ion binding	Gene Ontology	GO:0046872	10	1381	4.27626e-06	0.000358387	nas-5|jmjd-1.2|phf-30|mak-2|gly-3|bli-4|C38H2.2|R11D1.10|nas-3|ccpp-1	http://amigo.geneontology.org/amigo/term/GO:0046872	decreased	proximal
																																					organelle fusion	Gene Ontology	GO:0048284	1	5	0.00700855	0.0371353	rab-7	http://amigo.geneontology.org/amigo/term/GO:0048284	decreased	proximal
																																					synaptic vesicle transport	Gene Ontology	GO:0048489	1	16	0.0197326	0.0465428	cdka-1	http://amigo.geneontology.org/amigo/term/GO:0048489	decreased	proximal
																																					positive regulation of axon extension involved in regeneration	Gene Ontology	GO:0048691	1	7	0.009334	0.0371353	mak-2	http://amigo.geneontology.org/amigo/term/GO:0048691	decreased	proximal
																																					regulation of axon extension involved in axon guidance	Gene Ontology	GO:0048841	1	9	0.0116541	0.0399261	mak-2	http://amigo.geneontology.org/amigo/term/GO:0048841	decreased	proximal
																																					modulation of chemical synaptic transmission	Gene Ontology	GO:0050804	1	11	0.0139689	0.0413479	eat-16	http://amigo.geneontology.org/amigo/term/GO:0050804	decreased	proximal
																																					mitogen-activated protein kinase binding	Gene Ontology	GO:0051019	1	9	0.0116541	0.0399261	mak-2	http://amigo.geneontology.org/amigo/term/GO:0051019	decreased	proximal
																																					regulation of endosome size	Gene Ontology	GO:0051036	1	7	0.009334	0.0371353	rab-7	http://amigo.geneontology.org/amigo/term/GO:0051036	decreased	proximal
																																					spindle midzone	Gene Ontology	GO:0051233	1	18	0.0220288	0.0475506	cdc-14	http://amigo.geneontology.org/amigo/term/GO:0051233	decreased	proximal
																																					mitotic spindle midzone assembly	Gene Ontology	GO:0051256	1	7	0.009334	0.0371353	cdc-14	http://amigo.geneontology.org/amigo/term/GO:0051256	decreased	proximal
																																					regulation of cell division	Gene Ontology	GO:0051302	1	11	0.0139689	0.0413479	elf-1	http://amigo.geneontology.org/amigo/term/GO:0051302	decreased	proximal
																																					negative regulation of cell division	Gene Ontology	GO:0051782	1	10	0.0128122	0.0408664	wrm-1	http://amigo.geneontology.org/amigo/term/GO:0051782	decreased	proximal
																																					synaptic transmission, GABAergic	Gene Ontology	GO:0051932	1	7	0.009334	0.0371353	cdka-1	http://amigo.geneontology.org/amigo/term/GO:0051932	decreased	proximal
																																					positive regulation of dauer larval development	Gene Ontology	GO:0061066	1	12	0.0151243	0.0437186	daf-5	http://amigo.geneontology.org/amigo/term/GO:0061066	decreased	proximal
																																					cyclin-dependent protein serine/threonine kinase activator activity	Gene Ontology	GO:0061575	1	7	0.009334	0.0371353	cdka-1	http://amigo.geneontology.org/amigo/term/GO:0061575	decreased	proximal
																																					nuclear import signal receptor activity	Gene Ontology	GO:0061608	1	6	0.00817194	0.0371353	ima-3	http://amigo.geneontology.org/amigo/term/GO:0061608	decreased	proximal
																																					metalloaminopeptidase activity	Gene Ontology	GO:0070006	1	13	0.0162784	0.0449477	T12E12.6	http://amigo.geneontology.org/amigo/term/GO:0070006	decreased	proximal
																																					left/right axis specification	Gene Ontology	GO:0070986	1	19	0.0231749	0.0481726	wrm-1	http://amigo.geneontology.org/amigo/term/GO:0070986	decreased	proximal
																																					histone H3-K27 demethylation	Gene Ontology	GO:0071557	1	5	0.00700855	0.0371353	jmjd-1.2	http://amigo.geneontology.org/amigo/term/GO:0071557	decreased	proximal
																																					histone demethylase activity (H3-K27 specific)	Gene Ontology	GO:0071558	1	5	0.00700855	0.0371353	jmjd-1.2	http://amigo.geneontology.org/amigo/term/GO:0071558	decreased	proximal
																																					mitotic cell cycle arrest	Gene Ontology	GO:0071850	1	5	0.00700855	0.0371353	cdc-14	http://amigo.geneontology.org/amigo/term/GO:0071850	decreased	proximal
																																					mitotic spindle	Gene Ontology	GO:0072686	1	21	0.0254632	0.0488863	cdc-14	http://amigo.geneontology.org/amigo/term/GO:0072686	decreased	proximal
																																					regulation of locomotion involved in locomotory behavior	Gene Ontology	GO:0090325	1	11	0.0139689	0.0413479	vps-54	http://amigo.geneontology.org/amigo/term/GO:0090325	decreased	proximal
																																					phagolysosome assembly involved in apoptotic cell clearance	Gene Ontology	GO:0090387	1	7	0.009334	0.0371353	rab-7	http://amigo.geneontology.org/amigo/term/GO:0090387	decreased	proximal
																																					positive regulation of protein localization to nucleus	Gene Ontology	GO:1900182	1	10	0.0128122	0.0408664	wrm-1	http://amigo.geneontology.org/amigo/term/GO:1900182	decreased	proximal
																																					cellular response to salt	Gene Ontology	GO:1902075	1	7	0.009334	0.0371353	bli-4	http://amigo.geneontology.org/amigo/term/GO:1902075	decreased	proximal
																																					positive regulation of protein localization to cell cortex	Gene Ontology	GO:1904778	1	7	0.009334	0.0371353	egg-3	http://amigo.geneontology.org/amigo/term/GO:1904778	decreased	proximal
																																					regulation of dauer entry	Gene Ontology	GO:1905909	1	8	0.0104947	0.038446	fbxl-1	http://amigo.geneontology.org/amigo/term/GO:1905909	decreased	proximal
																																					mitotic spindle midzone	Gene Ontology	GO:1990023	1	7	0.009334	0.0371353	cdc-14	http://amigo.geneontology.org/amigo/term/GO:1990023	decreased	proximal
																																					positive regulation of early endosome to late endosome transport	Gene Ontology	GO:2000643	1	6	0.00817194	0.0371353	rab-7	http://amigo.geneontology.org/amigo/term/GO:2000643	decreased	proximal
																																					Alzheimer disease-amyloid secretase pathway	PANTHER	P00003	1	20	0.0243197	0.0488863	bli-4	http://www.pantherdb.org/pathway/pathwayDiagram.jsp?catAccession=P00003	decreased	proximal
																																					Alzheimer disease-presenilin pathway	PANTHER	P00004	1	20	0.0243197	0.0488863	bli-4	http://www.pantherdb.org/pathway/pathwayDiagram.jsp?catAccession=P00004	decreased	proximal
																																					Angiogenesis	PANTHER	P00005	1	22	0.0266054	0.0488863	mak-2	http://www.pantherdb.org/pathway/pathwayDiagram.jsp?catAccession=P00005	decreased	proximal
																																					VEGF signaling pathway	PANTHER	P00056	1	11	0.0139689	0.0413479	mak-2	http://www.pantherdb.org/pathway/pathwayDiagram.jsp?catAccession=P00056	decreased	proximal
[truncated: 56 more rows]
[truncated: 10 more columns]

## Sheet: E
Lm433																Lm533
[truncated: 38 more rows]

## Sheet: F
Lm433													Lm533
[truncated: 64 more rows]

## Sheet: G
#Term	Database	ID	Input number	Background number	P-Value	Corrected P-Value	Input	Hyperlink	group	change
[truncated: 106 more rows]

## Sheet: H
gene	dpui pH433	dpui pH592	sigifnicant
[truncated: 15,088 more rows]

[truncated: 2 more sheets: I, J]
