# Supplementary material for: Gene- and Isoform-Level Responses to Extreme Acidic pH Stress in an Emerging Marine Invertebrate Model Organism Litoditis marina
Source: Antioxidants (Basel). 2026 Jul 9;15(7):862. doi: 10.3390/antiox15070862 (PMC13405938; doi:10.3390/antiox15070862)
Supplement: Supplementary file 1 [file antioxidants-15-00862-s001.zip › Table S1.xlsx]

## Sheet: index
index	description
A	The expression count of all the genes under 3 pH conditions in L. marina
B	Significant DEGs in L. marina under pH stress
C	KOBAS enrichment of significant DEGs in L. marina under pH stress
D	Overlapped DEGs between lr- and sr-RNAseq in Lm433
E	The comparison of KEGG enrichment bewteen lr- and sr-RNAseq in Lm433
F	The comparison of GO enrichment bewteen lr- and sr-RNAseq in Lm433
G	DEGs in L. marina under pH stress
H	Genes relaed to ROS metabolism and ferroptosis

## Sheet: A
	pH433_1	pH433_2	pH433_3	pH533_1	pH533_2	pH533_3	pH592_1	pH592_2	pH592_3
EVM0000001	97	108	113	132	71	97	135	124	143
EVM0000002	82	107	114	99	112	92	126	110	116
EVM0000003	79	70	69	55	77	77	87	73	98
EVM0000004	7	16	19	12	11	14	10	18	20
EVM0000005	119	132	142	163	100	122	139	138	141
EVM0000006	10	18	17	15	5	12	15	16	15
EVM0000007	3965	4827	4669	4221	5513	4860	6330	5838	6225
EVM0000008	101	100	75	88	95	104	153	126	120
EVM0000009	0	0	0	0	0	0	0	0	0
EVM0000010	4	8	2	3	3	5	5	5	6
EVM0000011	43	22	24	12	39	50	66	40	83
EVM0000012	10	16	16	15	18	10	16	20	24
EVM0000013	319	283	293	254	213	198	249	263	316
EVM0000014	84	111	128	110	131	120	156	150	197
EVM0000015	1225	2062	2552	2250	2226	2003	1913	2575	2080
EVM0000016	145	118	139	165	67	94	43	47	45
EVM0000017	65	43	54	42	51	50	74	68	68
EVM0000018	5313	4561	4325	5170	3869	3730	4434	5140	4867
EVM0000019	60	122	108	156	66	86	49	65	107
EVM0000020	0	0	0	0	0	0	0	0	0
EVM0000021	4548	3718	2883	3744	3951	4549	5485	5375	5274
EVM0000022	108	103	136	97	103	89	108	119	113
EVM0000023	1	3	6	3	1	0	2	4	6
EVM0000024	177	153	177	140	172	190	184	175	233
EVM0000025	49	73	82	68	54	48	102	72	83
EVM0000026	34	43	54	27	42	36	30	36	43
EVM0000027	5	9	6	3	3	5	6	2	7
EVM0000028	144	163	156	159	170	154	187	190	201
EVM0000029	3	10	8	6	3	1	6	6	4
EVM0000030	14	12	12	14	16	13	15	22	20
EVM0000031	31	32	18	27	28	20	66	31	37
EVM0000032	1001	722	974	893	1068	981	1256	1244	1415
EVM0000033	25	42	30	35	21	35	28	26	21
EVM0000034	120	97	58	67	65	93	86	89	87
EVM0000035	1696	1433	1448	1492	1814	1541	1999	2158	2426
EVM0000036	1431	960	947	961	1075	1223	1491	1552	1624
EVM0000037	2	1	0	0	0	0	0	1	0
EVM0000038	3	1	2	2	3	1	3	4	3
EVM0000039	20	47	55	30	23	28	34	27	36
EVM0000040	0	0	1	0	0	0	0	3	0
EVM0000041	20	18	14	9	12	15	17	14	12
EVM0000042	28	44	60	33	63	35	21	30	30
EVM0000043	16	38	21	28	27	21	39	32	30
EVM0000044	152	183	155	163	137	211	303	242	299
EVM0000045	286	350	450	306	437	241	335	338	448
EVM0000046	1383	1177	1271	1007	1039	1162	1055	1022	1417
EVM0000047	4	5	0	2	1	2	5	2	2
EVM0000048	24	34	27	17	29	31	47	38	40
EVM0000049	16	18	19	17	15	12	25	20	26
EVM0000050	17	14	18	18	7	9	13	14	17
EVM0000051	8	8	10	13	7	3	15	6	12
EVM0000052	6	13	17	16	5	10	3	14	7
EVM0000053	22	19	18	19	13	15	13	13	10
EVM0000054	19	9	15	23	15	10	22	18	15
EVM0000055	1163	1043	1081	1219	1245	1184	1539	1624	1485
EVM0000056	48	34	29	42	30	37	36	40	44
EVM0000057	1756	1731	1586	1678	1356	1635	2202	2019	2270
EVM0000058	944	1684	2210	1537	1089	1444	1464	1794	1671
EVM0000059	52	52	38	42	39	44	45	43	39
EVM0000060	34	61	54	50	46	31	28	38	38
EVM0000061	40	75	73	63	95	75	56	60	68
EVM0000062	212	195	175	176	174	192	221	223	223
EVM0000063	137	108	151	163	120	115	194	172	230
EVM0000064	3355	3065	3122	3804	3095	3232	4867	4823	5138
EVM0000065	0	0	0	0	0	0	0	0	0
EVM0000066	100	118	116	141	53	53	54	70	41
EVM0000067	4786	5164	5615	5546	4128	4397	5220	5950	7048
EVM0000068	2391	1921	2183	1538	2395	2338	2773	2185	2900
EVM0000069	158	357	263	109	126	547	507	262	359
EVM0000070	39	64	60	74	28	38	37	46	54
EVM0000071	0	1	0	1	0	0	0	0	0
EVM0000072	436	466	429	449	202	329	234	289	344
EVM0000073	80	76	62	95	29	57	44	34	46
EVM0000074	149	137	115	117	113	131	166	200	148
EVM0000075	0	0	0	0	0	0	0	0	0
EVM0000076	31	28	24	50	32	32	36	56	45
EVM0000077	17	10	13	17	11	13	24	22	24
EVM0000078	284	319	405	469	165	206	258	385	332
EVM0000079	57	81	73	51	61	53	65	82	82
EVM0000080	144	204	253	157	131	133	164	167	191
EVM0000081	212	164	161	175	132	169	206	193	267
EVM0000082	54	49	54	53	36	39	67	54	81
EVM0000083	168	189	175	163	186	149	202	227	266
EVM0000084	66	66	61	59	44	91	185	120	134
EVM0000085	1	0	0	4	9	1	0	1	0
EVM0000086	440	370	337	302	375	395	575	518	634
EVM0000087	12	20	12	12	5	16	25	11	26
EVM0000088	60	63	60	63	104	59	111	86	92
EVM0000089	93	167	187	140	106	108	136	146	205
EVM0000090	117	90	117	101	90	98	125	122	148
EVM0000091	30	29	37	32	41	35	47	51	57
EVM0000092	33	35	48	39	40	30	36	33	40
EVM0000093	0	0	0	0	0	0	0	0	0
EVM0000094	86	128	46	45	7	77	7	12	6
EVM0000095	107	149	185	160	136	108	172	147	192
EVM0000096	87	120	112	132	75	90	104	123	129
EVM0000097	37	104	114	92	74	47	66	77	91
EVM0000098	115	76	80	76	72	88	153	124	103
EVM0000099	92	161	130	160	70	95	84	111	90
EVM0000100	14	11	7	7	8	7	10	9	8
EVM0000101	768	719	821	697	677	699	747	866	941
EVM0000102	490	728	608	490	549	532	443	465	683
EVM0000103	21	37	38	19	20	46	36	41	38
EVM0000104	49	46	39	37	44	34	62	48	63
EVM0000105	0	0	0	0	0	0	0	0	0
EVM0000106	600	738	749	579	766	665	838	708	912
EVM0000107	241	236	136	145	158	219	190	172	165
EVM0000108	3889	10699	13844	12536	7787	5050	6934	9650	6072
EVM0000109	283	336	374	337	315	357	364	382	348
EVM0000110	2578	2811	2820	3330	2299	2731	3877	4163	3721
EVM0000111	35	47	47	25	40	40	34	48	56
EVM0000112	26	20	20	22	14	14	17	28	18
EVM0000113	4089	4537	4214	4762	3935	3899	4432	4482	4825
EVM0000114	1203	1163	1118	1023	1087	1073	1168	1121	2030
EVM0000115	12	10	2	3	4	3	8	4	3
EVM0000116	0	6	1	2	2	0	7	2	4
EVM0000117	44	53	43	50	38	30	51	46	25
EVM0000118	70	97	87	109	17	42	9	20	13
EVM0000119	1	0	0	2	0	0	2	1	1
EVM0000120	3	1	2	0	0	0	0	2	1
EVM0000121	87	64	71	93	67	59	91	86	104
EVM0000122	78	104	86	75	55	99	124	101	119
EVM0000123	135	144	129	147	109	128	148	181	151
EVM0000124	916	557	531	666	449	493	321	358	430
EVM0000125	224	186	230	173	195	216	304	279	337
EVM0000126	5245	4734	4929	5006	5978	4929	6481	6499	6432
EVM0000127	28	37	40	28	32	34	46	41	53
EVM0000128	18	15	13	14	19	7	10	13	8
EVM0000129	4	8	11	7	4	6	2	2	6
EVM0000130	1	2	3	1	0	2	3	4	1
EVM0000131	358	446	521	448	389	401	390	440	524
EVM0000132	52	33	41	28	39	41	62	75	69
EVM0000133	20	14	20	13	13	19	13	9	10
EVM0000134	5	4	7	12	6	2	6	11	7
EVM0000135	276	1062	1215	1153	288	234	113	77	105
EVM0000136	332	324	341	337	276	275	284	331	339
EVM0000137	48	36	62	63	66	62	66	69	93
EVM0000138	145	136	118	90	67	120	133	116	146
EVM0000139	933	862	889	931	803	970	1399	1193	1388
EVM0000140	536	444	392	389	405	436	505	659	599
EVM0000141	0	0	0	1	0	0	3	0	0
EVM0000142	3	2	3	1	0	0	4	2	5
EVM0000143	453	351	406	239	404	305	390	316	442
EVM0000144	100	107	141	99	78	102	145	96	115
EVM0000145	247	191	197	163	231	214	227	258	242
EVM0000146	96	68	95	82	117	85	125	103	152
EVM0000147	46	37	45	45	43	42	49	56	78
EVM0000148	0	0	0	0	0	0	0	0	0
EVM0000149	732	639	711	566	977	799	1344	1182	1762
EVM0000150	1	4	2	7	4	3	3	5	2
EVM0000151	4822	4392	4145	3706	3957	3971	3987	3797	4912
EVM0000152	0	0	0	0	0	0	0	0	0
EVM0000153	232	199	198	210	142	193	138	127	267
EVM0000154	1520	1612	1709	1767	1183	1320	1709	1880	1896
EVM0000155	5	7	8	2	6	9	7	5	8
EVM0000156	114	127	181	153	83	108	109	131	159
EVM0000157	53	61	112	100	75	58	65	94	88
EVM0000158	2	1	5	0	0	0	0	1	0
EVM0000159	1	4	3	1	0	3	2	2	3
EVM0000160	2	4	3	1	2	2	4	3	3
EVM0000161	244	337	389	306	266	229	192	246	335
EVM0000162	1	4	0	0	0	2	1	1	1
EVM0000163	3	1	2	1	2	1	1	5	3
EVM0000164	0	0	0	1	0	0	1	1	0
EVM0000165	202	168	172	178	147	160	196	180	211
EVM0000166	4145	4462	4785	5406	5265	4739	5321	6346	5695
EVM0000167	1975	1594	1603	1765	1449	1679	2195	2320	2540
EVM0000168	186	201	112	113	133	149	62	85	126
EVM0000169	5	4	10	5	12	15	8	3	6
EVM0000170	116	142	180	100	123	99	143	182	103
EVM0000171	1	6	5	1	1	3	0	2	1
EVM0000172	859	1305	1659	1455	1454	1072	1135	1616	1226
EVM0000173	610	930	818	856	629	521	521	479	610
EVM0000174	11	7	7	5	5	7	9	13	7
EVM0000175	5	3	2	3	1	1	4	4	2
EVM0000176	348	571	476	461	408	419	471	459	565
EVM0000177	11	17	10	13	5	11	5	9	8
EVM0000178	823	654	463	430	525	603	413	410	515
EVM0000179	0	2	0	0	2	1	2	1	0
EVM0000180	338	335	361	313	257	345	424	398	382
EVM0000181	57	54	85	64	59	48	55	66	81
EVM0000182	6	2	10	6	0	5	4	5	4
EVM0000183	24	78	76	12	28	89	111	55	86
EVM0000184	257	265	229	265	313	247	385	371	327
EVM0000185	12	11	15	14	8	16	20	15	14
EVM0000186	0	0	0	0	0	1	0	0	0
EVM0000187	444	353	323	340	351	397	589	570	629
EVM0000188	83	57	56	59	60	69	80	88	88
EVM0000189	0	0	0	0	0	0	0	0	0
EVM0000190	51	58	46	31	25	53	64	51	99
EVM0000191	343	407	430	376	255	307	315	337	390
EVM0000192	58	43	53	47	45	43	86	63	96
EVM0000193	252	241	231	243	98	129	187	203	203
EVM0000194	228	175	221	207	135	177	181	180	189
EVM0000195	746	668	690	647	593	583	584	678	796
EVM0000196	0	0	2	0	2	0	0	1	1
EVM0000197	2	4	4	5	3	1	4	4	6
EVM0000198	62	48	51	51	39	49	74	54	67
EVM0000199	53	45	37	35	23	40	42	56	50
EVM0000200	0	0	0	0	0	0	0	0	0
EVM0000201	173	140	127	127	90	94	123	127	108
EVM0000202	4	3	10	2	4	3	9	6	5
EVM0000203	9	11	6	9	9	15	8	11	8
EVM0000204	145	134	120	148	135	127	165	169	182
EVM0000205	25	27	24	22	15	21	21	16	19
EVM0000206	731	716	725	748	722	705	797	790	825
EVM0000207	156	138	152	107	125	172	211	163	228
EVM0000208	2642	2075	2100	2417	2927	2720	3831	3586	3409
EVM0000209	188	279	407	309	247	172	144	231	189
EVM0000210	399	427	418	488	242	343	328	400	357
EVM0000211	145	219	224	179	141	232	237	234	226
EVM0000212	15130	14256	14033	15669	14460	14841	20903	19182	19852
EVM0000213	60	64	107	72	32	50	34	26	80
EVM0000214	33	35	36	52	36	31	61	50	67
EVM0000215	25	28	23	20	14	35	39	26	33
EVM0000216	0	0	0	0	0	0	0	0	0
EVM0000217	193	222	213	202	266	212	275	228	284
EVM0000218	440	433	475	450	365	435	448	446	592
EVM0000219	2065	2356	2413	2055	2438	1824	1534	1769	1761
EVM0000220	0	0	0	0	0	0	0	0	0
EVM0000221	798	513	515	421	674	956	1256	916	1138
EVM0000222	41	61	58	53	66	51	85	58	90
EVM0000223	234	200	236	188	164	221	279	285	273
EVM0000224	2149	1858	1945	1937	1829	1633	1820	1979	2197
EVM0000225	327	346	390	387	297	302	311	332	302
EVM0000226	260	270	317	300	313	279	387	400	439
EVM0000227	2	2	1	1	1	1	1	1	0
EVM0000228	183	185	224	197	142	178	158	168	246
EVM0000229	453	452	446	425	322	435	342	334	483
EVM0000230	39	15	16	12	13	13	26	23	36
EVM0000231	229	302	262	205	202	222	228	221	286
EVM0000232	66	102	132	142	66	57	46	83	64
EVM0000233	110	390	317	244	105	97	101	88	133
EVM0000234	105	144	217	150	207	155	148	166	170
EVM0000235	535	396	349	340	291	422	503	557	733
EVM0000236	3	5	3	3	3	3	1	3	3
EVM0000237	444	350	372	335	456	322	509	464	585
EVM0000238	374	368	423	377	330	253	342	296	331
EVM0000239	5	2	6	5	6	5	4	1	5
EVM0000240	8073	6879	7072	8160	5497	6308	8174	7956	7412
EVM0000241	91	117	133	75	65	135	120	68	67
EVM0000242	473	394	410	399	302	386	474	458	574
EVM0000243	94	185	215	176	77	87	73	75	66
EVM0000244	793	615	593	693	817	769	1005	978	1009
EVM0000245	59	66	54	41	37	76	90	73	94
EVM0000246	49	47	53	47	41	43	48	38	69
EVM0000247	1501	1453	1709	1791	1063	1257	1835	1906	1948
EVM0000248	637	574	582	708	532	483	609	693	573
EVM0000249	3960	4364	4754	5535	2908	3508	5308	4869	5278
EVM0000250	10	18	24	15	11	14	13	18	17
EVM0000251	348	448	491	484	299	341	347	331	469
EVM0000252	81	59	52	59	47	62	83	69	65
EVM0000253	1447	1528	1717	1470	2005	1373	1485	1414	1750
EVM0000254	10	3	14	3	6	5	6	3	7
EVM0000255	356	281	262	268	346	333	423	405	441
EVM0000256	573	640	668	641	437	473	236	297	273
EVM0000257	87	131	114	132	89	76	90	130	118
EVM0000258	34	35	54	44	36	43	22	35	45
EVM0000259	0	1	1	1	0	0	0	0	0
EVM0000260	0	0	0	0	0	0	0	0	0
EVM0000261	39	29	16	13	22	23	15	23	29
EVM0000262	1	0	3	2	3	2	1	0	2
EVM0000263	33	36	39	18	30	22	52	38	48
EVM0000264	135	156	161	142	65	101	103	56	97
EVM0000265	98	105	90	102	67	73	77	77	93
EVM0000266	39	54	44	53	34	27	31	36	41
EVM0000267	0	0	0	0	0	0	0	0	0
EVM0000268	16	16	16	17	9	12	21	26	29
EVM0000269	7	9	8	6	5	7	6	12	12
EVM0000270	127	101	125	144	109	142	170	172	165
EVM0000271	100	110	114	109	95	114	182	155	164
EVM0000272	74	106	100	74	70	82	82	92	104
EVM0000273	383	354	382	347	281	329	473	464	526
EVM0000274	14	13	19	17	17	16	32	17	22
EVM0000275	1	4	4	3	4	2	5	2	0
EVM0000276	73	84	88	94	93	96	110	108	104
EVM0000277	636	740	584	542	288	504	457	459	558
EVM0000278	508	371	493	593	280	304	276	345	296
EVM0000279	3416	3551	3642	4526	2299	3194	3697	3756	3168
EVM0000280	19	15	20	15	15	15	22	21	23
EVM0000281	91	79	96	75	60	76	46	48	103
EVM0000282	150	181	198	170	200	117	173	173	162
EVM0000283	0	0	0	0	0	0	0	0	0
EVM0000284	96	56	52	53	63	57	84	67	81
EVM0000285	85	81	92	82	71	70	95	88	91
EVM0000286	19	37	35	27	15	26	31	28	47
EVM0000287	699	598	610	602	480	601	976	897	888
EVM0000288	12	12	13	8	14	10	11	6	12
EVM0000289	17	21	16	20	30	21	24	31	27
EVM0000290	38	51	55	56	36	30	51	60	63
EVM0000291	394	259	239	338	366	355	490	475	537
EVM0000292	0	0	1	1	0	0	0	1	0
EVM0000293	587	1287	1233	1470	538	493	366	437	447
EVM0000294	17	13	7	7	4	9	11	15	9
EVM0000295	385	444	451	400	377	339	343	343	375
EVM0000296	13135	10510	10221	10919	12328	12974	15654	16108	18383
EVM0000297	93	113	60	61	64	88	94	95	123
EVM0000298	117	129	148	145	164	108	170	180	157
EVM0000299	34	21	26	31	24	24	15	23	18
EVM0000300	1	1	3	1	1	0	6	2	7
EVM0000301	2476	2526	3203	3206	1988	1382	1314	1222	1151
EVM0000302	23298	17248	16799	17965	20613	21092	29623	29119	29705
EVM0000303	5644	3050	3583	3474	3945	3693	2242	2557	2482
EVM0000304	42	93	83	51	69	64	9	12	28
EVM0000305	112	82	83	69	84	99	108	107	135
EVM0000306	369	355	444	399	364	379	454	447	556
EVM0000307	579	574	501	512	546	552	598	640	741
EVM0000308	80	83	76	92	56	36	62	45	62
EVM0000309	22	24	15	20	14	17	20	32	22
EVM0000310	170	187	198	197	149	173	92	125	227
EVM0000311	89	101	90	94	40	72	78	71	110
EVM0000312	0	0	1	1	0	0	1	0	0
EVM0000313	0	0	0	0	0	0	0	0	0
EVM0000314	137	143	175	153	132	147	132	126	168
EVM0000315	241	170	154	140	191	205	193	207	213
EVM0000316	309	251	241	302	245	286	425	431	389
EVM0000317	665	373	510	493	457	496	664	656	829
EVM0000318	672	781	735	907	473	611	675	788	729
EVM0000319	222	257	255	304	231	154	264	265	254
EVM0000320	289	234	202	254	184	222	335	333	382
EVM0000321	359	600	386	327	166	291	177	174	128
EVM0000322	0	6	0	0	2	2	0	0	0
EVM0000323	143	121	110	140	160	146	203	163	230
EVM0000324	126	108	108	87	120	112	151	154	134
EVM0000325	0	0	0	0	0	0	0	0	0
EVM0000326	37	36	44	37	42	38	56	62	48
EVM0000327	139	127	111	100	98	101	110	105	171
EVM0000328	47	32	46	41	43	51	74	70	76
EVM0000329	507	475	547	547	457	521	629	706	754
EVM0000330	8	24	22	14	23	15	17	23	22
EVM0000331	933	1519	1037	762	461	926	781	679	603
EVM0000332	207	237	222	209	278	197	269	310	318
EVM0000333	113	109	120	84	96	103	117	112	134
EVM0000334	2	4	3	2	4	2	4	2	2
EVM0000335	1	1	2	1	1	1	1	0	3
EVM0000336	130	94	98	100	106	123	119	159	148
EVM0000337	127	130	136	126	140	119	127	147	118
EVM0000338	0	0	0	0	0	0	0	0	0
EVM0000339	2926	2417	2181	2763	2002	2605	3883	3896	3508
EVM0000340	47	39	38	28	45	54	56	60	69
EVM0000341	150	617	713	552	648	127	127	149	180
EVM0000342	1341	1039	1113	1063	1074	1038	1131	1313	1414
EVM0000343	153	116	182	151	160	115	118	117	100
EVM0000344	39	26	39	29	39	26	65	31	36
EVM0000345	49	43	38	35	26	31	37	23	25
EVM0000346	40	38	32	35	21	36	33	27	39
EVM0000347	3806	3763	3849	3958	3343	3950	4700	4932	5556
EVM0000348	203	153	162	155	119	151	168	190	208
EVM0000349	19	36	29	28	36	30	38	24	32
EVM0000350	822	788	729	601	796	688	630	563	625
EVM0000351	181	168	182	191	166	192	194	215	255
EVM0000352	1501	1166	1010	1300	1256	1351	1739	1929	1880
EVM0000353	122	131	189	196	99	128	162	138	218
EVM0000354	381	325	320	290	423	328	512	472	452
EVM0000355	41	50	33	32	20	43	43	56	42
EVM0000356	6	2	2	1	4	6	1	0	2
EVM0000357	0	2	1	1	0	1	0	0	2
EVM0000358	274	288	288	397	224	260	349	321	327
EVM0000359	1430	1356	1365	1266	1291	1306	2104	2098	2716
EVM0000360	5	7	5	2	1	4	8	4	5
EVM0000361	5	13	3	8	8	6	6	10	8
EVM0000362	2170	1833	2237	2078	1573	1781	2085	2144	2861
EVM0000363	21	40	58	41	10	8	10	2	3
EVM0000364	871	951	1033	1110	964	841	1239	1214	1435
EVM0000365	855	768	798	816	544	767	1441	1397	1400
EVM0000366	14	13	6	11	8	11	13	21	8
EVM0000367	21	47	81	61	97	61	51	61	80
EVM0000368	48	36	66	53	47	43	64	61	80
EVM0000369	262	195	183	148	189	218	282	285	299
EVM0000370	1155	899	944	958	862	1043	1240	1252	1201
EVM0000371	1377	917	735	717	1024	1082	1073	890	1034
EVM0000372	54	52	64	63	42	69	44	63	53
EVM0000373	1	0	0	0	6	0	2	1	0
EVM0000374	110	119	113	137	67	92	106	168	129
EVM0000375	11	5	11	10	2	8	11	6	11
EVM0000376	97	73	89	69	69	66	102	101	137
EVM0000377	475	491	546	317	311	418	388	315	414
EVM0000378	0	1	1	3	2	1	1	1	1
EVM0000379	1	1	1	1	1	0	0	0	3
EVM0000380	17	34	29	22	30	23	19	21	32
EVM0000381	122	226	365	277	107	97	121	164	138
EVM0000382	129	174	181	164	72	90	152	174	190
EVM0000383	1007	702	905	741	855	902	1285	1328	1406
EVM0000384	9	15	12	5	11	5	10	14	14
EVM0000385	602	633	616	667	672	660	930	797	903
EVM0000386	705	610	662	725	680	659	715	893	912
EVM0000387	159	160	235	124	127	144	193	160	205
EVM0000388	0	0	0	0	0	0	0	0	0
EVM0000389	5	8	2	9	3	6	6	4	2
EVM0000390	320	268	349	308	377	300	490	483	531
EVM0000391	0	0	0	0	0	0	0	1	0
EVM0000392	8	21	16	17	5	8	3	8	12
EVM0000393	64	46	21	23	34	40	21	30	32
EVM0000394	8	9	18	11	9	10	22	16	16
EVM0000395	10	11	14	13	13	7	15	11	15
EVM0000396	47	46	45	30	30	36	50	49	39
EVM0000397	2334	2156	2378	2428	2030	2341	2748	2891	2928
EVM0000398	1	0	4	4	3	3	5	3	4
EVM0000399	0	0	0	0	0	0	0	0	0
EVM0000400	0	1	1	0	0	0	2	1	0
EVM0000401	33	39	38	25	30	32	35	40	53
EVM0000402	0	1	0	1	0	1	2	0	0
EVM0000403	13	19	14	19	19	21	16	15	26
EVM0000404	136	106	48	77	35	89	55	56	71
EVM0000405	319	216	220	222	230	285	337	333	350
EVM0000406	8222	7421	7907	8849	6101	8074	9577	10540	10938
EVM0000407	21	25	22	29	32	23	34	30	25
EVM0000408	63	92	102	89	85	70	72	73	92
EVM0000409	134	124	110	107	73	100	151	150	170
EVM0000410	0	0	0	0	0	0	0	0	0
EVM0000411	0	0	0	0	0	0	0	0	0
EVM0000412	103	107	118	113	130	127	110	106	170
EVM0000413	6888	7321	6852	6874	7519	7003	7587	8196	7229
EVM0000414	85	75	77	81	61	80	80	101	83
EVM0000415	47	58	35	27	28	36	49	52	52
EVM0000416	144	97	107	98	93	119	154	145	166
EVM0000417	2	1	6	4	1	1	1	2	4
EVM0000418	548	655	589	421	570	884	1179	738	940
EVM0000419	0	0	0	0	0	0	0	0	0
EVM0000420	26	18	26	37	15	18	19	15	16
EVM0000421	764	882	841	942	841	784	1128	1194	953
EVM0000422	185	212	231	224	184	194	207	262	277
EVM0000423	30	27	31	27	20	23	24	30	35
EVM0000424	1	3	0	0	1	3	0	0	0
EVM0000425	476	471	439	492	316	416	545	529	602
EVM0000426	23	45	60	38	22	40	56	55	28
EVM0000427	20513	37732	40599	45783	32149	25499	37362	41699	33948
EVM0000428	288	304	285	332	217	231	303	328	380
EVM0000429	182	203	187	156	174	190	186	155	196
EVM0000430	1	3	0	0	1	0	0	0	1
EVM0000431	4	5	9	4	9	3	10	7	8
EVM0000432	220	190	105	80	114	153	72	68	69
EVM0000433	10	7	6	6	7	9	9	8	13
EVM0000434	243	191	213	219	170	229	243	234	317
EVM0000435	57	54	52	50	47	58	57	51	71
EVM0000436	1157	1074	1011	1117	1123	1063	1318	1416	1450
EVM0000437	105	103	122	90	87	110	103	119	153
EVM0000438	130	155	145	141	112	118	145	142	171
EVM0000439	34	37	34	33	27	40	34	36	55
EVM0000440	4186	5624	6486	7004	2543	3321	3534	3812	3647
EVM0000441	0	0	0	0	0	0	0	0	0
EVM0000442	96	79	81	85	90	72	59	65	82
EVM0000443	21	78	53	65	13	16	20	33	31
EVM0000444	36	40	32	33	20	35	37	32	32
EVM0000445	0	0	0	0	0	0	0	0	0
EVM0000446	790	937	1074	886	1113	837	908	913	1053
EVM0000447	175	240	231	212	203	198	222	263	250
EVM0000448	0	0	0	0	0	0	0	0	0
EVM0000449	4	7	6	11	6	7	4	9	10
EVM0000450	6	13	17	7	4	21	26	12	34
EVM0000451	5	6	8	8	3	6	2	4	4
EVM0000452	53	58	68	72	51	50	67	49	69
EVM0000453	6	11	12	11	10	9	17	14	14
EVM0000454	2	1	0	0	1	0	0	1	1
EVM0000455	1899	1458	1413	1735	1257	1827	2913	2689	2751
EVM0000456	5	10	10	6	4	3	4	2	4
EVM0000457	77	71	63	81	48	78	95	111	84
EVM0000458	13	3	7	7	1	0	7	6	10
EVM0000459	0	0	0	0	0	0	0	0	0
EVM0000460	20	25	27	22	30	36	45	28	44
EVM0000461	13	21	24	16	17	15	21	21	19
EVM0000462	47	57	44	69	37	49	47	47	56
EVM0000463	136	108	121	107	88	117	97	84	128
EVM0000464	6	22	11	17	7	5	8	8	9
EVM0000465	29	36	28	41	44	33	54	37	55
EVM0000466	2	0	1	1	1	1	1	1	2
EVM0000467	0	3	1	0	1	1	3	4	1
EVM0000468	58	65	66	32	56	62	66	57	76
EVM0000469	575	339	407	425	348	426	498	472	583
EVM0000470	294	302	374	384	342	316	394	416	384
EVM0000471	12493	16061	16389	16274	14158	13718	17532	18895	17512
EVM0000472	7782	9918	8758	10903	9566	8760	13922	14026	13175
EVM0000473	1	0	1	0	1	0	1	0	0
EVM0000474	10356	4378	4185	4162	5733	7587	10352	10604	11565
EVM0000475	57	82	102	78	51	69	124	95	127
EVM0000476	137	81	81	75	97	116	142	167	148
EVM0000477	661	753	726	881	732	728	707	835	732
EVM0000478	14	19	10	20	16	25	19	21	22
EVM0000479	13	23	19	9	14	15	15	15	19
EVM0000480	1166	876	964	818	750	938	1190	1184	1422
EVM0000481	8	12	20	17	9	16	15	20	26
EVM0000482	4	1	2	3	1	4	3	1	1
EVM0000483	53	69	35	23	27	40	39	35	49
EVM0000484	198	218	315	260	237	196	264	231	255
EVM0000485	0	0	0	0	0	0	0	0	0
EVM0000486	1884	3122	2905	3212	1660	1600	1531	1903	1351
EVM0000487	8	11	6	7	6	8	8	8	11
EVM0000488	21	22	13	34	23	21	18	34	19
EVM0000489	9	12	32	20	7	9	9	10	10
EVM0000490	215	213	284	235	227	211	249	260	318
EVM0000491	14	30	21	22	16	20	13	21	25
EVM0000492	0	0	0	0	0	0	0	0	0
EVM0000493	0	0	0	0	0	0	0	0	0
EVM0000494	8	16	11	10	11	14	16	16	14
EVM0000495	28	25	24	19	17	28	23	28	20
EVM0000496	87	155	146	107	92	93	66	56	147
EVM0000497	10	35	56	13	39	30	7	15	19
EVM0000498	117	111	111	96	83	87	118	122	138
EVM0000499	63	97	87	69	80	64	78	86	101
EVM0000500	627	1146	1348	1016	1551	1125	735	949	1028
EVM0000501	4	1	11	8	17	7	1	0	48
EVM0000502	27	21	21	12	13	18	31	19	21
EVM0000503	64	96	87	77	50	91	125	134	131
EVM0000504	27	25	37	20	19	27	34	27	32
EVM0000505	0	3	2	2	0	0	1	1	1
EVM0000506	5	3	1	1	2	4	1	0	0
EVM0000507	202	344	354	95	406	553	905	562	1083
EVM0000508	2025	1379	1321	1357	1355	1696	2388	2459	2366
EVM0000509	106	75	126	105	54	90	106	96	111
EVM0000510	7	7	4	5	5	3	6	9	14
EVM0000511	1	2	0	0	0	1	0	1	0
EVM0000512	661	752	883	830	679	621	758	788	1048
EVM0000513	47	35	43	48	37	32	39	42	40
EVM0000514	7	6	12	10	11	10	6	4	5
EVM0000515	57	66	60	80	43	62	64	61	82
EVM0000516	2247	2423	2598	2355	2285	2324	2786	3244	3341
EVM0000517	10324	6594	5687	5986	9841	8925	11447	11539	10791
EVM0000518	295	245	225	191	216	276	365	391	392
EVM0000519	52	80	87	50	35	69	48	52	65
EVM0000520	172	223	169	199	210	203	253	259	242
EVM0000521	246	337	340	335	263	247	339	363	368
EVM0000522	545	459	486	407	628	475	538	553	764
EVM0000523	53	49	41	38	29	59	68	67	78
EVM0000524	2686	1737	1493	1861	1577	2171	3063	3097	2872
EVM0000525	415	349	386	404	342	284	358	358	402
EVM0000526	1294	1281	1188	1343	1120	1245	1651	1698	1705
EVM0000527	868	662	693	648	402	627	707	789	1031
EVM0000528	1023	1156	1199	1123	1231	1044	1319	1375	1446
EVM0000529	0	0	0	0	0	0	0	0	0
EVM0000530	102	111	82	76	78	108	121	109	102
EVM0000531	8	4	1	6	3	7	4	4	4
EVM0000532	0	1	0	0	0	0	0	0	0
EVM0000533	18	20	5	11	11	12	17	23	9
EVM0000534	722	581	561	656	589	633	656	771	866
EVM0000535	214	153	169	169	95	113	106	94	132
EVM0000536	13	20	16	16	10	9	13	11	17
EVM0000537	5	2	0	0	0	1	1	1	2
EVM0000538	13	23	24	25	17	15	14	28	20
EVM0000539	0	1	2	1	2	1	1	0	1
EVM0000540	93	129	109	69	77	142	145	120	177
EVM0000541	142	104	103	120	86	114	165	120	168
EVM0000542	400	425	447	393	354	388	369	326	543
EVM0000543	501	562	543	624	457	510	674	716	754
EVM0000544	72	73	62	61	60	49	76	69	86
EVM0000545	9	5	1	6	2	6	1	6	1
EVM0000546	7	2	2	5	3	2	2	3	6
EVM0000547	187	211	187	158	168	172	241	224	293
EVM0000548	8	9	7	20	5	5	11	14	11
EVM0000549	67	83	83	58	44	87	104	71	87
EVM0000550	43	62	34	44	31	49	41	36	52
EVM0000551	8	17	15	6	4	10	10	4	11
EVM0000552	6	10	8	2	8	8	5	8	6
EVM0000553	6	10	7	13	7	8	7	10	12
EVM0000554	0	0	0	0	0	0	0	0	0
EVM0000555	179	124	134	125	75	124	151	177	176
EVM0000556	26	46	51	79	13	11	20	34	38
EVM0000557	93	128	79	63	58	87	91	68	70
EVM0000558	1	6	11	0	5	4	6	5	7
EVM0000559	2	1	3	3	4	4	2	2	5
EVM0000560	371	355	424	352	322	293	371	318	420
EVM0000561	130	68	72	75	115	82	121	116	157
EVM0000562	1	1	0	0	1	1	2	2	0
EVM0000563	0	0	0	0	0	0	0	0	0
EVM0000564	1	2	1	1	2	0	1	0	1
EVM0000565	0	1	1	1	0	1	2	0	1
EVM0000566	3	2	17	3	15	10	1	6	207
EVM0000567	1807	2091	2021	1991	2144	2022	2286	2484	2594
EVM0000568	45	101	115	73	68	55	26	47	38
EVM0000569	346	325	273	234	317	213	304	289	435
EVM0000570	116	91	129	106	98	97	119	108	132
EVM0000571	123	177	169	114	123	171	252	226	257
EVM0000572	219	199	243	255	177	213	294	263	304
EVM0000573	14	14	17	7	6	14	18	18	25
EVM0000574	8	16	29	20	9	13	11	12	15
EVM0000575	16639	12071	11975	12786	12790	13434	14127	14314	15556
EVM0000576	399	334	267	320	314	377	467	419	430
EVM0000577	3	3	3	7	4	4	4	9	4
EVM0000578	528	270	316	348	329	445	811	773	858
EVM0000579	53	55	62	62	63	63	80	101	106
EVM0000580	168	181	195	193	220	159	201	184	292
EVM0000581	11	5	8	11	8	9	11	14	21
EVM0000582	383	536	221	161	170	400	190	199	201
EVM0000583	9	6	5	3	3	2	6	3	6
EVM0000584	35	34	40	45	31	32	45	61	67
EVM0000585	1829	1846	2135	2096	1430	1688	1889	2064	2110
EVM0000586	954	883	888	926	1045	903	1275	1213	1248
EVM0000587	526	456	523	599	380	400	481	547	581
EVM0000588	0	0	0	1	0	0	0	0	1
EVM0000589	258	257	272	307	232	223	282	335	326
EVM0000590	7	22	21	23	6	10	5	17	12
EVM0000591	813	450	461	475	503	685	871	850	962
EVM0000592	12	10	7	9	6	20	12	8	12
EVM0000593	2	1	3	3	0	0	4	1	4
EVM0000594	4	5	11	10	4	3	13	6	10
EVM0000595	13	12	22	18	13	16	5	3	17
EVM0000596	45	21	44	39	29	40	39	41	62
EVM0000597	40	36	47	45	16	40	49	46	47
EVM0000598	19	16	23	25	11	12	3	10	8
EVM0000599	48	128	181	128	39	39	47	47	56
EVM0000600	2	18	17	14	11	6	15	10	19
EVM0000601	0	0	0	0	0	0	0	0	0
EVM0000602	2	4	3	2	6	1	2	3	5
EVM0000603	7	9	11	9	9	7	10	13	9
EVM0000604	1	2	0	2	0	1	0	1	2
EVM0000605	7	7	12	8	3	7	4	5	7
EVM0000606	26	23	39	30	14	27	37	41	51
EVM0000607	15	19	23	24	18	25	34	26	38
EVM0000608	110	99	101	89	80	86	158	117	154
EVM0000609	23	20	18	30	19	25	27	23	38
EVM0000610	1	4	1	7	1	2	6	3	4
EVM0000611	8	15	18	5	17	27	21	25	15
EVM0000612	44	67	74	35	33	116	116	44	62
EVM0000613	199	160	81	90	68	144	67	83	124
EVM0000614	46	54	96	75	90	82	53	47	83
EVM0000615	426	277	321	284	258	329	400	516	590
EVM0000616	112	81	79	97	66	81	136	143	146
EVM0000617	34	28	33	24	23	28	40	52	44
EVM0000618	323	330	266	330	178	190	232	159	189
EVM0000619	4	4	10	6	2	2	1	8	7
EVM0000620	8	19	20	17	14	5	8	18	19
EVM0000621	4	8	10	11	6	10	11	12	4
EVM0000622	0	0	0	0	0	0	0	0	0
EVM0000623	18	24	35	18	20	22	32	24	26
EVM0000624	11	12	20	8	10	11	24	10	10
EVM0000625	140	129	150	151	102	111	95	112	144
EVM0000626	0	0	0	0	0	0	0	0	0
EVM0000627	19	13	22	11	3	9	24	19	10
EVM0000628	84	87	79	75	67	81	91	94	98
EVM0000629	95	117	96	93	58	83	138	153	142
EVM0000630	777	1167	1045	485	913	1725	3071	1346	2132
EVM0000631	1013	1132	1155	1265	1166	1100	1474	1684	1471
EVM0000632	44588	32102	31297	34228	36890	39290	32191	29464	56207
EVM0000633	584	523	595	457	606	678	722	715	864
EVM0000634	272	225	247	226	144	206	317	276	314
EVM0000635	0	0	0	0	0	0	0	0	0
EVM0000636	1023	1024	1082	1182	984	1120	1366	1395	1453
EVM0000637	492	752	762	750	281	449	628	600	592
EVM0000638	276	219	221	209	200	184	228	205	295
EVM0000639	1442	1528	1587	1985	1485	1499	2045	2002	1869
EVM0000640	22	24	17	11	18	16	16	17	20
EVM0000641	251	189	239	251	190	236	265	279	258
EVM0000642	1	1	1	1	0	1	1	0	0
EVM0000643	2	0	0	1	1	2	0	0	1
EVM0000644	134	158	155	142	129	137	121	141	151
EVM0000645	37	52	67	41	42	47	38	31	55
EVM0000646	36	39	38	24	38	30	14	16	31
EVM0000647	29	27	25	20	23	24	25	29	26
EVM0000648	78	92	108	99	113	81	93	129	122
EVM0000649	518	501	546	462	511	490	526	479	580
EVM0000650	15	17	8	16	16	14	13	21	22
EVM0000651	20	6	4	9	6	12	6	8	8
EVM0000652	0	0	0	0	0	0	0	0	0
EVM0000653	53	94	83	69	50	42	59	53	88
EVM0000654	415	911	1079	936	1314	814	756	1113	830
EVM0000655	1	3	4	3	8	2	5	6	8
EVM0000656	890	676	639	656	571	666	799	691	932
EVM0000657	87	252	319	226	243	197	191	254	218
EVM0000658	11	23	13	6	8	9	14	21	10
EVM0000659	555	416	461	558	442	520	615	610	746
EVM0000660	0	0	0	0	0	0	0	0	0
EVM0000661	8	8	13	6	7	4	3	0	2
EVM0000662	130	116	120	141	121	161	200	153	163
EVM0000663	44	44	40	46	34	28	68	73	43
EVM0000664	1585	1186	1472	1231	1193	1115	658	659	1675
EVM0000665	0	0	0	0	0	0	0	0	0
EVM0000666	13	12	12	9	6	9	10	12	5
EVM0000667	140	111	90	118	105	128	143	118	126
EVM0000668	2083	1774	1997	1844	2264	2114	2772	2972	3064
EVM0000669	211	185	149	188	158	144	147	111	112
EVM0000670	128	165	228	180	116	129	122	108	151
EVM0000671	124	135	174	135	145	141	145	185	160
EVM0000672	214	236	193	182	191	227	247	242	271
EVM0000673	115	89	117	107	87	72	100	66	105
EVM0000674	28	21	27	27	30	25	16	21	44
EVM0000675	103	139	172	130	133	128	118	143	174
EVM0000676	107	82	72	67	53	61	68	78	61
EVM0000677	256	372	509	370	315	261	269	289	356
EVM0000678	198	195	214	216	135	138	175	184	229
EVM0000679	2	0	0	0	0	0	0	0	0
EVM0000680	0	0	0	0	0	0	0	0	0
EVM0000681	134	151	244	221	192	116	118	158	164
EVM0000682	16	15	10	11	12	13	21	14	31
EVM0000683	2	6	3	4	2	0	2	1	1
EVM0000684	226	197	225	201	189	214	217	239	324
EVM0000685	132	151	126	112	122	135	147	128	190
EVM0000686	779	1219	1130	1188	706	606	782	751	820
EVM0000687	612	571	539	497	604	485	610	625	723
EVM0000688	0	0	0	0	0	0	0	0	0
EVM0000689	773	598	554	729	405	549	586	709	620
EVM0000690	14	11	17	22	9	17	11	21	14
EVM0000691	51	44	40	50	44	28	83	69	54
EVM0000692	49	50	59	40	68	59	62	68	79
EVM0000693	249	217	244	187	235	190	56	79	273
EVM0000694	268	208	203	183	222	202	164	204	225
EVM0000695	1468	1253	1299	1327	1230	1346	1545	1595	1954
EVM0000696	1639	2495	3048	2463	1990	1377	1843	1833	2889
EVM0000697	0	0	0	0	0	0	0	0	0
EVM0000698	627	624	551	488	635	567	438	538	556
EVM0000699	13547	11886	11246	13189	9739	12381	15939	18310	18505
EVM0000700	4365	3914	3994	3900	4947	4442	5565	5962	6587
EVM0000701	1031	1676	1835	1731	1956	1549	1577	1997	1865
EVM0000702	365	163	191	235	334	350	465	540	601
EVM0000703	332	268	220	244	210	285	382	391	467
EVM0000704	7	3	13	12	3	12	4	5	8
EVM0000705	208	194	156	159	188	212	323	321	364
EVM0000706	70	85	83	104	124	64	82	89	81
EVM0000707	105	184	272	227	187	164	144	186	194
EVM0000708	21	23	23	22	16	37	34	30	34
EVM0000709	163	141	136	120	147	152	151	166	173
EVM0000710	43	28	34	31	54	29	47	50	31
EVM0000711	5	6	5	2	2	5	7	6	4
EVM0000712	1111	587	597	420	851	642	555	528	887
EVM0000713	171	109	98	141	103	116	219	241	251
EVM0000714	33	29	26	29	26	30	39	35	33
EVM0000715	143	131	140	106	88	106	134	124	169
EVM0000716	2	3	0	4	0	2	0	1	1
EVM0000717	29573	20905	21852	22746	26483	27398	38730	36788	42394
EVM0000718	2	0	1	4	4	5	1	4	3
EVM0000719	5	2	4	1	3	4	6	4	2
EVM0000720	31	25	19	27	20	12	33	28	17
EVM0000721	170	201	291	239	281	241	226	248	267
EVM0000722	99	70	72	75	71	77	99	91	84
EVM0000723	162	130	109	113	149	144	159	161	168
EVM0000724	1	1	2	0	0	1	2	2	4
EVM0000725	615	380	332	332	339	459	391	428	408
EVM0000726	1748	2492	2936	3358	1963	1821	2168	2892	2557
EVM0000727	103	116	122	80	124	106	106	112	119
EVM0000728	84	91	99	86	64	92	117	77	94
EVM0000729	1	2	0	0	1	0	0	0	0
EVM0000730	6	9	6	9	7	4	7	10	15
EVM0000731	104	199	182	113	108	203	215	106	220
EVM0000732	200	223	193	210	169	197	226	240	234
EVM0000733	78	172	204	186	109	96	113	130	129
EVM0000734	1	6	3	3	3	1	4	8	3
EVM0000735	9	13	26	18	12	16	7	12	10
EVM0000736	552	409	502	468	285	375	432	520	721
EVM0000737	62	102	125	74	84	66	84	92	70
EVM0000738	241	271	240	212	335	279	365	309	352
EVM0000739	5	11	10	3	5	11	13	5	15
EVM0000740	2721	2493	2539	2407	2911	2445	3138	3067	3020
EVM0000741	1376	921	977	853	832	906	1076	1061	1279
EVM0000742	538	513	537	615	532	590	844	779	781
EVM0000743	111	102	110	108	88	88	131	112	137
EVM0000744	130	114	124	120	102	111	133	115	150
EVM0000745	2	5	4	3	6	3	10	2	8
EVM0000746	11	13	8	4	8	9	8	14	20
EVM0000747	150	144	159	130	99	129	159	170	184
EVM0000748	2	0	0	2	2	2	3	1	3
EVM0000749	129	240	142	98	115	68	93	71	130
EVM0000750	0	0	0	0	0	0	0	0	0
EVM0000751	240	182	193	170	158	196	263	294	295
EVM0000752	2803	2601	2875	2491	2247	2138	3211	2978	3674
EVM0000753	262	227	198	191	207	276	399	377	415
EVM0000754	131	92	95	75	69	104	115	121	122
EVM0000755	137	151	142	154	101	138	133	145	168
EVM0000756	1	3	2	2	7	3	2	9	2
EVM0000757	6	34	35	15	17	12	11	18	13
EVM0000758	137	158	182	151	145	144	180	191	146
EVM0000759	13	19	10	6	10	12	19	24	17
EVM0000760	205	364	460	322	421	343	337	368	425
EVM0000761	0	0	0	0	0	0	0	0	0
EVM0000762	2	7	7	7	6	6	16	17	14
EVM0000763	514	468	454	507	543	474	712	679	608
EVM0000764	56	58	49	35	52	47	53	49	57
EVM0000765	397	318	431	411	318	256	327	328	422
EVM0000766	17	9	15	12	7	15	22	5	20
EVM0000767	44	56	47	49	56	64	64	71	84
EVM0000768	413	340	348	374	241	324	291	376	381
EVM0000769	9808	8629	9649	11121	9893	9608	9418	11186	10922
EVM0000770	8	7	8	8	9	8	6	11	11
EVM0000771	10	19	17	9	8	7	6	12	13
EVM0000772	19	10	8	9	11	16	24	16	24
EVM0000773	151	106	136	119	92	114	145	147	155
EVM0000774	98	108	53	78	65	82	54	68	79
EVM0000775	168	185	204	227	137	129	166	178	173
EVM0000776	701	437	393	529	460	490	584	650	666
EVM0000777	131	120	87	106	86	129	92	83	100
EVM0000778	1	1	1	2	1	0	0	1	3
EVM0000779	22	23	46	32	35	29	25	35	35
EVM0000780	38	34	44	33	31	24	31	33	41
EVM0000781	220	271	309	314	232	219	218	342	256
EVM0000782	89	81	88	68	71	52	62	62	75
EVM0000783	30	41	35	26	41	23	32	22	39
EVM0000784	4	4	10	9	3	12	5	2	5
EVM0000785	0	0	0	0	0	0	0	0	0
EVM0000786	1	7	6	2	2	6	3	7	8
EVM0000787	98	90	82	98	55	59	83	85	96
EVM0000788	177	395	360	321	152	128	420	337	442
EVM0000789	219	218	183	190	141	202	238	205	200
EVM0000790	8	4	7	9	7	7	9	10	6
EVM0000791	192	160	130	96	141	255	254	172	214
EVM0000792	34	18	13	22	20	31	28	19	25
EVM0000793	0	0	2	1	2	2	7	1	1
EVM0000794	21	33	33	30	26	36	25	28	29
EVM0000795	48	45	37	59	50	56	71	75	74
EVM0000796	124	154	140	126	102	145	108	101	116
EVM0000797	26	35	27	30	19	27	33	24	25
EVM0000798	21	45	24	21	28	22	18	21	22
EVM0000799	13	9	14	12	13	12	6	8	13
EVM0000800	415	394	387	489	378	383	593	535	480
EVM0000801	290	298	317	398	286	332	472	462	475
EVM0000802	264	204	224	231	225	265	453	343	298
EVM0000803	1	0	0	0	2	0	0	0	1
EVM0000804	13	15	16	11	11	12	16	12	9
EVM0000805	1	4	2	6	1	6	5	5	6
EVM0000806	295	123	84	121	150	201	311	270	256
EVM0000807	102	124	106	96	117	75	99	84	95
EVM0000808	173	180	142	155	105	169	138	194	187
EVM0000809	39	44	40	38	36	37	39	41	36
EVM0000810	5343	4700	4909	5521	3752	3400	3401	3952	3444
EVM0000811	191	212	281	256	120	147	194	185	243
EVM0000812	76	89	94	78	63	102	106	104	159
EVM0000813	212	231	286	258	163	210	334	312	362
EVM0000814	909	946	1006	1105	935	822	1139	1017	1016
EVM0000815	0	0	0	0	0	0	0	0	0
EVM0000816	0	0	0	0	0	1	0	0	0
EVM0000817	0	0	1	0	0	0	0	1	0
EVM0000818	6	5	5	1	0	3	3	2	3
EVM0000819	28	22	33	47	20	27	18	33	31
EVM0000820	56	32	30	42	30	30	35	57	62
EVM0000821	0	0	1	0	0	0	0	0	0
EVM0000822	9985	8698	8149	10075	9730	8521	11758	11636	11382
EVM0000823	319	227	204	192	286	273	383	380	359
EVM0000824	426	229	253	215	384	390	487	438	541
EVM0000825	212	226	238	263	157	181	235	288	293
EVM0000826	0	0	0	0	0	0	0	0	1
EVM0000827	55	57	52	38	32	37	48	53	53
EVM0000828	10	4	9	12	11	1	15	14	3
EVM0000829	56	66	38	51	49	44	49	54	79
EVM0000830	2	8	2	6	0	5	11	5	11
EVM0000831	2841	3725	3564	3234	3704	3654	5052	4674	4368
EVM0000832	8	7	12	7	4	10	7	13	19
EVM0000833	3123	4532	6314	5471	4879	3555	3387	4233	3938
EVM0000834	2	4	6	3	4	3	0	3	4
EVM0000835	47	80	42	42	20	56	48	44	41
EVM0000836	171	178	175	178	156	147	205	195	226
EVM0000837	18	31	26	13	25	22	18	15	31
EVM0000838	0	0	0	0	0	0	0	0	0
EVM0000839	25	25	31	31	39	32	38	35	38
EVM0000840	0	0	0	0	0	0	0	0	0
EVM0000841	8516	5923	6358	6454	7773	7604	7446	7670	8678
EVM0000842	0	2	3	0	1	1	0	0	1
EVM0000843	48	65	49	49	36	46	51	54	46
EVM0000844	1897	1058	1216	1351	1398	1585	1964	2105	2294
EVM0000845	888	881	868	881	578	778	1076	1072	1093
EVM0000846	414	307	327	350	267	414	705	517	533
EVM0000847	0	0	0	0	0	1	0	2	0
EVM0000848	60529	52663	49011	55495	61260	60384	82956	81001	76096
EVM0000849	72	39	52	43	53	54	82	68	110
EVM0000850	16	10	19	12	8	2	23	11	21
EVM0000851	2092	1699	1793	1616	1622	1559	1613	1742	2010
EVM0000852	35	34	29	18	33	35	33	20	36
EVM0000853	152	163	190	168	178	168	159	160	197
EVM0000854	75	83	60	55	46	62	56	78	51
EVM0000855	0	0	0	0	0	0	0	0	0
EVM0000856	45	32	40	36	39	35	34	51	45
EVM0000857	5	3	4	7	4	2	9	6	7
EVM0000858	46	56	49	35	33	35	46	59	64
EVM0000859	73	46	51	57	30	63	55	51	47
EVM0000860	237	178	196	196	222	303	412	289	387
EVM0000861	9343	7212	6576	7729	8332	8837	13169	13171	11969
EVM0000862	283	253	290	261	272	248	336	372	383
EVM0000863	2	3	3	4	0	2	0	0	3
EVM0000864	21	30	24	28	12	27	29	22	31
EVM0000865	0	0	0	0	0	0	0	0	0
EVM0000866	24	50	21	23	19	47	54	27	47
EVM0000867	416	329	359	381	344	362	387	415	366
EVM0000868	4842	4107	3986	4199	3412	4649	6919	6574	6478
EVM0000869	18	14	18	12	15	12	24	15	25
EVM0000870	3328	3673	4483	4030	4720	3766	4000	5338	4384
EVM0000871	1522	1536	1617	1816	1224	1424	1357	1457	1690
EVM0000872	301	507	590	381	672	507	422	469	570
EVM0000873	120	103	73	62	52	134	112	131	144
EVM0000874	0	0	0	0	0	0	0	0	0
EVM0000875	4	5	3	2	1	4	4	1	5
EVM0000876	338	305	339	388	243	333	460	516	486
EVM0000877	42	48	50	51	25	19	22	30	23
EVM0000878	1	1	3	3	1	2	2	1	3
EVM0000879	38	68	87	71	48	44	37	50	49
EVM0000880	136	179	149	217	115	142	239	195	193
EVM0000881	123	102	112	157	78	94	114	122	137
EVM0000882	325	294	342	328	331	343	363	389	477
EVM0000883	73	99	122	75	72	70	69	109	75
EVM0000884	8	13	18	10	3	15	3	10	9
EVM0000885	422	353	429	449	242	257	167	221	246
EVM0000886	102	223	170	200	26	53	31	43	23
EVM0000887	41	23	24	20	24	21	52	29	41
EVM0000888	257	176	247	179	203	193	231	204	228
EVM0000889	51	101	93	58	85	81	42	70	62
EVM0000890	20	15	16	17	10	26	26	22	25
EVM0000891	351	723	882	877	571	414	310	447	404
EVM0000892	47953	31508	31835	32676	34882	38015	52235	54405	55177
EVM0000893	63	55	67	56	56	62	53	59	57
EVM0000894	5603	6698	6772	6929	5300	4876	6305	5769	5434
EVM0000895	960	936	1079	1091	1153	895	1332	1315	1352
EVM0000896	21	13	20	20	20	9	26	29	28
EVM0000897	52	48	47	34	37	52	60	46	70
EVM0000898	166	168	149	107	92	221	276	147	160
EVM0000899	72	81	81	94	83	90	34	44	59
EVM0000900	378	405	409	327	438	371	283	276	452
EVM0000901	95	121	99	91	67	115	95	101	121
EVM0000902	33	48	37	43	32	38	57	60	66
EVM0000903	5	5	5	3	3	5	8	3	10
EVM0000904	125	108	90	86	94	117	126	115	147
EVM0000905	30	39	47	39	23	53	53	38	46
EVM0000906	197	136	132	113	128	190	337	221	214
EVM0000907	42	72	50	42	65	62	35	47	47
EVM0000908	78	44	32	34	37	34	42	56	49
EVM0000909	17	28	9	27	22	19	7	12	10
EVM0000910	223	154	136	172	162	175	207	236	268
EVM0000911	2	7	10	5	8	2	4	9	3
EVM0000912	56	51	46	53	52	47	49	43	79
EVM0000913	33	47	52	52	35	38	41	43	53
EVM0000914	153	161	115	145	75	126	160	131	201
EVM0000915	225	238	229	249	227	187	313	311	320
EVM0000916	187	183	199	205	217	211	320	257	254
EVM0000917	98	76	83	81	83	79	107	102	110
EVM0000918	157	137	155	124	197	157	84	97	182
EVM0000919	0	0	0	0	0	0	0	0	2
EVM0000920	10211	9201	9992	11006	7592	6760	7114	8199	6331
EVM0000921	93	75	86	92	55	53	53	49	80
EVM0000922	722	494	566	540	543	521	731	725	829
EVM0000923	82	85	81	82	65	76	85	71	101
EVM0000924	3	0	0	0	2	2	4	2	1
EVM0000925	1	0	1	1	1	0	0	1	2
EVM0000926	13	18	38	11	13	14	11	16	17
EVM0000927	124	204	288	116	309	112	307	368	113
EVM0000928	432	369	410	367	405	400	579	467	528
EVM0000929	1752	2044	2686	2007	1290	1587	1797	1820	1915
EVM0000930	1662	1431	1609	1906	1141	1326	1698	1989	1923
EVM0000931	16	8	28	27	7	12	24	14	32
EVM0000932	6	9	8	6	6	18	2	5	3
EVM0000933	4	1	1	4	3	3	3	0	0
EVM0000934	37	48	41	32	28	30	29	30	48
EVM0000935	989	882	949	874	888	902	1090	1095	1255
EVM0000936	103	119	105	104	113	97	126	99	147
EVM0000937	50	55	58	56	45	37	56	52	65
EVM0000938	4929	2740	2777	2610	3289	4048	4935	5375	6312
EVM0000939	71	110	104	79	80	124	132	106	133
EVM0000940	1	1	1	3	1	0	3	1	2
EVM0000941	769	711	768	783	703	725	954	972	1009
EVM0000942	40753	32645	31371	33925	38096	37761	50151	51928	55320
EVM0000943	5858	6424	6361	6409	5790	6237	7824	7233	8104
EVM0000944	435	425	347	375	393	464	623	646	668
EVM0000945	0	2	3	2	1	2	2	3	1
EVM0000946	94	144	201	137	90	118	149	141	154
EVM0000947	186	197	152	173	141	144	221	235	284
EVM0000948	350	236	277	253	269	294	388	395	461
EVM0000949	209	220	192	231	192	232	285	333	296
EVM0000950	31	20	25	20	23	37	24	20	43
EVM0000951	4	4	6	4	2	3	4	2	6
EVM0000952	4	4	7	5	6	8	7	5	8
EVM0000953	3	2	1	0	0	1	1	1	3
EVM0000954	13	31	25	13	17	18	32	29	24
EVM0000955	0	0	0	0	0	0	0	1	0
EVM0000956	0	0	0	0	0	0	0	0	0
EVM0000957	148	169	139	160	145	132	157	166	202
EVM0000958	3	4	5	3	3	1	0	3	3
EVM0000959	19	31	19	33	13	20	43	26	43
EVM0000960	192	224	200	220	149	210	204	181	232
EVM0000961	695	773	840	776	752	634	810	1023	985
EVM0000962	198	233	253	220	225	230	206	253	280
EVM0000963	119	137	114	146	72	101	138	140	117
EVM0000964	218	227	253	240	237	254	262	317	354
EVM0000965	12	14	19	18	10	11	20	30	36
EVM0000966	95	112	125	94	105	75	69	93	96
EVM0000967	2856	2476	2774	2802	2005	2213	3012	3275	3136
EVM0000968	238	215	215	186	219	232	306	290	323
EVM0000969	21	17	18	15	12	11	20	17	26
EVM0000970	0	0	0	0	0	2	0	0	1
EVM0000971	81	132	134	89	102	84	151	159	194
EVM0000972	3599	3497	3456	3815	3707	3743	4320	3939	4468
EVM0000973	9	6	10	14	9	12	16	12	22
EVM0000974	6	5	4	7	2	2	10	4	5
EVM0000975	29	47	69	24	43	66	49	38	58
EVM0000976	275	344	415	387	336	287	318	377	393
EVM0000977	0	0	0	0	0	0	0	0	0
EVM0000978	0	4	1	2	1	2	1	2	1
EVM0000979	62	79	87	68	79	64	44	62	72
EVM0000980	210	136	66	65	115	210	105	94	99
EVM0000981	253	180	250	274	204	187	288	294	319
EVM0000982	9	14	13	7	9	16	18	11	10
EVM0000983	19	13	6	10	14	8	10	8	13
EVM0000984	10	18	26	14	9	15	19	12	19
EVM0000985	89	141	122	120	108	136	117	167	118
EVM0000986	101	72	81	97	63	89	70	100	87
EVM0000987	87	118	154	182	113	89	208	307	240
EVM0000988	110	107	126	108	96	110	88	83	118
EVM0000989	137	113	148	122	116	111	141	138	127
EVM0000990	1710	1207	1374	1141	1447	1390	1492	1373	1862
EVM0000991	251	221	211	223	181	252	401	372	351
EVM0000992	6	5	5	2	6	5	4	3	6
EVM0000993	408	498	607	579	411	385	535	562	520
EVM0000994	13	25	26	22	8	10	17	13	24
EVM0000995	24	9	14	20	10	18	27	24	21
EVM0000996	2788	2345	2196	2659	1580	2324	2991	2926	3044
EVM0000997	19	37	29	28	26	16	29	31	44
EVM0000998	6	9	12	12	4	8	4	2	9
EVM0000999	398	471	458	421	463	400	479	439	496
EVM0001000	18	18	5	12	20	6	15	11	12
EVM0001001	648	421	405	557	404	517	823	810	837
EVM0001002	187	223	237	153	228	229	217	190	257
EVM0001003	54	42	64	58	69	70	71	67	106
EVM0001004	208	234	359	250	181	221	227	265	318
EVM0001005	40	36	44	70	59	38	54	62	53
EVM0001006	475	473	534	459	529	469	526	469	599
EVM0001007	355	418	300	265	264	299	209	247	330
EVM0001008	301	248	265	276	282	262	343	335	387
EVM0001009	0	0	1	0	0	0	0	0	1
EVM0001010	104	99	111	97	86	100	118	104	112
EVM0001011	19	9	11	14	16	14	20	25	33
EVM0001012	53	50	66	59	63	44	64	84	91
EVM0001013	0	0	0	0	0	0	1	0	0
EVM0001014	73	74	82	60	77	62	102	111	104
EVM0001015	442	558	466	336	348	409	435	331	504
EVM0001016	96	70	35	47	56	73	58	64	67
EVM0001017	21	52	52	12	30	54	77	51	68
EVM0001018	4	14	15	5	14	13	8	13	13
EVM0001019	405	234	250	217	217	216	345	326	311
EVM0001020	69	60	52	67	51	74	80	88	63
EVM0001021	6	6	7	6	4	1	9	8	6
EVM0001022	16	11	12	10	10	11	13	19	13
EVM0001023	3271	3357	3929	3543	4612	3365	4322	4089	4503
EVM0001024	177	129	159	152	153	160	116	113	227
EVM0001025	913	765	770	931	673	857	1290	1330	1190
EVM0001026	287	289	340	282	350	273	343	334	384
EVM0001027	31	33	38	45	25	37	33	33	25
EVM0001028	100	126	179	146	147	105	111	117	146
EVM0001029	132	114	122	114	130	147	209	175	193
EVM0001030	914	680	667	767	785	768	803	899	856
EVM0001031	9	15	10	7	6	22	14	14	17
EVM0001032	73	91	57	69	51	70	40	39	58
EVM0001033	2	2	1	3	1	0	6	0	1
EVM0001034	21	18	29	9	29	17	24	21	33
EVM0001035	410	415	361	336	201	278	206	210	233
EVM0001036	28	7	4	12	16	12	12	17	12
EVM0001037	0	0	0	1	0	1	1	0	1
EVM0001038	739	666	726	676	693	597	760	748	819
EVM0001039	37	55	48	31	28	34	28	38	28
EVM0001040	72	60	51	46	33	45	61	53	75
EVM0001041	277	194	243	237	147	187	249	238	320
EVM0001042	20	72	77	36	50	32	42	29	47
EVM0001043	0	1	0	0	0	0	0	1	0
EVM0001044	117	133	163	129	165	161	225	231	178
EVM0001045	1	5	2	2	4	4	2	10	6
EVM0001046	130	180	118	114	79	114	74	80	78
EVM0001047	1	0	0	0	0	0	0	0	0
EVM0001048	25	52	50	39	52	28	21	29	25
EVM0001049	509	343	320	301	419	486	564	569	597
EVM0001050	102	94	102	101	89	80	138	108	109
EVM0001051	289	242	238	249	249	264	333	366	360
EVM0001052	88	63	54	63	38	76	118	86	72
EVM0001053	169	127	120	137	93	126	150	166	169
EVM0001054	0	0	0	0	0	0	0	0	0
EVM0001055	21	33	29	37	39	35	44	34	46
EVM0001056	169	199	183	181	107	153	176	176	173
EVM0001057	98	93	89	82	53	72	55	82	97
EVM0001058	0	0	0	0	0	1	0	0	0
EVM0001059	488	526	611	611	475	532	659	702	727
EVM0001060	3050	3285	2723	3204	1797	2532	1962	2406	2953
EVM0001061	151	167	193	160	151	118	180	167	162
EVM0001062	0	0	1	1	1	0	1	1	1
EVM0001063	1695	1217	1170	1219	1411	1486	1736	1778	1918
EVM0001064	13	15	20	19	13	17	16	27	27
EVM0001065	0	0	1	1	1	1	2	1	0
EVM0001066	412	588	450	634	301	383	282	341	410
EVM0001067	165	152	181	201	83	152	221	180	199
EVM0001068	24	23	24	27	17	21	14	25	19
EVM0001069	76	60	56	56	54	66	82	70	85
EVM0001070	174	159	134	134	181	175	190	184	185
EVM0001071	0	2	1	2	1	1	0	1	2
EVM0001072	939	865	878	788	787	880	950	975	1165
EVM0001073	2194	1252	1312	1213	1513	1759	2264	2233	2653
EVM0001074	159	134	152	141	127	150	158	195	190
EVM0001075	25	43	62	36	49	46	33	25	31
EVM0001076	2	4	1	3	3	4	5	4	2
EVM0001077	2039	1404	1219	1308	1514	1903	2098	2262	2337
EVM0001078	78	99	109	91	105	71	92	86	90
EVM0001079	7494	5745	5730	6002	5197	5375	6059	6318	6551
EVM0001080	0	1	1	4	1	1	3	0	1
EVM0001081	53	63	57	45	24	60	44	53	33
EVM0001082	22	15	22	15	21	15	13	21	24
EVM0001083	159	193	220	240	158	164	237	316	252
EVM0001084	40	50	79	43	49	51	37	27	47
EVM0001085	1	0	0	0	3	2	1	2	3
EVM0001086	106	58	54	82	63	54	90	81	70
EVM0001087	77	99	85	93	88	85	108	100	104
EVM0001088	1738	1502	1671	1318	1229	1554	2041	1738	2410
EVM0001089	1798	1585	1537	1598	1591	1421	1326	1156	1360
EVM0001090	12	8	8	9	13	11	24	9	15
EVM0001091	29	15	17	15	10	16	11	27	20
EVM0001092	2	5	0	3	1	1	0	2	2
EVM0001093	56	68	91	80	96	110	107	125	110
EVM0001094	198	154	120	84	154	191	156	170	142
EVM0001095	0	0	0	0	0	0	0	0	0
EVM0001096	166	97	92	114	112	128	248	239	210
EVM0001097	2762	3715	4426	2916	5787	3523	3106	3691	4140
EVM0001098	181	187	206	206	105	131	116	136	145
EVM0001099	285	453	645	442	503	319	259	312	425
EVM0001100	422	366	355	275	379	353	375	427	490
EVM0001101	27704	24049	25132	24144	27408	25724	34666	37244	42197
EVM0001102	8	13	9	9	8	7	3	4	9
EVM0001103	183	190	148	189	142	150	182	214	193
EVM0001104	92	71	76	87	85	88	104	117	130
EVM0001105	120	122	127	115	98	145	217	150	191
EVM0001106	7	7	11	9	7	7	10	8	13
EVM0001107	104	136	191	144	132	159	109	140	164
EVM0001108	0	0	0	0	0	0	0	0	0
EVM0001109	10	11	9	13	5	10	6	12	10
EVM0001110	459	455	539	615	444	423	518	601	462
EVM0001111	149	152	130	99	110	196	204	237	218
EVM0001112	62	34	31	28	35	46	77	73	81
EVM0001113	20	29	21	18	21	17	39	20	29
EVM0001114	7	2	7	0	6	5	7	4	5
EVM0001115	2716	3065	2795	3234	3002	2590	3265	3231	3218
EVM0001116	14	7	9	10	8	6	10	5	8
EVM0001117	4	3	4	9	7	6	8	5	3
EVM0001118	1263	983	741	927	446	904	542	639	632
EVM0001119	359	280	245	305	166	241	190	183	196
EVM0001120	13	23	12	13	11	15	19	12	20
EVM0001121	27	20	13	11	12	12	14	15	5
EVM0001122	0	0	0	0	0	0	0	0	0
EVM0001123	0	0	0	0	0	0	0	0	0
EVM0001124	3	7	6	7	4	4	10	20	15
EVM0001125	347	316	292	277	209	342	212	179	316
EVM0001126	9	19	8	9	3	17	17	10	13
EVM0001127	28	39	47	54	42	28	37	68	57
EVM0001128	15609	16649	13976	11356	10179	11093	6451	6263	7540
EVM0001129	3	1	3	4	3	1	3	1	5
EVM0001130	28	32	33	27	34	26	35	26	34
EVM0001131	335	279	261	313	302	311	411	374	434
EVM0001132	377	548	584	809	257	285	403	321	533
EVM0001133	515	441	605	435	441	404	560	488	658
EVM0001134	0	0	0	0	0	0	0	0	0
EVM0001135	1	1	0	2	0	0	0	1	0
EVM0001136	69	72	73	68	42	62	97	101	88
EVM0001137	0	0	0	0	0	0	0	0	0
EVM0001138	191	435	525	393	350	283	313	405	372
EVM0001139	23	33	44	27	28	28	27	17	26
EVM0001140	186	183	159	185	141	148	187	188	227
EVM0001141	0	0	0	0	0	0	0	0	0
EVM0001142	7	6	4	5	5	3	11	7	5
EVM0001143	342	208	245	223	243	256	147	183	387
EVM0001144	121	148	161	175	142	101	131	171	188
EVM0001145	19	24	31	15	23	32	23	37	29
EVM0001146	4	21	36	17	30	17	13	9	14
EVM0001147	5	2	0	1	5	4	2	0	1
EVM0001148	0	0	0	0	0	0	0	0	0
EVM0001149	219	259	315	270	268	229	211	243	269
EVM0001150	759	686	797	697	588	634	711	771	943
EVM0001151	233	259	317	253	277	251	283	294	339
EVM0001152	63	61	62	48	37	51	27	39	27
EVM0001153	11	10	6	10	9	9	6	6	7
EVM0001154	399	720	695	272	301	1185	1421	538	756
EVM0001155	1015	902	905	1088	1116	861	1392	1262	1159
EVM0001156	343	349	421	329	356	255	360	344	409
EVM0001157	28	38	29	27	14	28	20	28	28
EVM0001158	48	43	37	47	37	41	44	52	30
EVM0001159	1	1	4	3	3	1	2	3	4
EVM0001160	96	90	105	103	81	80	137	124	149
EVM0001161	273	321	323	367	323	251	374	383	433
EVM0001162	128	152	58	71	74	143	128	136	155
EVM0001163	6	12	5	4	5	6	5	2	3
EVM0001164	26	40	44	36	31	25	21	23	31
EVM0001165	89	67	79	94	35	68	139	167	111
EVM0001166	4	4	5	6	2	2	3	0	2
EVM0001167	406	276	295	275	346	302	513	471	497
EVM0001168	135	129	101	124	85	87	151	139	180
EVM0001169	93	120	161	128	76	86	97	126	139
EVM0001170	679	386	296	387	507	503	723	655	649
EVM0001171	5	5	5	3	2	5	4	2	1
EVM0001172	35	33	24	32	35	33	32	48	34
EVM0001173	14	23	13	19	17	16	23	19	25
EVM0001174	62	67	61	66	52	56	50	58	68
EVM0001175	269	206	188	178	293	272	226	217	259
EVM0001176	235	309	351	383	140	210	246	250	253
EVM0001177	116	111	134	133	146	120	182	155	199
EVM0001178	9	10	12	5	8	10	10	8	4
EVM0001179	8	8	10	3	8	25	28	15	19
EVM0001180	92	125	147	142	107	92	100	150	172
EVM0001181	18	16	13	17	12	18	14	23	21
EVM0001182	9	2	2	4	6	5	10	6	3
EVM0001183	10	11	13	10	10	6	12	8	18
EVM0001184	2	2	4	2	1	2	2	2	3
EVM0001185	1144	1234	1540	1620	1234	1387	1484	1629	1975
EVM0001186	461	355	389	265	375	491	290	251	592
EVM0001187	277	224	278	218	252	278	395	398	444
EVM0001188	56	42	37	39	39	44	63	55	72
EVM0001189	1123	1077	1169	1274	898	1046	1481	1607	1606
EVM0001190	2	1	2	1	0	1	1	2	0
EVM0001191	36	33	25	19	10	16	16	19	22
EVM0001192	25279	19870	18708	20120	21784	24250	36205	35277	32031
EVM0001193	1498	1365	1337	1338	952	1169	1353	1385	1646
EVM0001194	141	126	147	119	85	134	175	170	221
EVM0001195	12	4	6	5	3	8	9	7	9
EVM0001196	0	0	0	0	0	0	0	0	0
EVM0001197	0	0	0	0	0	0	0	0	0
EVM0001198	1	1	0	2	3	0	1	1	0
EVM0001199	51	57	50	66	41	50	64	58	113
EVM0001200	2	3	1	5	2	4	3	2	3
EVM0001201	1061	936	965	1127	891	1081	1242	1220	1317
EVM0001202	90	102	85	102	113	90	76	96	103
EVM0001203	92	114	135	130	60	83	77	69	98
EVM0001204	256	195	227	254	160	306	589	403	440
EVM0001205	2813	1331	1571	1194	2627	2725	3962	3496	4518
EVM0001206	0	0	1	0	0	0	0	0	0
EVM0001207	117	160	146	139	117	98	115	136	135
EVM0001208	0	0	0	0	0	0	0	0	0
EVM0001209	0	0	1	0	0	0	0	0	0
EVM0001210	41	46	36	27	16	49	27	23	24
EVM0001211	455	375	403	356	442	392	416	427	540
EVM0001212	960	949	970	1048	893	992	1097	1129	1367
EVM0001213	3	13	7	8	13	12	7	16	5
EVM0001214	54	53	64	69	44	58	134	113	66
EVM0001215	304	631	529	654	530	560	297	331	681
EVM0001216	31	27	23	20	41	27	33	39	54
EVM0001217	42	36	38	56	29	37	33	55	39
EVM0001218	130	55	56	62	37	63	11	18	8
EVM0001219	227	188	213	174	175	211	307	289	313
EVM0001220	124	144	116	154	76	90	120	145	158
EVM0001221	1	8	4	3	8	2	4	3	3
EVM0001222	562	381	461	430	461	505	600	602	694
EVM0001223	84	49	49	55	51	54	86	99	60
EVM0001224	4	1	0	1	0	1	0	3	1
EVM0001225	646	695	606	744	498	642	1393	964	825
EVM0001226	2074	1486	1592	1448	1790	1768	2204	2102	2322
EVM0001227	147	123	159	129	88	106	130	116	194
EVM0001228	107	189	221	188	87	84	115	69	109
EVM0001229	14	14	6	10	6	6	7	12	10
EVM0001230	5	6	6	6	7	7	15	9	7
EVM0001231	360	322	372	386	246	286	410	403	461
EVM0001232	16	18	23	20	18	15	15	18	25
EVM0001233	664	745	561	595	508	490	555	640	645
EVM0001234	6	11	5	8	9	10	7	9	16
EVM0001235	1	1	0	2	0	0	0	1	2
EVM0001236	279	254	209	205	149	178	56	64	130
EVM0001237	112	145	160	160	108	75	100	101	136
EVM0001238	4	5	3	0	4	2	2	2	3
EVM0001239	39	27	39	49	31	33	37	36	37
EVM0001240	183	288	236	155	155	262	332	267	286
EVM0001241	12105	4740	4002	5101	6189	6683	13427	11134	9170
EVM0001242	331	316	304	279	323	272	397	455	379
EVM0001243	1035	993	918	998	1198	1061	1094	1114	1347
EVM0001244	101	117	125	103	80	115	149	129	149
EVM0001245	245	282	311	311	251	248	261	302	297
EVM0001246	671	540	554	480	401	505	546	588	832
EVM0001247	103	91	85	117	94	83	82	98	105
EVM0001248	71	66	70	55	91	88	75	87	94
EVM0001249	226	257	281	230	245	240	284	298	347
EVM0001250	353	341	327	347	313	281	294	327	275
EVM0001251	14	16	24	6	16	13	17	25	15
EVM0001252	659	511	493	578	556	533	1016	947	989
EVM0001253	0	1	0	0	0	1	1	0	0
EVM0001254	25	65	57	34	32	59	112	67	63
EVM0001255	578	1157	1072	568	715	1162	1504	1264	1813
EVM0001256	119	195	225	166	177	172	125	120	187
EVM0001257	9	9	13	10	13	9	8	11	13
EVM0001258	49	38	62	25	41	48	57	55	48
EVM0001259	8357	8074	7789	10063	5682	7906	14036	14926	13608
EVM0001260	54	45	71	49	59	48	55	41	54
EVM0001261	497	465	481	313	454	593	845	610	748
EVM0001262	0	0	0	0	0	0	0	0	0
EVM0001263	53	131	113	148	58	61	62	80	69
EVM0001264	629	620	588	599	358	521	728	652	719
EVM0001265	0	1	0	0	0	0	0	0	0
EVM0001266	74	84	77	88	43	67	82	64	94
EVM0001267	225	240	192	196	169	202	323	373	292
EVM0001268	187	133	130	101	122	141	227	198	281
EVM0001269	8	6	2	4	4	3	7	5	7
EVM0001270	202	246	242	276	157	185	247	248	281
EVM0001271	13	16	27	18	17	19	19	16	23
EVM0001272	0	1	1	0	0	2	0	0	1
EVM0001273	225	643	559	237	542	685	822	583	827
EVM0001274	3	5	5	3	3	2	6	2	2
EVM0001275	164	145	126	170	136	140	181	190	220
EVM0001276	546	338	369	388	366	471	714	659	681
EVM0001277	1521	1714	1548	1748	1573	1620	1984	1994	1957
EVM0001278	1	2	4	2	4	1	2	1	3
EVM0001279	16	13	24	20	18	18	13	15	26
EVM0001280	0	2	0	1	1	0	1	1	1
EVM0001281	275	354	359	202	314	322	603	368	576
EVM0001282	31	30	42	24	27	26	18	22	27
EVM0001283	1	2	2	4	2	0	0	0	1
EVM0001284	146	105	112	132	93	106	201	182	162
EVM0001285	780	704	717	662	647	661	728	703	827
EVM0001286	76	56	59	49	64	79	90	96	85
EVM0001287	50	73	70	75	58	51	76	77	84
EVM0001288	0	2	0	1	1	1	0	0	0
EVM0001289	0	0	0	0	0	0	0	0	0
EVM0001290	1	1	0	1	0	2	0	0	0
EVM0001291	1	1	1	1	0	0	0	0	0
EVM0001292	0	1	0	0	0	0	1	2	3
EVM0001293	154	157	169	162	113	156	176	187	192
EVM0001294	560	478	603	456	468	489	381	438	588
EVM0001295	20	15	9	15	11	11	12	9	21
EVM0001296	81	113	127	101	83	86	77	98	126
EVM0001297	46	69	69	54	77	60	79	75	71
EVM0001298	56	131	154	171	50	44	36	51	43
EVM0001299	291	414	438	309	598	448	425	456	482
EVM0001300	138	159	152	177	128	161	248	244	269
EVM0001301	33	50	66	65	52	42	43	49	31
EVM0001302	602	624	642	523	562	609	834	759	872
EVM0001303	250	185	226	217	254	235	262	323	333
EVM0001304	0	0	0	0	0	0	0	0	0
EVM0001305	5	9	3	1	1	4	7	3	5
EVM0001306	59	61	43	47	42	37	48	31	51
EVM0001307	57	25	37	39	35	33	30	40	38
EVM0001308	0	2	0	0	0	2	1	0	1
EVM0001309	30	33	25	22	20	24	35	25	36
EVM0001310	15	19	18	30	15	17	22	26	26
EVM0001311	1586	1347	1341	1382	1000	1346	1744	1722	1870
EVM0001312	150	174	192	188	103	104	119	132	160
EVM0001313	0	0	0	0	0	0	0	0	0
EVM0001314	1	8	14	7	3	5	6	6	7
EVM0001315	93	104	90	68	77	72	102	76	127
EVM0001316	1	1	2	0	1	2	3	2	2
EVM0001317	405	358	271	351	298	266	291	305	338
EVM0001318	396	488	450	397	456	502	672	448	590
EVM0001319	9972	5899	4488	4303	6464	8559	7578	7307	8924
EVM0001320	1	0	0	0	1	0	0	0	0
EVM0001321	29	24	38	35	31	31	29	32	52
EVM0001322	3	8	6	9	5	9	7	6	2
EVM0001323	114	136	156	125	145	136	145	146	173
EVM0001324	4	16	17	18	16	10	14	14	23
EVM0001325	97	97	87	80	73	69	87	90	118
EVM0001326	122	155	155	173	139	124	74	86	82
EVM0001327	0	2	1	0	1	1	1	0	1
EVM0001328	35	37	23	25	25	30	25	28	39
EVM0001329	6	5	8	10	3	9	9	8	2
EVM0001330	26	26	33	29	21	19	23	20	35
EVM0001331	430	358	381	249	393	516	557	658	759
EVM0001332	144	153	154	136	102	140	153	141	135
EVM0001333	5	0	3	1	0	3	1	0	1
EVM0001334	32	30	47	34	38	34	59	49	57
EVM0001335	35	26	26	34	18	18	27	28	26
EVM0001336	936	885	927	887	696	931	1180	1133	1271
EVM0001337	121	146	113	84	81	121	137	137	150
EVM0001338	4	6	9	3	4	10	8	4	6
EVM0001339	36	27	32	46	19	14	27	21	21
EVM0001340	42	85	67	77	56	70	54	80	70
EVM0001341	59	53	45	40	33	40	60	58	60
EVM0001342	21	21	13	12	12	10	11	20	28
EVM0001343	0	0	0	0	0	0	0	0	0
EVM0001344	461	493	598	566	463	533	506	588	718
EVM0001345	184	206	203	203	155	174	254	243	350
EVM0001346	5	5	10	7	5	9	7	9	9
EVM0001347	18	23	22	15	16	21	31	17	23
EVM0001348	0	0	2	0	0	0	0	2	0
EVM0001349	0	0	0	0	0	0	0	0	0
EVM0001350	92	108	114	107	93	82	92	104	154
EVM0001351	27	37	57	30	27	44	38	48	54
EVM0001352	79	41	43	40	50	68	92	97	84
EVM0001353	1194	855	912	1021	1253	1363	1669	1573	1980
EVM0001354	0	7	1	4	0	2	3	3	0
EVM0001355	4	1	0	6	2	5	9	9	6
EVM0001356	247	253	306	267	188	226	280	321	361
EVM0001357	14	23	20	14	12	17	12	20	25
EVM0001358	19	15	18	17	21	18	9	9	21
EVM0001359	37	44	36	27	28	29	38	36	31
EVM0001360	70	35	40	41	35	37	111	80	94
EVM0001361	0	0	0	1	0	0	0	0	0
EVM0001362	1034	1316	738	865	873	1082	1001	1058	929
EVM0001363	115	137	176	177	98	111	159	112	182
EVM0001364	5	4	6	3	2	4	6	5	5
EVM0001365	2265	1330	1133	1332	1213	1583	2340	2388	2073
EVM0001366	0	6	3	1	4	0	4	1	3
EVM0001367	24	63	59	34	39	37	31	42	51
EVM0001368	96	88	48	45	40	68	43	70	94
EVM0001369	2	1	0	1	1	0	0	0	0
EVM0001370	174	111	116	94	95	120	102	83	119
EVM0001371	56404	76061	69406	61018	63032	64870	81853	87164	80781
EVM0001372	398	302	406	351	328	380	517	535	458
EVM0001373	5	1	2	0	0	1	2	2	7
EVM0001374	4606	3761	3471	3638	2950	3043	3283	3299	3790
EVM0001375	13	22	14	16	13	22	28	19	16
EVM0001376	12	23	18	12	15	18	16	17	20
EVM0001377	186	213	250	195	216	198	195	241	246
EVM0001378	0	0	1	0	2	0	1	1	1
EVM0001379	1904	1883	1869	2338	1480	1877	2390	2543	2454
EVM0001380	2	12	10	7	12	9	4	6	2
EVM0001381	157	194	200	176	211	171	187	248	223
EVM0001382	11	16	5	12	13	6	15	19	16
EVM0001383	267	204	231	227	226	242	298	328	324
EVM0001384	256	313	257	210	281	244	228	226	256
EVM0001385	2025	3135	2722	2550	1143	1667	1117	1293	1524
EVM0001386	1472	1427	1355	1679	832	1246	1973	2008	2064
EVM0001387	194	201	202	241	128	190	321	300	322
EVM0001388	405	362	355	340	333	350	408	397	472
EVM0001389	39	33	59	45	31	50	50	55	48
EVM0001390	3	4	0	1	1	3	2	0	3
EVM0001391	5	6	8	7	7	3	4	9	9
EVM0001392	435	429	483	447	401	501	589	559	613
EVM0001393	670	748	677	615	547	606	469	513	645
EVM0001394	86	79	54	63	52	68	80	72	100
EVM0001395	163	177	214	207	108	126	180	201	196
EVM0001396	61	66	75	97	52	56	73	76	89
EVM0001397	532	905	912	795	632	601	634	657	762
EVM0001398	113	104	91	85	128	121	124	97	155
EVM0001399	45	40	32	46	36	53	31	40	38
EVM0001400	64	68	78	67	54	57	91	97	105
EVM0001401	8	6	13	15	14	8	12	20	18
EVM0001402	48	50	70	34	73	61	91	63	85
EVM0001403	704	757	691	576	597	659	840	747	901
EVM0001404	0	0	0	0	0	0	0	0	0
EVM0001405	1	3	3	0	1	4	0	2	1
EVM0001406	0	0	0	1	1	0	0	1	0
EVM0001407	450	368	398	350	425	339	450	425	562
EVM0001408	19	26	34	19	30	23	27	33	37
EVM0001409	0	0	0	0	0	0	0	0	0
EVM0001410	292	260	270	193	174	255	306	257	355
EVM0001411	24	33	21	34	22	19	35	32	37
EVM0001412	65	83	97	77	42	43	56	33	64
EVM0001413	41	48	70	50	31	41	88	72	101
EVM0001414	435	422	428	288	379	531	571	501	547
EVM0001415	935	722	657	753	755	823	1055	977	1067
EVM0001416	321	307	342	368	271	319	347	384	359
EVM0001417	32	43	33	27	28	22	20	24	36
EVM0001418	19	17	15	13	12	12	21	21	24
EVM0001419	0	1	0	0	1	1	0	0	0
EVM0001420	0	0	3	4	2	5	0	1	2
EVM0001421	74	71	105	96	110	93	98	107	118
EVM0001422	132	88	141	102	94	139	217	194	224
EVM0001423	127	102	102	68	74	112	102	115	145
EVM0001424	48	43	50	66	58	46	82	76	83
EVM0001425	1694	1791	1751	1872	1874	1655	2104	2197	2261
EVM0001426	16	22	28	19	9	17	16	27	17
EVM0001427	4490	9932	9344	6487	4905	7917	10703	9316	10701
EVM0001428	105	155	178	116	81	154	207	156	197
EVM0001429	244	429	398	363	183	265	310	331	283
EVM0001430	22	23	15	14	22	16	18	19	15
EVM0001431	356	311	285	310	320	328	454	411	400
EVM0001432	180	165	145	182	123	143	161	188	178
EVM0001433	0	2	2	1	4	4	0	2	3
EVM0001434	1995	1484	1371	1758	1274	1522	1506	1452	1496
EVM0001435	95	108	88	101	98	70	137	116	115
EVM0001436	10	14	8	8	14	12	9	18	9
EVM0001437	137	189	194	154	226	205	208	194	201
EVM0001438	951	492	453	529	473	745	1287	1268	1104
EVM0001439	57	70	113	96	59	56	58	74	68
EVM0001440	80	78	52	54	68	65	93	74	89
EVM0001441	35	48	37	41	49	37	37	60	72
EVM0001442	336	319	348	283	259	284	399	431	466
EVM0001443	286	327	339	277	246	291	327	332	387
EVM0001444	37	57	77	64	52	59	51	64	64
EVM0001445	39	35	41	50	36	44	42	33	55
EVM0001446	0	0	0	0	0	0	0	0	0
EVM0001447	0	0	0	0	0	0	0	0	0
EVM0001448	110	80	105	125	125	79	100	129	112
EVM0001449	4	23	15	10	12	14	8	13	14
EVM0001450	11682	8785	9939	8855	10355	9500	10053	10466	12463
EVM0001451	325	428	403	289	467	416	427	499	413
EVM0001452	827	858	840	828	752	814	1096	1093	1231
EVM0001453	46	38	61	42	41	40	57	40	49
EVM0001454	265	218	180	145	182	219	259	239	320
EVM0001455	26	24	32	27	16	20	13	21	42
EVM0001456	3863	4608	3662	2591	4594	4135	2545	2162	3097
EVM0001457	5	2	4	3	1	4	2	2	5
EVM0001458	10	6	8	5	7	11	16	9	14
EVM0001459	2	1	3	0	0	0	0	1	2
EVM0001460	6	3	6	6	2	3	2	4	5
EVM0001461	9	24	24	17	7	9	8	6	16
EVM0001462	31	24	27	24	29	21	28	43	49
EVM0001463	54	61	69	70	60	59	70	76	105
EVM0001464	154	140	126	101	90	109	129	107	126
EVM0001465	0	0	0	0	1	0	0	0	0
EVM0001466	11	8	20	19	11	7	18	16	27
EVM0001467	16	9	19	9	9	11	27	11	11
EVM0001468	7564	7000	6089	7473	6932	7853	9982	9709	9001
EVM0001469	4235	4647	4426	5058	4662	4231	5070	4975	5739
EVM0001470	292	382	372	397	391	332	454	462	435
EVM0001471	37	34	51	35	37	35	30	34	17
EVM0001472	6	5	5	7	3	5	7	4	8
EVM0001473	28	51	74	57	61	65	60	73	83
EVM0001474	247	224	148	110	196	197	170	143	146
EVM0001475	213	210	182	179	193	189	240	239	280
EVM0001476	13	31	44	26	18	11	14	17	25
EVM0001477	257	263	266	250	284	233	326	283	335
EVM0001478	32	26	26	36	36	28	35	41	55
EVM0001479	67	75	70	86	60	66	51	60	62
EVM0001480	111	163	188	135	116	132	194	138	201
EVM0001481	0	0	0	0	0	0	0	0	0
EVM0001482	27	51	35	49	32	35	54	41	32
EVM0001483	417	316	364	279	303	290	327	275	396
EVM0001484	1028	998	823	824	874	947	1019	1034	1287
EVM0001485	68	72	61	51	59	74	75	84	96
EVM0001486	455	871	870	404	522	858	860	587	874
EVM0001487	703	639	636	557	345	468	451	439	393
EVM0001488	67	47	53	63	51	46	60	68	60
EVM0001489	1388	1143	1267	1271	1275	1144	1511	1492	1622
EVM0001490	2	0	0	0	1	2	0	1	0
EVM0001491	17443	18937	18919	21665	13552	15549	23577	24694	24642
EVM0001492	13	9	17	15	4	10	20	10	12
EVM0001493	0	1	1	0	0	3	0	0	1
EVM0001494	1	2	3	2	2	3	2	4	1
EVM0001495	18	21	17	13	15	8	23	22	13
EVM0001496	251	129	196	205	131	220	284	293	223
EVM0001497	1120	1128	1160	1202	968	1033	1405	1404	1382
EVM0001498	0	1	0	2	0	0	0	0	1
EVM0001499	29	41	44	36	31	45	29	39	42
EVM0001500	51	49	8	6	2	34	6	4	9
EVM0001501	58	42	31	37	26	29	17	17	29
EVM0001502	2	0	3	2	2	2	4	0	4
EVM0001503	30	26	33	25	31	23	22	32	36
EVM0001504	3	2	4	5	3	5	9	9	4
EVM0001505	3124	2050	2069	2280	2682	2663	3378	3374	3124
EVM0001506	69	52	65	49	55	61	83	91	87
EVM0001507	3	8	3	5	6	4	3	9	3
EVM0001508	0	0	0	1	0	0	0	0	0
EVM0001509	0	1	2	1	1	0	0	0	0
EVM0001510	6	7	12	8	0	1	9	8	12
EVM0001511	1	2	3	0	0	2	1	2	2
EVM0001512	0	0	0	0	0	0	0	0	0
EVM0001513	282	404	434	401	310	309	320	281	289
EVM0001514	395	321	338	339	266	420	643	646	629
EVM0001515	30	29	58	32	29	17	33	36	39
EVM0001516	10	14	17	10	6	16	13	17	22
EVM0001517	229	172	196	159	228	240	288	344	343
EVM0001518	187	168	159	157	129	153	183	159	157
EVM0001519	106	88	73	60	69	69	62	70	113
EVM0001520	5	6	7	3	3	1	4	3	6
EVM0001521	43	47	52	46	51	47	44	53	81
EVM0001522	18	9	7	18	14	15	16	15	16
EVM0001523	169	175	215	216	160	152	177	197	194
EVM0001524	20	14	18	17	14	8	22	17	16
EVM0001525	37	43	26	37	22	38	31	27	49
EVM0001526	37	28	36	43	29	30	44	54	37
EVM0001527	49	33	21	21	24	31	46	45	27
EVM0001528	136	110	110	108	118	124	166	189	169
EVM0001529	1	1	0	0	0	1	0	0	1
EVM0001530	21	24	20	26	16	22	29	28	27
EVM0001531	41	38	38	30	28	23	46	36	48
EVM0001532	763	737	874	708	907	749	967	909	1069
EVM0001533	162	176	247	274	153	168	165	178	216
EVM0001534	7	1	12	8	16	5	6	10	13
EVM0001535	227	220	179	166	183	194	242	221	253
EVM0001536	26	12	17	16	14	5	21	16	29
EVM0001537	218	198	230	184	240	193	228	178	268
EVM0001538	24	26	29	24	17	21	39	23	29
EVM0001539	174	182	114	182	114	148	167	162	142
EVM0001540	22	37	41	36	11	27	9	18	10
EVM0001541	732	694	697	641	704	642	457	510	811
EVM0001542	1292	1039	1075	1099	1175	1288	1582	1880	1515
EVM0001543	202	191	200	177	156	187	155	145	231
EVM0001544	111	113	92	121	89	97	138	144	158
EVM0001545	4	4	6	1	0	0	5	0	6
EVM0001546	2	1	2	2	0	1	1	2	1
EVM0001547	7	3	5	5	13	8	11	7	10
EVM0001548	146	183	195	144	142	153	197	195	222
EVM0001549	51	138	227	167	99	71	47	84	79
EVM0001550	97	73	97	103	74	65	80	81	87
EVM0001551	11	4	12	7	7	1	11	9	24
EVM0001552	253	194	178	172	184	205	247	242	247
EVM0001553	382	217	240	284	200	307	755	484	532
EVM0001554	34	44	24	26	21	32	29	24	40
EVM0001555	8	3	1	4	3	3	2	2	5
EVM0001556	179	358	274	226	152	211	144	154	123
EVM0001557	67	101	109	55	84	78	98	90	67
EVM0001558	0	0	0	0	0	0	0	0	0
EVM0001559	101	108	127	124	76	110	104	126	132
EVM0001560	0	0	1	0	0	0	0	0	0
EVM0001561	12	5	6	7	2	1	3	4	2
EVM0001562	1996	2556	2898	2558	2552	2001	2064	2469	2574
EVM0001563	0	1	0	0	0	0	0	0	0
EVM0001564	62	43	47	28	38	37	40	34	63
EVM0001565	13	18	13	9	11	9	11	7	13
EVM0001566	70	90	62	48	66	82	87	77	74
EVM0001567	1237	884	812	798	705	960	1703	1525	1899
EVM0001568	1119	1146	1027	951	1167	1095	1287	1436	1608
EVM0001569	38	47	46	44	23	23	43	34	41
EVM0001570	238	219	213	215	183	183	233	245	326
EVM0001571	16	17	18	23	18	19	13	13	18
EVM0001572	1697	1818	1945	1828	1754	1748	2372	2360	2611
EVM0001573	43	26	25	30	35	45	36	50	32
EVM0001574	619	724	850	689	777	554	583	723	710
EVM0001575	338	310	306	332	224	335	437	401	460
EVM0001576	64	66	68	52	65	59	65	54	63
EVM0001577	64	51	43	53	40	59	85	92	79
EVM0001578	638	774	646	709	572	561	522	509	601
EVM0001579	285	251	239	260	238	237	257	321	317
EVM0001580	3	1	2	6	5	2	0	0	4
EVM0001581	152	108	127	122	118	97	218	228	223
EVM0001582	2	5	1	1	2	4	6	1	2
EVM0001583	64	89	132	88	75	66	86	83	144
EVM0001584	262	239	261	272	174	230	209	279	292
EVM0001585	73	118	113	51	65	190	240	114	105
EVM0001586	38	40	66	92	33	35	49	57	42
EVM0001587	66381	51811	55011	55040	52068	61135	76260	81473	93978
EVM0001588	2695	3377	3668	3045	3113	3248	6487	7664	3319
EVM0001589	47	53	60	60	41	42	53	45	60
EVM0001590	30	55	62	39	92	55	46	46	61
EVM0001591	7	3	4	4	4	2	1	3	1
EVM0001592	72	84	75	64	62	55	74	73	59
EVM0001593	39	31	42	40	12	32	33	25	27
EVM0001594	0	3	2	1	0	3	2	5	2
EVM0001595	108	39	42	52	51	68	44	27	36
EVM0001596	13	22	24	17	22	15	35	29	34
EVM0001597	2	8	3	3	6	5	2	0	0
EVM0001598	120	92	103	87	75	76	105	129	123
EVM0001599	774	809	969	848	1039	915	1198	1289	1117
EVM0001600	25	29	39	33	37	19	25	34	28
EVM0001601	8	8	8	8	6	19	15	7	16
EVM0001602	54	99	136	84	108	79	89	101	87
EVM0001603	352	387	342	355	336	294	404	394	424
EVM0001604	1	2	2	2	0	1	1	1	0
EVM0001605	9	10	7	5	6	5	11	6	12
EVM0001606	25	27	22	45	17	25	23	24	42
EVM0001607	33	20	32	31	21	31	41	48	46
EVM0001608	27	27	27	23	33	19	24	27	31
EVM0001609	27	29	28	24	22	20	50	34	43
EVM0001610	82	91	113	123	103	86	114	119	96
EVM0001611	6383	4582	2236	2879	2114	3726	1079	1377	1235
EVM0001612	219	292	276	297	161	144	176	174	192
EVM0001613	2	4	2	0	0	4	5	0	3
EVM0001614	26	20	30	17	15	15	20	25	18
EVM0001615	176	203	170	178	89	180	136	191	183
EVM0001616	257	473	513	370	417	317	292	349	428
EVM0001617	915	774	739	853	913	807	948	1057	921
EVM0001618	4	6	6	4	6	5	5	1	9
EVM0001619	488	382	400	504	335	383	371	459	472
EVM0001620	1501	2003	1904	2069	1586	1785	2166	2579	2577
EVM0001621	234	151	103	78	123	147	114	126	146
EVM0001622	122	108	92	89	98	119	137	102	153
EVM0001623	51	46	61	52	42	38	41	62	58
EVM0001624	2	2	2	2	1	2	7	3	0
EVM0001625	848	913	1199	1013	1148	829	1128	1082	1302
EVM0001626	57	56	40	53	48	54	51	44	51
EVM0001627	6	14	12	7	14	13	8	5	11
EVM0001628	122	107	140	105	92	91	155	170	194
EVM0001629	50	66	81	75	80	52	62	49	63
EVM0001630	54	37	30	56	20	48	27	21	28
EVM0001631	58	51	55	45	54	48	56	54	60
EVM0001632	12	2	6	2	2	9	5	4	5
EVM0001633	155	193	181	167	161	168	177	227	210
EVM0001634	91	108	89	71	72	88	86	103	98
EVM0001635	5	10	9	9	3	3	5	4	6
EVM0001636	16	10	8	15	10	8	11	9	10
EVM0001637	10	17	8	3	6	18	20	8	13
EVM0001638	218	300	269	282	158	282	443	347	418
EVM0001639	4	8	5	5	1	9	1	5	6
EVM0001640	138	150	167	171	115	162	157	234	220
EVM0001641	0	0	0	0	0	0	0	0	0
EVM0001642	57	58	60	66	60	71	68	66	77
EVM0001643	155	209	246	205	154	216	211	226	243
EVM0001644	1	0	1	1	2	3	5	1	1
EVM0001645	15	18	19	11	9	13	21	14	34
EVM0001646	7	2	7	11	1	1	8	4	9
EVM0001647	0	0	0	0	0	0	0	0	0
EVM0001648	22	30	14	17	20	25	19	21	16
EVM0001649	17	17	24	16	18	20	49	56	41
EVM0001650	14	13	9	11	7	16	14	22	8
EVM0001651	21	38	11	13	7	23	5	13	5
EVM0001652	196	185	221	166	129	164	187	181	256
EVM0001653	498	445	442	498	402	443	556	546	610
EVM0001654	121	150	136	121	86	109	84	92	112
EVM0001655	473	353	318	360	341	419	271	314	515
EVM0001656	1937	3232	3147	5145	1120	1847	3412	3203	2732
EVM0001657	333	336	288	272	179	216	201	191	265
EVM0001658	2385	2442	2886	2347	2331	2341	2842	2877	3156
EVM0001659	2	1	0	2	1	2	0	3	1
EVM0001660	0	0	0	0	0	0	0	0	0
EVM0001661	117	113	113	116	78	98	102	98	170
EVM0001662	2	3	5	3	1	5	3	3	6
EVM0001663	289	370	535	422	367	288	369	374	460
EVM0001664	2	4	3	3	2	3	5	4	3
EVM0001665	86	147	199	123	185	124	148	138	129
EVM0001666	1	2	1	0	0	0	1	1	0
EVM0001667	3	6	4	4	2	3	2	1	3
EVM0001668	9	15	18	18	11	7	14	21	31
EVM0001669	14	21	23	27	22	11	37	23	21
EVM0001670	1	5	4	3	6	2	5	3	4
EVM0001671	81	116	103	126	88	96	158	186	155
EVM0001672	9	11	15	19	6	10	5	8	13
EVM0001673	728	536	569	668	488	575	832	883	864
EVM0001674	7	5	6	4	4	3	0	7	5
EVM0001675	11	16	23	10	8	15	6	18	16
EVM0001676	803	575	590	594	568	628	615	738	903
EVM0001677	366	299	230	264	186	310	258	323	356
EVM0001678	35465	24697	23953	26004	30063	31877	42827	40887	47645
EVM0001679	690	576	573	602	622	659	762	710	796
EVM0001680	738	1100	902	855	499	401	437	391	370
EVM0001681	109	122	108	91	79	99	90	103	102
EVM0001682	445	570	639	598	265	342	462	567	580
EVM0001683	144	184	178	202	142	190	188	226	232
EVM0001684	134	146	128	107	131	116	143	151	156
EVM0001685	18750	22605	27657	23223	20180	27634	42750	33614	35664
EVM0001686	18	33	25	28	16	26	14	25	28
EVM0001687	52	45	53	47	44	48	50	64	60
EVM0001688	0	0	0	0	0	0	0	0	0
EVM0001689	105	59	54	83	51	100	68	108	80
EVM0001690	37	45	48	33	29	30	31	32	54
EVM0001691	137	121	110	106	87	93	126	123	136
EVM0001692	189	188	189	149	190	201	246	246	301
EVM0001693	1460	1479	1500	1822	1511	1389	2317	2215	1910
EVM0001694	5	0	7	7	6	4	11	9	4
EVM0001695	8	6	4	12	1	5	10	5	15
EVM0001696	21	50	34	33	26	32	56	57	66
EVM0001697	0	1	0	1	0	0	2	1	0
EVM0001698	3	2	1	2	1	3	4	2	5
EVM0001699	175	394	515	293	314	235	169	205	231
EVM0001700	75	75	118	74	65	80	86	79	93
EVM0001701	14	20	8	9	15	9	14	10	28
EVM0001702	1850	1827	1805	2110	1446	1642	2371	2353	2560
EVM0001703	707	566	592	523	677	741	827	833	869
EVM0001704	131	167	170	144	146	147	158	136	196
EVM0001705	20	26	30	29	26	15	36	28	34
EVM0001706	220	151	157	151	157	224	290	293	357
EVM0001707	0	1	2	2	2	1	0	2	0
EVM0001708	109	113	124	127	103	112	121	144	148
EVM0001709	3	2	0	2	1	0	1	2	2
EVM0001710	276	176	220	273	168	275	346	376	350
EVM0001711	6	5	5	9	6	9	14	18	18
EVM0001712	21	63	45	30	9	19	18	18	23
EVM0001713	71	76	87	83	88	57	66	72	97
EVM0001714	518	476	509	579	351	419	552	680	682
EVM0001715	12	17	24	12	6	27	13	17	22
EVM0001716	20	14	17	18	23	8	14	20	18
EVM0001717	1350	1094	1189	923	876	1084	1072	1259	1381
EVM0001718	35144	75093	83601	68641	90393	58648	52505	77561	66441
EVM0001719	358	392	394	516	216	307	325	391	358
EVM0001720	35	22	16	28	15	25	22	44	43
EVM0001721	1	5	1	5	1	1	3	3	1
EVM0001722	3	5	1	1	3	6	6	2	6
EVM0001723	711	925	972	1159	573	722	1049	1036	1079
EVM0001724	644	737	871	1037	582	489	522	531	665
EVM0001725	262	439	466	444	327	338	262	367	325
EVM0001726	1552	1330	1241	1464	1078	1348	1415	1513	1709
EVM0001727	12	25	24	9	9	18	22	16	32
EVM0001728	23	26	39	20	21	42	25	17	19
EVM0001729	60	108	70	82	68	94	76	92	87
EVM0001730	1	8	4	4	4	3	6	6	9
EVM0001731	5	6	4	2	0	2	8	7	12
EVM0001732	978	1429	1627	1318	743	904	1426	1453	1523
EVM0001733	93	80	74	58	73	60	109	89	71
EVM0001734	543	548	609	422	463	646	726	630	810
EVM0001735	1695	2165	2372	2121	2003	1661	1401	1748	1697
EVM0001736	208	138	120	120	137	151	234	223	237
EVM0001737	6	6	7	2	7	6	9	12	11
EVM0001738	0	0	0	1	1	1	0	0	0
EVM0001739	241	197	148	173	244	251	245	258	293
EVM0001740	85	85	91	127	70	83	143	141	108
EVM0001741	762	846	1015	868	959	825	1003	979	1064
EVM0001742	2	2	6	3	1	4	2	5	0
EVM0001743	1	1	0	0	0	0	0	1	0
EVM0001744	700	830	1253	1320	641	640	701	957	793
EVM0001745	203	148	171	177	162	205	226	270	227
EVM0001746	114	101	78	90	70	81	73	107	117
EVM0001747	322	286	296	400	237	272	448	426	490
EVM0001748	3740	3890	4124	3868	4369	3864	5350	5944	5759
EVM0001749	3	1	3	3	0	1	1	2	1
EVM0001750	28	16	17	27	20	23	32	28	22
EVM0001751	232	234	181	140	69	166	51	68	54
EVM0001752	29	42	75	53	57	40	28	44	36
EVM0001753	69	112	108	139	87	107	116	125	73
EVM0001754	7	4	8	6	4	7	6	9	7
EVM0001755	10	11	15	12	10	9	10	10	13
EVM0001756	72	93	107	99	76	46	71	73	99
EVM0001757	0	3	0	0	0	0	0	0	0
EVM0001758	274	242	209	209	213	251	269	265	281
EVM0001759	121	98	87	92	42	66	44	38	35
EVM0001760	0	0	0	0	0	0	0	0	0
EVM0001761	63	64	83	73	93	72	88	91	96
EVM0001762	6	14	15	5	6	6	8	6	15
EVM0001763	0	0	0	1	0	0	0	1	0
EVM0001764	206	254	284	237	175	215	223	205	356
EVM0001765	96	118	94	107	74	78	58	98	101
EVM0001766	42	45	54	42	24	23	45	45	47
EVM0001767	1	2	3	3	3	4	3	1	3
EVM0001768	25	47	52	55	34	21	38	28	34
EVM0001769	9	8	3	8	8	4	22	15	14
EVM0001770	1692	2011	2382	3778	1464	2084	4240	4551	2938
EVM0001771	544	463	465	483	405	502	712	641	777
EVM0001772	96	87	72	94	88	88	175	176	177
EVM0001773	41	35	34	28	29	31	51	37	45
EVM0001774	0	0	0	0	0	0	0	0	0
EVM0001775	462	763	685	643	738	558	679	599	555
EVM0001776	1250	1217	1361	1269	983	1156	1188	1147	1523
EVM0001777	55	46	41	35	55	49	52	50	52
EVM0001778	29	16	14	21	14	18	18	15	25
EVM0001779	5	8	16	9	10	10	7	9	14
EVM0001780	6342	10451	11741	12786	6222	5764	8451	9651	9468
EVM0001781	118	106	94	74	48	91	56	34	42
EVM0001782	3	1	7	5	2	3	2	1	0
EVM0001783	62	101	83	85	47	90	99	67	112
EVM0001784	24	36	43	23	21	42	55	43	52
EVM0001785	41	41	36	31	22	29	31	28	44
EVM0001786	0	0	0	0	0	0	0	0	0
EVM0001787	1	0	0	0	0	0	1	0	0
EVM0001788	272	273	237	228	217	175	251	234	319
EVM0001789	20	21	32	21	25	18	20	27	41
EVM0001790	3	6	4	2	4	1	3	2	5
EVM0001791	588	521	497	448	388	443	593	535	639
EVM0001792	13	8	12	6	12	9	12	4	13
EVM0001793	122	149	142	133	118	122	142	141	144
EVM0001794	234	676	655	266	249	770	742	379	589
EVM0001795	29	33	22	29	29	30	29	31	35
EVM0001796	68	38	49	30	49	62	101	76	132
EVM0001797	86	76	51	72	67	76	83	84	88
EVM0001798	21870	20284	19721	17280	19499	16220	6287	7912	7116
EVM0001799	1920	1200	1094	1163	1058	1396	1773	1807	1879
EVM0001800	80	88	64	79	51	62	75	63	52
EVM0001801	16	24	15	30	26	7	24	24	20
EVM0001802	41	56	77	52	59	32	44	47	35
EVM0001803	71	56	73	60	36	62	73	64	78
EVM0001804	90	126	111	77	142	116	148	119	191
EVM0001805	577	593	606	642	588	588	801	937	727
EVM0001806	474	352	403	360	357	376	371	478	513
EVM0001807	428	414	465	412	355	397	441	472	507
EVM0001808	1	0	0	1	3	4	0	0	0
EVM0001809	16	28	19	25	23	19	23	26	29
EVM0001810	8	1	6	1	6	2	6	4	4
EVM0001811	10	5	9	6	2	2	8	2	6
EVM0001812	272	232	222	274	190	239	282	290	281
EVM0001813	10	12	7	15	7	9	9	16	15
EVM0001814	44	44	48	34	56	52	36	38	40
EVM0001815	75	54	49	60	44	53	71	77	66
EVM0001816	1	1	1	1	1	0	1	2	0
EVM0001817	368	427	494	493	255	241	273	276	339
EVM0001818	1	5	4	6	3	4	0	1	3
EVM0001819	193011	160673	151913	158693	165936	155334	179449	180557	181631
EVM0001820	366	613	641	482	292	395	423	440	513
EVM0001821	65	46	43	51	14	46	46	51	47
EVM0001822	169	166	189	142	82	126	163	176	179
EVM0001823	44687	39540	38653	43256	34005	34688	43345	50064	55215
EVM0001824	2664	3369	3767	3164	3140	2462	2107	2649	2887
EVM0001825	386	392	373	341	377	389	471	403	508
EVM0001826	818	887	815	985	625	961	1579	1460	1318
EVM0001827	126	115	120	117	98	102	107	107	160
EVM0001828	0	0	0	0	0	0	0	0	0
EVM0001829	0	7	5	3	9	5	3	4	3
EVM0001830	0	0	1	0	0	0	0	0	0
EVM0001831	8	24	20	10	14	14	23	15	25
EVM0001832	1	0	2	0	0	1	0	0	0
EVM0001833	287	260	312	247	244	259	378	344	355
EVM0001834	177	177	187	166	173	122	249	231	275
EVM0001835	109	174	170	196	96	117	125	125	117
EVM0001836	72	100	72	81	58	81	64	70	82
EVM0001837	34	47	32	31	30	36	42	25	59
EVM0001838	8	8	7	7	8	6	2	4	5
EVM0001839	33	41	34	36	41	16	39	36	54
EVM0001840	2093	1780	1932	1784	2143	1635	2081	1858	2183
EVM0001841	12	13	14	8	13	10	11	8	10
EVM0001842	71	115	115	110	83	88	73	84	91
EVM0001843	30	9	12	9	32	50	48	17	20
EVM0001844	65	66	77	73	62	64	83	78	97
EVM0001845	1	2	0	4	0	1	1	2	1
EVM0001846	24	18	24	20	4	11	15	17	21
EVM0001847	16	16	25	23	11	20	11	19	15
EVM0001848	184	206	231	256	175	188	198	215	266
EVM0001849	1896	1517	1569	1363	1696	1614	1744	1648	2271
EVM0001850	81	117	126	126	91	83	104	112	122
EVM0001851	13	22	17	24	13	21	19	15	23
EVM0001852	173	184	213	237	154	164	141	201	183
EVM0001853	937	1029	1209	1143	1144	848	1238	1399	1466
EVM0001854	71	53	59	63	83	59	99	65	75
EVM0001855	621	693	712	720	665	580	700	718	833
EVM0001856	2060	1633	1610	1707	1591	2056	1957	2338	2333
EVM0001857	57	58	45	45	44	69	156	111	113
EVM0001858	422	492	566	435	449	522	573	544	587
EVM0001859	402	571	617	452	420	440	427	485	483
EVM0001860	62	72	51	65	39	63	38	77	70
EVM0001861	5307	4075	4148	4585	3694	4529	6658	6457	7352
EVM0001862	0	0	0	0	0	0	0	0	0
EVM0001863	23	37	41	26	26	24	39	29	47
EVM0001864	6	7	6	9	6	3	6	7	12
EVM0001865	236	155	214	148	251	197	241	234	260
EVM0001866	0	0	1	1	0	0	0	0	0
EVM0001867	87	89	99	92	65	77	84	80	98
EVM0001868	290	365	379	371	264	255	307	304	332
EVM0001869	91	117	91	78	88	91	198	101	97
EVM0001870	0	2	3	0	1	1	1	0	1
EVM0001871	19	16	18	15	10	17	25	28	14
EVM0001872	4058	3460	2702	2516	3079	3230	3202	3363	3801
EVM0001873	0	0	0	0	0	0	0	0	0
EVM0001874	0	3	3	1	2	2	0	4	2
EVM0001875	363	328	450	313	330	258	362	302	525
EVM0001876	43	39	35	19	28	29	23	26	32
EVM0001877	1882	2346	2414	2430	2389	2140	2938	2534	3016
EVM0001878	148	143	125	108	118	137	135	158	136
EVM0001879	42	41	33	37	30	37	41	35	37
EVM0001880	1	0	2	0	1	1	0	1	2
EVM0001881	142	88	104	89	262	111	157	152	168
EVM0001882	2	5	0	0	1	2	2	1	1
EVM0001883	1069	880	751	805	930	987	1143	1173	1270
EVM0001884	34322	26963	25614	28598	29221	27225	31716	33937	36718
EVM0001885	173	158	157	131	117	115	147	138	168
EVM0001886	43046	29068	32483	30299	27552	30138	18786	19102	42120
EVM0001887	2	2	1	0	0	1	0	0	1
EVM0001888	594	444	523	478	508	558	604	696	788
EVM0001889	2	3	3	3	3	2	1	4	3
EVM0001890	29	15	10	6	12	14	6	9	4
EVM0001891	84	77	83	89	58	86	82	77	113
EVM0001892	3	1	2	2	1	0	2	1	1
EVM0001893	438	443	428	423	430	409	516	542	627
EVM0001894	3	0	2	2	2	1	0	1	3
EVM0001895	12	9	7	16	26	12	6	3	12
EVM0001896	137	155	129	133	113	144	149	128	137
EVM0001897	33	43	40	29	27	35	31	30	30
EVM0001898	3322	2128	2358	2853	1959	2031	1575	2037	1327
EVM0001899	1440	693	880	940	659	768	391	520	347
EVM0001900	0	0	0	0	0	0	0	0	0
EVM0001901	79	112	108	86	96	83	141	96	141
EVM0001902	161	301	398	366	202	220	177	298	211
EVM0001903	1	0	2	1	0	2	0	1	0
EVM0001904	207	184	272	252	175	182	233	223	231
EVM0001905	173	120	132	111	111	147	156	173	187
EVM0001906	17	33	25	29	19	25	31	24	31
EVM0001907	42	57	86	47	24	28	51	50	68
EVM0001908	27	61	26	50	21	54	45	47	41
EVM0001909	33	42	48	24	33	50	50	47	49
EVM0001910	1513	955	830	886	993	1256	1785	1750	1725
EVM0001911	385	499	649	570	366	352	392	430	403
EVM0001912	37	34	43	31	42	44	42	40	36
EVM0001913	0	1	0	0	1	0	0	0	1
EVM0001914	93	115	123	95	105	117	121	94	146
EVM0001915	62	83	96	98	67	55	86	105	99
EVM0001916	108329	83866	75144	88903	98677	95164	122848	124519	120401
EVM0001917	237	138	152	142	142	176	254	230	287
EVM0001918	59	33	21	38	30	38	50	53	51
EVM0001919	14	21	17	19	6	6	17	11	13
EVM0001920	4	5	11	6	6	4	2	9	8
EVM0001921	20	12	18	11	12	8	19	18	16
EVM0001922	16	12	16	8	7	16	15	17	13
EVM0001923	0	2	0	0	0	1	2	0	0
EVM0001924	80	58	49	81	31	29	44	56	45
EVM0001925	29	25	33	18	11	19	31	21	43
EVM0001926	92	62	87	49	51	106	108	48	102
EVM0001927	600	611	870	672	553	692	877	694	824
EVM0001928	213	70	49	45	77	126	84	102	82
EVM0001929	981	793	724	867	814	895	1248	1159	1315
EVM0001930	92	106	142	109	93	95	113	146	144
EVM0001931	5	3	6	5	9	3	2	2	6
EVM0001932	9	11	5	10	1	8	6	3	17
EVM0001933	31	54	52	45	51	57	40	67	56
EVM0001934	458	482	496	530	296	395	262	303	347
EVM0001935	429	692	848	726	484	409	458	484	784
EVM0001936	137	100	109	96	121	101	88	108	134
EVM0001937	1123	691	609	787	657	875	1288	1278	1329
EVM0001938	25	15	20	22	31	27	35	28	22
EVM0001939	4265	3591	3327	3381	3527	3484	3537	3827	3858
EVM0001940	1	1	2	1	1	0	1	0	1
EVM0001941	1	1	2	0	0	3	2	5	1
EVM0001942	1	2	0	0	0	1	1	0	0
EVM0001943	230	203	270	213	247	207	222	224	289
EVM0001944	19	25	20	23	11	10	13	15	17
EVM0001945	473	363	412	402	330	335	469	446	524
EVM0001946	52	59	60	58	79	59	67	69	77
EVM0001947	277	319	310	272	257	222	284	303	314
EVM0001948	8	12	7	8	8	6	18	12	12
EVM0001949	5	2	10	1	3	4	8	6	7
EVM0001950	0	9	10	3	13	6	4	7	6
EVM0001951	67	66	60	72	56	73	66	60	83
EVM0001952	86	127	109	125	54	87	96	75	112
EVM0001953	77	63	64	57	48	53	66	66	91
EVM0001954	46847	29815	27620	30280	35992	39343	48051	48230	54732
EVM0001955	20	31	19	27	19	28	28	20	35
EVM0001956	228	212	159	173	130	185	199	208	226
EVM0001957	20	17	20	18	16	24	13	15	30
EVM0001958	378	364	428	439	371	377	381	460	493
EVM0001959	93	129	133	100	72	96	106	115	149
EVM0001960	146	172	182	144	141	124	225	239	259
EVM0001961	18	28	36	33	38	26	13	17	30
EVM0001962	45	32	42	34	27	36	41	40	44
EVM0001963	262	298	345	284	231	239	278	320	378
EVM0001964	112	61	59	49	62	81	64	70	105
EVM0001965	313	397	439	364	361	349	473	511	539
EVM0001966	49	63	56	55	44	36	57	45	68
EVM0001967	3	3	3	5	3	1	4	5	6
EVM0001968	270	334	396	222	238	386	543	441	610
EVM0001969	0	0	0	0	0	0	0	0	0
EVM0001970	13575	5971	5352	7457	6459	7319	4563	5792	4732
EVM0001971	0	0	0	0	0	0	0	0	0
EVM0001972	67	51	72	43	63	61	108	76	85
EVM0001973	52	57	68	60	62	48	59	64	97
EVM0001974	4	3	1	1	2	3	4	4	4
EVM0001975	199	315	386	308	257	185	189	236	276
EVM0001976	18713	18386	18485	20480	16730	18496	25851	26558	28142
EVM0001977	18	19	25	26	16	14	9	8	7
EVM0001978	89	93	135	105	104	114	87	122	121
EVM0001979	0	0	1	0	0	0	0	0	2
EVM0001980	5	5	4	4	2	6	4	8	11
EVM0001981	0	0	0	0	0	0	0	0	0
EVM0001982	144	177	171	175	105	100	103	129	114
EVM0001983	45	43	37	27	28	30	61	48	62
EVM0001984	5	4	4	7	3	1	2	4	8
EVM0001985	12	12	22	20	13	11	6	6	16
EVM0001986	504	504	511	493	350	368	236	280	254
EVM0001987	40	49	51	38	50	37	75	57	42
EVM0001988	7	22	13	9	8	13	16	18	19
EVM0001989	11	12	9	11	6	7	18	18	23
EVM0001990	348	370	403	378	272	287	394	432	465
EVM0001991	713	661	816	886	643	511	656	633	657
EVM0001992	418	631	699	404	632	594	673	574	867
EVM0001993	13	21	20	20	25	16	20	25	19
EVM0001994	22	19	17	15	3	19	13	24	19
EVM0001995	0	0	0	0	0	1	1	0	0
EVM0001996	420	431	461	370	346	456	461	388	409
EVM0001997	26	13	17	14	12	18	24	16	19
EVM0001998	1540	1494	1718	1985	1116	1330	2223	2021	2270
EVM0001999	4915	4323	2318	2749	2727	2333	1793	1939	1247
[truncated: 15,662 more rows]

## Sheet: B
gene	baseMean	log2FoldChange	lfcSE	stat	pvalue	padj	Public	group
EVM0016955	29.2689	4.90943	1.31544	3.73215	0.000189851	0.00275525	pho-9	Lm433
EVM0011726	2583.91	4.79244	1.07084	4.47541	7.62654e-06	0.000210516	NA	Lm433
EVM0002982	57.3444	4.67814	1.09088	4.28843	1.79942e-05	0.000424381	T27D12.1	Lm433
EVM0010644	3315.63	3.96295	0.83361	4.75397	1.99465e-06	7.09717e-05	NA	Lm433
EVM0012723	3377.99	3.90108	0.74421	5.2419	1.58929e-07	8.43351e-06	T22B7.3	Lm433
EVM0012206	29.9679	3.8551	0.573071	6.72708	1.73098e-11	3.13384e-09	NA	Lm433
EVM0005475	47.7032	3.81265	0.510401	7.46991	8.02473e-14	2.82264e-11	NA	Lm433
EVM0000135	589.87	3.6915	0.599142	6.16131	7.21476e-10	8.04079e-08	NA	Lm433
EVM0010559	211.233	3.65116	0.712794	5.12232	3.01793e-07	1.46853e-05	glna-2	Lm433
EVM0016791	1073.3	3.647	0.688701	5.29548	1.18706e-07	6.58856e-06	NA	Lm433
EVM0000094	36.5605	3.5399	0.955279	3.70562	0.000210878	0.00299437	twk-36	Lm433
EVM0009209	545.072	3.44295	0.647852	5.31442	1.07e-07	6.0704e-06	NA	Lm433
EVM0000363	23.9877	3.43816	0.632485	5.43596	5.45033e-08	3.5691e-06	NA	Lm433
EVM0011851	55.7442	3.4167	0.929141	3.67727	0.000235747	0.00328312	R09E10.5	Lm433
EVM0014451	13701.7	3.26843	0.535231	6.10657	1.01796e-09	1.07112e-07	ora-1	Lm433
EVM0016088	140.109	3.26831	0.94289	3.46627	0.000527733	0.00621121	NA	Lm433
EVM0007787	402.347	3.23224	0.802911	4.02565	5.6817e-05	0.00106191	glna-2	Lm433
EVM0008374	20.9945	3.05757	1.1253	2.71712	0.00658518	0.0437036	mca-1	Lm433
EVM0007475	788.683	3.03256	0.190361	15.9305	3.88982e-57	4.78875e-53	gpx-1	Lm433
EVM0010651	79.2418	2.93435	0.405514	7.23614	4.61649e-13	1.26297e-10	ZC123.1	Lm433
EVM0000118	51.4235	2.87269	0.839691	3.42112	0.000623627	0.007063	ptr-15	Lm433
EVM0008163	117.796	2.84938	1.06796	2.66806	0.00762896	0.0487477	NA	Lm433
EVM0008733	561.706	2.81084	0.274612	10.2357	1.37265e-24	2.11233e-21	NA	Lm433
EVM0005700	19.6836	2.80053	0.629478	4.44898	8.62803e-06	0.000232916	NA	Lm433
EVM0000886	104.243	2.74938	0.873213	3.14858	0.00164067	0.0152849	NA	Lm433
EVM0017646	400.223	2.72715	0.217669	12.5289	5.18867e-36	2.48467e-32	Y53F4B.39	Lm433
EVM0016423	94.2577	2.72281	0.695181	3.9167	8.97704e-05	0.00152647	NA	Lm433
EVM0002114	22.8809	2.70039	0.625659	4.31607	1.5883e-05	0.00037968	sulp-2	Lm433
EVM0007739	107.061	2.68834	0.368172	7.30186	2.83813e-13	8.522e-11	NA	Lm433
EVM0017423	31.3527	2.68012	0.453951	5.90398	3.54833e-09	3.25997e-07	NA	Lm433
EVM0009575	152.017	2.6365	0.324361	8.12828	4.35422e-16	2.43658e-13	smf-1	Lm433
EVM0000304	50.9551	2.60892	0.399509	6.53031	6.56342e-11	1.01047e-08	cpg-3	Lm433
EVM0013053	226.35	2.60055	0.595047	4.37033	1.24056e-05	0.00031105	F59A6.10	Lm433
EVM0016707	181.804	2.56063	0.261562	9.78975	1.24604e-22	1.70444e-19	NA	Lm433
EVM0009991	916.188	2.53198	0.466036	5.43301	5.54127e-08	3.60945e-06	Y43C5A.7	Lm433
EVM0003553	23.1374	2.52232	0.518473	4.8649	1.14517e-06	4.51865e-05	NA	Lm433
EVM0011888	1220.57	2.49224	0.208151	11.9732	4.90935e-33	1.51098e-29	Y87G2A.2	Lm433
EVM0002463	813.808	2.47531	0.47011	5.26539	1.39892e-07	7.55354e-06	F26F12.3	Lm433
EVM0013602	4348.43	2.45257	0.268257	9.14263	6.09525e-20	6.8217e-17	NA	Lm433
EVM0014569	2189.6	2.44112	0.455471	5.35956	8.34258e-08	4.93776e-06	NA	Lm433
EVM0016108	8375.76	2.42833	0.545872	4.44853	8.64615e-06	0.000232916	F55H12.4	Lm433
EVM0015239	34.1866	2.42736	0.457141	5.30988	1.097e-07	6.16676e-06	bcl-11	Lm433
EVM0013164	64.9724	2.42035	0.353698	6.843	7.755e-12	1.70485e-09	NA	Lm433
EVM0004283	125.257	2.4008	0.64859	3.70157	0.000214266	0.00302376	NA	Lm433
EVM0011535	2198.18	2.38649	0.266095	8.96857	3.0039e-19	2.84469e-16	vps-52	Lm433
EVM0013523	432.946	2.3728	0.231063	10.2691	9.71429e-25	1.70847e-21	NA	Lm433
EVM0012800	18.4271	2.35345	0.560289	4.20042	2.66419e-05	0.000585693	F36F2.7	Lm433
EVM0015527	4048.17	2.34654	0.223478	10.5001	8.63056e-26	1.77085e-22	E01G4.3	Lm433
EVM0017144	298.934	2.34236	0.643628	3.63931	0.000273374	0.00369029	epic-2	Lm433
EVM0014516	74.8346	2.33101	0.308957	7.54475	4.53152e-14	1.92371e-11	NA	Lm433
EVM0001218	36.5044	2.32047	0.434703	5.33806	9.39484e-08	5.45565e-06	NA	Lm433
EVM0014025	147035	2.29958	0.266287	8.6357	5.83683e-18	4.49107e-15	NA	Lm433
EVM0000341	443.25	2.29328	0.204692	11.2036	3.91599e-29	9.64195e-26	F44E5.4	Lm433
EVM0000341	443.25	2.29328	0.204692	11.2036	3.91599e-29	9.64195e-26	F44E5.5	Lm433
EVM0007565	364.155	2.27875	0.274457	8.30273	1.01748e-16	6.59272e-14	NA	Lm433
EVM0011482	18.4421	2.26915	0.584575	3.88171	0.000103723	0.00170942	NA	Lm433
EVM0016046	76.3186	2.23466	0.786919	2.83976	0.00451473	0.0325796	srv-7	Lm433
EVM0010207	180.407	2.22985	0.602297	3.70224	0.000213703	0.00302376	NA	Lm433
EVM0007656	233.093	2.21338	0.297346	7.44379	9.78357e-14	3.34571e-11	hsp-16.1	Lm433
EVM0007656	233.093	2.21338	0.297346	7.44379	9.78357e-14	3.34571e-11	hsp-16.11	Lm433
EVM0003337	851.595	2.20203	0.242186	9.09232	9.69521e-20	9.94648e-17	fip-6	Lm433
EVM0005419	57.1775	2.18458	0.37514	5.82336	5.76764e-09	5.03584e-07	nkcc-1	Lm433
EVM0010104	108.274	2.17345	0.301673	7.20466	5.81901e-13	1.55734e-10	NA	Lm433
EVM0017115	187.028	2.16912	0.685758	3.1631	0.001561	0.0147373	K10H10.10	Lm433
EVM0002812	91.831	2.16503	0.30738	7.04348	1.87503e-12	4.71091e-10	NA	Lm433
EVM0008566	19.1172	2.16172	0.521582	4.14455	3.40479e-05	0.000718977	NA	Lm433
EVM0002470	636.034	2.16093	0.28808	7.50114	6.32638e-14	2.36012e-11	NA	Lm433
EVM0007462	1227.14	2.15952	0.274273	7.87362	3.44527e-15	1.76728e-12	T28F4.5	Lm433
EVM0005164	256.013	2.1445	0.613043	3.49812	0.000468553	0.00563866	NA	Lm433
EVM0004863	121.759	2.14053	0.337174	6.34844	2.17515e-10	2.7894e-08	cht-5	Lm433
EVM0011529	376.635	2.07395	0.717503	2.89051	0.00384611	0.028854	sfxn-1.1	Lm433
EVM0004961	538.776	2.04692	0.660634	3.09842	0.00194557	0.017369	cnc-4	Lm433
EVM0008641	70.536	2.02763	0.310499	6.53024	6.56628e-11	1.01047e-08	T21D12.14	Lm433
EVM0006099	20.8892	2.02718	0.512436	3.95596	7.62278e-05	0.00134037	NA	Lm433
EVM0011198	36.16	2.02225	0.441809	4.5772	4.71242e-06	0.000144315	col-109	Lm433
EVM0001751	115.317	2.00546	0.297015	6.75205	1.45772e-11	2.76092e-09	NA	Lm433
EVM0013631	215.492	1.99259	0.333862	5.9683	2.39743e-09	2.30561e-07	F36G3.2	Lm433
EVM0005366	64.5596	1.99165	0.334117	5.96092	2.50817e-09	2.37523e-07	unc-89	Lm433
EVM0014277	91.4655	1.98658	0.291954	6.80443	1.01453e-11	2.04753e-09	NA	Lm433
EVM0009913	38.2127	1.98508	0.426422	4.65519	3.23683e-06	0.000104292	F29B9.8	Lm433
EVM0006609	19.5117	1.9804	0.528469	3.74743	0.000178655	0.00262775	NA	Lm433
EVM0015578	718.066	1.97854	0.23909	8.27527	1.28164e-16	7.88917e-14	NA	Lm433
EVM0002564	153385	1.97742	0.26012	7.60195	2.91706e-14	1.28257e-11	NA	Lm433
EVM0011997	383.045	1.97627	0.51049	3.87132	0.000108247	0.00176742	C18A11.1	Lm433
EVM0013969	34.7112	1.97427	0.438317	4.50421	6.66217e-06	0.000190739	F47E1.2	Lm433
EVM0005543	31.4615	1.96916	0.443948	4.43558	9.18263e-06	0.000244691	rga-6	Lm433
EVM0008010	30.0642	1.96434	0.430365	4.56437	5.00998e-06	0.000151171	NA	Lm433
EVM0005909	23.8689	1.96317	0.496475	3.95422	7.67844e-05	0.00134465	NA	Lm433
EVM0002358	40.1734	1.96242	0.449767	4.36319	1.28181e-05	0.00032009	acs-12	Lm433
EVM0003343	1876.16	1.95919	0.264981	7.3937	1.42799e-13	4.6263e-11	NA	Lm433
EVM0011594	35.8424	1.9473	0.525853	3.70313	0.000212957	0.00301693	NA	Lm433
EVM0003809	35.7492	1.943	0.480376	4.04476	5.23771e-05	0.000996622	swt-3	Lm433
EVM0006779	5950.07	1.94258	0.1552	12.5166	6.05476e-36	2.48467e-32	NA	Lm433
EVM0007327	33.7538	1.94191	0.534658	3.63205	0.000281176	0.00376256	NA	Lm433
EVM0014983	56.4639	1.91737	0.334897	5.72526	1.03274e-08	8.3645e-07	NA	Lm433
EVM0016652	36.6246	1.90814	0.38382	4.97144	6.64588e-07	2.88089e-05	gcy-7	Lm433
EVM0002957	17.2598	1.90748	0.601175	3.17292	0.00150914	0.0143467	NA	Lm433
EVM0000497	26.8593	1.90309	0.522735	3.64065	0.000271952	0.00368317	NA	Lm433
EVM0000233	198.236	1.8893	0.281851	6.7032	2.03906e-11	3.53561e-09	B0410.3	Lm433
EVM0001298	92.2791	1.87378	0.370054	5.06352	4.11595e-07	1.91711e-05	NA	Lm433
EVM0014321	25.4433	1.85518	0.494913	3.7485	0.000177896	0.00261971	T12A7.6	Lm433
EVM0007376	102.993	1.84511	0.319837	5.7689	7.97916e-09	6.72818e-07	F56C9.10	Lm433
EVM0017622	46.4367	1.84176	0.414693	4.44127	8.94316e-06	0.000239346	NA	Lm433
EVM0009537	72.0064	1.84092	0.367718	5.00635	5.54716e-07	2.48331e-05	NA	Lm433
EVM0008931	42.4851	1.83208	0.354958	5.1614	2.45114e-07	1.24694e-05	hlh-4	Lm433
EVM0009597	138.909	1.83184	0.244345	7.49697	6.53113e-14	2.36484e-11	NA	Lm433
EVM0006179	16.9048	1.81352	0.6383	2.84117	0.00449477	0.0324675	NA	Lm433
EVM0001540	23.3841	1.8133	0.520626	3.48292	0.000495974	0.00592235	peb-1	Lm433
EVM0003637	34.092	1.79727	0.406047	4.42625	9.58837e-06	0.00025331	NA	Lm433
EVM0015924	53.6529	1.79331	0.383163	4.68028	2.86488e-06	9.5841e-05	fos-1	Lm433
EVM0014639	24.675	1.7915	0.506593	3.53638	0.000405658	0.00500908	dpy-21	Lm433
EVM0003915	54.514	1.79125	0.394037	4.54589	5.47033e-06	0.000163459	amx-3	Lm433
EVM0004905	20.0023	1.78698	0.531861	3.35987	0.000779797	0.00848813	spr-5	Lm433
EVM0000599	89.8161	1.7869	0.355868	5.02124	5.13377e-07	2.31701e-05	NA	Lm433
EVM0015693	27.0448	1.7852	0.496168	3.59798	0.000320697	0.00416925	NA	Lm433
EVM0016304	258.495	1.7799	0.300334	5.92641	3.09629e-09	2.86605e-07	NA	Lm433
EVM0000321	282.818	1.77862	0.281516	6.31799	2.64984e-10	3.29517e-08	NA	Lm433
EVM0012087	33.8033	1.77428	0.395766	4.48316	7.35451e-06	0.000205776	NA	Lm433
EVM0005235	844.799	1.77271	0.236063	7.50946	5.93702e-14	2.28408e-11	NA	Lm433
EVM0000293	838.822	1.75778	0.273112	6.4361	1.22586e-10	1.71495e-08	ZK1307.1	Lm433
EVM0016692	31.1702	1.75448	0.466715	3.75921	0.000170449	0.0025343	Y46G5A.22	Lm433
EVM0004426	49.698	1.75065	0.404763	4.32513	1.5244e-05	0.000366542	NA	Lm433
EVM0005032	743.657	1.74724	0.478333	3.65277	0.000259423	0.00354075	ttr-7	Lm433
EVM0008673	21.3488	1.7422	0.522822	3.33231	0.00086129	0.00923636	NA	Lm433
EVM0007013	133.988	1.74191	0.282845	6.15852	7.34293e-10	8.07132e-08	M01F1.8	Lm433
EVM0017055	29.5753	1.73496	0.438602	3.95566	7.63221e-05	0.00134037	nhr-105	Lm433
EVM0017475	23.8341	1.73252	0.463985	3.734	0.000188461	0.00274574	daf-2	Lm433
EVM0003615	46.0442	1.72984	0.426556	4.05537	5.00553e-05	0.000965879	T27F6.8	Lm433
EVM0008355	48.224	1.72825	0.412217	4.19258	2.75796e-05	0.000602008	NA	Lm433
EVM0010416	55.1119	1.72526	0.401516	4.29686	1.73233e-05	0.000409343	NA	Lm433
EVM0004443	533.322	1.72415	0.253085	6.81253	9.58993e-12	2.00105e-09	ZK455.5	Lm433
EVM0016144	42.4772	1.72074	0.379572	4.53335	5.80541e-06	0.000170574	set-26	Lm433
EVM0003083	150.362	1.71586	0.293824	5.83975	5.22801e-09	4.63037e-07	C25E10.12	Lm433
EVM0017095	180.706	1.71576	0.261035	6.57293	4.93349e-11	8.20759e-09	K08H10.6	Lm433
EVM0014250	142.09	1.71292	0.311528	5.49847	3.83111e-08	2.66468e-06	F23F1.2	Lm433
EVM0003069	288.409	1.71043	0.286645	5.96704	2.41591e-09	2.30561e-07	NA	Lm433
EVM0010354	273.105	1.70453	0.277001	6.15354	7.57712e-10	8.25503e-08	tsp-6	Lm433
EVM0000568	68.0218	1.70413	0.311931	5.46317	4.67717e-08	3.14648e-06	suco-1	Lm433
EVM0004697	452.093	1.69566	0.504163	3.36332	0.000770103	0.00842732	NA	Lm433
EVM0015327	25.9861	1.69421	0.470522	3.6007	0.000317363	0.00413883	NA	Lm433
EVM0004475	161.977	1.69129	0.293767	5.75724	8.54981e-09	7.08552e-07	imph-1	Lm433
EVM0016654	52.5349	1.67518	0.3947	4.24419	2.19384e-05	0.000495567	NA	Lm433
EVM0002237	474.987	1.67049	0.503729	3.31624	0.000912359	0.0096828	nra-1	Lm433
EVM0000016	90.8421	1.67031	0.327154	5.10558	3.29779e-07	1.56753e-05	Y44A6C.1	Lm433
EVM0001236	154.806	1.65709	0.289668	5.72067	1.06105e-08	8.53761e-07	NA	Lm433
EVM0002101	151.53	1.65217	0.27193	6.07571	1.23444e-09	1.27707e-07	dcar-1	Lm433
EVM0001798	14439.2	1.65078	0.174918	9.43746	3.81924e-21	4.70187e-18	irg-3	Lm433
EVM0012702	53.6499	1.65072	0.336592	4.90422	9.38008e-07	3.82378e-05	nhr-6	Lm433
EVM0015902	112.627	1.64208	0.337842	4.86048	1.17099e-06	4.60575e-05	NA	Lm433
EVM0004076	245.349	1.64155	0.241124	6.80791	9.9024e-12	2.03181e-09	acs-7	Lm433
EVM0010195	117.009	1.64121	0.331546	4.95018	7.41453e-07	3.1476e-05	F26G1.2	Lm433
EVM0000243	125.129	1.64062	0.29378	5.5845	2.34379e-08	1.74875e-06	NA	Lm433
EVM0016719	326.511	1.63999	0.228369	7.18132	6.90393e-13	1.80839e-10	prdh-1	Lm433
EVM0015243	325.747	1.63996	0.243145	6.74479	1.5325e-11	2.85858e-09	NA	Lm433
EVM0012541	36.7535	1.63899	0.39606	4.13825	3.49967e-05	0.000736486	NA	Lm433
EVM0014681	856.035	1.63602	0.501422	3.26277	0.0011033	0.0112719	cnc-10	Lm433
EVM0001611	2259.42	1.63474	0.252652	6.47033	9.77868e-11	1.43316e-08	NA	Lm433
EVM0015491	124.255	1.62867	0.362845	4.48863	7.16843e-06	0.00020241	NA	Lm433
EVM0004490	2569.72	1.62548	0.237846	6.83418	8.24753e-12	1.75061e-09	act-1	Lm433
EVM0004490	2569.72	1.62548	0.237846	6.83418	8.24753e-12	1.75061e-09	act-3	Lm433
EVM0008846	291.815	1.62469	0.253125	6.41851	1.37612e-10	1.86245e-08	lgg-1	Lm433
EVM0001712	29.2863	1.62391	0.448608	3.61988	0.00029474	0.00390166	NA	Lm433
EVM0004824	82.6621	1.62269	0.328988	4.93237	8.12365e-07	3.40393e-05	tag-241	Lm433
EVM0012756	1512.81	1.61832	0.198069	8.1705	3.07121e-16	1.80046e-13	C30G4.4	Lm433
EVM0008019	2199.36	1.61527	0.237583	6.79875	1.05528e-11	2.09541e-09	NA	Lm433
EVM0006669	339.292	1.61508	0.272291	5.93144	3.00296e-09	2.80072e-07	NA	Lm433
EVM0004371	69.2026	1.61165	0.426355	3.78007	0.000156782	0.0023741	NA	Lm433
EVM0003610	11106.9	1.60986	0.205051	7.85103	4.12644e-15	2.03203e-12	NA	Lm433
EVM0003142	32117	1.60073	0.210245	7.61365	2.66452e-14	1.21492e-11	NA	Lm433
EVM0012951	84.7675	1.59432	0.412428	3.8657	0.000110773	0.00178967	mig-22	Lm433
EVM0007577	537.479	1.59338	0.227542	7.00257	2.51308e-12	6.06638e-10	icl-1	Lm433
EVM0006984	275.974	1.58996	0.251373	6.3251	2.53061e-10	3.17902e-08	NA	Lm433
EVM0017332	472.521	1.58483	0.230615	6.87219	6.32251e-12	1.41521e-09	NA	Lm433
EVM0013778	40.168	1.5821	0.408646	3.87157	0.000108135	0.00176742	NA	Lm433
EVM0015471	311.234	1.58128	0.20078	7.87569	3.38859e-15	1.76728e-12	sqst-1	Lm433
EVM0010913	20.8143	1.57496	0.529519	2.97433	0.00293634	0.0235961	NA	Lm433
EVM0006209	19.8422	1.57458	0.559576	2.81388	0.00489468	0.0347711	NA	Lm433
EVM0013332	5897.09	1.57233	0.213044	7.38031	1.57917e-13	4.98492e-11	NA	Lm433
EVM0015644	215.909	1.57231	0.284964	5.51757	3.43725e-08	2.41806e-06	best-1	Lm433
EVM0005932	195.344	1.57096	0.24928	6.30199	2.93844e-10	3.54658e-08	NA	Lm433
EVM0007846	18.1959	1.5695	0.528784	2.96814	0.0029961	0.0239807	plc-3	Lm433
EVM0008309	187.087	1.56213	0.24248	6.44231	1.17666e-10	1.66504e-08	ell-1	Lm433
EVM0016141	47.2946	1.55885	0.416616	3.74171	0.000182775	0.00267875	ZK470.14	Lm433
EVM0012058	741.505	1.55731	0.212703	7.3215	2.45209e-13	7.54691e-11	Y57G11B.2	Lm433
EVM0010647	19.314	1.55684	0.514231	3.02751	0.00246578	0.0207635	F26A3.7	Lm433
EVM0004578	429.586	1.55578	0.292657	5.31604	1.06051e-07	6.0444e-06	ZK84.1	Lm433
EVM0008585	95.2605	1.54757	0.334768	4.62281	3.78585e-06	0.000118897	NA	Lm433
EVM0009243	134.581	1.54307	0.28385	5.43621	5.44267e-08	3.5691e-06	anc-1	Lm433
EVM0001549	121.548	1.54166	0.304462	5.06355	4.11522e-07	1.91711e-05	NA	Lm433
EVM0004196	118.667	1.54116	0.271048	5.68593	1.30103e-08	1.03336e-06	C05D12.2	Lm433
EVM0008036	321.138	1.54028	0.249685	6.16888	6.87769e-10	7.83993e-08	F27D9.2	Lm433
EVM0008867	20.6883	1.53291	0.489385	3.13231	0.00173434	0.0159339	pqn-37	Lm433
EVM0002110	54.0124	1.53259	0.382093	4.01103	6.04534e-05	0.0011158	nnt-1	Lm433
EVM0006728	45.3944	1.52436	0.370827	4.11072	3.94433e-05	0.000811382	dgk-1	Lm433
EVM0011711	232.046	1.52096	0.320219	4.74975	2.03673e-06	7.16792e-05	aqp-1	Lm433
EVM0014017	207.876	1.51861	0.252474	6.01492	1.7998e-09	1.80141e-07	NA	Lm433
EVM0008469	471.518	1.51695	0.198478	7.64291	2.12368e-14	1.00556e-11	vhp-1	Lm433
EVM0014989	1758.67	1.48918	0.250373	5.94787	2.71651e-09	2.5529e-07	R02F2.1	Lm433
EVM0013162	841.19	1.48854	0.23074	6.45117	1.10987e-10	1.58879e-08	ZC250.4	Lm433
EVM0014233	22.4452	1.48522	0.489493	3.03421	0.0024117	0.0204058	NA	Lm433
EVM0005809	270.761	1.48511	0.299059	4.96594	6.83707e-07	2.94305e-05	NA	Lm433
EVM0014087	150.116	1.48378	0.33206	4.46842	7.88012e-06	0.000216545	nspg-1	Lm433
EVM0001680	658.701	1.48089	0.220499	6.71606	1.86705e-11	3.31135e-09	NA	Lm433
EVM0014197	550.488	1.47367	0.25627	5.75047	8.89941e-09	7.30404e-07	mfb-1	Lm433
EVM0005917	1947.96	1.47225	0.275553	5.34289	9.14786e-08	5.36283e-06	epg-9	Lm433
EVM0014130	47.4673	1.46726	0.339866	4.31718	1.58038e-05	0.000378523	NA	Lm433
EVM0014560	213.137	1.467	0.290203	5.05508	4.30217e-07	1.98367e-05	NA	Lm433
EVM0004811	4244.23	1.4653	0.241507	6.06732	1.30065e-09	1.33436e-07	NA	Lm433
EVM0003653	137.038	1.46225	0.2674	5.46838	4.54158e-08	3.07206e-06	asah-1	Lm433
EVM0017461	364.463	1.45784	0.291874	4.99474	5.89158e-07	2.59969e-05	Y71F9B.13	Lm433
EVM0000757	20.5458	1.45776	0.478885	3.04408	0.00233396	0.0199399	ZC21.6	Lm433
EVM0009190	190.795	1.4576	0.302492	4.81866	1.44529e-06	5.50864e-05	NA	Lm433
EVM0012613	3819.48	1.45376	0.230366	6.31064	2.77878e-10	3.38709e-08	fil-1	Lm433
EVM0007644	2160.12	1.4485	0.279107	5.18978	2.10545e-07	1.09368e-05	gid-7	Lm433
EVM0004311	59.7874	1.44749	0.411543	3.51722	0.000436097	0.00529466	flp-23	Lm433
EVM0000256	463.839	1.44142	0.198863	7.24832	4.21978e-13	1.20813e-10	acds-10	Lm433
EVM0008110	3982.35	1.43956	0.472165	3.04885	0.00229718	0.0197352	brp-1	Lm433
EVM0016845	317.926	1.43924	0.241094	5.96964	2.37778e-09	2.30495e-07	prk-2	Lm433
EVM0012843	54.4035	1.43624	0.361466	3.97338	7.08593e-05	0.00126062	ser-1	Lm433
EVM0013676	120.338	1.42978	0.278477	5.13429	2.83207e-07	1.40074e-05	NA	Lm433
EVM0005618	3029.95	1.42731	0.47441	3.00861	0.0026245	0.0217284	NA	Lm433
EVM0011449	19.7947	1.41902	0.509698	2.78404	0.00536868	0.0373412	hda-4	Lm433
EVM0014801	82.6984	1.41583	0.324799	4.35909	1.30602e-05	0.000324816	vap-2	Lm433
EVM0011099	202.686	1.41333	0.254924	5.54411	2.95458e-08	2.12712e-06	W03F9.4	Lm433
EVM0012130	514.593	1.41065	0.297002	4.74964	2.03783e-06	7.16792e-05	hil-1	Lm433
EVM0001146	20.4621	1.40691	0.520065	2.70526	0.00682519	0.0448611	mdt-15	Lm433
EVM0008981	18.9213	1.40689	0.525544	2.67702	0.00742808	0.047803	NA	Lm433
EVM0005567	49.8893	1.40525	0.343895	4.08628	4.38349e-05	0.000874637	nadk-2	Lm433
EVM0015577	31.5075	1.40343	0.427206	3.28514	0.00101931	0.0105718	NA	Lm433
EVM0001759	62.9669	1.40104	0.340843	4.11051	3.94783e-05	0.000811382	M03A1.3	Lm433
EVM0005456	22.0108	1.40041	0.511029	2.74038	0.00613679	0.041511	NA	Lm433
EVM0009492	14542.1	1.39457	0.276414	5.0452	4.53041e-07	2.08112e-05	cpl-1	Lm433
EVM0014294	631.945	1.39225	0.213121	6.53266	6.46124e-11	1.01047e-08	NA	Lm433
EVM0000443	41.8377	1.39215	0.467072	2.98059	0.0028769	0.0232246	NA	Lm433
EVM0013115	239.54	1.38734	0.276745	5.01305	5.35732e-07	2.40708e-05	NA	Lm433
EVM0012886	126.484	1.38399	0.30606	4.52196	6.12684e-06	0.000178738	unk-1	Lm433
EVM0004623	521.723	1.37907	0.244641	5.63712	1.72917e-08	1.32222e-06	rbm-22	Lm433
EVM0013484	18.8271	1.37744	0.507103	2.71629	0.00660177	0.0437882	F40H3.3	Lm433
EVM0016858	24.0594	1.37686	0.494236	2.78584	0.0053389	0.0372184	NA	Lm433
EVM0000301	2125.23	1.37171	0.202021	6.78994	1.12177e-11	2.19208e-09	NA	Lm433
EVM0005418	276.393	1.36976	0.277716	4.93225	8.12894e-07	3.40393e-05	NA	Lm433
EVM0006405	48.0746	1.3658	0.356579	3.83029	0.000127991	0.00201754	NA	Lm433
EVM0014411	4206.67	1.36448	0.223162	6.11432	9.69705e-10	1.02914e-07	M01H9.3	Lm433
EVM0006945	381.61	1.35927	0.262121	5.18565	2.15266e-07	1.1135e-05	dab-1	Lm433
EVM0013187	27.2089	1.35791	0.461993	2.93924	0.00329013	0.0256035	ptr-20	Lm433
EVM0003934	4692.06	1.35699	0.216514	6.26746	3.66982e-10	4.38633e-08	NA	Lm433
EVM0011742	1543.16	1.35031	0.282738	4.77584	1.78959e-06	6.47988e-05	NA	Lm433
EVM0004050	18.9907	1.34957	0.500288	2.69759	0.00698435	0.0457364	T25B2.2	Lm433
EVM0005924	913.495	1.34768	0.256035	5.26364	1.4123e-07	7.59252e-06	NA	Lm433
EVM0001128	10474.3	1.34609	0.157637	8.53919	1.35168e-17	9.78853e-15	mdl-1	Lm433
EVM0005892	38.3821	1.34485	0.375963	3.57708	0.000347455	0.00442349	aex-3	Lm433
EVM0016507	28.3938	1.34217	0.421878	3.18142	0.00146554	0.0141287	NA	Lm433
EVM0001781	65.3375	1.3411	0.319667	4.1953	2.72511e-05	0.000598018	lips-5	Lm433
EVM0010765	92.6287	1.34101	0.309418	4.33398	1.46437e-05	0.00035558	F11A5.9	Lm433
EVM0007998	64.952	1.33972	0.318715	4.20351	2.62807e-05	0.000579092	drap-1	Lm433
EVM0010767	38.964	1.3393	0.386501	3.46519	0.000529852	0.00622424	NA	Lm433
EVM0012960	40.8756	1.33848	0.425221	3.14774	0.00164539	0.015311	nhr-20	Lm433
EVM0004339	137.298	1.33765	0.330834	4.04327	5.27101e-05	0.00100141	nhr-5	Lm433
EVM0008486	101.902	1.33756	0.328599	4.0705	4.69129e-05	0.000921124	NA	Lm433
EVM0002092	12842.5	1.33475	0.267029	4.99852	5.77718e-07	2.55837e-05	pigg-1	Lm433
EVM0001699	306.184	1.33387	0.208316	6.40311	1.5224e-10	2.0372e-08	NA	Lm433
EVM0009249	184.093	1.33342	0.28289	4.71358	2.43407e-06	8.39378e-05	H32C10.1	Lm433
EVM0005594	34.1201	1.33323	0.459997	2.89833	0.0037515	0.0282822	Y22D7AL.9	Lm433
EVM0004590	57.0588	1.33219	0.340016	3.91802	8.92802e-05	0.00152023	ptc-1	Lm433
EVM0002715	38.3074	1.33135	0.402443	3.30816	0.000939119	0.00989854	NA	Lm433
EVM0006058	47.4343	1.3275	0.355713	3.73194	0.00019001	0.00275525	abu-13	Lm433
EVM0015697	136.728	1.32667	0.251279	5.27969	1.29403e-07	7.11199e-06	NA	Lm433
EVM0015408	66.5653	1.32665	0.375678	3.53135	0.000413451	0.00508253	NA	Lm433
EVM0001385	1931.86	1.3261	0.240682	5.50974	3.59361e-08	2.51369e-06	nas-10	Lm433
EVM0001556	206.044	1.32571	0.241412	5.49147	3.98594e-08	2.75679e-06	NA	Lm433
EVM0002112	68.4434	1.32509	0.351329	3.77166	0.000162166	0.00242649	Y22D7AR.6	Lm433
EVM0009668	122.618	1.32404	0.248034	5.33815	9.38978e-08	5.45565e-06	drd-1	Lm433
EVM0009721	61.858	1.32192	0.343466	3.84876	0.000118718	0.00189319	NA	Lm433
EVM0011434	218.7	1.31681	0.271827	4.84431	1.2705e-06	4.91861e-05	csb-1	Lm433
EVM0003944	20.9312	1.31625	0.48284	2.72607	0.00640939	0.0428837	NA	Lm433
EVM0008791	159.381	1.31346	0.231664	5.66966	1.4308e-08	1.11266e-06	Y104H12D.2	Lm433
EVM0002845	949.008	1.31051	0.247485	5.29532	1.18809e-07	6.58856e-06	C10G8.4	Lm433
EVM0013459	634.957	1.31	0.242398	5.40432	6.5053e-08	4.08606e-06	Y106G6D.6	Lm433
EVM0007582	34.3007	1.3088	0.389517	3.36005	0.000779279	0.00848813	NA	Lm433
EVM0003799	24.1696	1.30499	0.449013	2.90635	0.00365677	0.0277207	ghi-1	Lm433
EVM0014810	685.513	1.30232	0.254525	5.11668	3.1096e-07	1.49344e-05	zip-10	Lm433
EVM0015631	422.554	1.30171	0.243485	5.34618	8.98283e-08	5.29127e-06	NA	Lm433
EVM0002952	954.893	1.29784	0.172589	7.51982	5.48516e-14	2.17832e-11	NA	Lm433
EVM0006268	51.6154	1.29548	0.3536	3.66367	0.000248626	0.00341611	NA	Lm433
EVM0004114	115.21	1.29404	0.272353	4.75133	2.02079e-06	7.16792e-05	NA	Lm433
EVM0014825	2772.08	1.29249	0.227969	5.66959	1.43143e-08	1.11266e-06	F08B12.4	Lm433
EVM0007509	1411.34	1.28995	0.232992	5.53646	3.08642e-08	2.20064e-06	NA	Lm433
EVM0009523	521.508	1.28928	0.183127	7.04035	1.91758e-12	4.72147e-10	slc-25A29	Lm433
EVM0005856	97.2287	1.28811	0.275042	4.68332	2.82269e-06	9.4687e-05	Y38F1A.8	Lm433
EVM0015946	28.2176	1.28807	0.450532	2.85899	0.00424993	0.0312531	slc-36.4	Lm433
EVM0007550	493.075	1.28756	0.23836	5.40175	6.59954e-08	4.10338e-06	NA	Lm433
EVM0009864	147.431	1.28746	0.272456	4.72541	2.29655e-06	7.96419e-05	trcs-1	Lm433
EVM0005042	353.449	1.28512	0.198678	6.46836	9.90703e-11	1.43489e-08	W02F12.2	Lm433
EVM0005991	56.8114	1.28236	0.420913	3.0466	0.00231444	0.019825	col-165	Lm433
EVM0014363	26.2114	1.28199	0.471072	2.72143	0.0065001	0.043339	fpn-1.2	Lm433
EVM0002085	23.8424	1.28195	0.456047	2.811	0.00493872	0.0350351	daf-10	Lm433
EVM0013705	108.27	1.28146	0.288171	4.44686	8.71331e-06	0.000234213	F21C10.10	Lm433
EVM0009833	58.4312	1.28012	0.320822	3.99012	6.60389e-05	0.00119384	NA	Lm433
EVM0010546	225.093	1.27925	0.249055	5.13643	2.80012e-07	1.40074e-05	NA	Lm433
EVM0008784	129.499	1.27711	0.263275	4.85084	1.22941e-06	4.78964e-05	zipt-16	Lm433
EVM0005282	407.823	1.27371	0.222106	5.73469	9.76888e-09	7.96455e-07	vpat-1	Lm433
EVM0010619	84.6851	1.27226	0.312686	4.0688	4.72565e-05	0.000924019	lipl-7	Lm433
EVM0016424	40.5858	1.26865	0.397917	3.18823	0.00143148	0.013857	T25F10.3	Lm433
EVM0017267	40.2083	1.26559	0.371204	3.40943	0.000650997	0.00731243	F16C3.1	Lm433
EVM0013141	117.059	1.26528	0.308732	4.0983	4.16187e-05	0.000845491	F37A8.5	Lm433
EVM0012199	89.8515	1.26248	0.26371	4.78739	1.68965e-06	6.20935e-05	NA	Lm433
EVM0006415	86.2909	1.26158	0.400439	3.15049	0.00162998	0.0152135	NA	Lm433
EVM0009689	72.574	1.25601	0.295015	4.25744	2.06778e-05	0.00047229	NA	Lm433
EVM0003440	120.04	1.2475	0.284247	4.38877	1.13993e-05	0.000292978	NA	Lm433
EVM0010521	73.0565	1.24553	0.304132	4.09535	4.2153e-05	0.00085073	imp-3	Lm433
EVM0000432	101.167	1.24443	0.309448	4.02146	5.78394e-05	0.00107725	F53H1.3	Lm433
EVM0012642	32.3335	1.24276	0.41504	2.99431	0.00275065	0.022426	fkh-7	Lm433
EVM0000066	85.6536	1.2366	0.353422	3.49894	0.000467119	0.00562691	nac-3	Lm433
EVM0009573	83.6775	1.23628	0.288889	4.27943	1.87371e-05	0.000438541	plin-1	Lm433
EVM0017372	96.308	1.23096	0.352367	3.4934	0.000476909	0.00572244	F22B7.9	Lm433
EVM0001228	140.089	1.22991	0.295029	4.16877	3.06253e-05	0.000654563	C15A11.4	Lm433
EVM0009670	45.6743	1.22792	0.355383	3.45521	0.000549858	0.00640426	2L52.1	Lm433
EVM0012594	480.021	1.22012	0.224054	5.44564	5.16184e-08	3.435e-06	NA	Lm433
EVM0000381	199.856	1.21956	0.30861	3.95179	7.75696e-05	0.00135455	NA	Lm433
EVM0010510	100.587	1.21714	0.274099	4.4405	8.97482e-06	0.000239672	cnt-2	Lm433
EVM0000891	610.544	1.21002	0.213448	5.66892	1.43703e-08	1.11266e-06	rab-7	Lm433
EVM0011199	412.838	1.20923	0.266602	4.53571	5.74098e-06	0.000169897	F13H8.1	Lm433
EVM0002741	1614.57	1.20794	0.217027	5.56586	2.60857e-08	1.923e-06	ZK353.2	Lm433
EVM0007559	182.574	1.20693	0.240227	5.02414	5.05691e-07	2.29726e-05	pqm-1	Lm433
EVM0002998	287.823	1.20681	0.280467	4.30285	1.68612e-05	0.000400729	atgl-1	Lm433
EVM0015214	232.497	1.20314	0.309504	3.88732	0.000101356	0.0016794	dach-1	Lm433
EVM0017175	31.4678	1.20312	0.40016	3.0066	0.00264186	0.0217989	Y48B6A.5	Lm433
EVM0011558	88.1728	1.20172	0.271662	4.42358	9.70803e-06	0.000255922	NA	Lm433
EVM0014075	90.9642	1.19653	0.322587	3.70917	0.000207938	0.00296975	Y105C5A.1	Lm433
EVM0009997	369.488	1.19553	0.222025	5.38465	7.25861e-08	4.44581e-06	NA	Lm433
EVM0002769	36.7489	1.19539	0.397725	3.00557	0.00265084	0.0218437	NA	Lm433
EVM0017125	175.452	1.19007	0.255377	4.66004	3.16153e-06	0.000102967	abts-4	Lm433
EVM0007243	194.183	1.1897	0.214292	5.55178	2.82771e-08	2.05988e-06	NA	Lm433
EVM0001048	39.1069	1.18752	0.377722	3.14389	0.00166717	0.0154587	NA	Lm433
EVM0010714	111.037	1.18604	0.284028	4.17579	2.96953e-05	0.000638008	lat-2	Lm433
EVM0013819	39.4151	1.18355	0.409134	2.89282	0.00381799	0.0287131	mml-1	Lm433
EVM0008918	492.479	1.1789	0.294775	3.99932	6.35258e-05	0.00116206	lrp-1	Lm433
EVM0008270	90.6761	1.17644	0.275681	4.26738	1.97783e-05	0.000455976	odr-3	Lm433
EVM0014274	30.2198	1.17593	0.429972	2.7349	0.00623984	0.0420233	srr-10	Lm433
EVM0014366	61.118	1.17483	0.308838	3.80403	0.00014236	0.00219075	pmk-2	Lm433
EVM0003744	37.1968	1.17427	0.374094	3.13897	0.00169545	0.0156819	malt-1	Lm433
EVM0003271	810.029	1.17244	0.214362	5.46946	4.514e-08	3.07037e-06	Y43F8B.1	Lm433
EVM0011107	103.415	1.16851	0.301804	3.87175	0.000108058	0.00176742	spsb-1	Lm433
EVM0015844	218.096	1.16768	0.248635	4.69638	2.64815e-06	8.9321e-05	M79.2	Lm433
EVM0010579	64.1546	1.16759	0.364361	3.20448	0.00135305	0.0132517	NA	Lm433
EVM0014478	99.7326	1.16534	0.285855	4.07667	4.5685e-05	0.000905682	NA	Lm433
EVM0008929	38.2813	1.16296	0.372722	3.12017	0.00180744	0.0164217	vav-1	Lm433
EVM0007266	44.736	1.16087	0.436451	2.6598	0.00781869	0.0495144	NA	Lm433
EVM0012197	153.317	1.15736	0.332244	3.48347	0.000494954	0.0059159	bbs-8	Lm433
EVM0011117	87.9773	1.15658	0.267403	4.32523	1.52372e-05	0.000366542	Y105C5A.15	Lm433
EVM0004358	23140.1	1.15544	0.247689	4.66486	3.08832e-06	0.000101387	NA	Lm433
EVM0005047	45.6264	1.15157	0.36257	3.17613	0.00149254	0.014266	mxl-3	Lm433
EVM0004757	181.63	1.1515	0.265093	4.34375	1.40071e-05	0.000344193	memo-1	Lm433
EVM0001999	2489.58	1.15046	0.262259	4.38675	1.15056e-05	0.00029497	F46C5.10	Lm433
EVM0017040	141.537	1.15041	0.300715	3.82557	0.000130468	0.0020409	VC5.2	Lm433
EVM0003769	4332.28	1.14946	0.276874	4.15159	3.30177e-05	0.000698422	his-24	Lm433
EVM0016266	45.9259	1.14646	0.354852	3.2308	0.00123443	0.0123553	col-113	Lm433
EVM0001152	43.3587	1.14253	0.355654	3.21248	0.00131593	0.0129708	NA	Lm433
EVM0002184	68.8702	1.14245	0.35306	3.23584	0.00121287	0.0121727	fbxl-1	Lm433
EVM0001986	379.941	1.14048	0.19741	5.77719	7.59567e-09	6.44898e-07	acox-3	Lm433
EVM0015858	63.2906	1.13895	0.296034	3.84737	0.000119391	0.00190145	ipla-1	Lm433
EVM0008009	288.564	1.13873	0.241315	4.71884	2.37193e-06	8.20249e-05	F54D1.6	Lm433
EVM0000749	127.199	1.13871	0.293098	3.88509	0.00010229	0.00169032	NA	Lm433
EVM0011984	136.126	1.13841	0.233329	4.87898	1.06634e-06	4.27612e-05	T20B3.1	Lm433
EVM0013784	48.4829	1.13549	0.357108	3.17967	0.00147443	0.0141756	gcy-18	Lm433
EVM0010205	191.863	1.13419	0.303372	3.7386	0.000185048	0.00270561	NA	Lm433
EVM0006005	48.9452	1.13373	0.37088	3.05688	0.00223656	0.0193495	NA	Lm433
EVM0003149	41.8998	1.13204	0.395312	2.86365	0.00418789	0.030891	NA	Lm433
EVM0011781	30.5284	1.12877	0.422585	2.67111	0.00756001	0.0484242	abf-2	Lm433
EVM0000877	35.8244	1.12639	0.398816	2.82433	0.00473795	0.0337942	NA	Lm433
EVM0005339	48.3698	1.12508	0.360687	3.11927	0.001813	0.0164358	NA	Lm433
EVM0007750	48.8038	1.12388	0.364221	3.08571	0.00203067	0.0179853	F12F6.1	Lm433
EVM0007481	898.157	1.11856	0.284205	3.93575	8.29377e-05	0.00143204	his-24	Lm433
EVM0003205	284.69	1.11761	0.272828	4.09641	4.19615e-05	0.000849652	D1053.3	Lm433
EVM0012847	106.769	1.11693	0.254635	4.38639	1.15247e-05	0.00029497	NA	Lm433
EVM0017357	277.787	1.1168	0.259358	4.30601	1.66226e-05	0.000395823	NA	Lm433
EVM0005328	383.261	1.11671	0.206594	5.40533	6.46901e-08	4.08606e-06	nhr-14	Lm433
EVM0013134	53.6417	1.11447	0.343991	3.23983	0.00119602	0.0120295	dlc-5	Lm433
EVM0004008	104.669	1.1135	0.26775	4.15874	3.20004e-05	0.00068041	NA	Lm433
EVM0007286	151.516	1.11313	0.271795	4.0955	4.21261e-05	0.00085073	hhat-2	Lm433
EVM0002775	38.3657	1.11125	0.418291	2.65665	0.00789223	0.0498263	NA	Lm433
EVM0000582	239.315	1.11082	0.293786	3.78106	0.000156162	0.00236762	NA	Lm433
EVM0004674	241.801	1.11022	0.20949	5.29962	1.16041e-07	6.49356e-06	bcmo-2	Lm433
EVM0006036	61.9276	1.10989	0.353826	3.13683	0.00170786	0.0157613	mel-11	Lm433
EVM0011458	203.065	1.10834	0.275327	4.02554	5.68436e-05	0.00106191	tcer-1	Lm433
EVM0001046	103.771	1.10789	0.277147	3.99747	6.40225e-05	0.00116595	rege-1	Lm433
EVM0014724	436.476	1.10716	0.245013	4.51876	6.22028e-06	0.000180608	Y41E3.22	Lm433
EVM0000042	41.0335	1.10542	0.400587	2.75951	0.00578883	0.0396364	NA	Lm433
EVM0007193	2026.72	1.10503	0.23189	4.76534	1.88536e-06	6.75372e-05	K09E9.4	Lm433
EVM0010091	85.3494	1.10428	0.303733	3.6357	0.000277227	0.00372164	NA	Lm433
EVM0004012	251.594	1.10352	0.224085	4.92455	8.45527e-07	3.51665e-05	cest-24	Lm433
EVM0001326	125.705	1.10095	0.240914	4.56989	4.8799e-06	0.000148337	F53E4.1	Lm433
EVM0006857	426.796	1.09755	0.208154	5.27277	1.34381e-07	7.28926e-06	rdl-1	Lm433
EVM0015094	41.6253	1.09714	0.408574	2.6853	0.00724651	0.0471018	NA	Lm433
EVM0009933	137.205	1.09236	0.267479	4.08392	4.42822e-05	0.000882132	xpo-1	Lm433
EVM0013994	45.22	1.09202	0.375911	2.905	0.00367249	0.0278228	NA	Lm433
EVM0011265	123.028	1.09195	0.303895	3.59318	0.000326664	0.00422206	NA	Lm433
EVM0002160	70.0897	1.0877	0.406218	2.67763	0.00741449	0.0477939	NA	Lm433
EVM0012344	10797.6	1.08643	0.264889	4.10144	4.10595e-05	0.000835511	bus-2	Lm433
EVM0001042	50.5559	1.08542	0.33926	3.19938	0.00137721	0.0134456	mup-4	Lm433
EVM0010105	680.173	1.08516	0.199051	5.45168	4.98964e-08	3.33845e-06	NA	Lm433
EVM0005229	69.1776	1.0846	0.302852	3.58128	0.000341915	0.00437231	cpt-6	Lm433
EVM0017112	245.999	1.08222	0.209461	5.1667	2.38261e-07	1.22218e-05	alx-1	Lm433
EVM0010446	196.422	1.08099	0.224839	4.80784	1.52568e-06	5.74393e-05	F20A1.4	Lm433
EVM0002523	64.3776	1.07783	0.304325	3.54172	0.000397526	0.00491854	pis-1	Lm433
EVM0015874	35.9348	1.07734	0.396013	2.72047	0.00651901	0.0433881	NA	Lm433
EVM0006738	105.002	1.07724	0.266217	4.04647	5.19964e-05	0.000992447	NA	Lm433
EVM0011588	144.684	1.07658	0.293461	3.66855	0.00024393	0.00336285	che-2	Lm433
EVM0008142	58.5739	1.0757	0.337063	3.19137	0.00141598	0.0137694	NA	Lm433
EVM0008549	3038.06	1.07477	0.178409	6.0242	1.69946e-09	1.71492e-07	cpz-1	Lm433
EVM0003176	107.917	1.07171	0.269804	3.97218	7.12168e-05	0.00126515	NA	Lm433
EVM0014840	44.0386	1.07091	0.345811	3.09679	0.00195626	0.0174293	NA	Lm433
EVM0006987	441.334	1.07033	0.207193	5.16585	2.39352e-07	1.22268e-05	NA	Lm433
EVM0017001	97.0526	1.06823	0.295452	3.61557	0.00029969	0.00395444	R10H1.1	Lm433
EVM0000486	2260.13	1.06776	0.237176	4.50198	6.7324e-06	0.000191858	NA	Lm433
EVM0004204	105.035	1.0669	0.275423	3.87368	0.000107205	0.00175974	F41C3.2	Lm433
EVM0003222	196.121	1.06446	0.249329	4.26932	1.96065e-05	0.000454569	NA	Lm433
EVM0007144	62.9738	1.06336	0.373262	2.84883	0.00438809	0.0318712	T22F3.2	Lm433
EVM0012566	52.2619	1.06312	0.331176	3.21013	0.00132677	0.0130567	pitr-5	Lm433
EVM0002321	136.759	1.06091	0.231654	4.57972	4.65606e-06	0.000142944	abts-1	Lm433
EVM0012735	55.2349	1.06089	0.357209	2.96995	0.00297853	0.0238728	ZK1010.8	Lm433
EVM0015867	31062.8	1.06021	0.188489	5.62479	1.85736e-08	1.41148e-06	pck-2	Lm433
EVM0003175	55.6462	1.05993	0.351231	3.01774	0.00254666	0.0213133	pcm-1	Lm433
EVM0016076	69.318	1.0592	0.334032	3.17095	0.00151939	0.0144062	NA	Lm433
EVM0008184	79.9483	1.05892	0.322909	3.27931	0.00104062	0.010761	R102.11	Lm433
EVM0013299	206.357	1.0588	0.307816	3.43971	0.000582347	0.006694	ddo-3	Lm433
EVM0010232	162.742	1.05799	0.243808	4.33944	1.42848e-05	0.000349624	F45D3.2	Lm433
EVM0009972	470.019	1.05585	0.267218	3.95126	7.7741e-05	0.00135562	NA	Lm433
EVM0000264	111.243	1.05544	0.311998	3.38285	0.000717385	0.00796358	NA	Lm433
EVM0001899	644.093	1.05398	0.22685	4.64614	3.38205e-06	0.000108428	anmt-3	Lm433
EVM0002031	85.3884	1.05389	0.270577	3.89496	9.8214e-05	0.00164293	C50D2.7	Lm433
EVM0006804	46.0839	1.05375	0.377463	2.79167	0.0052436	0.0367829	unc-26	Lm433
EVM0000885	303.148	1.05107	0.241597	4.35052	1.35816e-05	0.000335749	NA	Lm433
EVM0005654	43.7233	1.0504	0.386838	2.71534	0.00662087	0.0438459	sma-4	Lm433
EVM0015649	539.947	1.05034	0.217505	4.82901	1.37216e-06	5.26249e-05	ptr-14	Lm433
EVM0014859	427.023	1.04875	0.280725	3.73585	0.000187084	0.00273214	sta-2	Lm433
EVM0007513	52.6157	1.04814	0.350375	2.99148	0.00277629	0.0225902	unc-82	Lm433
EVM0000331	831.624	1.0481	0.235753	4.44577	8.75792e-06	0.000234899	F31D4.8	Lm433
EVM0016003	779.751	1.04745	0.194129	5.39562	6.82862e-08	4.22448e-06	R53.5	Lm433
EVM0006184	98.7398	1.0456	0.286852	3.64507	0.00026732	0.00363243	ist-1	Lm433
EVM0009217	162.208	1.04517	0.320219	3.26392	0.00109884	0.0112357	plc-2	Lm433
EVM0013185	125.556	1.04492	0.256271	4.07742	4.55385e-05	0.000904232	gly-8	Lm433
EVM0016511	51.2059	1.0417	0.328355	3.17249	0.00151136	0.0143557	NA	Lm433
EVM0015957	730.049	1.04031	0.17806	5.84245	5.14389e-09	4.58887e-07	F52E4.5	Lm433
EVM0015813	56.7135	1.0351	0.365745	2.8301	0.00465328	0.0333838	NA	Lm433
EVM0017137	157.686	1.03379	0.229747	4.49969	6.80537e-06	0.00019349	ets-4	Lm433
EVM0008014	340.929	1.03222	0.235733	4.37874	1.19366e-05	0.000302992	B0034.1	Lm433
EVM0007188	51.9007	1.02903	0.386067	2.66542	0.00768928	0.0490215	NA	Lm433
EVM0015613	239.877	1.0241	0.282767	3.62171	0.000292666	0.00389094	hlh-30	Lm433
EVM0016965	443.619	1.02369	0.206447	4.95858	7.10094e-07	3.03541e-05	acs-19	Lm433
EVM0007821	57.968	1.02283	0.317161	3.22495	0.00125994	0.0125292	B0457.2	Lm433
EVM0000209	260.194	1.02222	0.241707	4.22919	2.34532e-05	0.000526884	ccch-1	Lm433
EVM0000232	91.3448	1.01882	0.328148	3.10476	0.00190433	0.0170503	NA	Lm433
EVM0015545	509.552	1.01873	0.21843	4.6639	3.10274e-06	0.00010159	prx-11	Lm433
EVM0015642	83.6216	1.01695	0.276148	3.68264	0.000230832	0.00322064	NA	Lm433
EVM0013075	240.275	1.01673	0.211527	4.80662	1.53507e-06	5.76164e-05	NA	Lm433
EVM0009121	46.3965	1.0167	0.346861	2.93115	0.00337704	0.026033	NA	Lm433
EVM0010794	4907.32	1.01532	0.219727	4.6208	3.82258e-06	0.000119745	NA	Lm433
EVM0007100	2114.17	1.01313	0.229095	4.4223	9.76542e-06	0.000256885	T23G7.3	Lm433
EVM0017244	262.408	1.01238	0.235479	4.29926	1.71372e-05	0.000406505	F38B7.3	Lm433
EVM0010372	102.177	1.0119	0.294414	3.437	0.000588194	0.00673606	prp-39	Lm433
EVM0010225	62.9955	1.00923	0.323092	3.12366	0.00178616	0.0162884	kri-1	Lm433
EVM0013355	464.429	1.00557	0.172526	5.8285	5.59264e-09	4.91793e-07	ipla-6	Lm433
EVM0001035	280.742	1.00488	0.218609	4.59668	4.29278e-06	0.000133456	NA	Lm433
EVM0015494	884.065	1.0046	0.205094	4.89824	9.67005e-07	3.91605e-05	W01F3.2	Lm433
EVM0009829	896.952	1.00298	0.172347	5.81958	5.89967e-09	5.07908e-07	NA	Lm433
EVM0004224	58.3743	1.00293	0.342856	2.92523	0.00344202	0.0264602	crtc-1	Lm433
EVM0011395	48.7485	1.0009	0.337958	2.96162	0.00306026	0.0243692	C27H6.9	Lm433
EVM0011393	300.554	0.998761	0.24673	4.04799	5.16591e-05	0.000987539	myo-5	Lm433
EVM0013856	583.167	0.9987	0.258275	3.86681	0.00011027	0.00178888	NA	Lm433
EVM0013503	40.9817	0.998384	0.374866	2.66331	0.00773763	0.049232	NA	Lm433
EVM0017130	43.2725	0.996618	0.356669	2.79423	0.00520228	0.036541	fnip-2	Lm433
EVM0004658	906.879	0.995398	0.211888	4.69775	2.63043e-06	8.92099e-05	ttr-32	Lm433
EVM0000899	69.1603	0.99509	0.302387	3.29078	0.000999088	0.0104059	NA	Lm433
EVM0006277	165.032	0.994256	0.230492	4.31363	1.60593e-05	0.00038315	F28H7.8	Lm433
EVM0013313	373.983	0.992724	0.264788	3.74913	0.000177451	0.00261628	NA	Lm433
EVM0011179	488.963	0.991167	0.222146	4.46177	8.12847e-06	0.000221884	kin-19	Lm433
EVM0016468	110.961	0.990325	0.258828	3.82619	0.000130142	0.00203857	NA	Lm433
EVM0011368	86.3651	0.989778	0.328951	3.00889	0.00262207	0.0217284	nhr-31	Lm433
EVM0004675	148.24	0.988687	0.23085	4.28282	1.84542e-05	0.000432742	NA	Lm433
EVM0005296	91.805	0.986163	0.272454	3.61956	0.000295106	0.00390231	Y32H12A.8	Lm433
EVM0008935	49.2902	0.985683	0.348737	2.82644	0.00470686	0.0336505	T19B4.5	Lm433
EVM0001412	64.3449	0.985102	0.332904	2.95911	0.00308526	0.0244418	NA	Lm433
EVM0012398	58.8633	0.982777	0.313257	3.13729	0.00170519	0.0157484	NA	Lm433
EVM0011872	3860.04	0.98052	0.209611	4.67781	2.89952e-06	9.64756e-05	R13D11.10	Lm433
EVM0015377	393.967	0.980126	0.284239	3.44825	0.000564233	0.00652845	atg-18	Lm433
EVM0007744	2226.29	0.979294	0.262884	3.72519	0.000195165	0.00281289	nep-22	Lm433
EVM0009768	105.192	0.978684	0.273284	3.5812	0.000342014	0.00437231	mec-1	Lm433
EVM0007657	51.1184	0.978645	0.325403	3.00749	0.00263416	0.0217645	nhr-236	Lm433
EVM0004445	168.214	0.97584	0.298234	3.27206	0.00106766	0.0109992	NA	Lm433
EVM0014702	64.5204	0.975059	0.335233	2.9086	0.00363046	0.0275549	pak-1	Lm433
EVM0014510	86.759	0.975	0.266121	3.66375	0.000248545	0.00341611	NA	Lm433
EVM0014963	138.734	0.974202	0.272647	3.57312	0.000352751	0.00447896	somi-1	Lm433
EVM0014505	65.0003	0.974192	0.341905	2.84931	0.00438141	0.0318415	srv-4	Lm433
EVM0007095	510.309	0.973885	0.187181	5.20292	1.96183e-07	1.03214e-05	NA	Lm433
EVM0017165	699.515	0.973834	0.189942	5.12702	2.9437e-07	1.43809e-05	NA	Lm433
EVM0002219	808.25	0.973728	0.180527	5.39382	6.89754e-08	4.24578e-06	cpt-1	Lm433
EVM0006480	249.151	0.971464	0.203369	4.77684	1.78069e-06	6.46669e-05	ykt-6	Lm433
EVM0003754	178.073	0.969504	0.259591	3.73473	0.000187916	0.00274103	NA	Lm433
EVM0012167	305.49	0.969348	0.282487	3.43148	0.000600293	0.00684279	idhg-2	Lm433
EVM0017082	84.9491	0.968809	0.307228	3.15338	0.00161389	0.0150862	NA	Lm433
EVM0011037	56.2999	0.968794	0.346719	2.79418	0.00520319	0.036541	tlp-1	Lm433
EVM0017541	40.605	0.968123	0.353038	2.74226	0.00610173	0.0414104	algn-11	Lm433
EVM0007887	361.443	0.967365	0.210913	4.58655	4.50629e-06	0.000139389	ins-17	Lm433
EVM0001084	47.5702	0.96549	0.355776	2.71376	0.0066524	0.0440055	rga-5	Lm433
EVM0004098	117.927	0.964067	0.238893	4.03556	5.44732e-05	0.00102698	yap-1	Lm433
EVM0016647	107.181	0.963751	0.322084	2.99224	0.00276941	0.0225491	C31H5.6	Lm433
EVM0015645	245.081	0.963444	0.225407	4.27424	1.91787e-05	0.000446469	NA	Lm433
EVM0000168	119.736	0.96212	0.310594	3.09768	0.00195043	0.0173998	abhd-14	Lm433
EVM0012048	4694.22	0.960375	0.17743	5.41269	6.20845e-08	3.96022e-06	sar-1	Lm433
EVM0015712	2054.61	0.960353	0.205233	4.67932	2.87826e-06	9.60277e-05	NA	Lm433
EVM0016474	216.191	0.960266	0.245046	3.91871	8.90232e-05	0.00152006	Y37A1A.3	Lm433
EVM0015320	363.246	0.958589	0.279732	3.42681	0.000610715	0.0069423	F23F12.12	Lm433
EVM0005509	346.467	0.957792	0.294184	3.25576	0.0011309	0.0115158	Y44A6D.3	Lm433
EVM0008738	103.157	0.955609	0.273268	3.49697	0.000470576	0.00565748	NA	Lm433
EVM0016241	135.007	0.95479	0.243219	3.92563	8.65019e-05	0.00148112	sap-140	Lm433
EVM0008233	101.077	0.954121	0.269604	3.53898	0.000401683	0.00496497	ced-5	Lm433
EVM0013518	79.6807	0.95346	0.278772	3.42022	0.000625716	0.00708013	xpc-1	Lm433
EVM0004048	590.956	0.953409	0.217162	4.39031	1.13189e-05	0.000291521	bcs-1	Lm433
EVM0010824	50.1738	0.953093	0.350508	2.71918	0.00654444	0.0434801	NA	Lm433
EVM0001263	94.8071	0.953006	0.323432	2.94655	0.00321345	0.0251923	col-104	Lm433
EVM0016294	195.927	0.950218	0.234639	4.0497	5.1284e-05	0.000985195	NA	Lm433
EVM0008531	58.2548	0.949858	0.355157	2.67448	0.00748463	0.0481417	C25F6.6	Lm433
EVM0008126	75.7336	0.949794	0.297484	3.19276	0.00140921	0.0137145	cln-3.2	Lm433
EVM0013182	225.125	0.949677	0.22708	4.18213	2.88789e-05	0.000625937	ZK863.8	Lm433
EVM0005334	1743.36	0.948671	0.27008	3.51256	0.000443808	0.00538025	Y69H2.3	Lm433
EVM0009202	255.445	0.948454	0.249853	3.79605	0.000147019	0.00224596	arrd-7	Lm433
EVM0005537	84.1701	0.946887	0.315855	2.99786	0.00271887	0.0222701	ctg-2	Lm433
EVM0010374	11728.8	0.944774	0.204175	4.62729	3.70489e-06	0.000116951	NA	Lm433
EVM0008130	78.2207	0.943732	0.274526	3.43767	0.000586734	0.00672559	W04C9.6	Lm433
EVM0003806	345.82	0.942201	0.242781	3.88087	0.000104085	0.00171308	ZK370.4	Lm433
EVM0007283	331.136	0.940201	0.20557	4.57363	4.79347e-06	0.000146433	unc-16	Lm433
EVM0005447	269.878	0.939656	0.215812	4.35404	1.33653e-05	0.000331067	NA	Lm433
EVM0002776	234.949	0.938167	0.27794	3.37543	0.000737003	0.00813105	NA	Lm433
EVM0007984	137.051	0.935661	0.263481	3.55115	0.000383557	0.00476005	CC8.2	Lm433
EVM0014901	111.71	0.935002	0.272345	3.43316	0.000596595	0.00682124	C46F4.3	Lm433
EVM0009277	1184.09	0.934195	0.176783	5.28441	1.2611e-07	6.96209e-06	F20D1.3	Lm433
EVM0000496	109.203	0.933192	0.316853	2.94519	0.0032276	0.0252606	smg-1	Lm433
EVM0000879	58.7386	0.932916	0.317395	2.93929	0.00328961	0.0256035	C33G3.4	Lm433
EVM0004106	4927.88	0.932628	0.191521	4.86958	1.11837e-06	4.44138e-05	lgg-2	Lm433
EVM0013570	191.197	0.932609	0.245114	3.8048	0.00014192	0.0021867	K10D11.3	Lm433
EVM0005420	372.814	0.930547	0.199814	4.65708	3.20732e-06	0.000103636	spl-3	Lm433
EVM0014028	909.409	0.929471	0.252847	3.67602	0.000236904	0.00329178	NA	Lm433
EVM0008235	3824.56	0.929217	0.217736	4.26763	1.97562e-05	0.000455976	fat-2	Lm433
EVM0008569	170.446	0.927605	0.230893	4.01747	5.88257e-05	0.00109067	T24B8.4	Lm433
EVM0003478	329.788	0.926	0.188775	4.90532	9.3276e-07	3.81502e-05	ech-8	Lm433
EVM0016103	54.4959	0.925551	0.323113	2.86448	0.00417697	0.0308289	NA	Lm433
EVM0017645	525.39	0.924906	0.183802	5.03207	4.85209e-07	2.2206e-05	atic-1	Lm433
EVM0009516	376.231	0.924437	0.203431	4.54424	5.51344e-06	0.000164348	NA	Lm433
EVM0016881	58.7019	0.924205	0.336012	2.75052	0.00595016	0.0404977	ZC328.3	Lm433
EVM0002493	449.341	0.924096	0.192957	4.78912	1.67511e-06	6.17434e-05	acox-1.1	Lm433
EVM0014873	314.124	0.923793	0.228016	4.05144	5.09042e-05	0.000980722	gap-2	Lm433
EVM0012381	246.908	0.91955	0.215852	4.2601	2.04332e-05	0.000468441	D2030.2	Lm433
EVM0010969	192.798	0.919247	0.246665	3.72671	0.000193995	0.00280314	tyr-3	Lm433
EVM0006489	1857.35	0.918706	0.2352	3.90606	9.38138e-05	0.00158646	NA	Lm433
EVM0003750	54.5043	0.918497	0.336426	2.73016	0.00633034	0.0424933	F08G12.1	Lm433
EVM0016589	682.029	0.917492	0.187709	4.88784	1.01947e-06	4.10154e-05	snf-1	Lm433
EVM0012720	228.463	0.916652	0.293444	3.12377	0.00178552	0.0162884	NA	Lm433
EVM0004309	378.32	0.916434	0.257578	3.55789	0.000373851	0.0046631	Y106G6D.8	Lm433
EVM0008583	165.141	0.915207	0.224829	4.07068	4.68767e-05	0.000921124	dop-5	Lm433
EVM0012637	68.69	0.914657	0.309011	2.95995	0.00307685	0.0244316	NA	Lm433
EVM0013169	49.429	0.913432	0.342104	2.67004	0.00758419	0.0485285	T23F2.2	Lm433
EVM0007245	369.132	0.91269	0.230254	3.96384	7.37542e-05	0.00130646	acs-5	Lm433
EVM0006051	568.527	0.90998	0.26617	3.41879	0.000629006	0.00711083	F53A9.1	Lm433
EVM0003824	75.6322	0.908509	0.30168	3.01149	0.00259965	0.0216245	NA	Lm433
EVM0011958	327.439	0.906909	0.195901	4.62942	3.6669e-06	0.000116049	cyp-13A11	Lm433
EVM0005262	48.3075	0.906259	0.336903	2.68997	0.00714584	0.0465956	inpp-4B	Lm433
EVM0005690	222.454	0.906132	0.256986	3.526	0.000421891	0.00515779	zip-4	Lm433
EVM0017590	93.548	0.905709	0.280482	3.22911	0.00124174	0.0124184	F56A11.4	Lm433
EVM0017642	149.124	0.904768	0.271142	3.33688	0.00084725	0.00911757	NA	Lm433
EVM0009359	94.6205	0.904372	0.265169	3.41055	0.000648324	0.00728906	NA	Lm433
EVM0016648	122.929	0.904304	0.246402	3.67003	0.000242524	0.00334722	NA	Lm433
EVM0000889	73.5905	0.903736	0.314895	2.86996	0.00410525	0.0303907	NA	Lm433
EVM0015077	1568.17	0.900816	0.260588	3.45686	0.000546506	0.00638334	his-24	Lm433
EVM0016630	865.802	0.900378	0.167457	5.37676	7.5837e-08	4.57662e-06	C17C3.1	Lm433
EVM0010110	706.857	0.899777	0.181117	4.96794	6.76675e-07	2.923e-05	Y48A6B.9	Lm433
EVM0015427	394.894	0.899538	0.20094	4.47664	7.58258e-06	0.000209773	B0222.5	Lm433
EVM0014273	271.717	0.899071	0.271983	3.30561	0.000947699	0.00996338	npr-11	Lm433
EVM0009973	151.875	0.896074	0.281554	3.1826	0.00145957	0.0140821	NA	Lm433
EVM0003113	210.032	0.895721	0.229224	3.90763	9.32059e-05	0.00157835	maa-1	Lm433
EVM0004034	97.8979	0.894458	0.26772	3.34102	0.000834715	0.00900629	nprt-1	Lm433
EVM0004869	2644.99	0.894248	0.22973	3.89261	9.91716e-05	0.00165017	cat-4	Lm433
EVM0007223	53.6777	0.893437	0.315237	2.83418	0.00459435	0.0330766	NA	Lm433
EVM0001099	437.446	0.893163	0.223657	3.99346	6.51163e-05	0.00118237	ceh-48	Lm433
EVM0004493	154.065	0.892644	0.224296	3.97977	6.89833e-05	0.00123438	trxr-1	Lm433
EVM0014838	1492.33	0.892602	0.241845	3.6908	0.000223547	0.00313093	NA	Lm433
EVM0012034	106.859	0.892258	0.265646	3.35883	0.00078273	0.00851254	NA	Lm433
EVM0016727	242.543	0.891932	0.309588	2.88103	0.00396378	0.0295209	Y18D10A.23	Lm433
EVM0002116	2045.72	0.89158	0.17514	5.09067	3.56799e-07	1.68945e-05	F48C1.11	Lm433
EVM0012075	62.8232	0.891265	0.332222	2.68274	0.00730224	0.0472812	NA	Lm433
EVM0016847	467.354	0.888644	0.19062	4.66186	3.13363e-06	0.000102329	NA	Lm433
EVM0005332	80.0731	0.888632	0.311716	2.85077	0.00436135	0.031766	NA	Lm433
EVM0004161	162.6	0.888403	0.244066	3.64001	0.000272632	0.00368832	acox-3	Lm433
EVM0008305	1418.91	0.888249	0.234126	3.79389	0.000148306	0.00225965	NA	Lm433
EVM0002893	381.478	0.887264	0.232989	3.80819	0.00013999	0.0021651	F56C9.8	Lm433
EVM0010351	3908.54	0.887194	0.228818	3.87729	0.000105628	0.00173616	F11D5.1	Lm433
EVM0006119	188.551	0.884827	0.215382	4.10817	3.98799e-05	0.000818268	tir-1	Lm433
EVM0005675	96.8934	0.884136	0.277298	3.1884	0.00143063	0.013857	gcy-22	Lm433
EVM0003508	156.658	0.880733	0.268583	3.27919	0.00104105	0.010761	ekl-1	Lm433
EVM0000440	4660.57	0.879669	0.267458	3.289	0.00100543	0.010452	NA	Lm433
EVM0004117	58.21	0.879549	0.316367	2.78015	0.00543333	0.0376986	K10B4.3	Lm433
EVM0006714	8137.59	0.879497	0.199515	4.40818	1.04243e-05	0.000271892	NA	Lm433
EVM0010693	108.017	0.87543	0.259728	3.37056	0.000750161	0.00824574	ced-1	Lm433
EVM0003068	387.856	0.875075	0.218305	4.0085	6.11047e-05	0.00112445	Y42G9A.3	Lm433
EVM0013772	77.1245	0.873241	0.276413	3.15919	0.00158211	0.0148682	NA	Lm433
EVM0006348	198.319	0.872615	0.21769	4.00852	6.11015e-05	0.00112445	C55A6.10	Lm433
EVM0007563	82.8264	0.871748	0.29046	3.00127	0.00268857	0.022066	egl-44	Lm433
EVM0003545	336.316	0.869931	0.191862	4.53415	5.78357e-06	0.000170338	W04B5.3	Lm433
EVM0006835	53.7831	0.869306	0.323378	2.6882	0.0071838	0.0467564	W01D2.3	Lm433
EVM0009433	1640.21	0.869288	0.185862	4.67706	2.9102e-06	9.65699e-05	NA	Lm433
EVM0006176	314.449	0.868438	0.255493	3.39906	0.000676177	0.00755391	NA	Lm433
EVM0000173	695.765	0.868369	0.181542	4.7833	1.72437e-06	6.31807e-05	txdc-12.1	Lm433
EVM0005461	178.886	0.867577	0.218329	3.97371	7.07604e-05	0.00126062	NA	Lm433
EVM0015995	674.295	0.866788	0.192517	4.50239	6.71934e-06	0.000191858	esyt-2	Lm433
EVM0003752	595.859	0.865747	0.227373	3.80761	0.000140319	0.00216745	tth-1	Lm433
EVM0010889	142.734	0.863677	0.279989	3.08468	0.00203769	0.0180215	cya-1	Lm433
EVM0008989	273.381	0.863372	0.241883	3.56938	0.00035783	0.00450895	nhr-28	Lm433
EVM0008593	104.167	0.862791	0.2587	3.33511	0.000852669	0.00916787	madf-10	Lm433
EVM0002376	108.284	0.862556	0.293769	2.93617	0.00332289	0.025757	F09E5.7	Lm433
EVM0004736	209.21	0.861827	0.24156	3.56776	0.000360049	0.00451989	osm-6	Lm433
EVM0002142	71.1517	0.861675	0.293581	2.93505	0.00333495	0.025757	NA	Lm433
EVM0014498	559.536	0.861	0.210388	4.09243	4.2687e-05	0.000858692	NA	Lm433
EVM0006082	559.847	0.860642	0.216007	3.98433	6.76719e-05	0.00121783	clec-41	Lm433
EVM0007551	90.955	0.859349	0.304256	2.82443	0.00473649	0.0337942	NA	Lm433
EVM0011152	214.172	0.858144	0.222074	3.86422	0.000111445	0.00179816	NA	Lm433
EVM0012862	493.131	0.85799	0.190926	4.49383	6.9955e-06	0.000197981	acdh-12	Lm433
EVM0004618	446.255	0.856572	0.219462	3.90305	9.49873e-05	0.0016041	NA	Lm433
EVM0017405	466.99	0.853529	0.193507	4.41083	1.02974e-05	0.000269153	NA	Lm433
EVM0006204	77.28	0.853296	0.311348	2.74065	0.00613176	0.0414998	NA	Lm433
EVM0008406	239.884	0.853149	0.216501	3.94062	8.12711e-05	0.00140919	C01G5.25	Lm433
EVM0002391	195.538	0.853112	0.221021	3.85986	0.000113452	0.00182814	cest-27	Lm433
EVM0017470	91.8895	0.852874	0.280913	3.03608	0.00239678	0.0203619	NA	Lm433
EVM0016541	353.425	0.852534	0.264313	3.22548	0.00125764	0.012523	tbc-14	Lm433
EVM0001934	388.837	0.849568	0.219718	3.86663	0.000110352	0.00178888	nhr-173	Lm433
EVM0003461	111.315	0.8494	0.291174	2.91716	0.00353236	0.0269386	NA	Lm433
EVM0010314	753.588	0.848986	0.179049	4.74163	2.12004e-06	7.41472e-05	dhs-6	Lm433
EVM0010151	81.7056	0.847738	0.275751	3.07428	0.00211008	0.018462	B0001.3	Lm433
EVM0017389	128.777	0.846502	0.246138	3.43914	0.000583569	0.00670179	NA	Lm433
EVM0017439	895.174	0.846431	0.220275	3.84261	0.000121735	0.00193129	pnp-1	Lm433
EVM0000108	9702.77	0.844685	0.235433	3.5878	0.000333482	0.00428449	NA	Lm433
EVM0011192	1974.33	0.844534	0.26001	3.24809	0.00116184	0.0117474	zmp-4	Lm433
EVM0003827	220.597	0.842375	0.269017	3.13131	0.00174029	0.0159632	osm-5	Lm433
EVM0017181	2093.61	0.839806	0.252538	3.32547	0.000882707	0.00940867	gpb-1	Lm433
EVM0004159	1300.09	0.839776	0.274832	3.0556	0.00224608	0.0194182	NA	Lm433
EVM0013098	5998.39	0.839653	0.203072	4.13476	3.55332e-05	0.000746499	ZK550.6	Lm433
EVM0001456	3365.95	0.837499	0.243375	3.44118	0.000579173	0.00666373	NA	Lm433
EVM0006225	96.671	0.836936	0.259449	3.22583	0.0012561	0.0125213	npp-14	Lm433
EVM0013543	131.244	0.836098	0.246894	3.38646	0.000707995	0.00786654	cls-1	Lm433
EVM0011237	137.35	0.835077	0.235681	3.54325	0.000395235	0.00489511	chd-1	Lm433
EVM0007072	238.847	0.834894	0.219513	3.80339	0.000142731	0.00219371	NA	Lm433
EVM0010269	592.802	0.833349	0.24875	3.35014	0.000807708	0.00875325	NA	Lm433
EVM0003374	1543.17	0.833051	0.207437	4.01591	5.92157e-05	0.00109625	lron-10	Lm433
EVM0003393	46135.1	0.831855	0.211331	3.93627	8.27567e-05	0.00143092	NA	Lm433
EVM0015650	199.014	0.831547	0.223297	3.72395	0.000196129	0.00281744	NA	Lm433
EVM0012432	70.9294	0.830868	0.293863	2.8274	0.00469283	0.033571	trp-1	Lm433
EVM0005561	381.214	0.83062	0.201944	4.11312	3.90352e-05	0.000806583	ubxn-3	Lm433
EVM0016302	429.411	0.830577	0.206901	4.01438	5.96035e-05	0.00110177	swp-1	Lm433
EVM0015862	1394.58	0.828181	0.173923	4.76178	1.91893e-06	6.84751e-05	NA	Lm433
EVM0006018	160.489	0.827184	0.227023	3.64362	0.000268835	0.00364496	NA	Lm433
EVM0009740	700.718	0.827028	0.2498	3.31076	0.000930418	0.00981969	tep-1	Lm433
EVM0011608	1953.44	0.82613	0.203393	4.06173	4.87098e-05	0.00094734	NA	Lm433
EVM0004722	494.892	0.823856	0.191677	4.29814	1.72239e-05	0.000407776	lfe-2	Lm433
EVM0009907	122.551	0.822954	0.287129	2.86615	0.00415493	0.0307031	mom-4	Lm433
EVM0012894	208.147	0.822771	0.214834	3.82979	0.000128253	0.00201908	ceh-43	Lm433
EVM0010552	173.692	0.821687	0.25914	3.17082	0.00152007	0.0144062	spv-1	Lm433
EVM0013621	178.939	0.821319	0.301955	2.72001	0.00652804	0.0433945	atg-2	Lm433
EVM0004331	194.333	0.82121	0.214931	3.82081	0.000133012	0.00207806	NA	Lm433
EVM0005705	844.778	0.820807	0.218547	3.75575	0.00017282	0.00256336	NA	Lm433
EVM0017402	232.943	0.820581	0.261502	3.13795	0.00170131	0.0157244	ints-8	Lm433
EVM0009699	931.08	0.819052	0.202457	4.04556	5.21973e-05	0.000994739	NA	Lm433
EVM0011506	81.0927	0.8183	0.306315	2.67143	0.00755293	0.0484242	NA	Lm433
EVM0016951	87.0557	0.817348	0.270964	3.01644	0.00255763	0.0213906	NA	Lm433
EVM0001612	224.21	0.813153	0.23483	3.46273	0.000534718	0.00627542	NA	Lm433
EVM0015877	271.827	0.811135	0.202775	4.00018	6.32955e-05	0.00116011	frpr-7	Lm433
EVM0005607	134.068	0.8107	0.23972	3.38186	0.000719976	0.00797645	glb-34	Lm433
EVM0004184	104.903	0.810258	0.286386	2.82925	0.00466567	0.0334337	npr-5	Lm433
EVM0016677	86.1358	0.810231	0.268659	3.01583	0.00256277	0.0214162	gcc-1	Lm433
EVM0017259	148.122	0.809387	0.25834	3.13303	0.00173012	0.0159071	NA	Lm433
EVM0009031	151.17	0.808197	0.262668	3.07688	0.0020918	0.0183567	sut-2	Lm433
EVM0004484	690.232	0.805015	0.198823	4.04891	5.14564e-05	0.000985195	ttr-35	Lm433
EVM0011682	73.8752	0.800674	0.285549	2.80398	0.00504762	0.0355906	NA	Lm433
EVM0001817	364.898	0.800268	0.230397	3.47343	0.000513847	0.00608155	tyr-1	Lm433
EVM0016465	192.803	0.799593	0.220259	3.63023	0.000283165	0.00377955	NA	Lm433
EVM0013111	259.162	0.799172	0.226736	3.52468	0.000423992	0.00516761	B0403.6	Lm433
EVM0000072	342.842	0.79831	0.256282	3.11497	0.00183963	0.0166283	NA	Lm433
EVM0002930	113.647	0.798307	0.271975	2.93522	0.00333312	0.025757	NA	Lm433
EVM0014149	270.378	0.79573	0.2207	3.60548	0.000311576	0.00407632	NA	Lm433
EVM0016225	76.114	0.794077	0.285827	2.77817	0.00546655	0.0378083	NA	Lm433
EVM0005512	214.105	0.793875	0.213405	3.72004	0.000199188	0.00285805	Y38C1AA.1	Lm433
EVM0000670	152.436	0.792218	0.248803	3.18412	0.00145197	0.0140198	tbc-2	Lm433
EVM0017008	308.297	0.791659	0.289894	2.73086	0.00631689	0.0424315	toh-1	Lm433
EVM0012797	227.592	0.791444	0.203145	3.89595	9.78154e-05	0.00164061	scd-1	Lm433
EVM0013122	282.08	0.790989	0.204595	3.86612	0.000110579	0.00178888	lev-9	Lm433
EVM0009695	205.595	0.790089	0.272291	2.90163	0.00371225	0.0280549	plag-15	Lm433
EVM0011573	647.798	0.789745	0.223899	3.52724	0.000419914	0.00513873	Y4C6B.2	Lm433
EVM0007116	100.85	0.78958	0.262763	3.00492	0.00265654	0.0218614	tba-5	Lm433
EVM0017079	155.007	0.789416	0.23448	3.36667	0.000760825	0.0083391	unc-52	Lm433
EVM0016170	86.597	0.788025	0.272189	2.89514	0.00378986	0.0285539	srbc-75	Lm433
EVM0009545	1350.8	0.786825	0.267017	2.94672	0.00321163	0.0251923	NA	Lm433
EVM0013375	471.138	0.785858	0.236251	3.32637	0.00087984	0.00938623	lpr-2	Lm433
EVM0016205	94.3212	0.783784	0.270361	2.89903	0.00374324	0.0282544	F53C11.5	Lm433
EVM0010829	173.762	0.782249	0.246158	3.17784	0.00148378	0.01422	C27H5.2	Lm433
EVM0006255	174.358	0.78188	0.248721	3.1436	0.00166881	0.0154587	Y95B8A.6	Lm433
EVM0000618	241.405	0.781645	0.258655	3.02196	0.00251145	0.0210904	H01G02.1	Lm433
EVM0007793	738.093	0.781255	0.219336	3.56191	0.00036816	0.00460144	mlt-7	Lm433
EVM0005125	747.448	0.780645	0.166223	4.69637	2.64821e-06	8.9321e-05	dhs-3	Lm433
EVM0002224	87.0129	0.780019	0.273016	2.85704	0.0042761	0.0313351	cest-25	Lm433
EVM0012177	144.367	0.778772	0.292657	2.66104	0.00778998	0.0494115	T22C8.6	Lm433
EVM0006575	224.217	0.777664	0.249271	3.11975	0.00181005	0.0164303	ceh-44	Lm433
EVM0017108	2018.53	0.776135	0.151089	5.13693	2.79256e-07	1.40074e-05	nex-2	Lm433
EVM0015308	837.043	0.774198	0.224723	3.44512	0.000570813	0.00658601	myo-6	Lm433
EVM0004950	14490.3	0.772874	0.246784	3.13178	0.00173748	0.0159509	his-24	Lm433
EVM0002853	207.145	0.772497	0.242978	3.17929	0.00147634	0.0141756	NA	Lm433
EVM0011088	237.865	0.772047	0.236356	3.26646	0.00108901	0.0111445	prk-1	Lm433
EVM0006538	192.881	0.770489	0.237031	3.25058	0.00115169	0.0116812	NA	Lm433
EVM0011217	513.929	0.770139	0.174745	4.40722	1.04707e-05	0.000272525	NA	Lm433
EVM0008726	1241.37	0.768101	0.184328	4.16703	3.08593e-05	0.000658421	epc-1	Lm433
EVM0012161	126.665	0.767204	0.288215	2.66192	0.0077697	0.0493754	gon-2	Lm433
EVM0012909	86.5856	0.767028	0.284487	2.69618	0.00701405	0.0458333	Y73F8A.26	Lm433
EVM0015156	158.529	0.765719	0.243566	3.14378	0.00166779	0.0154587	sym-2	Lm433
EVM0003536	273.291	0.765039	0.275759	2.7743	0.00553208	0.0381543	F26F12.5	Lm433
EVM0001902	279.254	0.763651	0.267766	2.85193	0.00434545	0.0317112	NA	Lm433
EVM0009712	111.085	0.763251	0.247176	3.08788	0.00201589	0.0178801	F10G7.10	Lm433
EVM0011999	463.682	0.763055	0.204717	3.72737	0.000193488	0.00280239	ani-2	Lm433
EVM0003104	182.729	0.76278	0.237205	3.2157	0.00130129	0.0128573	NA	Lm433
EVM0014530	97.3405	0.762073	0.269121	2.83171	0.00462991	0.03328	tmc-2	Lm433
EVM0001066	429.76	0.761287	0.254142	2.99552	0.00273977	0.0223531	C42D4.3	Lm433
EVM0009282	472.848	0.759318	0.212822	3.56785	0.000359916	0.00451989	gar-3	Lm433
EVM0000733	148.869	0.758302	0.246843	3.072	0.0021263	0.0185499	C04G6.4	Lm433
EVM0005080	1583.79	0.75817	0.210835	3.59604	0.000323093	0.00419578	NA	Lm433
EVM0016834	187.874	0.755698	0.238218	3.17229	0.00151241	0.0143557	tre-1	Lm433
EVM0016478	378.005	0.754163	0.244616	3.08305	0.00204894	0.0180951	NA	Lm433
EVM0003714	366.214	0.754049	0.200765	3.75588	0.000172731	0.00256336	pdk-1	Lm433
EVM0002019	54367.2	0.754041	0.184276	4.09191	4.27842e-05	0.000859244	NA	Lm433
EVM0017260	317.232	0.753487	0.245972	3.0633	0.00218908	0.0190457	lpin-1	Lm433
EVM0001982	139.283	0.750948	0.251505	2.98581	0.00282825	0.0229372	ubc-8	Lm433
EVM0005573	151.895	0.750755	0.282052	2.66177	0.0077732	0.0493754	nhr-19	Lm433
EVM0016489	590.92	0.750676	0.208951	3.5926	0.000327399	0.00422206	ttll-15	Lm433
EVM0007459	377.266	0.749797	0.263783	2.84248	0.00447643	0.0323982	B0432.14	Lm433
EVM0011075	99.7164	0.749353	0.256347	2.9232	0.00346453	0.0265413	mbk-2	Lm433
EVM0001975	281.177	0.748889	0.205997	3.63543	0.000277514	0.00372164	men-1	Lm433
EVM0007728	1511.32	0.746076	0.171947	4.339	1.43134e-05	0.000349628	dhs-9	Lm433
EVM0002850	391.346	0.745581	0.212269	3.51244	0.00044402	0.00538025	NA	Lm433
EVM0011991	220.306	0.744743	0.234516	3.17566	0.00149496	0.0142732	gmeb-2	Lm433
EVM0003100	147.589	0.744146	0.26737	2.78321	0.00538241	0.0374155	affl-2	Lm433
EVM0015040	263.415	0.743421	0.214011	3.47375	0.000513248	0.00608142	dlk-1	Lm433
EVM0015445	144.198	0.743216	0.245651	3.02549	0.0024823	0.0208741	Y106G6G.2	Lm433
EVM0010203	75.154	0.743192	0.27721	2.68097	0.00734087	0.04746	sue-1	Lm433
EVM0016610	238.062	0.742739	0.273455	2.71613	0.00660504	0.0437882	C01C10.2	Lm433
EVM0006555	127.824	0.742683	0.259506	2.86191	0.00421097	0.0310427	T19H5.4	Lm433
EVM0008629	97.0064	0.742602	0.263027	2.82329	0.00475337	0.033865	C38C3.4	Lm433
EVM0000686	942.557	0.742338	0.196789	3.77225	0.000161782	0.00242649	NA	Lm433
EVM0009954	6194.41	0.741192	0.167392	4.42788	9.51621e-06	0.000251944	NA	Lm433
EVM0001654	111.209	0.740096	0.250067	2.95959	0.00308044	0.0244351	sms-1	Lm433
EVM0005721	2176.24	0.739741	0.182167	4.06078	4.8908e-05	0.000949695	zyx-1	Lm433
EVM0009531	109.138	0.738968	0.245059	3.01547	0.0025658	0.0214162	C33A11.2	Lm433
EVM0005001	126.802	0.738961	0.245599	3.00881	0.00262277	0.0217284	egl-8	Lm433
EVM0013919	286.279	0.73812	0.196713	3.75226	0.000175246	0.00258997	islo-1	Lm433
EVM0013541	819.555	0.736754	0.207546	3.54983	0.000385481	0.00477911	NA	Lm433
EVM0005351	102.451	0.736639	0.262009	2.8115	0.00493117	0.0350102	C18E9.9	Lm433
EVM0008165	476.737	0.734867	0.265289	2.77007	0.0056045	0.0385731	NA	Lm433
EVM0015922	210.654	0.734529	0.226149	3.24799	0.00116224	0.0117474	F58B4.3	Lm433
EVM0017161	140.174	0.733778	0.250938	2.92414	0.00345407	0.0265272	NA	Lm433
EVM0002798	159.781	0.733438	0.248011	2.95728	0.00310367	0.0245719	olrn-1	Lm433
EVM0002389	345.834	0.732941	0.22255	3.29337	0.000989944	0.0103194	NA	Lm433
EVM0014428	1278.61	0.732688	0.252407	2.90281	0.00369836	0.0279672	his-35	Lm433
EVM0008224	2759.1	0.731941	0.18975	3.8574	0.000114597	0.00183699	C39E9.8	Lm433
EVM0001098	156.835	0.731294	0.257257	2.84266	0.00447382	0.0323982	ZK1055.7	Lm433
EVM0012620	171.118	0.730628	0.238817	3.05936	0.00221813	0.0192577	pha-4	Lm433
EVM0007760	500.664	0.730295	0.200404	3.64411	0.000268318	0.00364197	herc-1	Lm433
EVM0011270	260.918	0.729981	0.202495	3.60494	0.000312229	0.00408004	dhs-20	Lm433
EVM0003912	2312.46	0.729718	0.177416	4.11304	3.90483e-05	0.000806583	gstk-1	Lm433
EVM0002676	89.3448	0.729585	0.259703	2.80931	0.0049648	0.0351476	miz-1	Lm433
EVM0002375	662.018	0.729347	0.226446	3.22084	0.00127813	0.0126896	NA	Lm433
EVM0012195	567.967	0.729095	0.262962	2.77263	0.00556053	0.0383076	NA	Lm433
EVM0001487	493.293	0.728951	0.208215	3.50096	0.000463593	0.00558991	NA	Lm433
EVM0011164	144.987	0.727077	0.234321	3.10291	0.0019163	0.017145	C18G1.1	Lm433
EVM0012257	131.388	0.726815	0.253615	2.86582	0.00415931	0.030717	NA	Lm433
EVM0003314	206	0.726469	0.219969	3.3026	0.000957915	0.0100536	baz-2	Lm433
EVM0017110	379.982	0.725296	0.199347	3.63836	0.000274377	0.00369569	F19C6.5	Lm433
EVM0013317	149.96	0.725104	0.227314	3.18988	0.00142333	0.0138082	nhr-7	Lm433
EVM0005641	1954.32	0.723316	0.162185	4.45982	8.20304e-06	0.000223424	NA	Lm433
EVM0000124	476.448	0.722864	0.195315	3.70101	0.000214744	0.00302404	F25B5.6	Lm433
EVM0005853	790.291	0.722311	0.200755	3.59797	0.000320712	0.00416925	F10G8.9	Lm433
EVM0006902	93.7218	0.721506	0.267635	2.69585	0.00702084	0.0458534	sid-3	Lm433
EVM0014192	283.34	0.719932	0.251828	2.85882	0.00425221	0.0312531	NA	Lm433
EVM0010685	344.764	0.717136	0.209512	3.4229	0.00061958	0.00702362	crm-1	Lm433
EVM0003786	631.188	0.716199	0.177796	4.0282	5.62049e-05	0.00105478	ubc-3	Lm433
EVM0001256	170.874	0.71324	0.234264	3.0446	0.00232988	0.0199189	NA	Lm433
EVM0010649	1351.12	0.713231	0.175063	4.07415	4.61834e-05	0.000911404	snt-4	Lm433
EVM0014765	4837.15	0.71297	0.203129	3.50994	0.000448216	0.00542042	egl-3	Lm433
EVM0015515	93.648	0.712369	0.266681	2.67124	0.00755717	0.0484242	NA	Lm433
EVM0008955	110.534	0.710652	0.266361	2.66801	0.00763031	0.0487477	K02C4.5	Lm433
EVM0006084	1105.15	0.709693	0.229202	3.09637	0.00195905	0.0174388	coel-1	Lm433
EVM0002083	179.092	0.709497	0.236459	3.00051	0.00269528	0.0221063	NA	Lm433
EVM0002131	3086.4	0.708816	0.184863	3.83427	0.000125936	0.00199024	Y53H1B.2	Lm433
EVM0006579	391.835	0.708147	0.180528	3.92265	8.75811e-05	0.00149751	unc-49	Lm433
EVM0017333	2594.04	0.707706	0.222769	3.17687	0.00148876	0.014252	B0361.9	Lm433
EVM0002813	581.219	0.706291	0.189172	3.7336	0.000188764	0.0027469	NA	Lm433
EVM0000535	130.771	0.705414	0.259307	2.72038	0.00652074	0.0433881	T07F12.1	Lm433
EVM0016776	9217.8	0.70409	0.15884	4.4327	9.30598e-06	0.000247443	cab-1	Lm433
EVM0003098	115.93	0.702016	0.258282	2.71802	0.00656736	0.0436089	toca-1	Lm433
EVM0013214	171.201	0.701839	0.247453	2.83625	0.00456465	0.0329206	rgs-7	Lm433
EVM0012235	1665.37	0.700278	0.238397	2.93745	0.00330923	0.0256821	gpb-1	Lm433
EVM0013854	174.572	0.699829	0.214052	3.26943	0.00107765	0.0110835	let-522	Lm433
EVM0005394	277.119	0.699197	0.191219	3.65652	0.000255658	0.00349748	R166.3	Lm433
EVM0003237	2425.82	0.697842	0.183971	3.79323	0.000148703	0.0022629	NA	Lm433
EVM0010079	338.71	0.694396	0.260964	2.66089	0.00779334	0.0494115	nspb-11	Lm433
EVM0010079	338.71	0.694396	0.260964	2.66089	0.00779334	0.0494115	nspb-12	Lm433
EVM0014248	106.542	0.694196	0.24641	2.81723	0.00484392	0.0344503	pgrn-1	Lm433
EVM0000677	353.664	0.694139	0.199944	3.47166	0.000517251	0.00610535	pqn-35	Lm433
EVM0010276	198.945	0.690955	0.246221	2.80624	0.00501238	0.0353827	NA	Lm433
EVM0009710	165.804	0.690733	0.246723	2.79963	0.00511616	0.0359915	NA	Lm433
EVM0016711	2848.34	0.690542	0.195295	3.53589	0.000406403	0.00501325	NA	Lm433
EVM0010574	516.919	0.69002	0.198201	3.48142	0.00049877	0.00593845	unc-94	Lm433
EVM0015323	246.185	0.688442	0.236707	2.90842	0.00363266	0.0275549	F40H3.1	Lm433
EVM0005026	165.064	0.686893	0.221932	3.09506	0.0019677	0.0175032	txt-19	Lm433
EVM0009813	116.913	0.685237	0.253965	2.69816	0.00697244	0.0456826	jmjd-1.2	Lm433
EVM0015382	358.062	0.684231	0.202768	3.37445	0.000739621	0.00814443	zfp-1	Lm433
EVM0015459	2037.9	0.683766	0.213351	3.20489	0.00135116	0.0132437	tatn-1	Lm433
EVM0006853	49962.1	0.683503	0.227012	3.01087	0.00260501	0.0216253	NA	Lm433
EVM0006827	2378.99	0.683441	0.167736	4.0745	4.61136e-05	0.000911404	NA	Lm433
EVM0005688	237.138	0.68302	0.215218	3.17362	0.00150549	0.0143341	mbl-1	Lm433
EVM0016501	14403.9	0.682782	0.201907	3.38167	0.000720479	0.00797645	NA	Lm433
EVM0015737	156.87	0.682777	0.233539	2.92361	0.00345996	0.0265393	T20F10.2	Lm433
EVM0014792	569.978	0.680633	0.196403	3.46548	0.00052928	0.00622347	otub-4	Lm433
EVM0010902	1054.2	0.680585	0.168424	4.0409	5.32467e-05	0.00101005	dhs-28	Lm433
EVM0003567	277.93	0.68049	0.202794	3.35557	0.000792003	0.00860578	C12D12.1	Lm433
EVM0009671	123.167	0.680366	0.24716	2.75273	0.00591003	0.040287	F08G2.8	Lm433
EVM0016502	420.167	0.679268	0.204964	3.31408	0.00091944	0.00972442	NA	Lm433
EVM0001657	245.997	0.678742	0.220313	3.08081	0.00206439	0.0181924	NA	Lm433
EVM0014386	195.442	0.677594	0.217928	3.10926	0.00187558	0.0168537	NA	Lm433
EVM0015122	311.637	0.676151	0.241183	2.80348	0.00505543	0.0356253	ttr-36	Lm433
EVM0002826	1072.95	0.675826	0.209355	3.22813	0.00124602	0.0124511	nfki-1	Lm433
EVM0014943	182.752	0.675155	0.220293	3.0648	0.00217814	0.0189639	ZK643.5	Lm433
EVM0005847	310.177	0.674823	0.206564	3.26689	0.00108737	0.0111415	unc-79	Lm433
EVM0001118	699.401	0.674617	0.242593	2.78086	0.00542144	0.0376655	NA	Lm433
EVM0008539	344.353	0.673566	0.192752	3.49447	0.000475002	0.00570512	NA	Lm433
EVM0011129	275.893	0.66879	0.212501	3.14724	0.0016482	0.0153196	NA	Lm433
EVM0017638	124.348	0.668001	0.251366	2.65748	0.00787264	0.0497907	NA	Lm433
EVM0016645	291.778	0.667273	0.239457	2.78661	0.00532627	0.0371932	unc-80	Lm433
EVM0001725	376.372	0.667076	0.204957	3.25471	0.00113508	0.0115488	melo-1	Lm433
EVM0008604	151.074	0.665971	0.236187	2.81967	0.00480726	0.0342093	hum-1	Lm433
EVM0012654	578.953	0.665312	0.191581	3.47275	0.000515154	0.00608643	hyl-1	Lm433
EVM0000161	294.853	0.664667	0.217685	3.05334	0.00226309	0.019533	ttll-5	Lm433
EVM0003654	180.667	0.663391	0.241986	2.74144	0.006117	0.041482	sly-1	Lm433
EVM0009888	1890.6	0.660555	0.159051	4.15309	3.28012e-05	0.000695036	dhrs-4	Lm433
EVM0007423	226.615	0.659874	0.220274	2.9957	0.00273818	0.0223531	snt-2	Lm433
EVM0000219	2065.1	0.657415	0.174223	3.77341	0.000161029	0.00242647	NA	Lm433
EVM0014501	227.059	0.657195	0.226273	2.90444	0.00367913	0.0278388	NA	Lm433
EVM0013314	1656.35	0.655981	0.174447	3.76035	0.000169679	0.00252896	tspo-1	Lm433
EVM0001513	349.315	0.653247	0.193557	3.37496	0.000738275	0.00813689	NA	Lm433
EVM0001724	708.266	0.65289	0.211733	3.08355	0.00204548	0.0180774	B0546.4	Lm433
EVM0008179	304.894	0.652028	0.236908	2.75225	0.00591881	0.0403246	F53C11.4	Lm433
EVM0014655	882.628	0.651319	0.191151	3.40735	0.000655977	0.00734826	zig-7	Lm433
EVM0002511	131.736	0.651012	0.244259	2.66525	0.00769308	0.0490215	dip-2	Lm433
EVM0003341	494.252	0.650642	0.192844	3.37394	0.000741016	0.0081525	NA	Lm433
EVM0012689	258.495	0.650607	0.206138	3.15618	0.00159851	0.014988	NA	Lm433
EVM0001824	3022.46	0.648957	0.167012	3.88569	0.00010204	0.00168846	ZK1073.1	Lm433
EVM0001735	1939.65	0.648811	0.164071	3.95444	7.67143e-05	0.00134465	acdh-10	Lm433
EVM0000833	4708.35	0.648172	0.181822	3.56487	0.000364033	0.00455449	egl-21	Lm433
EVM0002388	1939.63	0.645534	0.167325	3.85797	0.000114334	0.00183699	decr-1.1	Lm433
EVM0001911	472.186	0.645329	0.207514	3.10982	0.00187204	0.0168347	tag-30	Lm433
EVM0008934	376.361	0.644384	0.21312	3.02357	0.00249811	0.0209926	NA	Lm433
EVM0016114	144.105	0.644137	0.23358	2.75767	0.00582146	0.0397935	cgef-1	Lm433
EVM0009014	384.961	0.643849	0.213836	3.01095	0.00260436	0.0216253	NA	Lm433
EVM0002046	218.429	0.642374	0.227083	2.8288	0.0046723	0.0334617	NA	Lm433
EVM0015428	154.354	0.641491	0.233834	2.74335	0.00608149	0.0412958	npr-39	Lm433
EVM0014348	117.831	0.640441	0.241026	2.65715	0.00788047	0.0497907	lin-59	Lm433
EVM0016809	4951.12	0.639947	0.218034	2.93508	0.00333457	0.025757	xbp-1	Lm433
EVM0000377	394.126	0.638791	0.187129	3.41364	0.000641014	0.00722265	W03G11.3	Lm433
EVM0005989	196.671	0.638787	0.207998	3.07112	0.00213254	0.0185801	Y71H2AM.20	Lm433
EVM0005511	129.492	0.638033	0.237234	2.68947	0.00715654	0.0466406	R107.2	Lm433
EVM0004971	487.537	0.636837	0.177709	3.5836	0.000338895	0.00434145	ZK1290.13	Lm433
EVM0006892	410.549	0.636324	0.184842	3.44254	0.000576279	0.00664286	rei-2	Lm433
EVM0001616	405.955	0.634531	0.197802	3.20791	0.00133703	0.0131471	clec-57	Lm433
EVM0002634	675.018	0.632815	0.215686	2.93396	0.00334662	0.0258273	cdr-3	Lm433
EVM0010415	526.573	0.630337	0.237231	2.65706	0.00788255	0.0497907	tent-5	Lm433
EVM0002830	578.969	0.628078	0.232666	2.69948	0.00694481	0.0455647	T19B10.2	Lm433
EVM0001007	289.323	0.627121	0.225882	2.77632	0.0054978	0.0379817	ifta-2	Lm433
EVM0000500	1124.14	0.626793	0.221974	2.82372	0.00474702	0.0338393	T19C3.3	Lm433
EVM0006089	531.148	0.626069	0.182494	3.43063	0.000602185	0.00685167	jun-1	Lm433
EVM0002652	860.612	0.625598	0.21054	2.97139	0.00296452	0.0237915	abhd-3.1	Lm433
EVM0002652	860.612	0.625598	0.21054	2.97139	0.00296452	0.0237915	abhd-3.2	Lm433
EVM0009238	2145.85	0.625373	0.225851	2.76897	0.00562344	0.0386761	F32A5.4	Lm433
EVM0004455	188.47	0.624832	0.213587	2.92543	0.00343982	0.0264602	NA	Lm433
EVM0016063	151.43	0.621764	0.229682	2.70707	0.00678803	0.0446885	M03F4.6	Lm433
EVM0008465	1015.53	0.621416	0.183927	3.37861	0.000728539	0.00805844	glod-4	Lm433
EVM0006085	347.628	0.621223	0.207385	2.99551	0.00273989	0.0223531	ceeh-2	Lm433
EVM0005644	391.767	0.616712	0.193094	3.19385	0.00140391	0.0136737	ivns-1	Lm433
EVM0011767	2574.14	0.615308	0.196924	3.1246	0.00178046	0.0162847	F21C10.9	Lm433
EVM0005581	225.92	0.614548	0.210556	2.91869	0.00351503	0.026828	nud-2	Lm433
EVM0011688	352.359	0.614532	0.205971	2.98358	0.00284894	0.0230745	NA	Lm433
EVM0001820	480.643	0.613438	0.199298	3.07799	0.00208399	0.0183126	NA	Lm433
EVM0000303	3089.46	0.607027	0.172173	3.52568	0.000422393	0.00515881	NA	Lm433
EVM0002700	391.23	0.605161	0.225742	2.68076	0.00734547	0.04746	top-2	Lm433
EVM0011859	394.103	0.6039	0.210476	2.86921	0.004115	0.0304446	pph-1	Lm433
EVM0009551	813.57	0.600519	0.1975	3.04061	0.00236102	0.0201431	feh-1	Lm433
EVM0014915	225.868	0.59849	0.207093	2.88996	0.00385289	0.0288873	nit-1	Lm433
EVM0013992	42067.9	0.597757	0.207255	2.88417	0.0039245	0.0292993	atp-1	Lm433
EVM0016265	495.785	0.596149	0.171196	3.48227	0.000497186	0.00593107	maoc-1	Lm433
EVM0002836	511.567	0.593855	0.183189	3.24175	0.00118797	0.0119669	vsra-1	Lm433
EVM0001935	634.087	0.593848	0.223003	2.66296	0.00774572	0.049255	idpp-14	Lm433
EVM0010483	213.698	0.593379	0.201272	2.94814	0.0031969	0.0251322	dapk-1	Lm433
EVM0001898	2053.62	0.592254	0.218863	2.70605	0.00680879	0.0447772	NA	Lm433
EVM0015648	1451.8	0.592224	0.198146	2.98882	0.00280059	0.0227428	unc-115	Lm433
EVM0003285	6509.11	0.589196	0.185883	3.16971	0.00152589	0.0144502	cpi-2	Lm433
EVM0002888	490.18	0.588453	0.21632	2.72029	0.00652249	0.0433881	hecd-1	Lm433
EVM0002100	952.624	0.587797	0.200876	2.92617	0.00343166	0.026421	fath-1	Lm433
EVM0009548	1707.74	0.587234	0.1785	3.28982	0.0010025	0.0104326	mma-1	Lm433
EVM0013282	272.103	0.585694	0.203765	2.87436	0.0040485	0.0300248	C24A3.4	Lm433
EVM0009665	604.707	0.585155	0.199452	2.93381	0.00334825	0.0258273	NA	Lm433
EVM0005074	41090.3	-0.585052	0.163634	-3.57537	0.00034973	0.00444786	rpl-6	Lm433
EVM0008896	19140.1	-0.585513	0.169921	-3.44579	0.000569385	0.0065757	rpl-5	Lm433
EVM0013043	280.615	-0.586318	0.20077	-2.92034	0.00349649	0.0267196	mcm-4	Lm433
EVM0016446	826.996	-0.587118	0.182334	-3.22001	0.00128188	0.0127165	mif-2	Lm433
EVM0009942	5298.92	-0.587724	0.174579	-3.36652	0.000761231	0.0083391	NA	Lm433
EVM0011023	710.226	-0.588316	0.164956	-3.5665	0.000361776	0.00453085	Y69A2AL.2	Lm433
EVM0005603	2614.36	-0.589257	0.165075	-3.56964	0.000357471	0.00450895	NA	Lm433
EVM0003227	516.421	-0.589294	0.182673	-3.22596	0.00125552	0.0125213	F44E7.4	Lm433
EVM0015296	3566.69	-0.590692	0.197794	-2.9864	0.00282279	0.0229079	NA	Lm433
EVM0012045	31806.2	-0.591098	0.157911	-3.74323	0.000181666	0.00266567	rps-6	Lm433
EVM0015727	228.528	-0.591728	0.207222	-2.85553	0.0042965	0.0314098	T13C2.3	Lm433
EVM0015938	214.007	-0.591733	0.21292	-2.77913	0.00545051	0.0377185	T24A6.20	Lm433
EVM0014049	38755.9	-0.592074	0.183777	-3.2217	0.00127432	0.012662	rps-12	Lm433
EVM0013577	1788.14	-0.59263	0.199875	-2.96501	0.00302676	0.024165	C48B6.2	Lm433
EVM0002716	1137.74	-0.593035	0.205232	-2.88958	0.00385755	0.0289046	ethe-1	Lm433
EVM0010825	3710.29	-0.593541	0.151485	-3.91815	8.923e-05	0.00152023	NA	Lm433
EVM0012457	208.44	-0.595006	0.220986	-2.6925	0.00709186	0.0462926	dnj-9	Lm433
EVM0000359	1692.17	-0.59529	0.162803	-3.6565	0.000255684	0.00349748	hsp-25	Lm433
EVM0000703	302.72	-0.595469	0.196148	-3.03581	0.00239887	0.0203619	lgc-47	Lm433
EVM0015760	822.236	-0.595731	0.195748	-3.04336	0.00233952	0.0199735	mrpl-1	Lm433
EVM0002855	2571.03	-0.596565	0.161155	-3.70181	0.000214065	0.00302376	F56F10.1	Lm433
EVM0014183	32646.6	-0.597873	0.162357	-3.68246	0.000230998	0.00322064	rps-22	Lm433
EVM0009908	5500.3	-0.599447	0.16535	-3.62533	0.000288597	0.00384515	endu-2	Lm433
EVM0008696	361.581	-0.599579	0.194601	-3.08107	0.00206262	0.0181897	NA	Lm433
EVM0000316	319.707	-0.600052	0.198076	-3.0294	0.00245039	0.0206622	NA	Lm433
EVM0005562	3009.37	-0.600222	0.166147	-3.61259	0.000303156	0.00399161	Y54F10AM.8	Lm433
EVM0013478	182.944	-0.600773	0.212243	-2.83059	0.00464621	0.0333525	NA	Lm433
EVM0010445	1122.27	-0.600872	0.156994	-3.82736	0.000129525	0.00203448	Y39B6A.33	Lm433
EVM0008928	663.099	-0.601283	0.182826	-3.28883	0.00100606	0.010452	sup-46	Lm433
EVM0009916	302.464	-0.602268	0.18892	-3.18795	0.00143286	0.013857	prp-9	Lm433
EVM0012870	2842.91	-0.602476	0.20625	-2.92109	0.00348808	0.0266719	imb-3	Lm433
EVM0014749	896.798	-0.602858	0.186914	-3.22532	0.0012583	0.012523	NA	Lm433
EVM0013842	2947.86	-0.604868	0.154509	-3.91478	9.04854e-05	0.0015365	cct-8	Lm433
EVM0010675	17162.2	-0.605282	0.192456	-3.14503	0.00166067	0.0154182	NA	Lm433
EVM0003080	621.864	-0.605879	0.186747	-3.24438	0.00117707	0.0118777	E04F6.6	Lm433
EVM0000352	1441.04	-0.606113	0.166711	-3.6357	0.000277228	0.00372164	Y51H7C.9	Lm433
EVM0001077	1698.03	-0.606615	0.175558	-3.45536	0.000549562	0.00640426	NA	Lm433
EVM0008564	468.067	-0.606752	0.205487	-2.95275	0.0031496	0.0248397	NA	Lm433
EVM0003292	618.632	-0.60833	0.168021	-3.62056	0.000293961	0.00389974	rpt-4	Lm433
EVM0015792	1433.3	-0.608803	0.159069	-3.82729	0.000129561	0.00203448	mrps-12	Lm433
EVM0000892	40909.7	-0.610302	0.154162	-3.95884	7.53133e-05	0.00132834	rps-1	Lm433
EVM0006921	19779	-0.61155	0.161035	-3.79762	0.00014609	0.00223974	vig-1	Lm433
EVM0004849	345.25	-0.611572	0.200194	-3.05489	0.00225142	0.0194507	tgs-1	Lm433
EVM0012748	558.55	-0.611909	0.168506	-3.63138	0.000281905	0.00376822	isw-1	Lm433
EVM0009421	366.164	-0.613897	0.185132	-3.316	0.000913159	0.00968294	alkb-8	Lm433
EVM0002773	790.761	-0.614298	0.165756	-3.70604	0.000210524	0.00299437	rpa-2	Lm433
EVM0006026	267.101	-0.61498	0.220791	-2.78534	0.00534712	0.0372333	NA	Lm433
EVM0016794	31895.8	-0.615796	0.171406	-3.59261	0.000327378	0.00422206	rps-19	Lm433
EVM0011702	158.188	-0.616314	0.219561	-2.80702	0.00500016	0.0353572	Y48G1C.12	Lm433
EVM0005930	999.085	-0.616942	0.185764	-3.32111	0.000896603	0.00953202	NA	Lm433
EVM0001826	1066.74	-0.618556	0.202321	-3.0573	0.00223338	0.0193492	NA	Lm433
EVM0003230	2017.36	-0.618804	0.163548	-3.78363	0.000154557	0.00234619	his-71	Lm433
EVM0011286	267.193	-0.619312	0.201407	-3.07492	0.00210556	0.0184364	NA	Lm433
EVM0014557	773.676	-0.619721	0.16429	-3.77212	0.000161864	0.00242649	ife-4	Lm433
EVM0003458	175.54	-0.620258	0.230434	-2.6917	0.00710893	0.0463795	zhp-4	Lm433
EVM0017023	271.419	-0.620397	0.207287	-2.99294	0.00276306	0.0225122	syx-16	Lm433
EVM0006876	254.946	-0.620898	0.209563	-2.96282	0.00304831	0.0243056	NA	Lm433
EVM0016990	334.348	-0.621389	0.201647	-3.08157	0.00205914	0.0181721	NA	Lm433
EVM0005841	475.651	-0.621391	0.178909	-3.47322	0.000514247	0.00608155	tag-290	Lm433
EVM0015536	396.496	-0.622135	0.186817	-3.33018	0.000867908	0.0092754	mcm-6	Lm433
EVM0006660	3054.82	-0.623405	0.160153	-3.89257	9.91899e-05	0.00165017	abcf-2	Lm433
EVM0006231	223.694	-0.623915	0.20743	-3.00784	0.00263112	0.021754	NA	Lm433
EVM0008481	180.126	-0.624749	0.219184	-2.85034	0.00436723	0.031766	NA	Lm433
EVM0005127	312.682	-0.625103	0.192709	-3.24377	0.0011796	0.0118936	ttb-1	Lm433
EVM0017577	312.288	-0.626846	0.186203	-3.36647	0.000761364	0.0083391	ZK1236.1	Lm433
EVM0009698	31987.2	-0.627631	0.164558	-3.81404	0.000136715	0.00211977	ubq-2	Lm433
EVM0002795	2765.79	-0.62789	0.20433	-3.07293	0.00211971	0.0185076	snr-6	Lm433
EVM0013684	34669	-0.627905	0.157845	-3.978	6.94988e-05	0.0012418	rps-7	Lm433
EVM0002623	189.208	-0.627928	0.235467	-2.66674	0.00765912	0.0488556	pgp-10	Lm433
EVM0013251	485.916	-0.628185	0.194139	-3.23575	0.00121322	0.0121727	mrpl-10	Lm433
EVM0009199	917.049	-0.628756	0.169418	-3.71128	0.000206215	0.00294857	pwp-1	Lm433
EVM0011321	271.177	-0.631286	0.233038	-2.70893	0.00674997	0.0445032	F56C11.3	Lm433
EVM0005360	229.783	-0.631341	0.207693	-3.03977	0.00236756	0.0201849	sco-1	Lm433
EVM0003166	510.633	-0.63208	0.211885	-2.98313	0.00285316	0.0230846	C15H9.4	Lm433
EVM0008608	800.501	-0.632735	0.177907	-3.55654	0.000375767	0.00467752	nra-2	Lm433
EVM0001167	374.129	-0.633521	0.202938	-3.12174	0.00179785	0.0163587	Y73F8A.27	Lm433
EVM0006137	652.838	-0.633587	0.184625	-3.43175	0.000599696	0.00684232	Y49F6B.2	Lm433
EVM0009307	240.236	-0.634011	0.223124	-2.84151	0.00449001	0.0324583	NA	Lm433
EVM0014944	13861.1	-0.634062	0.162822	-3.89421	9.85182e-05	0.00164567	vig-1	Lm433
EVM0006828	238.313	-0.634335	0.204839	-3.09675	0.00195657	0.0174293	crls-1	Lm433
EVM0011336	176.369	-0.634876	0.215394	-2.94751	0.00320348	0.0251679	clpp-1	Lm433
EVM0000302	22562.8	-0.635045	0.164587	-3.85842	0.000114124	0.00183657	rps-9	Lm433
EVM0013274	204.555	-0.635369	0.214505	-2.96203	0.0030562	0.0243527	NA	Lm433
EVM0015895	2024.78	-0.635426	0.222048	-2.86166	0.00421431	0.0310487	anc-1	Lm433
EVM0016780	31264.1	-0.635492	0.170609	-3.72485	0.000195431	0.00281289	rpl-26	Lm433
EVM0015929	1532.06	-0.635678	0.153769	-4.13398	3.5653e-05	0.000747741	pas-4	Lm433
EVM0000208	2867.09	-0.636194	0.182989	-3.47668	0.000507661	0.00602683	NA	Lm433
EVM0015038	2051.72	-0.636232	0.173241	-3.67252	0.000240171	0.00332592	pmt-2	Lm433
EVM0006446	917.859	-0.637026	0.167782	-3.79675	0.000146604	0.00224483	pro-2	Lm433
EVM0008944	333.21	-0.637861	0.237619	-2.68438	0.00726636	0.0471457	wdr-12	Lm433
EVM0014045	2892.61	-0.639057	0.150511	-4.24592	2.17694e-05	0.00049356	NA	Lm433
EVM0006055	536.293	-0.639355	0.19192	-3.33137	0.000864206	0.00925957	eif-2beta	Lm433
EVM0001049	435.706	-0.639435	0.209473	-3.05259	0.00226876	0.019539	ZK1127.5	Lm433
EVM0000823	285.065	-0.639448	0.233758	-2.73551	0.00622829	0.0419685	emg-1	Lm433
EVM0013828	493.911	-0.639704	0.189519	-3.3754	0.000737085	0.00813105	mrpl-41	Lm433
EVM0012392	348.968	-0.639888	0.192149	-3.33017	0.000867944	0.0092754	ddx-52	Lm433
EVM0008079	1650.62	-0.63996	0.153023	-4.18213	2.88792e-05	0.000625937	NA	Lm433
EVM0000991	272.605	-0.640291	0.204493	-3.13112	0.00174142	0.0159632	col-164	Lm433
EVM0015092	7160.31	-0.640592	0.224166	-2.85766	0.00426773	0.0313111	C24D10.6	Lm433
EVM0015502	781.384	-0.641656	0.167058	-3.84092	0.000122573	0.00194209	hmg-4	Lm433
EVM0006362	8847.29	-0.642133	0.147633	-4.34951	1.36443e-05	0.000336583	adk-1	Lm433
EVM0002590	661.824	-0.642346	0.180693	-3.55489	0.00037813	0.00469744	C24G6.8	Lm433
EVM0006340	908.863	-0.644365	0.169037	-3.81199	0.000137855	0.00213475	NA	Lm433
EVM0008313	931.581	-0.644831	0.183172	-3.52036	0.00043096	0.00523746	gcsh-2	Lm433
EVM0004607	379.184	-0.646235	0.197685	-3.26901	0.00107923	0.0110905	dnj-10	Lm433
EVM0012187	652.672	-0.647107	0.210206	-3.07845	0.00208083	0.0182979	dnj-21	Lm433
EVM0001954	38441.8	-0.647593	0.167331	-3.87014	0.000108773	0.00177235	rps-23	Lm433
EVM0007918	482.799	-0.647649	0.222024	-2.91702	0.0035339	0.0269386	T23G11.11	Lm433
EVM0016867	200.789	-0.649054	0.217119	-2.98939	0.00279537	0.0227154	NA	Lm433
EVM0009253	328.651	-0.649314	0.212746	-3.05206	0.00227275	0.0195526	T10B5.3	Lm433
EVM0013530	1323.88	-0.649573	0.155116	-4.18767	2.81836e-05	0.000613018	mrpl-45	Lm433
EVM0012225	475.892	-0.650529	0.175781	-3.70079	0.000214933	0.00302404	prp-4	Lm433
EVM0006100	232.005	-0.650773	0.239701	-2.71494	0.00662884	0.0438751	NA	Lm433
EVM0012498	399.738	-0.650861	0.202174	-3.21931	0.001285	0.0127302	C16C10.4	Lm433
EVM0002933	488.529	-0.650996	0.18802	-3.46237	0.000535435	0.00627784	NA	Lm433
EVM0005886	1223.71	-0.65117	0.161707	-4.02684	5.65314e-05	0.0010593	nsun-2	Lm433
EVM0011377	318.813	-0.651624	0.209207	-3.11473	0.00184112	0.0166295	NA	Lm433
EVM0002240	1026.17	-0.652218	0.162101	-4.02353	5.73315e-05	0.00106941	NA	Lm433
EVM0002896	655.83	-0.653083	0.175271	-3.72614	0.000194433	0.00280618	metl-13	Lm433
EVM0014981	1604.97	-0.65361	0.175749	-3.71899	0.000200019	0.00286662	ndub-3	Lm433
EVM0012697	127.957	-0.654036	0.245729	-2.66161	0.0077767	0.0493754	nmad-1	Lm433
EVM0017247	2062.39	-0.655691	0.202277	-3.24155	0.00118882	0.0119669	vbh-1	Lm433
EVM0014039	313.788	-0.656207	0.197033	-3.33044	0.000867077	0.0092754	R74.7	Lm433
EVM0014444	27062.1	-0.656246	0.162664	-4.03436	5.47523e-05	0.00103067	iff-1	Lm433
EVM0015506	380.399	-0.657133	0.184191	-3.56767	0.000360166	0.00451989	best-13	Lm433
EVM0010034	12216.3	-0.657198	0.168866	-3.89183	9.94908e-05	0.00165294	NA	Lm433
EVM0014191	184.197	-0.657536	0.2229	-2.94992	0.0031786	0.0250203	T26A5.8	Lm433
EVM0000187	439.406	-0.657906	0.1808	-3.63886	0.000273852	0.00369266	NA	Lm433
EVM0013573	292.635	-0.658348	0.193626	-3.4001	0.000673612	0.00753895	mtcu-2	Lm433
EVM0015509	1594.97	-0.65837	0.171535	-3.83811	0.000123986	0.00196194	NA	Lm433
EVM0005303	249.981	-0.658578	0.199274	-3.30488	0.000950163	0.00998077	C47E8.4	Lm433
EVM0010487	110340	-0.658603	0.176823	-3.72465	0.000195584	0.00281289	rps-25	Lm433
EVM0009404	291.502	-0.660372	0.207667	-3.17997	0.00147292	0.0141756	cyn-13	Lm433
EVM0009949	49105.7	-0.660864	0.173838	-3.8016	0.000143762	0.0022068	rpl-23	Lm433
EVM0008075	418.632	-0.660885	0.185062	-3.57116	0.000355399	0.00449212	Y37D8A.2	Lm433
EVM0015582	2558.3	-0.66105	0.235196	-2.81063	0.0049444	0.0350434	epg-4	Lm433
EVM0001517	241.556	-0.661859	0.231575	-2.85808	0.00426215	0.0313075	Y52B11A.10	Lm433
EVM0011113	909.736	-0.662097	0.172226	-3.84435	0.000120872	0.00192007	mrps-18.C	Lm433
EVM0004723	453.407	-0.662226	0.237729	-2.78563	0.00534236	0.0372212	NA	Lm433
EVM0014575	710.336	-0.66398	0.172375	-3.85195	0.000117181	0.0018711	ccdc-47	Lm433
EVM0001917	186.711	-0.664119	0.213254	-3.11422	0.00184433	0.0166463	gst-13	Lm433
EVM0004313	14179.7	-0.666156	0.158212	-4.21052	2.54789e-05	0.000565173	idh-1	Lm433
EVM0003974	212.186	-0.666325	0.215972	-3.08524	0.00203388	0.0180008	evl-18	Lm433
EVM0001331	464.701	-0.668141	0.227364	-2.93865	0.00329648	0.0256367	let-355	Lm433
EVM0015358	29169.9	-0.6693	0.169002	-3.9603	7.48558e-05	0.00132406	rps-5	Lm433
EVM0014097	493.402	-0.669865	0.214887	-3.11729	0.00182521	0.0165222	Y92H12BL.1	Lm433
EVM0008138	411.236	-0.670545	0.209367	-3.20273	0.0013613	0.0133113	NA	Lm433
EVM0015071	233.35	-0.671415	0.204921	-3.27646	0.00105116	0.0108473	NA	Lm433
EVM0014622	136.484	-0.67159	0.241581	-2.77998	0.00543626	0.0376986	Y7A5A.1	Lm433
EVM0013979	1647.04	-0.671972	0.171808	-3.91117	9.18502e-05	0.00155753	K07E1.1	Lm433
EVM0004069	607.142	-0.672511	0.202316	-3.32407	0.000887142	0.00944775	mpc-1	Lm433
EVM0010888	2652.2	-0.672865	0.171007	-3.93472	8.3294e-05	0.00143618	idh-2	Lm433
EVM0001268	164.621	-0.673554	0.233575	-2.88367	0.00393067	0.0293276	NA	Lm433
EVM0011361	6812.3	-0.673606	0.160784	-4.1895	2.79572e-05	0.00060917	rpl-33	Lm433
EVM0002670	289.518	-0.673986	0.195382	-3.44959	0.000561446	0.00650844	gld-1	Lm433
EVM0012688	799.605	-0.674159	0.194824	-3.46034	0.000539496	0.00631344	NA	Lm433
EVM0005548	44858	-0.674234	0.151495	-4.45055	8.56526e-06	0.000231752	rpl-13	Lm433
EVM0012294	1010.1	-0.674393	0.17844	-3.77938	0.000157216	0.00237775	mrpl-39	Lm433
EVM0014662	248.8	-0.675065	0.201873	-3.34401	0.000825759	0.00893315	pxn-1	Lm433
EVM0002593	4258.13	-0.675121	0.16183	-4.17179	3.02221e-05	0.000647067	eif-2alpha	Lm433
EVM0003570	637.811	-0.675349	0.186561	-3.61999	0.000294616	0.00390166	NA	Lm433
EVM0013022	3685.11	-0.675515	0.161608	-4.17996	2.91563e-05	0.000630832	elo-2	Lm433
EVM0003022	3538.23	-0.675906	0.164425	-4.11071	3.94437e-05	0.000811382	tni-4	Lm433
EVM0006748	2830.38	-0.676156	0.185026	-3.65439	0.000257792	0.00352239	ruvb-2	Lm433
EVM0000508	1758.49	-0.676301	0.161939	-4.17627	2.96326e-05	0.000637774	ife-1	Lm433
EVM0015357	1446.17	-0.676617	0.161381	-4.19268	2.75677e-05	0.000602008	pas-2	Lm433
EVM0002268	231.466	-0.676764	0.230398	-2.93737	0.00331014	0.0256821	F29A7.6	Lm433
EVM0008169	792.894	-0.676935	0.173582	-3.8998	9.62715e-05	0.00162134	H35B03.2	Lm433
EVM0003334	120.958	-0.677052	0.25452	-2.66011	0.0078115	0.0494943	NA	Lm433
EVM0017553	292.586	-0.677222	0.211132	-3.20757	0.0013386	0.0131521	NA	Lm433
EVM0012390	517.252	-0.677354	0.193993	-3.49165	0.000480044	0.00575446	NA	Lm433
EVM0009434	182.509	-0.677466	0.241523	-2.80497	0.00503208	0.0355014	T26E3.4	Lm433
EVM0015913	2275.38	-0.677905	0.184059	-3.68309	0.00023042	0.00321987	NA	Lm433
EVM0015090	49227.4	-0.678845	0.161499	-4.20339	2.62946e-05	0.000579092	rpl-10	Lm433
EVM0011572	1018.04	-0.67965	0.179962	-3.77662	0.000158968	0.00239836	iars-1	Lm433
EVM0006640	660.141	-0.679711	0.181113	-3.75297	0.000174753	0.00258852	F35C12.7	Lm433
EVM0003592	225.592	-0.680471	0.215593	-3.15628	0.00159796	0.014988	cdl-1	Lm433
EVM0004141	2074.03	-0.681418	0.173456	-3.92848	8.54832e-05	0.00146981	garr-1	Lm433
EVM0004057	1267.3	-0.68206	0.16681	-4.08884	4.3354e-05	0.000866446	F08F3.4	Lm433
EVM0008618	527.191	-0.682127	0.190911	-3.57301	0.000352903	0.00447896	cox-11	Lm433
EVM0014776	215.73	-0.682252	0.218001	-3.12958	0.00175058	0.0160233	cdc-37	Lm433
EVM0001736	168.351	-0.683299	0.226599	-3.01546	0.00256591	0.0214162	NA	Lm433
EVM0016165	11418	-0.683567	0.151205	-4.5208	6.16064e-06	0.000179299	crt-1	Lm433
EVM0001259	10294.5	-0.684262	0.201388	-3.39773	0.000679466	0.00757918	NA	Lm433
EVM0007620	524.03	-0.684409	0.189526	-3.61116	0.000304828	0.00400505	cisd-3.1	Lm433
EVM0014317	546.924	-0.685432	0.248512	-2.75814	0.00581312	0.0397585	NA	Lm433
EVM0016804	3335.65	-0.685458	0.204789	-3.34714	0.000816492	0.00884066	rsp-8	Lm433
EVM0012492	133.218	-0.685617	0.246991	-2.77588	0.00550524	0.0380118	lon-8	Lm433
EVM0001192	25732.7	-0.685633	0.172096	-3.98401	6.77617e-05	0.00121783	far-1	Lm433
EVM0004595	736.701	-0.686027	0.190101	-3.60876	0.000307668	0.00403376	NA	Lm433
EVM0017290	31244.6	-0.686045	0.162664	-4.21756	2.46958e-05	0.000551778	rps-15	Lm433
EVM0014433	576.89	-0.686171	0.172351	-3.98123	6.85591e-05	0.00122858	lonp-1	Lm433
EVM0001678	32987.4	-0.686454	0.162641	-4.22068	2.4357e-05	0.000546192	rpl-32	Lm433
EVM0015544	419.12	-0.688283	0.201953	-3.40814	0.000654074	0.00733361	NA	Lm433
EVM0012969	1376.7	-0.689441	0.16994	-4.05696	4.97159e-05	0.000960835	K12H4.3	Lm433
EVM0015305	293.353	-0.689779	0.231496	-2.97966	0.00288566	0.0232776	ltah-1.2	Lm433
EVM0011271	551.118	-0.690108	0.224492	-3.07409	0.00211149	0.018462	hrpf-1	Lm433
EVM0011865	6542.53	-0.690186	0.16809	-4.10605	4.02478e-05	0.000823074	ddx-17	Lm433
EVM0015614	1310.41	-0.690331	0.172442	-4.00326	6.24761e-05	0.00114798	eif-2A	Lm433
EVM0002014	1391.51	-0.691992	0.18457	-3.74921	0.000177391	0.00261628	rpc-2	Lm433
EVM0009601	27789	-0.693399	0.164374	-4.21843	2.46014e-05	0.00055067	rpl-1	Lm433
EVM0006589	3718.36	-0.693561	0.163784	-4.23461	2.28948e-05	0.00051528	timm-23	Lm433
EVM0007786	2591.64	-0.693697	0.19151	-3.62226	0.000292045	0.00388688	mrpl-12	Lm433
EVM0015977	48810.1	-0.694965	0.171084	-4.06213	4.86261e-05	0.000947208	rps-18	Lm433
EVM0000365	990.422	-0.695471	0.182318	-3.81462	0.000136395	0.00211936	NA	Lm433
EVM0016892	119.828	-0.695889	0.254257	-2.73695	0.00620119	0.0418139	NA	Lm433
EVM0017033	224.657	-0.696074	0.229574	-3.03202	0.00242921	0.0205117	NA	Lm433
EVM0014782	1956.06	-0.696167	0.19225	-3.62115	0.000293295	0.00389509	F10E7.5	Lm433
EVM0003942	611.132	-0.696393	0.198459	-3.509	0.000449791	0.00543413	thoc-7	Lm433
EVM0001710	265.687	-0.697527	0.223789	-3.1169	0.00182765	0.0165321	NA	Lm433
EVM0005031	805.87	-0.697681	0.184911	-3.77307	0.000161249	0.00242649	trm-2A	Lm433
EVM0004943	286.513	-0.697873	0.195081	-3.57735	0.000347099	0.00442349	NA	Lm433
EVM0016498	155.75	-0.698644	0.246726	-2.83166	0.0046307	0.03328	xpf-1	Lm433
EVM0002684	710.441	-0.698688	0.168758	-4.14017	3.47043e-05	0.000731583	eif-2Balpha	Lm433
EVM0009476	1804.86	-0.699309	0.179486	-3.89616	9.77279e-05	0.00164061	pah-1	Lm433
EVM0012868	1710.12	-0.700611	0.184032	-3.807	0.000140661	0.00217002	F10D7.3	Lm433
EVM0007955	800.099	-0.700771	0.167847	-4.17506	2.9791e-05	0.00063895	Y71F9B.6	Lm433
EVM0017555	877.626	-0.700995	0.161581	-4.33834	1.43564e-05	0.000349983	car-1	Lm433
EVM0004233	321.185	-0.701279	0.205746	-3.40847	0.000653286	0.00733145	Y71F9AL.1	Lm433
EVM0012096	116.802	-0.701682	0.250039	-2.80629	0.00501162	0.0353827	thk-1	Lm433
EVM0004199	347.384	-0.701904	0.192463	-3.64695	0.000265372	0.00361393	NA	Lm433
EVM0005216	45974.5	-0.702753	0.158558	-4.43214	9.33009e-06	0.000247549	rpl-2	Lm433
EVM0005478	125.514	-0.703017	0.2375	-2.96007	0.00307574	0.0244316	sqv-8	Lm433
EVM0014755	336.141	-0.703516	0.196035	-3.58873	0.000332294	0.00427468	mrps-22	Lm433
EVM0008070	275.947	-0.703952	0.202459	-3.47701	0.000507045	0.00602532	NA	Lm433
EVM0008369	164.179	-0.704938	0.225972	-3.11959	0.00181105	0.0164303	NA	Lm433
EVM0007029	429.899	-0.705599	0.179666	-3.92727	8.59146e-05	0.00147517	rpn-9	Lm433
EVM0012466	417.416	-0.705787	0.188654	-3.74117	0.000183166	0.00268128	NA	Lm433
EVM0008037	1739.53	-0.705957	0.165624	-4.26241	2.02233e-05	0.000464495	eif-2beta	Lm433
EVM0013335	54291.6	-0.706479	0.165919	-4.25798	2.06281e-05	0.00047203	rpl-15	Lm433
EVM0006301	870.728	-0.706509	0.166726	-4.23754	2.25978e-05	0.000509526	ZK856.11	Lm433
EVM0015552	493.193	-0.708045	0.185467	-3.81764	0.000134733	0.00209823	cyn-15	Lm433
EVM0014140	755.947	-0.709071	0.191026	-3.7119	0.000205706	0.00294471	NA	Lm433
EVM0008977	3078.15	-0.709073	0.158268	-4.48019	7.4576e-06	0.000208187	mel-32	Lm433
EVM0014133	474.179	-0.709705	0.17793	-3.98867	6.64451e-05	0.00119767	ZK418.5	Lm433
EVM0006064	2011.91	-0.710492	0.212705	-3.34026	0.000836985	0.00901498	sec-61.B	Lm433
EVM0009157	531.422	-0.710588	0.197709	-3.59412	0.000325496	0.0042156	NA	Lm433
EVM0011120	1002.1	-0.710918	0.162656	-4.37068	1.23863e-05	0.00031105	pabp-2	Lm433
EVM0016783	2623.64	-0.711334	0.163559	-4.3491	1.367e-05	0.000336583	gtf-2A2	Lm433
EVM0006219	714.915	-0.711679	0.249527	-2.85212	0.00434289	0.0317112	aatf-1	Lm433
EVM0014414	1088.53	-0.712352	0.162882	-4.37341	1.2232e-05	0.000309228	Y71H2AM.11	Lm433
EVM0008951	2643.21	-0.712378	0.149201	-4.77461	1.80059e-06	6.5006e-05	NA	Lm433
EVM0011351	1368.27	-0.712911	0.197486	-3.60993	0.000306275	0.00401978	M142.8	Lm433
EVM0006424	410.411	-0.712992	0.199673	-3.57081	0.000355883	0.00449362	NA	Lm433
EVM0011189	1448.71	-0.713445	0.197551	-3.61144	0.000304501	0.00400504	pro-1	Lm433
EVM0011580	1874	-0.714761	0.175675	-4.06865	4.72855e-05	0.000924019	haf-4	Lm433
EVM0009095	2175.67	-0.715726	0.16275	-4.3977	1.09403e-05	0.000282954	eif-3.G	Lm433
EVM0015227	266.344	-0.715967	0.193432	-3.70139	0.000214421	0.00302376	C44B7.11	Lm433
EVM0013233	220.663	-0.716619	0.248555	-2.88314	0.00393729	0.0293592	NA	Lm433
EVM0009291	841.967	-0.716723	0.236022	-3.03668	0.00239198	0.0203619	daf-31	Lm433
EVM0000717	29306	-0.718222	0.162829	-4.41091	1.02938e-05	0.000269153	rpl-16	Lm433
EVM0005514	496.632	-0.718253	0.176974	-4.05851	4.93859e-05	0.000957464	NA	Lm433
EVM0002164	400.535	-0.71851	0.235368	-3.05271	0.00226786	0.019539	suf-1	Lm433
EVM0000517	8720.58	-0.718698	0.224569	-3.20034	0.00137266	0.0134117	Y48A6B.3	Lm433
EVM0009950	407.697	-0.719179	0.208285	-3.45285	0.000554691	0.00644835	bud-31	Lm433
EVM0007389	880.315	-0.719363	0.174269	-4.12788	3.66116e-05	0.000765239	rpn-5	Lm433
EVM0010923	1151.66	-0.719778	0.221438	-3.25048	0.00115211	0.0116812	baf-1	Lm433
EVM0005207	1141.19	-0.719938	0.176316	-4.08323	4.44131e-05	0.000883311	rmd-2	Lm433
EVM0003749	245.252	-0.720632	0.214422	-3.36081	0.000777133	0.00847412	NA	Lm433
EVM0012451	115.864	-0.720724	0.268664	-2.68262	0.00730475	0.0472812	cdc-7	Lm433
EVM0011736	174.899	-0.720814	0.218373	-3.30084	0.000963955	0.0100998	NA	Lm433
EVM0013126	29475.9	-0.72209	0.156112	-4.62546	3.73767e-06	0.000117684	rpl-17	Lm433
EVM0009205	98859.8	-0.722092	0.181346	-3.98185	6.83823e-05	0.00122719	Y37E3.8	Lm433
EVM0011911	1254.95	-0.722164	0.166757	-4.33064	1.48674e-05	0.0003603	fars-1	Lm433
EVM0016017	457.912	-0.723967	0.176951	-4.09133	4.28898e-05	0.000859962	F52C12.6	Lm433
EVM0014083	1334.58	-0.72436	0.166868	-4.34092	1.41891e-05	0.000347971	NA	Lm433
EVM0007856	920.362	-0.725311	0.164149	-4.41862	9.93352e-06	0.00026075	prx-19	Lm433
EVM0003682	372.529	-0.725766	0.201938	-3.59399	0.000325646	0.0042156	pqn-87	Lm433
EVM0016746	944.278	-0.726421	0.232908	-3.11892	0.00181518	0.0164435	NA	Lm433
EVM0001365	1645.77	-0.72651	0.179433	-4.04893	5.14531e-05	0.000985195	eif-3.L	Lm433
EVM0005579	5286.35	-0.726654	0.18713	-3.88315	0.000103113	0.00170164	tkt-1	Lm433
EVM0010078	136.831	-0.727132	0.237657	-3.05959	0.0022164	0.0192562	B0035.15	Lm433
EVM0007313	41166.5	-0.727167	0.156222	-4.6547	3.24455e-06	0.000104292	rpl-4	Lm433
EVM0013845	821.195	-0.727302	0.18812	-3.86615	0.000110567	0.00178888	NA	Lm433
EVM0003305	1700.39	-0.727442	0.175073	-4.15508	3.2517e-05	0.000690201	snrp-40.1	Lm433
EVM0013077	363.127	-0.727492	0.232867	-3.12406	0.00178373	0.0162884	NA	Lm433
EVM0013120	997.139	-0.727516	0.172864	-4.20861	2.56947e-05	0.000568935	plrg-1	Lm433
EVM0013887	1821.99	-0.727552	0.241706	-3.01007	0.00261187	0.0216676	elo-3	Lm433
EVM0011062	395.699	-0.72784	0.198262	-3.67111	0.000241502	0.00334059	NA	Lm433
EVM0003284	395.498	-0.727933	0.1981	-3.67457	0.000238251	0.00330677	NA	Lm433
EVM0009485	522.293	-0.728555	0.226692	-3.21385	0.00130966	0.0129193	sur-5	Lm433
EVM0014062	4579.27	-0.729582	0.192701	-3.78608	0.000153044	0.00232607	cha-1	Lm433
EVM0001422	146.318	-0.730446	0.246178	-2.96714	0.00300581	0.0240289	let-268	Lm433
EVM0014740	250.192	-0.730552	0.226965	-3.21879	0.00128731	0.0127302	NA	Lm433
EVM0010064	4125.1	-0.731431	0.155655	-4.69905	2.61369e-06	8.91334e-05	cct-6	Lm433
EVM0005921	412.414	-0.731943	0.18216	-4.01814	5.86601e-05	0.00108924	NA	Lm433
EVM0009466	426.372	-0.732314	0.179819	-4.0725	4.65111e-05	0.000916157	pas-7	Lm433
EVM0001073	1730.83	-0.732417	0.177824	-4.11878	3.80889e-05	0.000792082	lpd-6	Lm433
EVM0009447	975.065	-0.732696	0.160936	-4.55272	5.29569e-06	0.000159402	puf-12	Lm433
EVM0000846	417.663	-0.73274	0.213887	-3.42582	0.000612938	0.00696115	NA	Lm433
EVM0012924	227.245	-0.732819	0.23077	-3.17553	0.00149561	0.0142732	T07F12.2	Lm433
EVM0013991	1142.49	-0.73313	0.166897	-4.39271	1.11944e-05	0.00028892	F36A2.3	Lm433
EVM0015236	752.47	-0.733451	0.215992	-3.39573	0.000684456	0.00762565	F10E9.4	Lm433
EVM0011897	262.701	-0.73373	0.221846	-3.30739	0.000941713	0.00990892	pus-1	Lm433
EVM0000987	183.712	-0.734625	0.257944	-2.848	0.00439943	0.0319347	NA	Lm433
EVM0013645	60575.1	-0.735057	0.168715	-4.35681	1.31974e-05	0.000327566	rpl-11.2	Lm433
EVM0000861	9539.67	-0.735062	0.171978	-4.27417	1.91847e-05	0.000446469	pst-2	Lm433
EVM0013825	754.585	-0.737991	0.18014	-4.09677	4.18955e-05	0.000849652	mrpl-16	Lm433
EVM0004323	683.58	-0.738135	0.191384	-3.85684	0.000114863	0.00183885	mrpl-34	Lm433
EVM0009848	1446	-0.738605	0.221008	-3.34198	0.000831817	0.00898289	NA	Lm433
EVM0007626	1554.92	-0.738677	0.224646	-3.28818	0.00100836	0.0104671	NA	Lm433
EVM0009556	219.423	-0.739432	0.203179	-3.6393	0.000273377	0.00369029	div-1	Lm433
EVM0000844	1589.7	-0.739743	0.161159	-4.59016	4.42913e-06	0.000137348	Y111B2A.12	Lm433
EVM0003320	1854.29	-0.739948	0.180939	-4.08948	4.32338e-05	0.000865449	hprt-1	Lm433
EVM0010781	5956.14	-0.740327	0.185079	-4.00007	6.33248e-05	0.00116011	T24B8.3	Lm433
EVM0000753	279.23	-0.741443	0.200365	-3.70046	0.000215211	0.0030245	Y17G7B.12	Lm433
EVM0012710	4431.7	-0.741764	0.161779	-4.58506	4.5386e-06	0.000140037	NA	Lm433
EVM0016364	595.482	-0.74232	0.217576	-3.41177	0.000645423	0.00726308	prx-2	Lm433
EVM0002994	183.56	-0.742653	0.239182	-3.10497	0.00190297	0.0170503	hpl-2	Lm433
EVM0000524	2186.25	-0.742745	0.170333	-4.36054	1.29743e-05	0.000323334	eif-3.D	Lm433
EVM0012085	142.893	-0.746026	0.239622	-3.11335	0.00184977	0.0166832	NA	Lm433
EVM0011857	905.089	-0.746265	0.181935	-4.10182	4.09905e-05	0.000835486	emr-1	Lm433
EVM0009990	3797.95	-0.746479	0.155589	-4.79777	1.60441e-06	5.94938e-05	eif-3.H	Lm433
EVM0007688	6348.66	-0.746821	0.202562	-3.68688	0.000227017	0.00317592	T28D6.3	Lm433
EVM0002677	95.4225	-0.747352	0.26367	-2.83442	0.00459085	0.0330708	NA	Lm433
EVM0012573	2599.14	-0.748538	0.155948	-4.79993	1.5872e-06	5.90334e-05	lpd-7	Lm433
EVM0003329	601.592	-0.749704	0.175661	-4.2679	1.97324e-05	0.000455976	NA	Lm433
EVM0015166	410.103	-0.749734	0.198413	-3.77866	0.000157676	0.00238177	copz-1	Lm433
EVM0008992	1530.35	-0.751398	0.170615	-4.40405	1.06246e-05	0.000275949	C18A3.3	Lm433
EVM0004096	583.395	-0.751865	0.200353	-3.7527	0.000174937	0.00258852	NA	Lm433
EVM0008685	613.412	-0.75253	0.184939	-4.06908	4.71991e-05	0.000924019	K07F5.14	Lm433
EVM0017195	117.873	-0.752763	0.25336	-2.97112	0.00296716	0.0237972	NA	Lm433
EVM0014551	167.153	-0.753412	0.227285	-3.31483	0.000916977	0.00970671	rpt-4	Lm433
EVM0002356	297.183	-0.754451	0.201451	-3.74509	0.000180326	0.00264915	ubh-3	Lm433
EVM0014055	1810.41	-0.75477	0.166453	-4.53442	5.77617e-06	0.000170338	NA	Lm433
EVM0000476	110.327	-0.754958	0.264021	-2.85946	0.0042436	0.0312324	NA	Lm433
EVM0006318	1956.08	-0.755843	0.194057	-3.89495	9.82206e-05	0.00164293	snr-4	Lm433
EVM0008298	163.021	-0.756681	0.251538	-3.00821	0.00262789	0.0217419	glt-6	Lm433
EVM0014379	933.571	-0.757157	0.162509	-4.65918	3.1747e-06	0.000103123	gst-13	Lm433
EVM0006112	253.445	-0.75728	0.196848	-3.84703	0.00011956	0.00190169	NA	Lm433
EVM0006174	113.364	-0.758155	0.278566	-2.72163	0.00649604	0.043339	NA	Lm433
EVM0003114	1081.73	-0.759459	0.222213	-3.41771	0.000631509	0.00713257	NA	Lm433
EVM0004329	261.181	-0.759548	0.218164	-3.48154	0.000498539	0.00593845	dph-1	Lm433
EVM0009624	1592.43	-0.75975	0.215343	-3.5281	0.000418555	0.0051272	C54D10.10	Lm433
EVM0004983	543.749	-0.760722	0.193525	-3.93087	8.46389e-05	0.00145733	ent-4	Lm433
EVM0004054	142.713	-0.760764	0.250572	-3.03611	0.00239654	0.0203619	NA	Lm433
EVM0006115	3896.85	-0.761657	0.267224	-2.85025	0.00436844	0.031766	NA	Lm433
EVM0006011	919.967	-0.762972	0.167101	-4.56593	4.97293e-06	0.000150792	K07E1.1	Lm433
EVM0004369	95.9649	-0.763144	0.270087	-2.82555	0.00471989	0.0337241	rhr-2	Lm433
EVM0004046	4477.5	-0.76329	0.19623	-3.88978	0.000100335	0.00166472	unc-17	Lm433
EVM0008982	119.378	-0.764271	0.259565	-2.94443	0.00323551	0.0253065	NA	Lm433
EVM0008538	218.199	-0.765008	0.212766	-3.59553	0.000323727	0.00419959	mtr-4	Lm433
EVM0007882	822.063	-0.765439	0.216887	-3.52921	0.00041681	0.0051109	NA	Lm433
EVM0010380	848.542	-0.766579	0.168504	-4.54932	5.38193e-06	0.000161209	msp-113	Lm433
EVM0010380	848.542	-0.766579	0.168504	-4.54932	5.38193e-06	0.000161209	msp-142	Lm433
EVM0010380	848.542	-0.766579	0.168504	-4.54932	5.38193e-06	0.000161209	msp-19	Lm433
EVM0010380	848.542	-0.766579	0.168504	-4.54932	5.38193e-06	0.000161209	msp-31	Lm433
EVM0010380	848.542	-0.766579	0.168504	-4.54932	5.38193e-06	0.000161209	msp-40	Lm433
EVM0010380	848.542	-0.766579	0.168504	-4.54932	5.38193e-06	0.000161209	msp-45	Lm433
EVM0010380	848.542	-0.766579	0.168504	-4.54932	5.38193e-06	0.000161209	msp-50	Lm433
EVM0010380	848.542	-0.766579	0.168504	-4.54932	5.38193e-06	0.000161209	msp-51	Lm433
EVM0010380	848.542	-0.766579	0.168504	-4.54932	5.38193e-06	0.000161209	msp-53	Lm433
EVM0010380	848.542	-0.766579	0.168504	-4.54932	5.38193e-06	0.000161209	msp-59	Lm433
EVM0010380	848.542	-0.766579	0.168504	-4.54932	5.38193e-06	0.000161209	msp-64	Lm433
EVM0010380	848.542	-0.766579	0.168504	-4.54932	5.38193e-06	0.000161209	msp-65	Lm433
EVM0010380	848.542	-0.766579	0.168504	-4.54932	5.38193e-06	0.000161209	msp-81	Lm433
EVM0013659	609.891	-0.766597	0.174927	-4.38238	1.1739e-05	0.000299833	C04F5.8	Lm433
EVM0010966	2999.07	-0.767187	0.215757	-3.55579	0.000376844	0.00468619	rpac-19	Lm433
EVM0016043	551.726	-0.767198	0.180724	-4.24513	2.18471e-05	0.000494412	C24D10.49	Lm433
EVM0001581	158.891	-0.768286	0.224413	-3.42354	0.000618106	0.00701336	NA	Lm433
EVM0012458	3286.98	-0.768812	0.163373	-4.70587	2.52786e-06	8.66865e-05	NA	Lm433
EVM0003106	5956.8	-0.769694	0.162156	-4.74661	2.0685e-06	7.25508e-05	NA	Lm433
EVM0016161	196.984	-0.770904	0.224701	-3.4308	0.000601811	0.00685167	C01B10.3	Lm433
EVM0017121	531.75	-0.771224	0.191078	-4.03618	5.43279e-05	0.00102581	NA	Lm433
EVM0009482	2622.51	-0.772682	0.164241	-4.70455	2.54422e-06	8.70051e-05	mlp-1	Lm433
EVM0007870	178.072	-0.774327	0.222276	-3.48363	0.00049467	0.0059159	algn-10	Lm433
EVM0004392	305.014	-0.774911	0.231804	-3.34296	0.000828909	0.00895935	C23H4.8	Lm433
EVM0014580	1367.73	-0.77616	0.188067	-4.12704	3.67465e-05	0.000766755	NA	Lm433
EVM0010512	866.21	-0.777079	0.271928	-2.85766	0.00426772	0.0313111	C49H3.3	Lm433
EVM0005660	915.01	-0.778312	0.160581	-4.84685	1.25435e-06	4.87139e-05	C28H8.3	Lm433
EVM0000705	236.513	-0.77832	0.215919	-3.60469	0.000312524	0.00408004	npp-19	Lm433
EVM0005904	1028.48	-0.778584	0.181729	-4.28431	1.8331e-05	0.000430674	eif-3.I	Lm433
EVM0004091	809.571	-0.779371	0.201487	-3.86809	0.00010969	0.00178388	Y62E10A.13	Lm433
EVM0013296	103.882	-0.779555	0.267985	-2.90895	0.0036265	0.0275537	NA	Lm433
EVM0008577	158.314	-0.780999	0.249182	-3.13425	0.00172296	0.0158768	NA	Lm433
EVM0015286	418.841	-0.781267	0.180105	-4.33785	1.43883e-05	0.000350067	NA	Lm433
EVM0002993	312.123	-0.78436	0.2846	-2.75601	0.00585108	0.0399294	C11H1.9	Lm433
EVM0002944	291.316	-0.786149	0.198552	-3.95941	7.51342e-05	0.00132708	F17C8.9	Lm433
EVM0017044	340.359	-0.786182	0.215635	-3.6459	0.000266461	0.00362475	NA	Lm433
EVM0015030	1187.08	-0.7867	0.173908	-4.52365	6.07835e-06	0.000177745	dhs-30	Lm433
EVM0009474	917.498	-0.787553	0.218799	-3.59943	0.000318913	0.00415464	Y47D3B.3	Lm433
EVM0012109	1289.1	-0.789019	0.22387	-3.52444	0.000424373	0.00516761	NA	Lm433
EVM0012424	1665.22	-0.789336	0.169438	-4.65857	3.18416e-06	0.000103158	ncx-1	Lm433
EVM0006188	331.023	-0.790845	0.193185	-4.09373	4.24495e-05	0.000855312	cyn-12	Lm433
EVM0000906	178.058	-0.793144	0.265884	-2.98305	0.00285393	0.0230846	erh-1	Lm433
EVM0013103	183.541	-0.793551	0.260485	-3.04644	0.00231568	0.019825	K01G5.8	Lm433
EVM0011158	3189.09	-0.794963	0.162235	-4.90006	9.58059e-07	3.89263e-05	kars-1	Lm433
EVM0009806	722.288	-0.79532	0.199303	-3.99051	6.59315e-05	0.00119365	NA	Lm433
EVM0000860	261.679	-0.796815	0.223056	-3.57227	0.0003539	0.00448699	NA	Lm433
EVM0012823	311.971	-0.796819	0.211828	-3.76163	0.000168808	0.00251903	F55D12.2	Lm433
EVM0010861	466.855	-0.797027	0.20436	-3.90011	9.61507e-05	0.00162134	spot-1	Lm433
EVM0001276	488.56	-0.79796	0.178779	-4.46339	8.06721e-06	0.000220701	mog-2	Lm433
EVM0002819	197.647	-0.798678	0.209385	-3.8144	0.000136516	0.00211936	C27F2.10	Lm433
EVM0000455	1971.72	-0.799556	0.171147	-4.67176	2.98637e-06	9.85662e-05	B0025.5	Lm433
EVM0001514	439.844	-0.800604	0.183152	-4.37124	1.2354e-05	0.00031105	teg-1	Lm433
EVM0005741	343.536	-0.800959	0.193872	-4.13138	3.60595e-05	0.000754981	NA	Lm433
EVM0012181	1765.72	-0.801998	0.185399	-4.32581	1.51975e-05	0.000366542	uroc-1	Lm433
EVM0011660	277.8	-0.802085	0.214878	-3.73275	0.0001894	0.00275289	pid-3	Lm433
EVM0010344	350.681	-0.803935	0.213104	-3.7725	0.000161622	0.00242649	Y43F8C.6	Lm433
EVM0014483	2109.67	-0.805919	0.167608	-4.80834	1.52187e-06	5.74393e-05	mtss-1	Lm433
EVM0004635	1875.88	-0.806761	0.17786	-4.53595	5.73457e-06	0.000169897	eif-3.C	Lm433
EVM0002050	1174.42	-0.807522	0.200308	-4.0314	5.54466e-05	0.00104214	NA	Lm433
EVM0013494	28455.7	-0.808668	0.169705	-4.76515	1.88716e-06	6.75372e-05	rps-4	Lm433
EVM0004151	3799.54	-0.809139	0.269992	-2.9969	0.00272743	0.0223254	NA	Lm433
EVM0004517	484.143	-0.81087	0.180369	-4.4956	6.9373e-06	0.000196786	mcm-7	Lm433
EVM0004683	957.151	-0.81148	0.194306	-4.17629	2.96303e-05	0.000637774	C35A11.4	Lm433
EVM0002406	2855.17	-0.812945	0.158312	-5.13507	2.8204e-07	1.40074e-05	NA	Lm433
EVM0000591	634.723	-0.812961	0.171135	-4.75041	2.03007e-06	7.16792e-05	isy-1	Lm433
EVM0006877	996.303	-0.813151	0.169219	-4.80533	1.54499e-06	5.78128e-05	inx-12	Lm433
EVM0001252	708.522	-0.813675	0.170159	-4.78185	1.73692e-06	6.34516e-05	NA	Lm433
EVM0008172	5428.63	-0.814728	0.261922	-3.11057	0.00186726	0.0168142	NA	Lm433
EVM0007932	207.488	-0.814978	0.253739	-3.21187	0.00131872	0.0129878	ZK795.3	Lm433
EVM0007071	127.85	-0.815054	0.271839	-2.99829	0.00271495	0.0222528	W01C8.5	Lm433
EVM0001353	1293.66	-0.815166	0.180588	-4.51396	6.36289e-06	0.000184314	NA	Lm433
EVM0002956	3181.43	-0.815871	0.18874	-4.32272	1.54115e-05	0.000369847	dct-18	Lm433
EVM0001910	1241.15	-0.816959	0.178679	-4.5722	4.82621e-06	0.000147068	cup-2	Lm433
EVM0005823	309.091	-0.81728	0.198993	-4.10708	4.00692e-05	0.000820784	NA	Lm433
EVM0013452	179.243	-0.818704	0.275847	-2.96796	0.00299783	0.0239807	Y38E10A.22	Lm433
EVM0011496	97.5488	-0.819783	0.305573	-2.68278	0.00730136	0.0472812	lact-6	Lm433
EVM0017316	819.419	-0.820207	0.19928	-4.11585	3.85747e-05	0.000800831	NA	Lm433
EVM0008252	9607.04	-0.821517	0.171439	-4.79189	1.65217e-06	6.10807e-05	fkb-2	Lm433
EVM0009838	340.475	-0.82168	0.200149	-4.10533	4.03736e-05	0.000824278	R107.5	Lm433
EVM0008773	50469.4	-0.822557	0.15219	-5.4048	6.48815e-08	4.08606e-06	rpl-7	Lm433
EVM0006625	823.623	-0.822703	0.208513	-3.94557	7.96089e-05	0.00138427	K10H10.12	Lm433
EVM0004909	187.433	-0.822947	0.226289	-3.6367	0.000276151	0.00371552	Y105E8B.9	Lm433
EVM0011728	247.22	-0.823791	0.231583	-3.55722	0.000374806	0.00467027	NA	Lm433
EVM0013862	983.775	-0.824667	0.20625	-3.99839	6.37736e-05	0.00116486	F09E10.6	Lm433
EVM0014869	1108.91	-0.824713	0.167509	-4.92339	8.50575e-07	3.52573e-05	rpb-5	Lm433
EVM0010870	113639	-0.824817	0.161113	-5.1195	3.06351e-07	1.48352e-05	eef-1A.1	Lm433
EVM0010870	113639	-0.824817	0.161113	-5.1195	3.06351e-07	1.48352e-05	eef-1A.2	Lm433
EVM0012384	2068.8	-0.82512	0.168522	-4.89623	9.7694e-07	3.94332e-05	trap-4	Lm433
EVM0013823	435.675	-0.825607	0.188494	-4.38002	1.18669e-05	0.000302188	ZK686.2	Lm433
EVM0005763	92.0837	-0.827405	0.281837	-2.93576	0.00332735	0.025757	eri-1	Lm433
EVM0011165	783.071	-0.828071	0.171653	-4.8241	1.40638e-06	5.37699e-05	nasp-2	Lm433
EVM0014812	2642.38	-0.828588	0.194888	-4.25161	2.12235e-05	0.000482962	prmt-1	Lm433
EVM0014928	430.425	-0.828816	0.182129	-4.55071	5.34644e-06	0.000160537	F25H8.2	Lm433
EVM0005469	3600.7	-0.829266	0.185655	-4.4667	7.94372e-06	0.000217806	qdpr-1	Lm433
EVM0001170	505.63	-0.829477	0.218543	-3.79549	0.000147353	0.0022479	NA	Lm433
EVM0015962	191.11	-0.829746	0.225875	-3.67347	0.000239278	0.00331728	ctnb-1	Lm433
EVM0016459	1306.18	-0.831563	0.166709	-4.98812	6.09688e-07	2.68067e-05	NA	Lm433
EVM0009956	146.294	-0.831959	0.247475	-3.36178	0.000774405	0.00845186	AC3.5	Lm433
EVM0006305	370.733	-0.833726	0.211645	-3.93928	8.17277e-05	0.00141512	NA	Lm433
EVM0016382	70.1232	-0.835368	0.297323	-2.80963	0.00495978	0.0351323	F55C10.5	Lm433
EVM0001001	591.466	-0.837319	0.18037	-4.64222	3.44688e-06	0.00011022	Y57G11C.1147	Lm433
EVM0015730	728.387	-0.838113	0.22667	-3.6975	0.000217732	0.00305645	rrp-8	Lm433
EVM0001937	921.811	-0.838976	0.167679	-5.00346	5.63113e-07	2.51177e-05	yars-1	Lm433
EVM0012639	1182.23	-0.839604	0.187472	-4.47855	7.51521e-06	0.00020866	lsm-7	Lm433
EVM0015407	7268.09	-0.839877	0.159171	-5.27658	1.31614e-07	7.20133e-06	NA	Lm433
EVM0011654	108.232	-0.840218	0.265862	-3.16035	0.00157581	0.0148361	skpo-1	Lm433
EVM0002766	4557.99	-0.840389	0.17608	-4.77278	1.81701e-06	6.54069e-05	phb-1	Lm433
EVM0006338	3930.04	-0.840492	0.187424	-4.48444	7.31073e-06	0.000205017	dkc-1	Lm433
EVM0016443	213.514	-0.841576	0.228885	-3.67685	0.000236134	0.0032848	cup-2	Lm433
EVM0000938	3887.25	-0.842066	0.178778	-4.71013	2.47556e-06	8.51302e-05	nol-58	Lm433
EVM0007933	5802.61	-0.84221	0.197921	-4.25529	2.08779e-05	0.000475977	NA	Lm433
EVM0006182	4126.82	-0.842373	0.187769	-4.48622	7.24977e-06	0.000204238	T28D9.1	Lm433
EVM0009993	99.3036	-0.845802	0.292892	-2.88776	0.00387997	0.0290549	NA	Lm433
EVM0000291	378.82	-0.846586	0.189025	-4.47869	7.51026e-06	0.00020866	NA	Lm433
EVM0003008	780.905	-0.84704	0.228579	-3.70568	0.000210826	0.00299437	ruvb-1	Lm433
EVM0017061	282.155	-0.847133	0.230822	-3.67006	0.000242489	0.00334722	NA	Lm433
EVM0001567	1146.06	-0.847897	0.163103	-5.19853	2.00868e-07	1.05229e-05	mua-6	Lm433
EVM0003006	72.4	-0.849611	0.309967	-2.74097	0.00612577	0.041482	NA	Lm433
EVM0002485	216.954	-0.849886	0.211388	-4.02049	5.80762e-05	0.00108002	NA	Lm433
EVM0012146	18322	-0.850023	0.170682	-4.98016	6.35301e-07	2.78334e-05	ahcy-1	Lm433
EVM0003572	173.136	-0.852042	0.233472	-3.64944	0.000262817	0.00358311	NA	Lm433
EVM0013895	362.102	-0.852418	0.20239	-4.21175	2.53394e-05	0.000563094	NA	Lm433
EVM0005927	86.51	-0.852433	0.280547	-3.03847	0.00237784	0.0202585	pgp-11	Lm433
EVM0005546	306.871	-0.852508	0.213717	-3.98895	6.63656e-05	0.00119767	Y37D8A.3	Lm433
EVM0011255	790.815	-0.853358	0.259868	-3.28382	0.0010241	0.0106126	Y54E5A.5	Lm433
EVM0012522	547.288	-0.853664	0.204265	-4.1792	2.92536e-05	0.000631827	F56F4.3	Lm433
EVM0012020	58.3626	-0.85493	0.308071	-2.7751	0.00551841	0.0380814	M70.1	Lm433
EVM0011556	457.567	-0.856516	0.216701	-3.95253	7.73296e-05	0.00135228	tag-267	Lm433
EVM0017269	13137	-0.856884	0.166946	-5.13269	2.85626e-07	1.40653e-05	hsp-1	Lm433
EVM0006551	377.562	-0.856891	0.212234	-4.03748	5.40281e-05	0.00102172	cdk-1	Lm433
EVM0007789	108.385	-0.856979	0.258495	-3.31526	0.000915574	0.0097002	clc-7	Lm433
EVM0000824	355.922	-0.858664	0.248955	-3.44907	0.000562517	0.00651472	T20B12.3	Lm433
EVM0009508	2995.06	-0.859462	0.215291	-3.99209	6.54936e-05	0.00118747	C43E11.9	Lm433
EVM0003127	116.778	-0.86143	0.253404	-3.39943	0.000675265	0.00755057	R08A2.7	Lm433
EVM0001706	214.891	-0.861455	0.207035	-4.16092	3.16965e-05	0.000675114	pmp-5	Lm433
EVM0004615	111.364	-0.865439	0.288237	-3.00252	0.00267753	0.0220048	dnc-4	Lm433
EVM0010836	4374.04	-0.865449	0.175734	-4.92475	8.44665e-07	3.51665e-05	W01A8.8	Lm433
EVM0003219	777.227	-0.865454	0.174348	-4.96394	6.90788e-07	2.96317e-05	elpc-2	Lm433
EVM0011694	143.589	-0.868295	0.25014	-3.47124	0.000518062	0.00610906	B0025.5	Lm433
EVM0002390	218.909	-0.871527	0.2764	-3.15314	0.00161525	0.0150875	NA	Lm433
EVM0015209	923.247	-0.871848	0.199669	-4.36647	1.26271e-05	0.000315959	NA	Lm433
EVM0007560	507.437	-0.872474	0.172113	-5.0692	3.99487e-07	1.87713e-05	clsp-1	Lm433
EVM0004758	65.0397	-0.876828	0.318496	-2.75302	0.00590478	0.0402735	NA	Lm433
EVM0015110	706.013	-0.880977	0.178211	-4.94343	7.67582e-07	3.2362e-05	exos-4.1	Lm433
EVM0014432	236.301	-0.881869	0.228612	-3.85749	0.000114558	0.00183699	NA	Lm433
EVM0014783	58.0713	-0.884046	0.324504	-2.7243	0.0064438	0.0430671	C03H5.3	Lm433
EVM0017031	398.635	-0.884474	0.193049	-4.58161	4.61418e-06	0.000142013	mcm-3	Lm433
EVM0011121	292.088	-0.884532	0.196212	-4.50805	6.54267e-06	0.000188193	cdd-2	Lm433
EVM0015443	458.053	-0.886129	0.2753	-3.21878	0.00128739	0.0127302	NA	Lm433
EVM0017422	833.901	-0.891944	0.164563	-5.42009	5.95692e-08	3.81956e-06	Y48B6A.1	Lm433
EVM0017317	6132.51	-0.894916	0.183523	-4.87631	1.0809e-06	4.32046e-05	tba-2	Lm433
EVM0009350	1279.78	-0.895454	0.198438	-4.51252	6.40614e-06	0.000185131	rnp-5	Lm433
EVM0003810	770.784	-0.895875	0.174172	-5.14362	2.695e-07	1.36536e-05	unc-85	Lm433
EVM0016979	159.365	-0.896179	0.315142	-2.84373	0.00445889	0.0323092	cex-2	Lm433
EVM0012040	3037.38	-0.899226	0.201709	-4.45803	8.27157e-06	0.000224793	NA	Lm433
EVM0014878	16414.5	-0.902961	0.193253	-4.67244	2.97645e-06	9.85028e-05	fib-1	Lm433
EVM0016442	7012.95	-0.903912	0.187129	-4.83043	1.36239e-06	5.24135e-05	ran-1	Lm433
EVM0014853	220.254	-0.903995	0.208825	-4.32896	1.49818e-05	0.00036236	smf-3	Lm433
EVM0002159	494.77	-0.905867	0.174894	-5.17952	2.22458e-07	1.14589e-05	rpn-9	Lm433
EVM0010504	7325.45	-0.906066	0.148455	-6.10333	1.03884e-09	1.08383e-07	ssb-1	Lm433
EVM0011494	4328.13	-0.907422	0.177268	-5.11892	3.07284e-07	1.48352e-05	amx-2	Lm433
EVM0013393	103.499	-0.907602	0.275367	-3.29597	0.000980829	0.0102504	NA	Lm433
EVM0004894	227.733	-0.908586	0.229141	-3.96518	7.33418e-05	0.00130102	tin-44	Lm433
EVM0017354	92.122	-0.90897	0.272712	-3.33308	0.000858908	0.00922689	ctf-4	Lm433
EVM0011507	91.4316	-0.909306	0.31148	-2.91931	0.0035081	0.0267917	Y11D7A.3	Lm433
EVM0005318	80.9164	-0.909387	0.290483	-3.1306	0.0017445	0.0159795	NA	Lm433
EVM0004936	84.15	-0.910501	0.277561	-3.28036	0.00103674	0.0107345	sptf-2	Lm433
EVM0013877	163.597	-0.912784	0.232443	-3.92691	8.60446e-05	0.00147534	NA	Lm433
EVM0011919	108.156	-0.913002	0.253162	-3.6064	0.000310478	0.00406627	ztf-16	Lm433
EVM0000149	995.688	-0.914685	0.239604	-3.81749	0.000134814	0.00209823	F53B3.6	Lm433
EVM0004969	160.874	-0.915089	0.246789	-3.70798	0.000208915	0.00298025	NA	Lm433
EVM0017159	105.51	-0.915546	0.30056	-3.04614	0.00231803	0.0198314	NA	Lm433
EVM0008788	387.796	-0.917196	0.182669	-5.02109	5.13803e-07	2.31701e-05	F55G1.15	Lm433
EVM0005158	3079.97	-0.919706	0.186014	-4.94428	7.64269e-07	3.23331e-05	rsp-3	Lm433
EVM0008829	5571.8	-0.921366	0.189614	-4.85917	1.17881e-06	4.62176e-05	nucl-1	Lm433
EVM0012076	138.002	-0.921708	0.29646	-3.10905	0.00187689	0.0168537	NA	Lm433
EVM0004129	1258.45	-0.922013	0.185433	-4.97223	6.61887e-07	2.88089e-05	C53H9.2	Lm433
EVM0014626	5926.6	-0.922634	0.267267	-3.4521	0.000556238	0.00646023	gpx-5	Lm433
EVM0003842	62.4845	-0.924973	0.314301	-2.94295	0.00325098	0.0253817	NA	Lm433
EVM0010011	103.072	-0.926709	0.309979	-2.98959	0.00279354	0.0227154	NA	Lm433
EVM0007658	80.7454	-0.928577	0.290359	-3.19803	0.00138372	0.0134984	NA	Lm433
EVM0016485	350.402	-0.93419	0.185703	-5.03056	4.8904e-07	2.22984e-05	NA	Lm433
EVM0014509	966.824	-0.934912	0.161632	-5.78422	7.28508e-09	6.22824e-07	NA	Lm433
EVM0003316	2128.17	-0.936067	0.173286	-5.40187	6.59501e-08	4.10338e-06	F25G6.1	Lm433
EVM0005046	75.423	-0.936523	0.334278	-2.80163	0.00508457	0.0358102	Y67D2.5	Lm433
EVM0002717	108.893	-0.937223	0.27024	-3.46811	0.000524135	0.00617476	F40F8.3	Lm433
EVM0012081	332.455	-0.938931	0.230906	-4.0663	4.77663e-05	0.000931935	NA	Lm433
EVM0014108	270.952	-0.939709	0.221108	-4.24999	2.13778e-05	0.000485577	NA	Lm433
EVM0014150	192.898	-0.942049	0.238682	-3.94689	7.91742e-05	0.00137866	F45F2.9	Lm433
EVM0008033	1799.18	-0.943725	0.177699	-5.31079	1.09151e-07	6.164e-06	cct-3	Lm433
EVM0000221	754.09	-0.944318	0.233808	-4.03886	5.37118e-05	0.0010173	dohh-1	Lm433
EVM0003513	276.865	-0.947411	0.23936	-3.9581	7.55489e-05	0.00133059	ceph-41	Lm433
EVM0009542	558.417	-0.948322	0.180683	-5.24853	1.53321e-07	8.20666e-06	pgam-5	Lm433
EVM0016625	1135.58	-0.951617	0.181467	-5.24403	1.57106e-07	8.37289e-06	elc-1	Lm433
EVM0009048	3997.45	-0.954526	0.179481	-5.31826	1.04762e-07	5.99872e-06	hrpr-1	Lm433
EVM0002512	131.938	-0.954811	0.32054	-2.97876	0.00289416	0.023318	F11C7.2	Lm433
EVM0013710	226.249	-0.95787	0.250855	-3.81842	0.000134311	0.00209569	NA	Lm433
EVM0001352	62.0612	-0.961543	0.316802	-3.03515	0.00240417	0.0203619	paqr-3	Lm433
EVM0010591	188.187	-0.965421	0.229009	-4.21564	2.49066e-05	0.00055548	F37C12.10	Lm433
EVM0009694	371.694	-0.967244	0.198617	-4.86991	1.11651e-06	4.44138e-05	dph-2	Lm433
EVM0002374	251.127	-0.972822	0.243488	-3.99536	6.45956e-05	0.00117465	NA	Lm433
EVM0002296	2504.17	-0.972978	0.216002	-4.50449	6.65325e-06	0.000190739	nhx-5	Lm433
EVM0002455	115.406	-0.974206	0.250261	-3.89276	9.91086e-05	0.00165017	soem-1	Lm433
EVM0008248	44.1732	-0.975086	0.365176	-2.67018	0.00758113	0.0485285	NA	Lm433
EVM0009756	9691.44	-0.97532	0.189964	-5.13422	2.83311e-07	1.40074e-05	hsp-60	Lm433
EVM0012515	1508.93	-0.979199	0.252829	-3.87296	0.00010752	0.00176256	NA	Lm433
EVM0017018	2854.52	-0.983581	0.191443	-5.13772	2.78093e-07	1.40074e-05	NA	Lm433
EVM0007016	1701.8	-0.984916	0.186794	-5.27274	1.34405e-07	7.28926e-06	ldh-1	Lm433
EVM0001772	120.422	-0.987714	0.247057	-3.99792	6.39022e-05	0.00116548	prom-1	Lm433
EVM0016145	248.548	-0.990952	0.236232	-4.19483	2.7308e-05	0.0005982	NA	Lm433
EVM0002433	269.839	-0.993122	0.209896	-4.73149	2.22876e-06	7.77287e-05	NA	Lm433
EVM0002402	331.127	-0.998989	0.269587	-3.70563	0.000210868	0.00299437	NA	Lm433
EVM0015928	42.8606	-1.00492	0.360185	-2.79002	0.0052705	0.0369295	NA	Lm433
EVM0004291	968.056	-1.00685	0.217489	-4.62943	3.6668e-06	0.000116049	NA	Lm433
EVM0007599	354.976	-1.00707	0.236197	-4.26369	2.01078e-05	0.000462704	sre-28	Lm433
EVM0015856	43.2846	-1.0072	0.368988	-2.72963	0.00634045	0.0425381	NA	Lm433
EVM0015733	380.019	-1.00792	0.209951	-4.80071	1.58101e-06	5.89814e-05	NA	Lm433
EVM0004829	17528.5	-1.01007	0.230957	-4.3734	1.22325e-05	0.000309228	snu-13	Lm433
EVM0010977	43.4388	-1.01009	0.374031	-2.70055	0.0069226	0.0454528	NA	Lm433
EVM0003921	683.453	-1.0126	0.197453	-5.12834	2.92315e-07	1.43374e-05	NA	Lm433
EVM0005725	69.5899	-1.01464	0.297238	-3.41354	0.000641244	0.00722265	NA	Lm433
EVM0014518	57.6889	-1.01613	0.335569	-3.02808	0.00246117	0.0207388	F47D12.3	Lm433
EVM0005438	777.736	-1.01938	0.17961	-5.6755	1.38281e-08	1.09127e-06	Y46E12BL.2	Lm433
EVM0013000	291.108	-1.01947	0.22098	-4.6134	3.96137e-06	0.000123778	sulp-3	Lm433
EVM0014186	14614	-1.02144	0.173367	-5.89182	3.8197e-09	3.48329e-07	nap-1	Lm433
EVM0003254	85.9956	-1.02178	0.285435	-3.57973	0.000343953	0.00439254	M88.4	Lm433
EVM0014298	37210.7	-1.02295	0.14661	-6.97731	3.00876e-12	6.98885e-10	rpl-3	Lm433
EVM0001204	312.416	-1.02693	0.240293	-4.27366	1.92294e-05	0.000446667	NA	Lm433
EVM0013896	340.748	-1.02745	0.21722	-4.73001	2.24508e-06	7.80767e-05	NA	Lm433
EVM0017218	78.5174	-1.02904	0.289021	-3.56044	0.000370235	0.00462269	C29G2.6	Lm433
EVM0013168	1568.55	-1.03071	0.165029	-6.24561	4.22158e-10	4.9497e-08	ldh-1	Lm433
EVM0000713	160.498	-1.03446	0.229274	-4.51188	6.42542e-06	0.000185254	cpin-1	Lm433
EVM0014827	3201.4	-1.03719	0.176905	-5.863	4.54578e-09	4.0849e-07	tbb-2	Lm433
EVM0002122	1001.94	-1.03756	0.23202	-4.47186	7.75418e-06	0.000213561	NA	Lm433
EVM0003004	152.409	-1.03942	0.252325	-4.11937	3.79907e-05	0.000791376	Y70G10A.4	Lm433
EVM0005289	72.178	-1.04189	0.301641	-3.45406	0.000552218	0.00642567	psf-3	Lm433
EVM0004748	82.4584	-1.04258	0.343843	-3.03215	0.00242822	0.0205117	NA	Lm433
EVM0006086	103.697	-1.04348	0.308085	-3.38699	0.000706646	0.00786163	NA	Lm433
EVM0009683	114.914	-1.04428	0.264983	-3.94092	8.11703e-05	0.00140919	NA	Lm433
EVM0007634	890.012	-1.04553	0.225618	-4.63407	3.58553e-06	0.000114061	K10H10.12	Lm433
EVM0006530	356.319	-1.04832	0.230999	-4.53819	5.67387e-06	0.000168722	NA	Lm433
EVM0010828	3642.7	-1.04867	0.196573	-5.33479	9.56573e-08	5.52881e-06	snr-1	Lm433
EVM0007038	54.3933	-1.04954	0.333351	-3.14846	0.00164135	0.0152849	oat-1	Lm433
EVM0000084	91.7698	-1.05132	0.294751	-3.56681	0.000361347	0.00453008	NA	Lm433
EVM0011473	39.9293	-1.0545	0.387452	-2.72164	0.00649584	0.043339	NA	Lm433
EVM0015341	36.9711	-1.05707	0.393631	-2.68545	0.00724328	0.0471018	NA	Lm433
EVM0012743	156.893	-1.05712	0.286182	-3.69385	0.000220881	0.00309711	daao-1	Lm433
EVM0007659	192.272	-1.0588	0.215361	-4.91639	8.81541e-07	3.63938e-05	NA	Lm433
EVM0008001	423.409	-1.05948	0.188982	-5.60624	2.0677e-08	1.56169e-06	NA	Lm433
EVM0011469	1710.4	-1.06205	0.182416	-5.82216	5.80931e-09	5.03651e-07	spr-2	Lm433
EVM0003906	33566.9	-1.06228	0.159439	-6.6626	2.69017e-11	4.59982e-09	rack-1	Lm433
EVM0011242	2179.93	-1.06745	0.164094	-6.50509	7.76443e-11	1.1801e-08	epic-1	Lm433
EVM0001796	64.9498	-1.07583	0.338552	-3.17774	0.00148426	0.01422	acl-7	Lm433
EVM0015811	197.694	-1.07729	0.216686	-4.97169	6.63718e-07	2.88089e-05	Y17G7B.18	Lm433
EVM0002636	380.392	-1.08283	0.232034	-4.66667	3.06117e-06	0.000100765	dylt-2	Lm433
EVM0001112	49.3901	-1.08434	0.339276	-3.19603	0.00139332	0.0135812	haf-2	Lm433
EVM0007021	4003.92	-1.08535	0.167353	-6.4854	8.84962e-11	1.31262e-08	NA	Lm433
EVM0005566	101.449	-1.0908	0.269403	-4.04896	5.14464e-05	0.000985195	NA	Lm433
EVM0011013	413.196	-1.09225	0.182146	-5.99656	2.01538e-09	1.98491e-07	T25B9.1	Lm433
EVM0015354	1903.59	-1.09239	0.19642	-5.56149	2.67476e-08	1.96006e-06	T23F6.5	Lm433
EVM0017010	563.864	-1.09254	0.222248	-4.91587	8.83905e-07	3.63938e-05	phf-5	Lm433
EVM0006919	494.848	-1.09288	0.203016	-5.38319	7.31776e-08	4.45985e-06	NA	Lm433
EVM0008065	116.512	-1.10001	0.306944	-3.58375	0.000338702	0.00434145	NA	Lm433
EVM0006502	681.053	-1.10045	0.271178	-4.05804	4.94859e-05	0.000957894	cysl-2	Lm433
EVM0009242	91.2653	-1.10189	0.28593	-3.85371	0.00011634	0.00186007	cox-16	Lm433
EVM0010318	382.564	-1.10418	0.25211	-4.37977	1.18803e-05	0.000302188	chca-1	Lm433
EVM0010318	382.564	-1.10418	0.25211	-4.37977	1.18803e-05	0.000302188	F58G6.3	Lm433
EVM0003217	1821.1	-1.11109	0.26365	-4.21425	2.5061e-05	0.000557914	cpn-4	Lm433
EVM0005698	2086.84	-1.1124	0.173313	-6.41845	1.37668e-10	1.86245e-08	cri-3	Lm433
EVM0015415	1270.21	-1.11314	0.200722	-5.5457	2.92784e-08	2.12027e-06	hlh-15	Lm433
EVM0005450	111.62	-1.11576	0.265393	-4.20417	2.6204e-05	0.000579092	NA	Lm433
EVM0016303	557.232	-1.11601	0.250664	-4.4522	8.49949e-06	0.000230479	zip-11	Lm433
EVM0005901	217.698	-1.12702	0.239907	-4.69775	2.6304e-06	8.92099e-05	NA	Lm433
EVM0013327	37.6105	-1.12785	0.394733	-2.85726	0.00427315	0.0313322	ulp-4	Lm433
EVM0013486	7108.5	-1.12792	0.178724	-6.31095	2.77326e-10	3.38709e-08	snr-2	Lm433
EVM0003415	397.315	-1.12868	0.203875	-5.53612	3.09244e-08	2.20064e-06	C56A3.5	Lm433
EVM0011181	1390.46	-1.12988	0.222751	-5.07238	3.92879e-07	1.85315e-05	set-4	Lm433
EVM0002689	176.954	-1.1329	0.235488	-4.81088	1.50269e-06	5.6922e-05	NA	Lm433
EVM0014616	1033.58	-1.13414	0.210795	-5.38029	7.43656e-08	4.50992e-06	frpr-2	Lm433
EVM0016578	1631.95	-1.14039	0.189993	-6.00231	1.94529e-09	1.93133e-07	dao-5	Lm433
EVM0007291	72.3141	-1.14095	0.378836	-3.01173	0.00259764	0.0216224	NA	Lm433
EVM0003231	215.252	-1.14289	0.246401	-4.63833	3.51238e-06	0.000112023	T10G3.3	Lm433
EVM0011794	2385.95	-1.14338	0.170277	-6.71483	1.88283e-11	3.31135e-09	ncr-1	Lm433
EVM0001096	154.036	-1.14478	0.239435	-4.78118	1.74268e-06	6.34736e-05	Y48C3A.20	Lm433
EVM0001857	78.5654	-1.1449	0.307196	-3.72694	0.000193817	0.00280314	NA	Lm433
EVM0013420	484.827	-1.1458	0.249064	-4.60045	4.21584e-06	0.000131395	NA	Lm433
EVM0016040	267.614	-1.1644	0.197944	-5.8825	4.04124e-09	3.65821e-07	fkb-3	Lm433
EVM0010514	191.543	-1.16449	0.214054	-5.44015	5.3236e-08	3.52359e-06	mrpl-37	Lm433
EVM0005868	154.64	-1.17072	0.294454	-3.97589	7.01152e-05	0.001251	NA	Lm433
EVM0002600	1021.71	-1.17552	0.216772	-5.42286	5.86538e-08	3.78056e-06	NA	Lm433
EVM0003025	1432.79	-1.17638	0.232605	-5.0574	4.25003e-07	1.967e-05	eif-6	Lm433
EVM0017201	9311.79	-1.17895	0.166378	-7.086	1.3804e-12	3.54045e-10	C40H1.3	Lm433
EVM0000474	7034.17	-1.17949	0.18854	-6.25592	3.95178e-10	4.67792e-08	nol-56	Lm433
EVM0017595	22398.7	-1.18211	0.191175	-6.18338	6.27447e-10	7.28727e-08	cyn-3	Lm433
EVM0014308	167.927	-1.18343	0.303626	-3.89766	9.71254e-05	0.00163348	F41E6.7	Lm433
EVM0011196	53.907	-1.18533	0.355652	-3.33283	0.000859679	0.00922712	F44E2.9	Lm433
EVM0001360	59.8697	-1.1855	0.323728	-3.66201	0.000250243	0.00343067	NA	Lm433
EVM0013939	197.432	-1.18853	0.223048	-5.32862	9.89632e-08	5.69316e-06	Y38E10A.22	Lm433
EVM0004251	902.056	-1.19041	0.193232	-6.16054	7.24984e-10	8.04079e-08	Y54E10A.10	Lm433
EVM0006873	277.31	-1.191	0.265581	-4.48451	7.30812e-06	0.000205017	NA	Lm433
EVM0016427	2970.72	-1.19399	0.183968	-6.49017	8.57398e-11	1.28725e-08	C37C3.2	Lm433
EVM0009792	151.177	-1.20976	0.282789	-4.27796	1.88616e-05	0.000440618	NA	Lm433
EVM0008088	2092.32	-1.21141	0.221332	-5.47327	4.41811e-08	3.03862e-06	NA	Lm433
EVM0004804	36.4102	-1.21207	0.4243	-2.85663	0.00428171	0.0313576	NA	Lm433
EVM0001241	7478.87	-1.21496	0.217952	-5.57443	2.48346e-08	1.8418e-06	NA	Lm433
EVM0001438	771.925	-1.21547	0.185363	-6.55722	5.48213e-11	8.99874e-09	R07A4.4	Lm433
EVM0001553	373.026	-1.21934	0.23833	-5.11619	3.11764e-07	1.49344e-05	NA	Lm433
EVM0009195	75.4645	-1.2221	0.374845	-3.26027	0.00111307	0.0113624	NA	Lm433
EVM0009506	2193.18	-1.22295	0.216204	-5.65646	1.5453e-08	1.18901e-06	NA	Lm433
EVM0009396	2094.79	-1.22558	0.219037	-5.59531	2.20232e-08	1.65322e-06	NA	Lm433
EVM0006741	114.428	-1.2281	0.255104	-4.81411	1.4786e-06	5.61822e-05	Y71G12B.25	Lm433
EVM0013962	197.682	-1.22923	0.236632	-5.19468	2.05078e-07	1.06979e-05	NA	Lm433
EVM0009181	37.7429	-1.23043	0.385726	-3.18991	0.00142315	0.0138082	popl-7	Lm433
EVM0012895	489.869	-1.23109	0.243152	-5.06302	4.12666e-07	1.91711e-05	NA	Lm433
EVM0014401	171.828	-1.2477	0.228121	-5.46946	4.51415e-08	3.07037e-06	NA	Lm433
EVM0014022	431.812	-1.26477	0.219422	-5.76409	8.21008e-09	6.8758e-07	exos-7	Lm433
EVM0003074	74.7185	-1.2657	0.345457	-3.66384	0.000248458	0.00341611	NA	Lm433
EVM0006527	291.689	-1.26634	0.269712	-4.69516	2.66404e-06	8.96092e-05	NA	Lm433
EVM0005671	265.018	-1.26971	0.236785	-5.3623	8.21706e-08	4.88697e-06	ugt-19	Lm433
EVM0000806	182.323	-1.27494	0.257316	-4.95475	7.2423e-07	3.08512e-05	NA	Lm433
EVM0007183	1337.03	-1.27679	0.201659	-6.33145	2.42868e-10	3.08242e-08	NA	Lm433
EVM0013048	32.882	-1.27719	0.423959	-3.01254	0.00259069	0.0215792	NA	Lm433
EVM0005230	477.207	-1.27723	0.235475	-5.42406	5.8259e-08	3.77488e-06	NA	Lm433
EVM0012445	1543.3	-1.27864	0.208742	-6.12546	9.04237e-10	9.76497e-08	C28H8.8	Lm433
EVM0000011	39.2255	-1.28329	0.46036	-2.78759	0.00531018	0.0371128	R07E5.4	Lm433
EVM0015870	44.9513	-1.28576	0.371468	-3.4613	0.000537571	0.0062969	Y62F5A.9	Lm433
EVM0005439	904.32	-1.28889	0.213444	-6.03852	1.55533e-09	1.58245e-07	NA	Lm433
EVM0012725	464.076	-1.29318	0.253126	-5.10885	3.24117e-07	1.54659e-05	NA	Lm433
EVM0009741	211.557	-1.29566	0.296454	-4.37053	1.23947e-05	0.00031105	NA	Lm433
EVM0010413	281.426	-1.29679	0.216429	-5.99176	2.07582e-09	2.02821e-07	NA	Lm433
EVM0001205	2585.48	-1.29829	0.266846	-4.86533	1.14265e-06	4.51865e-05	NA	Lm433
EVM0013395	53.8531	-1.29955	0.36422	-3.56805	0.000359654	0.00451989	NA	Lm433
EVM0009850	466.539	-1.31464	0.270722	-4.85605	1.19748e-06	4.68004e-05	NA	Lm433
EVM0000578	508.318	-1.31598	0.176948	-7.43711	1.02915e-13	3.42427e-11	nol-10	Lm433
EVM0005723	83.8748	-1.31814	0.383391	-3.43812	0.000585776	0.00672087	NA	Lm433
EVM0003629	166.553	-1.32833	0.309976	-4.28528	1.82512e-05	0.000429619	NA	Lm433
EVM0005634	1092.19	-1.34137	0.204755	-6.55111	5.71113e-11	9.25128e-09	B0393.5	Lm433
EVM0009034	1335.52	-1.34247	0.194908	-6.8877	5.67027e-12	1.29272e-09	NA	Lm433
EVM0003521	144.419	-1.34789	0.300985	-4.47826	7.5254e-06	0.00020866	NA	Lm433
EVM0003141	72.3109	-1.352	0.298294	-4.53243	5.83096e-06	0.000170917	NA	Lm433
EVM0004544	264.551	-1.35249	0.234941	-5.75674	8.5756e-09	7.08552e-07	NA	Lm433
EVM0002272	1072.05	-1.36158	0.205397	-6.629	3.37958e-11	5.69945e-09	T21D12.12	Lm433
EVM0007662	464.156	-1.36422	0.239813	-5.68866	1.28038e-08	1.02356e-06	NA	Lm433
EVM0016883	349.042	-1.37897	0.225251	-6.12194	9.24431e-10	9.89624e-08	tofu-1	Lm433
EVM0006974	23.9653	-1.38107	0.483626	-2.85566	0.00429469	0.0314098	NA	Lm433
EVM0008151	1213.51	-1.38283	0.211656	-6.53337	6.43074e-11	1.01047e-08	NA	Lm433
EVM0007040	4700.35	-1.38328	0.204336	-6.76962	1.29119e-11	2.48372e-09	NA	Lm433
EVM0004067	180.597	-1.3861	0.258299	-5.36624	8.03941e-08	4.82796e-06	K10H10.4	Lm433
EVM0005126	508.179	-1.40904	0.221644	-6.35721	2.05449e-10	2.6624e-08	ZK418.2	Lm433
EVM0015041	4344.14	-1.41128	0.477726	-2.95415	0.00313527	0.0247584	NA	Lm433
EVM0003871	54.6371	-1.41245	0.459291	-3.07529	0.00210296	0.0184267	NA	Lm433
EVM0008187	705.056	-1.41531	0.255858	-5.53164	3.17252e-08	2.24465e-06	NA	Lm433
EVM0013785	3558.15	-1.42381	0.195676	-7.27637	3.42933e-13	1.0052e-10	NA	Lm433
EVM0017394	4470.36	-1.4251	0.196814	-7.24086	4.45864e-13	1.24751e-10	NA	Lm433
EVM0004270	23.6734	-1.43051	0.489044	-2.92512	0.0034432	0.0264602	F59B10.6	Lm433
EVM0000702	349.92	-1.43474	0.224758	-6.38351	1.73078e-10	2.26678e-08	argn-1	Lm433
EVM0011830	39.182	-1.4401	0.408683	-3.52374	0.000425494	0.00517615	NA	Lm433
EVM0003715	57.6727	-1.45126	0.329959	-4.39829	1.09107e-05	0.000282782	NA	Lm433
EVM0010864	42015.2	-1.4853	0.168255	-8.82766	1.06893e-18	9.3997e-16	W01D2.1	Lm433
EVM0007110	704.374	-1.48722	0.241312	-6.16308	7.13414e-10	8.04079e-08	sftd-3	Lm433
EVM0014527	185.932	-1.49314	0.23334	-6.39899	1.56409e-10	2.07049e-08	NA	Lm433
EVM0005527	6505.31	-1.50901	0.180612	-8.355	6.5433e-17	4.47525e-14	rps-23	Lm433
EVM0003897	19.4429	-1.51481	0.535134	-2.83071	0.00464446	0.0333525	NA	Lm433
EVM0007720	31.3226	-1.54313	0.466548	-3.30754	0.000941202	0.00990892	NA	Lm433
EVM0015812	8260.9	-1.54935	0.177732	-8.71738	2.84719e-18	2.33678e-15	NA	Lm433
EVM0006287	810.267	-1.5784	0.245556	-6.42788	1.29398e-10	1.7899e-08	Y54E10A.17	Lm433
EVM0014334	46.7682	-1.58898	0.439139	-3.61841	0.00029642	0.00391548	NA	Lm433
EVM0008643	28.9755	-1.59329	0.482581	-3.3016	0.000961351	0.0100811	NA	Lm433
EVM0006757	991.764	-1.61252	0.235874	-6.83634	8.12416e-12	1.75061e-09	NA	Lm433
EVM0007756	153.169	-1.63432	0.326791	-5.00112	5.69978e-07	2.53321e-05	NA	Lm433
EVM0002082	449.305	-1.63641	0.23381	-6.99886	2.5806e-12	6.10956e-10	ceh-5	Lm433
EVM0006563	95.5042	-1.6478	0.307228	-5.36344	8.16525e-08	4.87973e-06	NA	Lm433
EVM0016349	57.5835	-1.69881	0.350929	-4.84089	1.29262e-06	4.98854e-05	NA	Lm433
EVM0015256	57.2307	-1.70778	0.41502	-4.11494	3.87278e-05	0.000802657	NA	Lm433
EVM0011495	547.372	-1.7078	0.253642	-6.73314	1.66042e-11	3.05096e-09	NA	Lm433
EVM0009106	936.743	-1.78391	0.288585	-6.18159	6.34604e-10	7.30151e-08	NA	Lm433
EVM0013521	31.4646	-1.84702	0.453359	-4.07408	4.61958e-05	0.000911404	C39E9.7	Lm433
EVM0007794	35.4332	-1.98361	0.434561	-4.56464	5.00357e-06	0.000151171	NA	Lm433
EVM0002353	19.7878	-1.9844	0.624732	-3.1764	0.00149114	0.0142637	NA	Lm433
EVM0012605	2411.67	-1.99706	0.265286	-7.52793	5.15501e-14	2.11544e-11	hsp-17	Lm433
EVM0016127	48.5924	-2.02749	0.413248	-4.90624	9.28384e-07	3.80978e-05	eat-2	Lm433
EVM0010680	18.9524	-2.15014	0.56642	-3.79601	0.000147043	0.00224596	dmd-8	Lm433
EVM0002276	446.937	-2.28336	0.590017	-3.87	0.000108838	0.00177235	NA	Lm433
EVM0005177	19.4773	-2.39828	0.63711	-3.76431	0.000167007	0.00249517	dao-2	Lm433
EVM0006950	39.0826	-2.42985	0.46396	-5.23719	1.63037e-07	8.61436e-06	NA	Lm433
EVM0011726	2583.91	3.75578	1.07094	3.50698	0.000453223	0.01055	NA	Lm533
EVM0012723	3377.99	3.31037	0.744281	4.44775	8.67756e-06	0.00054209	T22B7.3	Lm533
EVM0002982	57.3444	3.27831	1.0975	2.98706	0.0028167	0.0389065	T27D12.1	Lm533
EVM0000135	589.87	3.13557	0.599622	5.22924	1.70206e-07	2.1568e-05	NA	Lm533
EVM0010559	211.233	2.87262	0.714322	4.02146	5.78394e-05	0.00229338	glna-2	Lm533
EVM0007475	788.683	2.86828	0.190863	15.028	4.8161e-51	5.61461e-47	gpx-1	Lm533
EVM0009209	545.072	2.82063	0.648389	4.35022	1.36001e-05	0.000788805	NA	Lm533
EVM0010651	79.2418	2.73634	0.408123	6.70469	2.01838e-11	1.02305e-08	ZC123.1	Lm533
EVM0016791	1073.3	2.72648	0.689069	3.95676	7.59722e-05	0.00276717	NA	Lm533
EVM0011888	1220.57	2.61321	0.208178	12.5528	3.83786e-36	2.23709e-32	Y87G2A.2	Lm533
EVM0000363	23.9877	2.61076	0.64853	4.02566	5.68152e-05	0.00226578	NA	Lm533
EVM0007787	402.347	2.58564	0.803525	3.21787	0.00129144	0.0229121	glna-2	Lm533
EVM0013164	64.9724	2.5252	0.354161	7.1301	1.00299e-12	6.15416e-10	NA	Lm533
EVM0012206	29.9679	2.50817	0.596383	4.20563	2.60353e-05	0.00125942	NA	Lm533
EVM0005475	47.7032	2.48365	0.526684	4.71563	2.40963e-06	0.000186036	NA	Lm533
EVM0000118	51.4235	2.4199	0.843162	2.87003	0.00410437	0.0495659	ptr-15	Lm533
EVM0013523	432.946	2.40221	0.231361	10.383	2.96414e-25	6.91118e-22	NA	Lm533
EVM0007656	233.093	2.34798	0.297396	7.89516	2.89954e-15	3.38028e-12	hsp-16.1	Lm533
EVM0007656	233.093	2.34798	0.297396	7.89516	2.89954e-15	3.38028e-12	hsp-16.11	Lm533
EVM0000341	443.25	2.29995	0.205086	11.2146	3.45875e-29	1.00805e-25	F44E5.4	Lm533
EVM0000341	443.25	2.29995	0.205086	11.2146	3.45875e-29	1.00805e-25	F44E5.5	Lm533
EVM0001218	36.5044	2.28847	0.437552	5.23016	1.69362e-07	2.1568e-05	NA	Lm533
EVM0014451	13701.7	2.26343	0.535273	4.22855	2.35207e-05	0.00116683	ora-1	Lm533
EVM0000304	50.9551	2.2118	0.406237	5.44461	5.19183e-08	9.17066e-06	cpg-3	Lm533
EVM0004283	125.257	2.20761	0.649655	3.39814	0.000678467	0.0143941	NA	Lm533
EVM0016707	181.804	2.18615	0.264342	8.27016	1.33779e-16	1.73288e-13	NA	Lm533
EVM0002470	636.034	2.1807	0.28826	7.56505	3.87724e-14	3.76674e-11	NA	Lm533
EVM0015239	34.1866	2.17759	0.463558	4.69755	2.63303e-06	0.000199324	bcl-11	Lm533
EVM0008733	561.706	2.09061	0.276073	7.5727	3.65556e-14	3.76674e-11	NA	Lm533
EVM0017646	400.223	2.07687	0.22003	9.43904	3.76225e-21	6.26575e-18	Y53F4B.39	Lm533
EVM0013053	226.35	2.05268	0.596381	3.44189	0.000577662	0.0126349	F59A6.10	Lm533
EVM0002463	813.808	2.01414	0.470522	4.28064	1.86354e-05	0.000983261	F26F12.3	Lm533
EVM0007565	364.155	1.99422	0.275575	7.23658	4.60156e-13	3.83178e-10	NA	Lm533
EVM0005543	31.4615	1.9908	0.446292	4.46076	8.1668e-06	0.000520266	rga-6	Lm533
EVM0004863	121.759	1.96577	0.339209	5.79518	6.82495e-09	1.65761e-06	cht-5	Lm533
EVM0014321	25.4433	1.96002	0.495801	3.95325	7.70979e-05	0.00279133	T12A7.6	Lm533
EVM0007462	1227.14	1.88831	0.274599	6.8766	6.12967e-12	3.57299e-09	T28F4.5	Lm533
EVM0006779	5950.07	1.83935	0.155272	11.846	2.25738e-32	8.77218e-29	NA	Lm533
EVM0004475	161.977	1.81662	0.293894	6.18122	6.36086e-10	2.18103e-07	imph-1	Lm533
EVM0015924	53.6529	1.81094	0.384846	4.70563	2.53089e-06	0.000192844	fos-1	Lm533
EVM0003553	23.1374	1.80956	0.537197	3.36851	0.00075575	0.0156493	NA	Lm533
EVM0016108	8375.76	1.8049	0.545917	3.30619	0.000945755	0.0182846	F55H12.4	Lm533
EVM0013115	239.54	1.77354	0.275751	6.43167	1.26206e-10	5.48382e-08	NA	Lm533
EVM0009597	138.909	1.76419	0.246032	7.17057	7.46874e-13	5.44191e-10	NA	Lm533
EVM0011594	35.8424	1.75489	0.530614	3.30729	0.00094204	0.018243	NA	Lm533
EVM0017055	29.5753	1.75208	0.441289	3.97037	7.17601e-05	0.00266426	nhr-105	Lm533
EVM0005909	23.8689	1.74706	0.504542	3.46266	0.000534866	0.0120376	NA	Lm533
EVM0009991	916.188	1.74115	0.466629	3.73134	0.000190467	0.00546912	Y43C5A.7	Lm533
EVM0007739	107.061	1.73036	0.375767	4.60486	4.12737e-06	0.000299083	NA	Lm533
EVM0013602	4348.43	1.72638	0.268458	6.43071	1.27006e-10	5.48382e-08	NA	Lm533
EVM0015578	718.066	1.71257	0.239733	7.14365	9.08866e-13	6.15416e-10	NA	Lm533
EVM0014569	2189.6	1.69667	0.455713	3.72311	0.000196785	0.00556826	NA	Lm533
EVM0010104	108.274	1.6952	0.306749	5.52635	3.26958e-08	6.57185e-06	NA	Lm533
EVM0007327	33.7538	1.68489	0.540617	3.1166	0.00182947	0.0292164	NA	Lm533
EVM0017423	31.3527	1.68241	0.475589	3.53754	0.00040388	0.00972818	NA	Lm533
EVM0001798	14439.2	1.68207	0.17493	9.61569	6.86469e-22	1.33381e-18	irg-3	Lm533
EVM0014516	74.8346	1.67758	0.318145	5.27301	1.34206e-07	1.84067e-05	NA	Lm533
EVM0009575	152.017	1.66806	0.330533	5.04656	4.49829e-07	4.64081e-05	smf-1	Lm533
EVM0002812	91.831	1.66452	0.313481	5.30981	1.09742e-07	1.56021e-05	NA	Lm533
EVM0003637	34.092	1.66152	0.411514	4.03758	5.40063e-05	0.00217856	NA	Lm533
EVM0002564	153385	1.64705	0.260123	6.33181	2.423e-10	9.74048e-08	NA	Lm533
EVM0000016	90.8421	1.64477	0.328732	5.00337	5.63353e-07	5.6133e-05	Y44A6C.1	Lm533
EVM0007577	537.479	1.62578	0.227801	7.13686	9.54883e-13	6.15416e-10	icl-1	Lm533
EVM0001298	92.2791	1.6197	0.373215	4.33987	1.42567e-05	0.000814731	NA	Lm533
EVM0015527	4048.17	1.60648	0.223745	7.17994	6.97417e-13	5.42033e-10	E01G4.3	Lm533
EVM0014639	24.675	1.60498	0.513783	3.12385	0.00178498	0.0287422	dpy-21	Lm533
EVM0015589	28.8729	1.58316	0.468731	3.37755	0.000731353	0.015269	ifg-1	Lm533
EVM0016304	258.495	1.58144	0.301544	5.24448	1.5672e-07	2.06107e-05	NA	Lm533
EVM0008019	2199.36	1.56489	0.237687	6.58383	4.58491e-11	2.22712e-08	NA	Lm533
EVM0011198	36.16	1.5618	0.451988	3.4554	0.000549487	0.0122605	col-109	Lm533
EVM0013819	39.4151	1.55966	0.405077	3.85027	0.000117986	0.00384213	mml-1	Lm533
EVM0007013	133.988	1.5505	0.285278	5.43505	5.47812e-08	9.39176e-06	M01F1.8	Lm533
EVM0000293	838.822	1.54344	0.273544	5.64239	1.67708e-08	3.75987e-06	ZK1307.1	Lm533
EVM0008240	42.7093	1.53737	0.504176	3.04926	0.00229404	0.0338103	dpy-17	Lm533
EVM0004311	59.7874	1.52155	0.412376	3.68972	0.000224498	0.00608652	flp-23	Lm533
EVM0015327	25.9861	1.51289	0.477821	3.16622	0.00154432	0.0261056	NA	Lm533
EVM0013631	215.492	1.51128	0.336243	4.49461	6.96981e-06	0.000456484	F36G3.2	Lm533
EVM0005932	195.344	1.50305	0.2505	6.00019	1.97083e-09	6.0463e-07	NA	Lm533
EVM0014250	142.09	1.49057	0.313816	4.74981	2.03604e-06	0.000163698	F23F1.2	Lm533
EVM0016144	42.4772	1.47901	0.386158	3.83007	0.000128107	0.00410293	set-26	Lm533
EVM0009913	38.2127	1.4751	0.437343	3.37286	0.00074392	0.0154592	F29B9.8	Lm533
EVM0012951	84.7675	1.47005	0.414575	3.54592	0.000391245	0.00952221	mig-22	Lm533
EVM0004697	452.093	1.46985	0.504615	2.91282	0.00358186	0.0456544	NA	Lm533
EVM0007376	102.993	1.45539	0.324293	4.48789	7.19321e-06	0.00046588	F56C9.10	Lm533
EVM0012702	53.6499	1.45484	0.341812	4.25627	2.07869e-05	0.00105823	nhr-6	Lm533
EVM0008010	30.0642	1.45352	0.444122	3.2728	0.00106488	0.0199909	NA	Lm533
EVM0005509	346.467	1.44911	0.293191	4.94253	7.71167e-07	7.30916e-05	Y44A6D.3	Lm533
EVM0013969	34.7112	1.44905	0.450298	3.21798	0.00129097	0.0229121	F47E1.2	Lm533
EVM0002715	38.3074	1.4455	0.403053	3.58637	0.000335319	0.00853527	NA	Lm533
EVM0008641	70.536	1.42917	0.319773	4.46934	7.84619e-06	0.000502587	T21D12.14	Lm533
EVM0012613	3819.48	1.42917	0.230421	6.20244	5.55954e-10	1.96403e-07	fil-1	Lm533
EVM0004076	245.349	1.42427	0.24283	5.86531	4.48295e-09	1.2154e-06	acs-7	Lm533
EVM0001236	154.806	1.40544	0.29213	4.811	1.50177e-06	0.000125061	NA	Lm533
EVM0014989	1758.67	1.40509	0.25052	5.6087	2.03857e-08	4.43339e-06	R02F2.1	Lm533
EVM0012087	33.8033	1.40277	0.406365	3.452	0.000556438	0.0123797	NA	Lm533
EVM0009492	14542.1	1.39761	0.276425	5.05602	4.28104e-07	4.53712e-05	cpl-1	Lm533
EVM0005917	1947.96	1.39578	0.27567	5.06322	4.1224e-07	4.4499e-05	epg-9	Lm533
EVM0002741	1614.57	1.38319	0.217005	6.37398	1.84181e-10	7.66852e-08	ZK353.2	Lm533
EVM0005418	276.393	1.38286	0.278213	4.97049	6.67843e-07	6.50851e-05	NA	Lm533
EVM0003337	851.595	1.37705	0.243509	5.65503	1.55819e-08	3.56184e-06	fip-6	Lm533
EVM0005419	57.1775	1.37192	0.387485	3.54059	0.000399235	0.0096362	nkcc-1	Lm533
EVM0000301	2125.23	1.36353	0.202124	6.74599	1.51992e-11	8.05421e-09	NA	Lm533
EVM0015844	218.096	1.35988	0.2484	5.47456	4.38608e-08	8.2326e-06	M79.2	Lm533
EVM0015243	325.747	1.34824	0.244693	5.50991	3.59025e-08	6.97585e-06	NA	Lm533
EVM0004191	36.0359	1.34058	0.404268	3.31607	0.000912934	0.0178232	NA	Lm533
EVM0004623	521.723	1.33228	0.245075	5.43621	5.44268e-08	9.39176e-06	rbm-22	Lm533
EVM0005924	913.495	1.32076	0.256248	5.15423	2.5468e-07	2.99905e-05	NA	Lm533
EVM0012960	40.8756	1.31564	0.428003	3.07389	0.00211285	0.0320724	nhr-20	Lm533
EVM0001611	2259.42	1.31514	0.252882	5.20061	1.98639e-07	2.46355e-05	NA	Lm533
EVM0009190	190.795	1.314	0.303918	4.32354	1.53548e-05	0.000859736	NA	Lm533
EVM0003343	1876.16	1.30798	0.265433	4.9277	8.32041e-07	7.69836e-05	NA	Lm533
EVM0014801	82.6984	1.30624	0.327502	3.9885	6.64919e-05	0.00250052	vap-2	Lm533
EVM0008846	291.815	1.30574	0.254897	5.12263	3.01308e-07	3.41034e-05	lgg-1	Lm533
EVM0006268	51.6154	1.30528	0.35575	3.66911	0.000243399	0.00648831	NA	Lm533
EVM0014411	4206.67	1.30209	0.223226	5.83306	5.44204e-09	1.40985e-06	M01H9.3	Lm533
EVM0000256	463.839	1.29778	0.199758	6.49677	8.20628e-11	3.82675e-08	acds-10	Lm533
EVM0008036	321.138	1.29336	0.251072	5.15135	2.58615e-07	3.01493e-05	F27D9.2	Lm533
EVM0004490	2569.72	1.29109	0.238069	5.42318	5.85494e-08	9.75098e-06	act-1	Lm533
EVM0004490	2569.72	1.29109	0.238069	5.42318	5.85494e-08	9.75098e-06	act-3	Lm533
EVM0003070	62.8425	1.28474	0.418267	3.07159	0.00212925	0.0322374	F28F5.6	Lm533
EVM0005235	844.799	1.28346	0.236962	5.41632	6.08374e-08	9.98934e-06	NA	Lm533
EVM0011535	2198.18	1.28317	0.266716	4.81099	1.50185e-06	0.000125061	vps-52	Lm533
EVM0014025	147035	1.28297	0.266296	4.81785	1.45112e-06	0.000122588	NA	Lm533
EVM0014277	91.4655	1.28122	0.300849	4.25868	2.05642e-05	0.00105454	NA	Lm533
EVM0016719	326.511	1.27866	0.230288	5.55245	2.81698e-08	5.76147e-06	prdh-1	Lm533
EVM0008585	95.2605	1.27297	0.338492	3.7607	0.00016944	0.00506495	NA	Lm533
EVM0009249	184.093	1.27241	0.284036	4.47975	7.47291e-06	0.000481322	H32C10.1	Lm533
EVM0013313	373.983	1.27035	0.264401	4.80463	1.55037e-06	0.000128186	NA	Lm533
EVM0012914	26.8161	1.26965	0.442207	2.87117	0.00408959	0.0494821	NA	Lm533
EVM0000899	69.1603	1.26679	0.30063	4.21377	2.51138e-05	0.00123015	NA	Lm533
EVM0011161	34.8905	1.26624	0.407851	3.10467	0.00190494	0.02997	idpc-7	Lm533
EVM0006984	275.974	1.2632	0.253301	4.98694	6.13416e-07	6.06035e-05	NA	Lm533
EVM0010579	64.1546	1.25728	0.365082	3.44383	0.000573539	0.0126157	NA	Lm533
EVM0014702	64.5204	1.25258	0.333447	3.75647	0.00017233	0.00511711	pak-1	Lm533
EVM0001326	125.705	1.25133	0.240888	5.19465	2.05107e-07	2.49077e-05	F53E4.1	Lm533
EVM0009243	134.581	1.24826	0.287125	4.34744	1.37734e-05	0.000794902	anc-1	Lm533
EVM0004811	4244.23	1.24577	0.241609	5.15612	2.5212e-07	2.99905e-05	NA	Lm533
EVM0013332	5897.09	1.23817	0.213153	5.80882	6.29151e-09	1.56056e-06	NA	Lm533
EVM0000568	68.0218	1.23531	0.320061	3.85959	0.000113577	0.00374035	suco-1	Lm533
EVM0017461	364.463	1.2335	0.292872	4.21175	2.53395e-05	0.00123602	Y71F9B.13	Lm533
EVM0006669	339.292	1.22976	0.273926	4.48937	7.14333e-06	0.000465234	NA	Lm533
EVM0011099	202.686	1.22651	0.256772	4.77665	1.78238e-06	0.000145308	W03F9.4	Lm533
EVM0008791	159.381	1.22592	0.233489	5.25045	1.51728e-07	2.03316e-05	Y104H12D.2	Lm533
EVM0006857	426.796	1.22416	0.208225	5.87901	4.12731e-09	1.16421e-06	rdl-1	Lm533
EVM0001549	121.548	1.22098	0.308045	3.96363	7.38178e-05	0.00271457	NA	Lm533
EVM0010546	225.093	1.21857	0.250126	4.87184	1.10566e-06	9.69161e-05	NA	Lm533
EVM0001899	644.093	1.21548	0.226824	5.35871	8.38191e-08	1.25277e-05	anmt-3	Lm533
EVM0015471	311.234	1.21113	0.203128	5.96237	2.48611e-09	7.43156e-07	sqst-1	Lm533
EVM0011742	1543.16	1.21088	0.282927	4.27983	1.87034e-05	0.000983261	NA	Lm533
EVM0005654	43.7233	1.21063	0.386617	3.13133	0.00174015	0.0282544	sma-4	Lm533
EVM0015902	112.627	1.20457	0.342194	3.52014	0.000431327	0.0102115	NA	Lm533
EVM0011711	232.046	1.19808	0.322026	3.72044	0.000198874	0.00559202	aqp-1	Lm533
EVM0000891	610.544	1.1965	0.213809	5.59613	2.19195e-08	4.64615e-06	rab-7	Lm533
EVM0009573	83.6775	1.19592	0.291137	4.10774	3.99547e-05	0.00173157	plin-1	Lm533
EVM0007644	2160.12	1.19486	0.279298	4.27807	1.8852e-05	0.000985544	gid-7	Lm533
EVM0015491	124.255	1.19473	0.366508	3.25977	0.00111504	0.0206335	NA	Lm533
EVM0012501	40.4693	1.18823	0.379591	3.13028	0.00174638	0.0283161	NA	Lm533
EVM0007193	2026.72	1.18716	0.231931	5.1186	3.07813e-07	3.45047e-05	K09E9.4	Lm533
EVM0013162	841.19	1.18704	0.231403	5.12974	2.90144e-07	3.31617e-05	ZC250.4	Lm533
EVM0016654	52.5349	1.1794	0.403469	2.92316	0.00346502	0.0447841	NA	Lm533
EVM0015813	56.7135	1.1788	0.365801	3.22252	0.00127067	0.0226627	NA	Lm533
EVM0009829	896.952	1.17762	0.172296	6.83489	8.20666e-12	4.55587e-09	NA	Lm533
EVM0001048	39.1069	1.17757	0.380819	3.09221	0.0019867	0.0307991	NA	Lm533
EVM0008965	60.4541	1.17581	0.322574	3.64509	0.0002673	0.00703427	NA	Lm533
EVM0003934	4692.06	1.17497	0.216608	5.4244	5.81486e-08	9.75098e-06	NA	Lm533
EVM0004590	57.0588	1.17431	0.344535	3.40838	0.000653498	0.0140212	ptc-1	Lm533
EVM0010619	84.6851	1.17341	0.315372	3.72072	0.000198656	0.00559202	lipl-7	Lm533
EVM0014560	213.137	1.17054	0.292262	4.00509	6.19937e-05	0.00237738	NA	Lm533
EVM0017095	180.706	1.16802	0.265222	4.40391	1.06315e-05	0.000633052	K08H10.6	Lm533
EVM0010765	92.6287	1.16092	0.312704	3.71253	0.000205201	0.00570993	F11A5.9	Lm533
EVM0007243	194.183	1.16024	0.215533	5.38312	7.32073e-08	1.15938e-05	NA	Lm533
EVM0013141	117.059	1.15937	0.310764	3.73071	0.000190943	0.00546933	F37A8.5	Lm533
EVM0000042	41.0335	1.15776	0.40229	2.87793	0.00400299	0.048917	NA	Lm533
EVM0012756	1512.81	1.15767	0.198652	5.82764	5.62159e-09	1.42471e-06	C30G4.4	Lm533
EVM0005447	269.878	1.1435	0.215525	5.30563	1.12283e-07	1.5771e-05	NA	Lm533
EVM0001751	115.317	1.1403	0.305474	3.73288	0.0001893	0.00545502	NA	Lm533
EVM0003610	11106.9	1.13975	0.205129	5.55625	2.75626e-08	5.73794e-06	NA	Lm533
EVM0008270	90.6761	1.13969	0.277835	4.10205	4.09513e-05	0.00175518	odr-3	Lm533
EVM0010510	100.587	1.13696	0.276505	4.11191	3.92394e-05	0.00171331	cnt-2	Lm533
EVM0012637	68.69	1.13309	0.308004	3.67882	0.000234311	0.00633782	NA	Lm533
EVM0014273	271.717	1.13097	0.271642	4.16348	3.13436e-05	0.00145001	npr-11	Lm533
EVM0002998	287.823	1.12833	0.281288	4.01131	6.03821e-05	0.00234645	atgl-1	Lm533
EVM0013994	45.22	1.12743	0.377854	2.98376	0.00284726	0.0389803	NA	Lm533
EVM0008531	58.2548	1.12516	0.354756	3.17164	0.0015158	0.0257973	C25F6.6	Lm533
EVM0004196	118.667	1.12184	0.276085	4.0634	4.83633e-05	0.00199229	C05D12.2	Lm533
EVM0005362	42.9154	1.11907	0.374454	2.98855	0.00280305	0.0388308	srx-73	Lm533
EVM0009933	137.205	1.11803	0.268461	4.1646	3.11904e-05	0.00144868	xpo-1	Lm533
EVM0009864	147.431	1.11621	0.274761	4.06247	4.85556e-05	0.00199301	trcs-1	Lm533
EVM0016845	317.926	1.10543	0.242911	4.55079	5.3446e-06	0.000368683	prk-2	Lm533
EVM0008935	49.2902	1.10524	0.349222	3.16487	0.0015515	0.0261056	T19B4.5	Lm533
EVM0017332	472.521	1.10485	0.232276	4.75661	1.96873e-06	0.000159385	NA	Lm533
EVM0014130	47.4673	1.10435	0.348905	3.16517	0.0015499	0.0261056	NA	Lm533
EVM0000243	125.129	1.10403	0.299113	3.69102	0.000223358	0.00606973	NA	Lm533
EVM0007559	182.574	1.1028	0.241908	4.55875	5.14596e-06	0.000359231	pqm-1	Lm533
EVM0010091	85.3494	1.10112	0.305448	3.60492	0.00031225	0.00801807	NA	Lm533
EVM0004578	429.586	1.09497	0.294058	3.72365	0.000196363	0.00556826	ZK84.1	Lm533
EVM0003142	32117	1.08983	0.210274	5.18291	2.18449e-07	2.62545e-05	NA	Lm533
EVM0010354	273.105	1.08771	0.279919	3.88579	0.000101999	0.00347678	tsp-6	Lm533
EVM0003653	137.038	1.08607	0.27152	3.99999	6.3346e-05	0.0024055	asah-1	Lm533
EVM0000066	85.6536	1.08448	0.356318	3.04356	0.00233795	0.0341186	nac-3	Lm533
EVM0008469	471.518	1.08099	0.200283	5.39732	6.76434e-08	1.09526e-05	vhp-1	Lm533
EVM0009668	122.618	1.07971	0.251771	4.28846	1.79913e-05	0.000971032	drd-1	Lm533
EVM0015631	422.554	1.07953	0.244535	4.41462	1.01186e-05	0.000611203	NA	Lm533
EVM0013784	48.4829	1.07597	0.360628	2.9836	0.00284879	0.0389803	gcy-18	Lm533
EVM0002300	48.5964	1.07502	0.368295	2.91891	0.00351259	0.0451485	NA	Lm533
EVM0008309	187.087	1.07437	0.246518	4.35817	1.31155e-05	0.000768344	ell-1	Lm533
EVM0013676	120.338	1.0721	0.282834	3.79057	0.000150301	0.00462307	NA	Lm533
EVM0004824	82.6621	1.06959	0.336383	3.17967	0.00147444	0.0252409	tag-241	Lm533
EVM0012199	89.8515	1.06712	0.267925	3.98292	6.80741e-05	0.00253936	NA	Lm533
EVM0012847	106.769	1.06387	0.256814	4.14257	3.43443e-05	0.00153994	NA	Lm533
EVM0014724	436.476	1.06341	0.245545	4.33081	1.4856e-05	0.000840731	Y41E3.22	Lm533
EVM0003440	120.04	1.06286	0.287098	3.7021	0.000213822	0.00585149	NA	Lm533
EVM0002219	808.25	1.06157	0.180651	5.87634	4.19428e-09	1.16421e-06	cpt-1	Lm533
EVM0001759	62.9669	1.06049	0.347419	3.05248	0.00226957	0.0336259	M03A1.3	Lm533
EVM0005042	353.449	1.05898	0.200236	5.28865	1.23223e-07	1.71016e-05	W02F12.2	Lm533
EVM0004443	533.322	1.05369	0.254848	4.13459	3.55586e-05	0.00158222	ZK455.5	Lm533
EVM0011314	547.477	1.05367	0.269815	3.90515	9.41659e-05	0.00328679	eif-2gamma	Lm533
EVM0005202	298.503	1.04721	0.263881	3.96849	7.23287e-05	0.00267685	rsbp-1	Lm533
EVM0009516	376.231	1.04443	0.203541	5.13129	2.87766e-07	3.31617e-05	NA	Lm533
EVM0001680	658.701	1.04402	0.221673	4.7097	2.48079e-06	0.00019027	NA	Lm533
EVM0005809	270.761	1.04162	0.301188	3.45837	0.00054345	0.0121908	NA	Lm533
EVM0012720	228.463	1.0416	0.293549	3.5483	0.000387732	0.00945644	NA	Lm533
EVM0012886	126.484	1.04061	0.309754	3.35948	0.000780884	0.016084	unk-1	Lm533
EVM0009670	45.6743	1.03967	0.361432	2.87654	0.00402056	0.0489778	2L52.1	Lm533
EVM0013599	44.8575	1.03777	0.34335	3.02248	0.00250715	0.0358191	daf-18	Lm533
EVM0011037	56.2999	1.03753	0.347933	2.98198	0.00286387	0.0391407	tlp-1	Lm533
EVM0012594	480.021	1.0359	0.224965	4.60471	4.13041e-06	0.000299083	NA	Lm533
EVM0015697	136.728	1.03553	0.255003	4.06085	4.88935e-05	0.00199301	NA	Lm533
EVM0004114	115.21	1.03246	0.276165	3.73855	0.000185086	0.00539434	NA	Lm533
EVM0002092	12842.5	1.02878	0.267068	3.85212	0.000117098	0.00382389	pigg-1	Lm533
EVM0012130	514.593	1.02725	0.298021	3.44689	0.000567085	0.0125592	hil-1	Lm533
EVM0006987	441.334	1.02323	0.207831	4.92339	8.50596e-07	7.80807e-05	NA	Lm533
EVM0011458	203.065	1.02255	0.276572	3.69722	0.000217971	0.00593717	tcer-1	Lm533
EVM0008549	3038.06	1.01889	0.178521	5.70736	1.14742e-08	2.72993e-06	cpz-1	Lm533
EVM0010351	3908.54	1.01872	0.228824	4.45198	8.50834e-06	0.000539077	F11D5.1	Lm533
EVM0003374	1543.17	1.01868	0.207402	4.91163	9.03232e-07	8.16269e-05	lron-10	Lm533
EVM0012142	99.2504	1.01851	0.2918	3.49043	0.000482238	0.0110886	asd-2	Lm533
EVM0003508	156.658	1.01621	0.268672	3.78235	0.000155352	0.00470414	ekl-1	Lm533
EVM0016262	148.229	1.01588	0.290248	3.50006	0.000465151	0.0107745	NA	Lm533
EVM0001999	2489.58	1.01405	0.262388	3.86468	0.000111237	0.00370515	F46C5.10	Lm533
EVM0001986	379.941	1.00927	0.198516	5.08406	3.69454e-07	4.02532e-05	acox-3	Lm533
EVM0015644	215.909	1.00908	0.288335	3.49969	0.000465805	0.0107745	best-1	Lm533
EVM0005981	100.785	1.00787	0.283355	3.55694	0.000375203	0.0092476	Y41D4A.7	Lm533
EVM0012048	4694.22	1.00736	0.177467	5.67633	1.37615e-08	3.20863e-06	sar-1	Lm533
EVM0007509	1411.34	1.00684	0.23338	4.31417	1.60204e-05	0.000889363	NA	Lm533
EVM0017173	60.9161	1.0049	0.350431	2.86762	0.00413569	0.0497563	NA	Lm533
EVM0011107	103.415	1.00341	0.304771	3.29234	0.000993565	0.0190197	spsb-1	Lm533
EVM0000885	303.148	1.00178	0.242404	4.13269	3.5854e-05	0.0015893	NA	Lm533
EVM0004674	241.801	1.00085	0.211002	4.74333	2.10235e-06	0.000166736	bcmo-2	Lm533
EVM0011984	136.126	0.999989	0.236001	4.23723	2.26299e-05	0.00112743	T20B3.1	Lm533
EVM0016965	443.619	0.99957	0.207012	4.82855	1.37528e-06	0.000117889	acs-19	Lm533
EVM0007984	137.051	0.99944	0.264186	3.7831	0.00015489	0.00470236	CC8.2	Lm533
EVM0009833	58.4312	0.996665	0.327553	3.04276	0.00234423	0.0341186	NA	Lm533
EVM0004106	4927.88	0.995138	0.191549	5.19522	2.04482e-07	2.49077e-05	lgg-2	Lm533
EVM0002893	381.478	0.991448	0.233139	4.2526	2.11302e-05	0.00107103	F56C9.8	Lm533
EVM0017645	525.39	0.990649	0.184061	5.38217	7.35922e-08	1.15938e-05	atic-1	Lm533
EVM0000233	198.236	0.990273	0.287357	3.44614	0.000568649	0.0125592	B0410.3	Lm533
EVM0014197	550.488	0.98517	0.257597	3.82447	0.000131054	0.00415435	mfb-1	Lm533
EVM0017181	2093.61	0.984313	0.25254	3.89765	9.71297e-05	0.00336005	gpb-1	Lm533
EVM0001128	10474.3	0.980526	0.157729	6.21652	5.08301e-10	1.8518e-07	mdl-1	Lm533
EVM0002798	159.781	0.979361	0.24724	3.96117	7.45829e-05	0.00272567	olrn-1	Lm533
EVM0014901	111.71	0.977375	0.273395	3.57496	0.000350284	0.00880087	C46F4.3	Lm533
EVM0000232	91.3448	0.975685	0.330063	2.95606	0.00311601	0.0413271	NA	Lm533
EVM0010446	196.422	0.9704	0.226591	4.2826	1.84723e-05	0.000983261	F20A1.4	Lm533
EVM0015642	83.6216	0.969861	0.278679	3.4802	0.000501034	0.0114306	NA	Lm533
EVM0006480	249.151	0.965041	0.204291	4.72385	2.31424e-06	0.000179863	ykt-6	Lm533
EVM0006835	53.7831	0.964419	0.324297	2.97387	0.00294065	0.0398167	W01D2.3	Lm533
EVM0007728	1511.32	0.963712	0.171864	5.60743	2.05355e-08	4.43339e-06	dhs-9	Lm533
EVM0010314	753.588	0.963257	0.179126	5.37753	7.55159e-08	1.17382e-05	dhs-6	Lm533
EVM0007550	493.075	0.960455	0.23956	4.00925	6.09108e-05	0.00235913	NA	Lm533
EVM0013856	583.167	0.95993	0.258651	3.7113	0.0002062	0.00570993	NA	Lm533
EVM0009888	1890.6	0.958236	0.158895	6.03062	1.63331e-09	5.14624e-07	dhrs-4	Lm533
EVM0013075	240.275	0.956876	0.212759	4.49746	6.8769e-06	0.000455516	NA	Lm533
EVM0017001	97.0526	0.956859	0.298158	3.20924	0.00133087	0.0233663	R10H1.1	Lm533
EVM0011179	488.963	0.956755	0.222656	4.29702	1.73109e-05	0.000938653	kin-19	Lm533
EVM0003171	215.622	0.95403	0.267636	3.56466	0.000364333	0.00903701	NA	Lm533
EVM0013446	80.2151	0.953252	0.301474	3.16197	0.00156704	0.0262292	glb-20	Lm533
EVM0015867	31062.8	0.952091	0.188503	5.05081	4.39938e-07	4.57928e-05	pck-2	Lm533
EVM0007744	2226.29	0.950342	0.262976	3.6138	0.000301746	0.00781723	nep-22	Lm533
EVM0007887	361.443	0.941086	0.211608	4.44731	8.69539e-06	0.00054209	ins-17	Lm533
EVM0016508	67.1375	0.93736	0.306286	3.0604	0.0022104	0.0331646	NA	Lm533
EVM0010374	11728.8	0.936013	0.204195	4.58393	4.56318e-06	0.000326365	NA	Lm533
EVM0012058	741.505	0.934422	0.214151	4.36338	1.28069e-05	0.000754052	Y57G11B.2	Lm533
EVM0008305	1418.91	0.933365	0.234222	3.98497	6.74892e-05	0.00252987	NA	Lm533
EVM0006396	85.4652	0.930817	0.296248	3.14202	0.00167785	0.0276276	nas-39	Lm533
EVM0014510	86.759	0.928616	0.268663	3.45644	0.000547367	0.012248	NA	Lm533
EVM0006649	66.6874	0.927624	0.310902	2.98365	0.00284831	0.0389803	NA	Lm533
EVM0014017	207.876	0.927581	0.256625	3.61454	0.000300883	0.00781223	NA	Lm533
EVM0004618	446.255	0.924412	0.219714	4.20733	2.58403e-05	0.00125519	NA	Lm533
EVM0000303	3089.46	0.923237	0.172073	5.36539	8.07737e-08	1.22293e-05	NA	Lm533
EVM0016003	779.751	0.92189	0.194676	4.73551	2.18503e-06	0.00017096	R53.5	Lm533
EVM0005675	96.8934	0.916837	0.278608	3.29077	0.000999119	0.0190634	gcy-22	Lm533
EVM0009997	369.488	0.915902	0.223587	4.0964	4.1962e-05	0.00177888	NA	Lm533
EVM0009523	521.508	0.914554	0.184758	4.95001	7.42108e-07	7.09139e-05	slc-25A29	Lm533
EVM0005080	1583.79	0.914413	0.210827	4.33726	1.44268e-05	0.000820427	NA	Lm533
EVM0011558	88.1728	0.913374	0.277077	3.29647	0.000979093	0.0188354	NA	Lm533
EVM0006945	381.61	0.912593	0.263891	3.45822	0.000543767	0.0121908	dab-1	Lm533
EVM0014294	631.945	0.910682	0.214513	4.24536	2.18246e-05	0.00110144	NA	Lm533
EVM0005332	80.0731	0.909395	0.313276	2.90285	0.00369782	0.0464039	NA	Lm533
EVM0001699	306.184	0.903933	0.211011	4.28383	1.83705e-05	0.000982402	NA	Lm533
EVM0002952	954.893	0.903199	0.173574	5.20354	1.9553e-07	2.45106e-05	NA	Lm533
EVM0015613	239.877	0.902993	0.283973	3.17986	0.00147348	0.0252409	hlh-30	Lm533
EVM0014478	99.7326	0.900634	0.290176	3.10375	0.00191084	0.0300224	NA	Lm533
EVM0017468	72.9428	0.90056	0.295737	3.04514	0.00232572	0.034033	ari-2	Lm533
EVM0000321	282.818	0.899806	0.285368	3.15314	0.00161524	0.0267859	NA	Lm533
EVM0013098	5998.39	0.895428	0.203095	4.4089	1.03896e-05	0.000624338	ZK550.6	Lm533
EVM0006196	152.772	0.893801	0.250636	3.56614	0.00036228	0.00900524	F07H5.7	Lm533
EVM0000124	476.448	0.892355	0.195243	4.57048	4.8661e-06	0.000345908	F25B5.6	Lm533
EVM0008179	304.894	0.891736	0.236506	3.77046	0.000162948	0.00489599	F53C11.4	Lm533
EVM0005512	214.105	0.888525	0.213766	4.15652	3.23125e-05	0.00148307	Y38C1AA.1	Lm533
EVM0009973	151.875	0.885938	0.282688	3.13398	0.00172455	0.0281186	NA	Lm533
EVM0010372	102.177	0.885448	0.297184	2.97946	0.00288756	0.0393722	prp-39	Lm533
EVM0000486	2260.13	0.884551	0.237364	3.72656	0.000194109	0.00553281	NA	Lm533
EVM0010110	706.857	0.883916	0.181511	4.86977	1.11727e-06	9.72027e-05	Y48A6B.9	Lm533
EVM0016589	682.029	0.882974	0.188147	4.69299	2.69234e-06	0.000202499	snf-1	Lm533
EVM0014028	909.409	0.881714	0.253109	3.48353	0.000494848	0.0113339	NA	Lm533
EVM0009277	1184.09	0.876818	0.177085	4.9514	7.36807e-07	7.09139e-05	F20D1.3	Lm533
EVM0017405	466.99	0.87599	0.193937	4.51687	6.27601e-06	0.000421374	NA	Lm533
EVM0002031	85.3884	0.873636	0.274861	3.17846	0.00148059	0.0253089	C50D2.7	Lm533
EVM0003912	2312.46	0.873053	0.17742	4.92084	8.61755e-07	7.8487e-05	gstk-1	Lm533
EVM0014825	2772.08	0.871962	0.22824	3.82037	0.000133252	0.00419853	F08B12.4	Lm533
EVM0015877	271.827	0.868932	0.203283	4.27451	1.91562e-05	0.000996977	frpr-7	Lm533
EVM0007245	369.132	0.866021	0.230959	3.74968	0.000177063	0.00522176	acs-5	Lm533
EVM0017112	245.999	0.86577	0.211603	4.09149	4.28616e-05	0.001805	alx-1	Lm533
EVM0000209	260.194	0.863084	0.243195	3.54894	0.000386785	0.00945313	ccch-1	Lm533
EVM0009306	480.938	0.862841	0.231163	3.73261	0.000189508	0.00545502	sdha-1	Lm533
EVM0002101	151.53	0.861955	0.278704	3.09272	0.0019833	0.0307874	dcar-1	Lm533
EVM0003271	810.029	0.861258	0.215162	4.00283	6.25884e-05	0.00238449	Y43F8B.1	Lm533
EVM0006951	80.9089	0.859186	0.272674	3.15097	0.00162729	0.0269475	NA	Lm533
EVM0013705	108.27	0.856199	0.293657	2.91564	0.0035496	0.045424	F21C10.10	Lm533
EVM0006225	96.671	0.856046	0.261034	3.27945	0.0010401	0.0197162	npp-14	Lm533
EVM0003478	329.788	0.855812	0.189851	4.50781	6.5501e-06	0.000436349	ech-8	Lm533
EVM0005351	102.451	0.850947	0.262398	3.24296	0.00118296	0.0216838	C18E9.9	Lm533
EVM0005461	178.886	0.848426	0.21965	3.86263	0.000112171	0.0037256	NA	Lm533
EVM0005607	134.068	0.846957	0.240798	3.51729	0.000435983	0.010257	glb-34	Lm533
EVM0004757	181.63	0.84513	0.267943	3.15414	0.00160972	0.0267323	memo-1	Lm533
EVM0017244	262.408	0.84354	0.237045	3.55856	0.000372893	0.00921013	F38B7.3	Lm533
EVM0016809	4951.12	0.84052	0.218018	3.85527	0.000115602	0.00378565	xbp-1	Lm533
EVM0004098	117.927	0.840095	0.241842	3.47374	0.000513265	0.0116868	yap-1	Lm533
EVM0013355	464.429	0.838568	0.173729	4.82688	1.38686e-06	0.000118015	ipla-6	Lm533
EVM0004012	251.594	0.838207	0.22631	3.7038	0.000212395	0.00582611	cest-24	Lm533
EVM0007647	530.596	0.837718	0.202554	4.13577	3.53763e-05	0.00158014	taap-1	Lm533
EVM0016630	865.802	0.834512	0.167914	4.96988	6.69944e-07	6.50851e-05	C17C3.1	Lm533
EVM0000500	1124.14	0.833503	0.2219	3.75622	0.000172502	0.00511711	T19C3.3	Lm533
EVM0001099	437.446	0.832657	0.224316	3.71198	0.000205648	0.00570993	ceh-48	Lm533
EVM0013543	131.244	0.832202	0.248347	3.35096	0.000805307	0.0164131	cls-1	Lm533
EVM0001898	2053.62	0.828981	0.2188	3.78877	0.000151396	0.00462307	NA	Lm533
EVM0016474	216.191	0.82841	0.246668	3.3584	0.000783946	0.0161186	Y37A1A.3	Lm533
EVM0004358	23140.1	0.827393	0.247715	3.34011	0.000837462	0.0168621	NA	Lm533
EVM0005296	91.805	0.826117	0.276214	2.99086	0.00278194	0.0387941	Y32H12A.8	Lm533
EVM0005561	381.214	0.822774	0.202575	4.06158	4.87409e-05	0.00199301	ubxn-3	Lm533
EVM0015957	730.049	0.822518	0.178922	4.59708	4.28459e-06	0.000308332	F52E4.5	Lm533
EVM0013459	634.957	0.821024	0.243651	3.36967	0.00075258	0.0156114	Y106G6D.6	Lm533
EVM0005573	151.895	0.820952	0.282621	2.90478	0.00367514	0.0462687	nhr-19	Lm533
EVM0012195	567.967	0.820739	0.263081	3.11972	0.00181025	0.0290287	NA	Lm533
EVM0016241	135.007	0.81986	0.245862	3.33463	0.000854116	0.017021	sap-140	Lm533
EVM0014859	427.023	0.819665	0.281689	2.90983	0.00361628	0.0458621	sta-2	Lm533
EVM0012862	493.131	0.816116	0.191554	4.26051	2.03964e-05	0.00105213	acdh-12	Lm533
EVM0014765	4837.15	0.815372	0.203144	4.01377	5.97575e-05	0.00234563	egl-3	Lm533
[truncated: 505 more rows]

## Sheet: C
Term	Database	ID	Input number	Background number	P-Value	Corrected P-Value	Input	group	change
Glycolysis / Gluconeogenesis	KEGG PATHWAY	cel00010	3	42	0.00382683	0.0232262	acs-19|C50D2.7|pck-2	pH533	up
Fatty acid biosynthesis	KEGG PATHWAY	cel00061	3	17	0.000349582	0.00503347	F10G8.9|acs-5|Y48A6B.9	pH533	up
Fatty acid elongation	KEGG PATHWAY	cel00062	2	23	0.0130559	0.0498645	Y48A6B.9|ech-8	pH533	up
Fatty acid degradation	KEGG PATHWAY	cel00071	8	51	8.26774e-09	5.63125e-07	acdh-10|acdh-12|cpt-1|ech-8|acox-1.1|acs-5|acox-1.6|acox-3	pH533	up
beta-Alanine metabolism	KEGG PATHWAY	cel00410	3	28	0.00130247	0.0124242	acox-1.1|acox-3|acox-1.6	pH533	up
Glutathione metabolism	KEGG PATHWAY	cel00480	3	50	0.00606465	0.031362	txdc-12.1|gpx-1|gstk-1	pH533	up
alpha-Linolenic acid metabolism	KEGG PATHWAY	cel00592	3	11	0.000115134	0.00221578	acox-1.1|acox-3|acox-1.6	pH533	up
Sphingolipid metabolism	KEGG PATHWAY	cel00600	3	35	0.00235812	0.017416	W02F12.2|asah-1|hyl-1	pH533	up
Pyruvate metabolism	KEGG PATHWAY	cel00620	3	29	0.00142984	0.0127955	acs-19|pck-2|icl-1	pH533	up
Propanoate metabolism	KEGG PATHWAY	cel00640	4	33	0.00012728	0.00236432	acox-1.1|acs-19|acox-3|acox-1.6	pH533	up
Retinol metabolism	KEGG PATHWAY	cel00830	2	22	0.0120664	0.0498645	dhrs-4|dhs-3	pH533	up
Biosynthesis of unsaturated fatty acids	KEGG PATHWAY	cel01040	4	22	3.06033e-05	0.000707918	acox-1.1|acox-3|maoc-1|acox-1.6	pH533	up
Metabolic pathways	KEGG PATHWAY	cel01100	32	887	1.20701e-13	2.9596e-11	C50D2.7|gstk-1|acdh-10|F25B5.6|dhrs-4|gcy-18|txdc-12.1|atp-1|acox-3|ech-8|acox-1.1|acs-5|acox-1.6|icl-1|sdha-1|gale-1|prdh-1|acdh-12|pck-2|daf-18|F10G8.9|hyl-1|C24A3.4|glna-2|maoc-1|W02F12.2|gpx-1|mig-22|Y48A6B.9|acs-19|asah-1|atic-1	pH533	up
Carbon metabolism	KEGG PATHWAY	cel01200	7	111	2.02822e-05	0.000540564	C50D2.7|acox-3|acox-1.1|acox-1.6|icl-1|acs-19|sdha-1	pH533	up
Fatty acid metabolism	KEGG PATHWAY	cel01212	11	62	3.8193e-12	6.68923e-10	acdh-10|acdh-12|cpt-1|ech-8|acox-1.1|acs-5|acox-1.6|F10G8.9|acox-3|Y48A6B.9|maoc-1	pH533	up
RNA transport	KEGG PATHWAY	cel03013	4	116	0.0100904	0.044816	eif-2gamma|ifg-1|xpo-1|npp-14	pH533	up
Spliceosome	KEGG PATHWAY	cel03040	4	112	0.00898642	0.0412635	F44E5.5|F44E5.4|rbm-22|tcer-1	pH533	up
MAPK signaling pathway	KEGG PATHWAY	cel04010	4	79	0.00275608	0.0188768	F44E5.5|F44E5.4|pak-1|vhp-1	pH533	up
FoxO signaling pathway	KEGG PATHWAY	cel04068	6	59	6.37149e-06	0.000195286	lgg-1|dct-1|pck-2|daf-18|mfb-1|sma-4	pH533	up
Mitophagy - animal	KEGG PATHWAY	cel04137	3	29	0.00142984	0.0127955	lgg-1|rab-7|dct-1	pH533	up
Autophagy - animal	KEGG PATHWAY	cel04140	6	85	4.41855e-05	0.000933989	lgg-1|dct-1|daf-18|epg-9|rab-7|cpl-1	pH533	up
Lysosome	KEGG PATHWAY	cel04142	4	99	0.00595132	0.031362	asah-1|cpl-1|smf-1|cpz-1	pH533	up
Endocytosis	KEGG PATHWAY	cel04144	6	105	0.000133616	0.00240902	alx-1|F44E5.5|F44E5.4|dab-1|rab-7|cnt-2	pH533	up
Phagosome	KEGG PATHWAY	cel04145	4	63	0.00125394	0.0123978	rab-7|cpl-1|act-3|act-1	pH533	up
Peroxisome	KEGG PATHWAY	cel04146	10	76	5.17883e-10	5.29104e-08	acox-3|maoc-1|gstk-1|acox-1.1|acs-5|acox-1.6|dhrs-4|ZK550.6|T20B3.1|C24A3.4	pH533	up
Longevity regulating pathway - worm	KEGG PATHWAY	cel04212	6	71	1.70522e-05	0.000464577	lgg-1|mtl-1|hsp-16.11|daf-18|hsp-16.1|tcer-1	pH533	up
Longevity regulating pathway - multiple species	KEGG PATHWAY	cel04213	4	45	0.000382372	0.00532713	F44E5.5|hsp-16.11|hsp-16.1|F44E5.4	pH533	up
Hippo signaling pathway - multiple species	KEGG PATHWAY	cel04392	2	13	0.00478368	0.0269027	yap-1|pak-1	pH533	up
autophagosome assembly	Gene Ontology	GO:0000045	3	26	0.00106973	0.0109291	lgg-1|lgg-2|epg-9	pH533	up
SNARE binding	Gene Ontology	GO:0000149	3	29	0.00142984	0.0127955	vti-1|snt-4|snt-2	pH533	up
nucleotide binding	Gene Ontology	GO:0000166	19	887	2.45609e-05	0.000602234	rei-2|atp-1|F46H5.3|act-3|gcy-22|act-1|acox-1.1|F25B5.6|kin-19|gcy-18|F44E5.5|odr-3|R107.2|prk-2|acs-19|mbk-2|pak-1|sar-1|ubc-3	pH533	up
microtubule cytoskeleton organization	Gene Ontology	GO:0000226	3	52	0.00672294	0.0340592	cmd-1|coel-1|cls-1	pH533	up
mitotic cytokinesis	Gene Ontology	GO:0000281	3	35	0.00235812	0.017416	mbk-2|act-3|act-1	pH533	up
phagophore assembly site	Gene Ontology	GO:0000407	2	10	0.00304864	0.0196717	lgg-1|epg-9	pH533	up
autophagosome membrane	Gene Ontology	GO:0000421	2	6	0.00131741	0.0124242	lgg-1|lgg-2	pH533	up
autophagy of mitochondrion	Gene Ontology	GO:0000422	3	19	0.000467395	0.00609602	lgg-1|lgg-2|dct-1	pH533	up
RNA polymerase II transcription regulatory region sequence-specific DNA binding	Gene Ontology	GO:0000977	8	193	9.11409e-05	0.00180224	nhr-6|xbp-1|nhr-173|mec-3|nhr-14|fos-1|nhr-64|ceh-53	pH533	up
RNA polymerase II cis-regulatory region sequence-specific DNA binding	Gene Ontology	GO:0000978	6	82	3.65567e-05	0.000814883	nhr-6|sta-2|jun-1|fos-1|ceh-43|sma-4	pH533	up
DNA-binding transcription factor activity, RNA polymerase II-specific	Gene Ontology	GO:0000981	5	127	0.00239143	0.0175562	mec-3|fos-1|jun-1|hlh-30|ceh-53	pH533	up
phosphatidylserine binding	Gene Ontology	GO:0001786	2	18	0.00845996	0.0395874	snt-4|snt-2	pH533	up
nematode larval development	Gene Ontology	GO:0002119	7	212	0.000922705	0.00992313	xbp-1|gale-1|vhp-1|dab-1|unc-94|pak-1|sma-4	pH533	up
DNA binding	Gene Ontology	GO:0003677	22	834	2.03531e-07	9.98116e-06	csb-1|nhr-173|sta-2|his-35|gmeb-2|jun-1|nhr-20|fos-1|nhr-64|ceh-53|nhr-6|zfp-1|nhr-105|zip-10|mec-3|hil-1|mml-1|ceh-48|nhr-14|ceh-43|nhr-19|sma-4	pH533	up
DNA-binding transcription factor activity	Gene Ontology	GO:0003700	14	474	1.02703e-05	0.000299794	nhr-6|xbp-1|mml-1|C30G4.4|nhr-173|sta-2|nhr-105|jun-1|nhr-14|nhr-20|fos-1|ceh-43|nhr-19|nhr-64	pH533	up
steroid hormone receptor activity	Gene Ontology	GO:0003707	5	43	2.12881e-05	0.000543733	nhr-105|nhr-19|nhr-14|nhr-64|nhr-173	pH533	up
single-stranded RNA binding	Gene Ontology	GO:0003727	2	23	0.0130559	0.0498645	Y53F4B.39|asd-2	pH533	up
actin binding	Gene Ontology	GO:0003779	4	88	0.00399137	0.0241055	unc-94|T24B8.4|unc-115|anc-1	pH533	up
catalytic activity	Gene Ontology	GO:0003824	10	351	0.000249386	0.00372862	dhrs-4|F46H5.3|acs-5|spl-3|F10G8.9|acs-7|icl-1|acs-19|ceeh-2|atic-1	pH533	up
GTPase activity	Gene Ontology	GO:0003924	5	148	0.00449515	0.0263687	rab-7|eif-2gamma|odr-3|cnt-2|sar-1	pH533	up
acyl-CoA oxidase activity	Gene Ontology	GO:0003997	3	7	3.87502e-05	0.000833468	acox-1.1|acox-3|acox-1.6	pH533	up
carnitine O-palmitoyltransferase activity	Gene Ontology	GO:0004095	2	7	0.00168602	0.0139488	W03F9.4|cpt-1	pH533	up
metalloendopeptidase activity	Gene Ontology	GO:0004222	4	106	0.00748335	0.0365521	nep-22|nas-39|W01F3.2|nas-10	pH533	up
glutathione peroxidase activity	Gene Ontology	GO:0004602	2	12	0.00416495	0.0247875	gpx-1|gstk-1	pH533	up
Notch binding	Gene Ontology	GO:0005112	2	14	0.00544202	0.0295466	alx-1|gly-8	pH533	up
oxygen carrier activity	Gene Ontology	GO:0005344	2	22	0.0120664	0.0498645	glb-34|glb-25	pH533	up
fatty acid binding	Gene Ontology	GO:0005504	3	9	7.03103e-05	0.00143667	acox-1.1|acox-3|acox-1.6	pH533	up
calcium ion binding	Gene Ontology	GO:0005509	5	172	0.00822048	0.0395228	nas-39|cmd-1|snt-4|snt-2|F23F1.2	pH533	up
protein binding	Gene Ontology	GO:0005515	28	1095	8.04811e-09	5.63125e-07	sqst-1|asd-2|dct-1|vps-52|mdl-1|mbk-2|anc-1|unc-115|cnt-2|lgg-1|lgg-2|sta-2|epg-9|fos-1|cpl-1|nhr-20|cmd-1|unc-16|rhgf-2|daf-18|mec-3|ekl-1|ubxn-3|mml-1|unc-49|nhr-19|zyx-1|pak-1	pH533	up
ATP binding	Gene Ontology	GO:0005524	16	909	0.000879352	0.00954059	atp-1|F46H5.3|act-3|R107.2|act-1|acox-1.1|F25B5.6|kin-19|csb-1|F44E5.5|D2030.2|prk-2|acs-19|mbk-2|pak-1|ubc-3	pH533	up
GTP binding	Gene Ontology	GO:0005525	10	215	4.67234e-06	0.000150745	rei-2|pck-2|gcy-22|sar-1|gcy-18|eif-2gamma|odr-3|rab-7|pak-1|cnt-2	pH533	up
calcium-dependent phospholipid binding	Gene Ontology	GO:0005544	2	21	0.0111115	0.0477991	snt-4|snt-2	pH533	up
extracellular region	Gene Ontology	GO:0005576	10	325	0.000136928	0.00243294	C50D2.7|asah-1|egl-3|ttr-5|cpz-1|ins-17|zig-7|flp-23|nas-39|cpl-1	pH533	up
extracellular space	Gene Ontology	GO:0005615	9	303	0.000376894	0.00531118	vap-2|ttr-5|ttr-35|ttr-36|W01F3.2|cpz-1|egl-21|cpl-1|egl-3	pH533	up
nucleus	Gene Ontology	GO:0005634	56	2275	5.0119e-16	3.16783e-13	yap-1|asd-2|dct-1|vhp-1|csb-1|mdl-1|F08B12.4|mbk-2|anc-1|mbl-1|set-26|cnt-2|lgg-1|zip-10|jmjd-1.2|nhr-173|sta-2|rbm-22|ell-1|his-35|K09E9.4|gmeb-2|jun-1|nhr-20|fos-1|tlp-1|R02F2.1|nhr-64|sma-4|nhr-6|xbp-1|zfp-1|pqm-1|kin-19|npp-14|daf-18|mec-3|ekl-1|Y71H2AM.20|ubxn-3|ari-2|nhr-105|hil-1|mml-1|dpy-21|imph-1|ceh-48|nhr-14|hlh-30|F54D1.6|ceh-43|nhr-19|zyx-1|ceh-53|xpo-1|tcer-1	pH533	up
transcription regulator complex	Gene Ontology	GO:0005667	3	58	0.00894522	0.0412287	nhr-6|mdl-1|jun-1	pH533	up
chromosome	Gene Ontology	GO:0005694	6	145	0.00069688	0.00798481	hil-1|zfp-1|his-35|dpy-21|mbk-2|ubxn-3	pH533	up
cytoplasm	Gene Ontology	GO:0005737	50	1958	5.90693e-15	2.41397e-12	yap-1|sqst-1|F25B5.6|gpb-1|vps-52|rsbp-1|unc-94|eif-2gamma|mbk-2|coel-1|anc-1|mbl-1|unc-115|suco-1|lgg-1|lgg-2|act-3|act-1|M79.2|sta-2|gap-2|atgl-1|R53.5|K09E9.4|trxr-1|R02F2.1|sma-4|rei-2|vhp-1|pqm-1|kin-19|anmt-3|unc-16|daf-18|dab-1|ekl-1|Y71H2AM.20|ubxn-3|ari-2|mtl-1|mml-1|cpl-1|gpx-1|cls-1|imph-1|hlh-30|prk-2|zyx-1|pak-1|xpo-1	pH533	up
mitochondrion	Gene Ontology	GO:0005739	23	525	9.81342e-12	1.20312e-09	cpt-1|gstk-1|dct-1|F25B5.6|dhs-6|lgg-1|atp-1|gop-3|trxr-1|icl-1|mrpl-23|acdh-10|prdh-1|acdh-12|pck-2|W03F9.4|mml-1|glna-2|M05D6.5|F21C10.10|sdha-1|timm-17B.1|Y48A6B.9	pH533	up
mitochondrial outer membrane	Gene Ontology	GO:0005741	3	29	0.00142984	0.0127955	lgg-1|gop-3|dct-1	pH533	up
mitochondrial inner membrane	Gene Ontology	GO:0005743	4	111	0.00872333	0.0406646	F25B5.6|atp-1|timm-17B.1|sdha-1	pH533	up
mitochondrial matrix	Gene Ontology	GO:0005759	5	63	0.000115669	0.00221578	F25B5.6|Y53F4B.39|D2030.2|prdh-1|acdh-10	pH533	up
lysosome	Gene Ontology	GO:0005764	5	117	0.00169524	0.0139488	lgg-1|rab-7|asah-1|cpl-1|cpz-1	pH533	up
autophagosome	Gene Ontology	GO:0005776	3	13	0.000175308	0.002828	lgg-1|lgg-2|sqst-1	pH533	up
peroxisome	Gene Ontology	GO:0005777	6	46	1.69434e-06	6.70085e-05	acox-3|gstk-1|ech-8|acox-1.1|acox-1.6|T20B3.1	pH533	up
peroxisomal matrix	Gene Ontology	GO:0005782	3	12	0.000143176	0.00250762	acox-1.1|C17C3.1|Y87G2A.2	pH533	up
endoplasmic reticulum	Gene Ontology	GO:0005783	7	342	0.0117103	0.0498645	ykt-6|M05D6.5|acs-5|spl-3|txdc-12.1|hyl-1|sar-1	pH533	up
Golgi medial cisterna	Gene Ontology	GO:0005797	2	10	0.00304864	0.0196717	hsp-16.11|vps-52	pH533	up
lipid droplet	Gene Ontology	GO:0005811	3	19	0.000467395	0.00609602	dhs-3|plin-1|atgl-1	pH533	up
cytosol	Gene Ontology	GO:0005829	17	451	4.30691e-08	2.51441e-06	lgg-1|lgg-2|ifg-1|pck-2|gale-1|F25B5.6|sta-2|vps-52|anmt-3|imph-1|vhp-1|daf-18|vti-1|eif-2gamma|trxr-1|pak-1|atic-1	pH533	up
cytoskeleton	Gene Ontology	GO:0005856	8	261	0.000648138	0.00764056	yap-1|act-3|act-1|mbk-2|anc-1|unc-94|zyx-1|cls-1	pH533	up
striated muscle thin filament	Gene Ontology	GO:0005865	2	10	0.00304864	0.0196717	unc-94|act-3	pH533	up
plasma membrane	Gene Ontology	GO:0005886	23	875	1.13607e-07	6.05572e-06	ptr-14|ptr-15|gcy-18|olrn-1|unc-115|lgg-1|lgg-2|atgl-1|npr-11|zig-7|gcy-22|atp-1|daf-18|snf-1|F47E1.2|best-1|F29B9.8|snt-4|snt-2|ptc-1|unc-49|pak-1|smf-1	pH533	up
chromatin organization	Gene Ontology	GO:0006325	3	63	0.0110882	0.0477991	jmjd-1.2|zfp-1|his-35	pH533	up
regulation of transcription, DNA-templated	Gene Ontology	GO:0006355	14	566	6.72102e-05	0.00139661	nhr-6|xbp-1|hil-1|C30G4.4|nhr-173|sta-2|nhr-105|jun-1|nhr-14|nhr-20|fos-1|nhr-19|nhr-64|sma-4	pH533	up
regulation of transcription by RNA polymerase II	Gene Ontology	GO:0006357	10	301	7.45397e-05	0.00149813	mml-1|nhr-173|epc-1|nhr-14|hlh-30|fos-1|ceh-43|jun-1|nhr-64|ceh-53	pH533	up
proteolysis	Gene Ontology	GO:0006508	9	365	0.00135372	0.0125732	nep-22|egl-3|cpz-1|W01F3.2|nas-10|nas-39|egl-21|cpl-1|D2030.2	pH533	up
lipid metabolic process	Gene Ontology	GO:0006629	11	207	4.4991e-07	1.90203e-05	acdh-10|asah-1|fat-2|ipla-6|atgl-1|daf-18|ceeh-2|lipl-7|hyl-1|Y48A6B.9|W02F12.2	pH533	up
fatty acid metabolic process	Gene Ontology	GO:0006631	11	66	6.99643e-12	1.0722e-09	acdh-10|acox-3|cpt-1|ech-8|acox-1.1|fat-2|W03F9.4|ipla-6|acox-1.6|Y48A6B.9|ZK550.6	pH533	up
fatty acid biosynthetic process	Gene Ontology	GO:0006633	3	35	0.00235812	0.017416	F10G8.9|fat-2|Y48A6B.9	pH533	up
fatty acid beta-oxidation	Gene Ontology	GO:0006635	6	33	2.92993e-07	1.33041e-05	acdh-10|acox-3|maoc-1|ech-8|acox-1.1|acox-1.6	pH533	up
acyl-CoA metabolic process	Gene Ontology	GO:0006637	2	12	0.00416495	0.0247875	C17C3.1|Y87G2A.2	pH533	up
sphingolipid metabolic process	Gene Ontology	GO:0006665	3	36	0.00254156	0.0176783	asah-1|hyl-1|spl-3	pH533	up
ion transport	Gene Ontology	GO:0006811	8	405	0.00886418	0.0411647	atp-1|unc-49|nac-3|abts-1|nkcc-1|F47E1.2|smf-1|best-1	pH533	up
anion transport	Gene Ontology	GO:0006820	2	12	0.00416495	0.0247875	abts-1|abts-4	pH533	up
intracellular protein transport	Gene Ontology	GO:0006886	4	125	0.0128859	0.0498645	vti-1|timm-17B.1|xpo-1|sar-1	pH533	up
endoplasmic reticulum to Golgi vesicle-mediated transport	Gene Ontology	GO:0006888	3	55	0.00778717	0.0375869	vti-1|ykt-6|sar-1	pH533	up
Golgi to vacuole transport	Gene Ontology	GO:0006896	2	7	0.00168602	0.0139488	vti-1|vps-52	pH533	up
autophagy	Gene Ontology	GO:0006914	4	50	0.000555363	0.00680875	lgg-1|lgg-2|epg-9|dct-1	pH533	up
chemotaxis	Gene Ontology	GO:0006935	3	60	0.0097702	0.0440377	odr-3|gcy-22|daf-18	pH533	up
cellular response to nitrogen starvation	Gene Ontology	GO:0006995	2	6	0.00131741	0.0124242	lgg-1|lgg-2	pH533	up
cytoskeleton organization	Gene Ontology	GO:0007010	2	11	0.0035864	0.0218753	unc-115|anc-1	pH533	up
endosome organization	Gene Ontology	GO:0007032	2	15	0.00613939	0.031362	sqst-1|alx-1	pH533	up
signal transduction	Gene Ontology	GO:0007165	9	413	0.00304583	0.0196717	rga-6|gcy-22|sta-2|gap-2|gcy-18|odr-3|unc-49|npr-11|gpb-1	pH533	up
nervous system development	Gene Ontology	GO:0007399	4	98	0.00575114	0.0306561	prk-2|imph-1|pak-1|zyx-1	pH533	up
transcription factor binding	Gene Ontology	GO:0008134	4	66	0.00147574	0.0130326	mec-3|fos-1|jun-1|sma-4	pH533	up
peptidase activity	Gene Ontology	GO:0008233	6	227	0.00608524	0.031362	egl-3|cpz-1|egl-21|nas-10|nas-39|cpl-1	pH533	up
metallopeptidase activity	Gene Ontology	GO:0008237	4	118	0.0106738	0.0465699	nep-22|nas-39|egl-21|nas-10	pH533	up
zinc ion binding	Gene Ontology	GO:0008270	13	537	0.000149472	0.00258102	nhr-6|sqst-1|mtl-1|F10G7.10|nhr-173|nhr-14|nhr-105|egl-21|nhr-20|nas-10|nas-39|nhr-19|nhr-64	pH533	up
associative learning	Gene Ontology	GO:0008306	2	13	0.00478368	0.0269027	gap-2|gcy-22	pH533	up
determination of adult lifespan	Gene Ontology	GO:0008340	14	251	6.76806e-09	5.18603e-07	lgg-1|egl-3|dct-1|pqm-1|icl-1|vhp-1|daf-18|mdl-1|jun-1|hlh-30|nac-3|mml-1|fos-1|sma-4	pH533	up
fatty acid catabolic process	Gene Ontology	GO:0009062	2	13	0.00478368	0.0269027	C17C3.1|Y87G2A.2	pH533	up
response to heat	Gene Ontology	GO:0009408	3	49	0.00575064	0.0306561	hsp-16.11|mtl-1|daf-18	pH533	up
carnitine metabolic process	Gene Ontology	GO:0009437	2	6	0.00131741	0.0124242	W03F9.4|cpt-1	pH533	up
response to wounding	Gene Ontology	GO:0009611	2	5	0.000992626	0.010491	sta-2|dcar-1	pH533	up
response to mechanical stimulus	Gene Ontology	GO:0009612	2	17	0.00764892	0.0370655	mec-3|egl-3	pH533	up
embryo development ending in birth or egg hatching	Gene Ontology	GO:0009792	12	305	2.7924e-06	0.000100691	gale-1|plin-1|act-1|gpb-1|cmd-1|cpz-1|unc-94|dab-1|mbk-2|ceh-43|sar-1|act-3	pH533	up
body morphogenesis	Gene Ontology	GO:0010171	2	22	0.0120664	0.0498645	rab-7|hil-1	pH533	up
positive regulation of gene expression	Gene Ontology	GO:0010628	4	69	0.00172349	0.0140866	sta-2|jun-1|hlh-30|fos-1	pH533	up
positive regulation of acetylcholine secretion, neurotransmission	Gene Ontology	GO:0014057	2	11	0.0035864	0.0218753	egl-21|egl-3	pH533	up
regulation of dopamine secretion	Gene Ontology	GO:0014059	2	10	0.00304864	0.0196717	snt-4|snt-2	pH533	up
protein transport	Gene Ontology	GO:0015031	5	193	0.0128918	0.0498645	sar-1|timm-17B.1|cnt-2|npp-14|vps-52	pH533	up
oxygen transport	Gene Ontology	GO:0015671	2	22	0.0120664	0.0498645	glb-34|glb-25	pH533	up
inorganic anion transport	Gene Ontology	GO:0015698	2	7	0.00168602	0.0139488	abts-1|abts-4	pH533	up
bicarbonate transport	Gene Ontology	GO:0015701	2	10	0.00304864	0.0196717	abts-1|abts-4	pH533	up
membrane	Gene Ontology	GO:0016020	85	6222	8.66283e-10	8.16971e-08	nep-22|snt-4|cpt-1|dct-1|M03A1.3|T27D12.1|let-522|nac-3|gly-8|ptr-14|ptr-15|mig-22|gcy-18|K08H10.6|F56C9.8|F07H5.7|anc-1|slc-25A29|srx-73|F19C6.5|suco-1|lgg-1|lgg-2|aqp-1|gcy-22|M79.2|fat-2|C18E9.9|acs-5|atgl-1|ZK863.8|olrn-1|Y38C1AA.1|Y43C5A.7|gop-3|F16F9.1|F27D9.2|F25B5.6|npr-11|abts-1|atp-1|sdha-1|tsp-6|zipt-16|abts-4|F20A1.4|B0410.3|cab-1|W01D2.3|R31.2|C17C3.1|W03F9.4|ipla-6|npp-14|vpat-1|frp…	pH533	up
integral component of membrane	Gene Ontology	GO:0016021	75	5882	1.99755e-07	9.98116e-06	nep-22|snt-4|cpt-1|dct-1|M03A1.3|T27D12.1|let-522|nac-3|gly-8|ptr-14|ptr-15|mig-22|gcy-18|K08H10.6|F56C9.8|F07H5.7|anc-1|slc-25A29|srx-73|F19C6.5|suco-1|gcy-22|M79.2|fat-2|C18E9.9|atgl-1|ZK863.8|olrn-1|Y38C1AA.1|Y43C5A.7|gop-3|F16F9.1|F27D9.2|aqp-1|npr-11|abts-1|nkcc-1|W02F12.2|tsp-6|zipt-16|abts-4|F20A1.4|B0410.3|cab-1|W01D2.3|R31.2|C17C3.1|W03F9.4|vpat-1|frpr-7|F11A5.9|hyl-1|Y37A1A.3|snf-1|F47E…	pH533	up
lipid catabolic process	Gene Ontology	GO:0016042	4	63	0.00125394	0.0123978	fil-1|lipl-7|ipla-6|atgl-1	pH533	up
vesicle-mediated transport	Gene Ontology	GO:0016192	6	105	0.000133616	0.00240902	ykt-6|unc-16|snt-4|snt-2|vti-1|sar-1	pH533	up
macroautophagy	Gene Ontology	GO:0016236	2	13	0.00478368	0.0269027	lgg-1|lgg-2	pH533	up
basolateral plasma membrane	Gene Ontology	GO:0016323	3	33	0.00201643	0.0160529	aqp-1|alx-1|abts-4	pH533	up
protein processing	Gene Ontology	GO:0016485	2	19	0.00930777	0.0421082	egl-21|egl-3	pH533	up
oxidoreductase activity	Gene Ontology	GO:0016491	16	389	3.42993e-08	2.10255e-06	acdh-10|prdh-1|jmjd-1.2|dhs-3|ech-8|fat-2|gpx-1|cyp-13A11|dpy-21|dhrs-4|drd-1|acdh-12|trxr-1|Y48A6B.9|ZK550.6|sdha-1	pH533	up
nucleosome positioning	Gene Ontology	GO:0016584	2	8	0.00209784	0.0161758	hil-1|csb-1	pH533	up
oxidoreductase activity, acting on the CH-CH group of donors	Gene Ontology	GO:0016627	7	35	1.63059e-08	1.05216e-06	acdh-10|acdh-12|acox-1.1|acox-1.6|acox-3|acds-10|sdha-1	pH533	up
transferase activity	Gene Ontology	GO:0016740	18	942	0.000162924	0.00272482	C50D2.7|mig-22|F46H5.3|cpt-1|gstk-1|gly-8|kin-19|anmt-3|set-26|F10G8.9|prk-2|hyl-1|icl-1|mbk-2|pak-1|F10G7.10|ari-2|ubc-3	pH533	up
transferase activity, transferring acyl groups	Gene Ontology	GO:0016746	5	83	0.000388127	0.00534656	M79.2|Y38C1AA.1|W03F9.4|cpt-1|T20B3.1	pH533	up
hydrolase activity	Gene Ontology	GO:0016787	19	831	1.02356e-05	0.000299794	glna-2|asah-1|egl-3|vhp-1|trcs-1|W02F12.2|Y53F4B.39|ipla-6|atgl-1|daf-18|ceeh-2|lipl-7|egl-21|cpz-1|nas-10|nas-39|fil-1|acds-10|cpl-1	pH533	up
lyase activity	Gene Ontology	GO:0016829	5	92	0.000606815	0.00730779	gcy-18|R107.2|spl-3|gcy-22|icl-1	pH533	up
calcium-ion regulated exocytosis	Gene Ontology	GO:0017156	2	11	0.0035864	0.0218753	snt-4|snt-2	pH533	up
regulation of calcium ion-dependent exocytosis	Gene Ontology	GO:0017158	2	10	0.00304864	0.0196717	snt-4|snt-2	pH533	up
carboxylic acid metabolic process	Gene Ontology	GO:0019752	2	13	0.00478368	0.0269027	spl-3|icl-1	pH533	up
oxygen binding	Gene Ontology	GO:0019825	3	35	0.00235812	0.017416	glb-34|glb-25|glb-20	pH533	up
heme binding	Gene Ontology	GO:0020037	5	156	0.00556459	0.0299219	glb-34|glb-25|cyp-13A11|C09D4.1|glb-20	pH533	up
transmembrane transporter activity	Gene Ontology	GO:0022857	6	144	0.000673067	0.00785886	nac-3|vpat-1|ptr-14|K08H10.6|Y37A1A.3|nkcc-1	pH533	up
metal ion transport	Gene Ontology	GO:0030001	2	22	0.0120664	0.0498645	smf-1|zipt-16	pH533	up
hemidesmosome	Gene Ontology	GO:0030056	2	15	0.00613939	0.031362	sta-2|pak-1	pH533	up
clathrin binding	Gene Ontology	GO:0030276	2	20	0.0101918	0.044816	snt-4|snt-2	pH533	up
axon	Gene Ontology	GO:0030424	11	196	2.6862e-07	1.26665e-05	unc-16|zig-7|egl-3|snt-4|snt-2|rhgf-2|daf-18|egl-21|hyl-1|zyx-1|pak-1	pH533	up
larval feeding behavior	Gene Ontology	GO:0030536	2	11	0.0035864	0.0218753	egl-21|egl-3	pH533	up
cytoplasmic vesicle membrane	Gene Ontology	GO:0030659	3	46	0.0048681	0.0272525	smf-1|ptr-14|ptr-15	pH533	up
phagocytic vesicle membrane	Gene Ontology	GO:0030670	2	9	0.00255225	0.0176783	lgg-1|rab-7	pH533	up
cortical actin cytoskeleton organization	Gene Ontology	GO:0030866	2	18	0.00845996	0.0395874	act-3|act-1	pH533	up
endoplasmic reticulum unfolded protein response	Gene Ontology	GO:0030968	3	54	0.00742209	0.0365441	hsp-16.11|xbp-1|col-109	pH533	up
cytoplasmic vesicle	Gene Ontology	GO:0031410	8	110	1.91138e-06	7.32298e-05	lgg-1|lgg-2|egl-3|alx-1|snt-2|egl-21|cpl-1|smf-1	pH533	up
ubiquitin protein ligase binding	Gene Ontology	GO:0031625	3	50	0.00606465	0.031362	lgg-1|lgg-2|sma-4	pH533	up
late endosome membrane	Gene Ontology	GO:0031902	2	23	0.0130559	0.0498645	vti-1|rab-7	pH533	up
positive regulation of proteasomal ubiquitin-dependent protein catabolic process	Gene Ontology	GO:0032436	4	37	0.000190936	0.00296313	acs-19|kin-19|mbk-2|ari-2	pH533	up
endocytic recycling	Gene Ontology	GO:0032456	2	16	0.00687521	0.0342643	alx-1|vps-52	pH533	up
fatty acid beta-oxidation using acyl-CoA oxidase	Gene Ontology	GO:0033540	3	7	3.87502e-05	0.000833468	acox-1.1|acox-3|acox-1.6	pH533	up
gonad morphogenesis	Gene Ontology	GO:0035262	3	34	0.00218312	0.0167281	gale-1|pak-1|cpz-1	pH533	up
sodium ion transmembrane transport	Gene Ontology	GO:0035725	3	63	0.0110882	0.0477991	snf-1|abts-1|nkcc-1	pH533	up
aggrephagy	Gene Ontology	GO:0035973	2	9	0.00255225	0.0176783	sqst-1|epg-9	pH533	up
IRE1-mediated unfolded protein response	Gene Ontology	GO:0036498	5	117	0.00169524	0.0139488	hsp-16.11|xbp-1|hsp-16.1|col-109|gale-1	pH533	up
dauer larval development	Gene Ontology	GO:0040024	4	74	0.00219818	0.0167389	ins-17|lgg-1|daf-18|sma-4	pH533	up
host cell nucleus	Gene Ontology	GO:0042025	8	315	0.00206913	0.0161758	nhr-6|hil-1|nhr-173|nhr-105|nhr-14|nhr-20|nhr-19|nhr-64	pH533	up
ecdysis, collagen and cuticulin-based cuticle	Gene Ontology	GO:0042395	3	15	0.000252824	0.00373448	dab-1|trxr-1|cpz-1	pH533	up
response to starvation	Gene Ontology	GO:0042594	3	24	0.000865169	0.00947051	jun-1|pck-2|fos-1	pH533	up
cell projection	Gene Ontology	GO:0042995	9	189	1.16969e-05	0.000333498	yap-1|egl-3|lgg-1|daf-18|gcy-18|egl-21|odr-3|zyx-1|pak-1	pH533	up
neuron projection	Gene Ontology	GO:0043005	6	201	0.00344374	0.0218753	lgg-1|egl-3|snt-4|rhgf-2|rsbp-1|unc-49	pH533	up
neuronal cell body	Gene Ontology	GO:0043025	5	164	0.00680214	0.0342643	egl-21|daf-18|pak-1|odr-3|lgg-1	pH533	up
regulation of backward locomotion	Gene Ontology	GO:0043058	2	11	0.0035864	0.0218753	egl-3|unc-49	pH533	up
perikaryon	Gene Ontology	GO:0043204	5	74	0.000234959	0.00355629	lgg-1|pak-1|egl-21|vps-52|daf-18	pH533	up
apoptotic cell clearance	Gene Ontology	GO:0043277	2	9	0.00255225	0.0176783	cmd-1|cpl-1	pH533	up
steroid hormone mediated signaling pathway	Gene Ontology	GO:0043401	5	43	2.12881e-05	0.000543733	nhr-105|nhr-19|nhr-14|nhr-64|nhr-173	pH533	up
sequence-specific DNA binding	Gene Ontology	GO:0043565	11	408	0.000196554	0.00301219	nhr-6|nhr-173|nhr-105|mdl-1|jun-1|nhr-14|nhr-20|fos-1|ceh-43|nhr-19|nhr-64	pH533	up
cell body	Gene Ontology	GO:0044297	3	13	0.000175308	0.002828	unc-16|rhgf-2|rsbp-1	pH533	up
innate immune response	Gene Ontology	GO:0045087	11	264	4.30596e-06	0.000142679	pqm-1|maoc-1|gstk-1|fat-2|C18E9.9|gpx-1|zip-10|aqp-1|fos-1|clec-41|irg-3	pH533	up
phagocytic vesicle	Gene Ontology	GO:0045335	2	14	0.00544202	0.0295466	rab-7|cpl-1	pH533	up
regulation of cell differentiation	Gene Ontology	GO:0045595	2	9	0.00255225	0.0176783	F38B7.3|mdl-1	pH533	up
positive regulation of protein catabolic process	Gene Ontology	GO:0045732	2	10	0.00304864	0.0196717	mbk-2|sma-4	pH533	up
positive regulation of synaptic growth at neuromuscular junction	Gene Ontology	GO:0045887	2	9	0.00255225	0.0176783	egl-21|egl-3	pH533	up
positive regulation of transcription by RNA polymerase II	Gene Ontology	GO:0045944	11	261	3.87866e-06	0.000135864	nhr-6|yap-1|tlp-1|sta-2|rhgf-2|csb-1|mec-3|ceh-48|hlh-30|fos-1|sma-4	pH533	up
response to cadmium ion	Gene Ontology	GO:0046686	2	9	0.00255225	0.0176783	vhp-1|mtl-1	pH533	up
protein autophosphorylation	Gene Ontology	GO:0046777	2	17	0.00764892	0.0370655	prk-2|mbk-2	pH533	up
metal ion binding	Gene Ontology	GO:0046872	40	1381	8.77542e-14	2.68967e-11	C50D2.7|sqst-1|F25B5.6|Y53F4B.39|gly-8|cyp-13A11|gcy-18|egl-21|bcmo-2|mbl-1|unc-115|cnt-2|mtl-1|jmjd-1.2|nhr-173|rbm-22|set-26|nhr-20|W02F12.2|nhr-64|sma-4|nhr-6|nhr-105|zfp-1|cmd-1|mec-3|dpy-21|odr-3|ZK550.6|nhr-19|ari-2|glb-34|F10G7.10|ccch-1|snt-2|nhr-14|nas-10|nas-39|zyx-1|F37A8.5	pH533	up
metal ion transmembrane transporter activity	Gene Ontology	GO:0046873	2	18	0.00845996	0.0395874	smf-1|zipt-16	pH533	up
protein dimerization activity	Gene Ontology	GO:0046983	3	61	0.0101987	0.044816	mdl-1|mml-1|hlh-30	pH533	up
acyl-CoA hydrolase activity	Gene Ontology	GO:0047617	2	13	0.00478368	0.0269027	C17C3.1|Y87G2A.2	pH533	up
perinuclear region of cytoplasm	Gene Ontology	GO:0048471	4	85	0.00354487	0.0218753	ubxn-3|unc-16|vps-52|anc-1	pH533	up
anatomical structure development	Gene Ontology	GO:0048856	3	62	0.010638	0.0465699	nhr-14|nhr-64|nhr-173	pH533	up
flavin adenine dinucleotide binding	Gene Ontology	GO:0050660	7	64	6.76282e-07	2.76374e-05	acdh-10|acdh-12|acox-1.1|acox-1.6|acox-3|acds-10|sdha-1	pH533	up
defense response to Gram-negative bacterium	Gene Ontology	GO:0050829	4	99	0.00595132	0.031362	pqm-1|maoc-1|hlh-30|aqp-1	pH533	up
defense response to Gram-positive bacterium	Gene Ontology	GO:0050830	4	70	0.0018121	0.0147128	lgg-1|lgg-2|hlh-30|gale-1	pH533	up
defense response to fungus	Gene Ontology	GO:0050832	3	30	0.00156476	0.0136057	sta-2|rga-6|dcar-1	pH533	up
mitogen-activated protein kinase binding	Gene Ontology	GO:0051019	2	9	0.00255225	0.0176783	vhp-1|fos-1	pH533	up
unfolded protein binding	Gene Ontology	GO:0051082	3	53	0.00706737	0.0349379	hsp-16.11|hsp-16.1|D2030.2	pH533	up
dioxygenase activity	Gene Ontology	GO:0051213	3	32	0.0018579	0.0148875	jmjd-1.2|ZK550.6|dpy-21	pH533	up
regulation of intracellular pH	Gene Ontology	GO:0051453	2	19	0.00930777	0.0421082	abts-1|abts-4	pH533	up
regulation of cell cycle	Gene Ontology	GO:0051726	3	37	0.00273358	0.0188279	cmd-1|jun-1|dct-1	pH533	up
iron ion homeostasis	Gene Ontology	GO:0055072	2	7	0.00168602	0.0139488	atp-1|smf-1	pH533	up
transmembrane transport	Gene Ontology	GO:0055085	14	451	5.96858e-06	0.000187628	ptr-14|T27D12.1|nac-3|vpat-1|C09D4.1|F11A5.9|K08H10.6|aqp-1|F27D9.2|Y37A1A.3|snf-1|nkcc-1|F47E1.2|zipt-16	pH533	up
lipid homeostasis	Gene Ontology	GO:0055088	4	21	2.60377e-05	0.000625927	acox-1.1|acox-3|atgl-1|acox-1.6	pH533	up
oxidation-reduction process	Gene Ontology	GO:0055114	25	539	3.61733e-13	7.39142e-11	gstk-1|cyp-13A11|dhrs-4|bcmo-2|jmjd-1.2|M03A1.3|ech-8|acox-1.1|fat-2|acox-1.6|R53.5|trxr-1|sdha-1|acdh-10|prdh-1|acdh-12|dhs-3|dhs-9|acox-3|acds-10|ZK550.6|gpx-1|drd-1|dpy-21|Y48A6B.9	pH533	up
exocytic vesicle	Gene Ontology	GO:0070382	2	11	0.0035864	0.0218753	snt-4|snt-2	pH533	up
cellular response to calcium ion	Gene Ontology	GO:0071277	2	16	0.00687521	0.0342643	snt-4|snt-2	pH533	up
FAD binding	Gene Ontology	GO:0071949	4	22	3.06033e-05	0.000707918	acox-1.1|prdh-1|acox-3|acox-1.6	pH533	up
mitotic spindle	Gene Ontology	GO:0072686	3	21	0.000607989	0.00730779	cmd-1|mbk-2|cls-1	pH533	up
positive regulation of locomotion involved in locomotory behavior	Gene Ontology	GO:0090326	3	19	0.000467395	0.00609602	egl-21|vps-52|egl-3	pH533	up
RNA polymerase II transcription regulator complex	Gene Ontology	GO:0090575	3	27	0.00118249	0.0119813	mec-3|yap-1|fos-1	pH533	up
anion transmembrane transport	Gene Ontology	GO:0098656	3	26	0.00106973	0.0109291	abts-1|abts-4|nac-3	pH533	up
cellular oxidant detoxification	Gene Ontology	GO:0098869	4	44	0.000353082	0.00503347	R53.5|gpx-1|trxr-1|gstk-1	pH533	up
response to salt	Gene Ontology	GO:1902074	2	13	0.00478368	0.0269027	gcy-22|daf-18	pH533	up
chloride transmembrane transport	Gene Ontology	GO:1902476	4	96	0.00536436	0.0295466	abts-1|nkcc-1|best-1|unc-49	pH533	up
regulation of eating behavior	Gene Ontology	GO:1903998	2	8	0.00209784	0.0161758	egl-21|egl-3	pH533	up
negative regulation of dense core granule transport	Gene Ontology	GO:1904810	2	6	0.00131741	0.0124242	vps-52|egl-3	pH533	up
Alzheimer disease-presenilin pathway	PANTHER	P00004	3	20	0.00053474	0.00662213	egl-3|act-3|act-1	pH533	up
Apoptosis signaling pathway	PANTHER	P00006	2	18	0.00845996	0.0395874	F44E5.5|F44E5.4	pH533	up
Cadherin signaling pathway	PANTHER	P00012	2	18	0.00845996	0.0395874	act-3|act-1	pH533	up
Cytoskeletal regulation by Rho GTPase	PANTHER	P00016	3	22	0.000687347	0.00794988	pak-1|act-3|act-1	pH533	up
Heterotrimeric G-protein signaling pathway-Gi alpha and Gs alpha mediated pathway	PANTHER	P00026	2	8	0.00209784	0.0161758	gpb-1|cmd-1	pH533	up
Inflammation mediated by chemokine and cytokine signaling pathway	PANTHER	P00031	3	25	0.000964014	0.0102772	pak-1|act-3|act-1	pH533	up
Metabotropic glutamate receptor group II pathway	PANTHER	P00040	2	11	0.0035864	0.0218753	gpb-1|odr-3	pH533	up
Muscarinic acetylcholine receptor 2 and 4 signaling pathway	PANTHER	P00043	2	23	0.0130559	0.0498645	W03F9.4|gpb-1	pH533	up
Parkinson disease	PANTHER	P00049	3	32	0.0018579	0.0148875	F44E5.5|F44E5.4|kin-19	pH533	up
Opioid Signalling	Reactome	R-CEL-111885	3	38	0.00293432	0.0196717	gpb-1|cmd-1|odr-3	pH533	up
ISG15 antiviral mechanism	Reactome	R-CEL-1169408	2	22	0.0120664	0.0498645	sta-2|ifg-1	pH533	up
Antiviral mechanism by IFN-stimulated genes	Reactome	R-CEL-1169410	2	23	0.0130559	0.0498645	sta-2|ifg-1	pH533	up
Signaling by ERBB4	Reactome	R-CEL-1236394	2	15	0.00613939	0.031362	yap-1|sta-2	pH533	up
Nuclear signaling by ERBB4	Reactome	R-CEL-1251985	2	11	0.0035864	0.0218753	yap-1|sta-2	pH533	up
Developmental Biology	Reactome	R-CEL-1266738	4	122	0.0119051	0.0498645	dab-1|pak-1|lipl-7|sma-4	pH533	up
Cytokine Signaling in Immune system	Reactome	R-CEL-1280215	5	150	0.00474746	0.0269027	lmtr-2|sta-2|ifg-1|jun-1|fos-1	pH533	up
Adaptive Immune System	Reactome	R-CEL-1280218	6	181	0.0020831	0.0161758	ubc-3|daf-18|mfb-1|pak-1|sar-1|ari-2	pH533	up
Metabolism	Reactome	R-CEL-1430728	36	938	5.16775e-16	3.16783e-13	C50D2.7|cpt-1|R107.2|acdh-10|F25B5.6|gpb-1|asah-1|bcmo-2|atp-1|acox-3|ech-8|acox-1.1|acs-5|acox-1.6|trxr-1|T20B3.1|sdha-1|gale-1|prdh-1|acdh-12|dhs-3|W03F9.4|cmd-1|anmt-3|ipla-6|daf-18|acds-10|ZK550.6|glna-2|maoc-1|mml-1|W02F12.2|M79.2|acs-19|F46H5.3|atic-1	pH533	up
Signal Transduction	Reactome	R-CEL-162582	23	738	5.64168e-09	4.9405e-07	yap-1|ifg-1|cpt-1|gpb-1|bcmo-2|gcy-22|sta-2|W01F3.2|npr-11|sma-4|nhr-6|rga-6|kin-19|dhs-3|W03F9.4|cmd-1|rhgf-2|daf-18|odr-3|lmtr-2|ptc-1|pak-1|xpo-1	pH533	up
Macroautophagy	Reactome	R-CEL-1632852	4	52	0.000637991	0.00759395	lgg-1|lgg-2|lmtr-2|epg-9	pH533	up
mTOR signalling	Reactome	R-CEL-165159	2	23	0.0130559	0.0498645	ifg-1|lmtr-2	pH533	up
MyD88:MAL(TIRAP) cascade initiated on plasma membrane	Reactome	R-CEL-166058	2	23	0.0130559	0.0498645	jun-1|fos-1	pH533	up
MyD88-independent TLR4 cascade	Reactome	R-CEL-166166	2	23	0.0130559	0.0498645	jun-1|fos-1	pH533	up
mTORC1-mediated signalling	Reactome	R-CEL-166208	2	15	0.00613939	0.031362	ifg-1|lmtr-2	pH533	up
Toll Like Receptor 9 (TLR9) Cascade	Reactome	R-CEL-168138	2	23	0.0130559	0.0498645	jun-1|fos-1	pH533	up
Toll Like Receptor 10 (TLR10) Cascade	Reactome	R-CEL-168142	2	23	0.0130559	0.0498645	jun-1|fos-1	pH533	up
Toll Like Receptor 3 (TLR3) Cascade	Reactome	R-CEL-168164	2	23	0.0130559	0.0498645	jun-1|fos-1	pH533	up
Toll Like Receptor 5 (TLR5) Cascade	Reactome	R-CEL-168176	2	23	0.0130559	0.0498645	jun-1|fos-1	pH533	up
Toll Like Receptor TLR1:TLR2 Cascade	Reactome	R-CEL-168179	2	23	0.0130559	0.0498645	jun-1|fos-1	pH533	up
Toll Like Receptor 7/8 (TLR7/8) Cascade	Reactome	R-CEL-168181	2	23	0.0130559	0.0498645	jun-1|fos-1	pH533	up
Toll Like Receptor TLR6:TLR2 Cascade	Reactome	R-CEL-168188	2	23	0.0130559	0.0498645	jun-1|fos-1	pH533	up
Innate Immune System	Reactome	R-CEL-168249	15	557	1.43447e-05	0.000399696	nep-22|asah-1|lmtr-2|vap-2|sta-2|cmd-1|W01F3.2|cpz-1|fos-1|egl-21|ubxn-3|jun-1|rab-7|pak-1|smf-1	pH533	up
Immune System	Reactome	R-CEL-168256	21	793	3.6419e-07	1.59463e-05	nep-22|sar-1|ifg-1|lmtr-2|vap-2|sta-2|cmd-1|W01F3.2|cpz-1|daf-18|fos-1|asah-1|egl-21|ari-2|ubxn-3|jun-1|rab-7|pak-1|smf-1|mfb-1|ubc-3	pH533	up
Toll Like Receptor 2 (TLR2) Cascade	Reactome	R-CEL-181438	2	23	0.0130559	0.0498645	jun-1|fos-1	pH533	up
Synthesis of IP3 and IP4 in the cytosol	Reactome	R-CEL-1855204	2	18	0.00845996	0.0395874	cmd-1|daf-18	pH533	up
Synthesis of bile acids and bile salts	Reactome	R-CEL-192105	3	26	0.00106973	0.0109291	acox-1.1|maoc-1|acox-1.6	pH533	up
Synthesis of bile acids and bile salts via 7alpha-hydroxycholesterol	Reactome	R-CEL-193368	3	23	0.000773009	0.00866821	acox-1.1|maoc-1|acox-1.6	pH533	up
Bile acid and bile salt metabolism	Reactome	R-CEL-194068	3	35	0.00235812	0.017416	acox-1.1|maoc-1|acox-1.6	pH533	up
Signaling by WNT	Reactome	R-CEL-195721	5	148	0.00449515	0.0263687	odr-3|cmd-1|kin-19|xpo-1|gpb-1	pH533	up
Nicotinate metabolism	Reactome	R-CEL-196807	2	20	0.0101918	0.044816	anmt-3|R107.2	pH533	up
Metabolism of vitamins and cofactors	Reactome	R-CEL-196854	5	132	0.00280822	0.0191271	F25B5.6|cmd-1|anmt-3|R107.2|bcmo-2	pH533	up
Nicotinamide salvaging	Reactome	R-CEL-197264	2	16	0.00687521	0.0342643	anmt-3|R107.2	pH533	up
Membrane Trafficking	Reactome	R-CEL-199991	8	292	0.00130437	0.0124242	ykt-6|snt-4|snt-2|cpz-1|vti-1|dab-1|rab-7|sar-1	pH533	up
Import of palmitoyl-CoA into the mitochondrial matrix	Reactome	R-CEL-200425	2	21	0.0111115	0.0477991	W03F9.4|cpt-1	pH533	up
G-protein activation	Reactome	R-CEL-202040	2	18	0.00845996	0.0395874	gpb-1|odr-3	pH533	up
COPII-mediated vesicle transport	Reactome	R-CEL-204005	3	40	0.00336242	0.0215829	ykt-6|sar-1|cpz-1	pH533	up
Generic Transcription Pathway	Reactome	R-CEL-212436	10	274	3.49303e-05	0.000793046	nhr-6|glna-2|mbk-2|lmtr-2|yap-1|nhr-173|ell-1|nhr-14|trxr-1|sma-4	pH533	up
Transcriptional activity of SMAD2/SMAD3:SMAD4 heterotrimer	Reactome	R-CEL-2173793	2	23	0.0130559	0.0498645	yap-1|sma-4	pH533	up
SMAD2/SMAD3:SMAD4 heterotrimer regulates transcription	Reactome	R-CEL-2173796	2	14	0.00544202	0.0295466	yap-1|sma-4	pH533	up
Visual phototransduction	Reactome	R-CEL-2187338	6	76	2.44608e-05	0.000602234	gcy-22|dhs-3|gpb-1|cmd-1|odr-3|bcmo-2	pH533	up
Fc epsilon receptor (FCERI) signaling	Reactome	R-CEL-2454202	3	20	0.00053474	0.00662213	cmd-1|jun-1|fos-1	pH533	up
Activation of the phototransduction cascade	Reactome	R-CEL-2485179	2	15	0.00613939	0.031362	gpb-1|odr-3	pH533	up
The phototransduction cascade	Reactome	R-CEL-2514856	4	49	0.00051704	0.00660303	gpb-1|cmd-1|odr-3|gcy-22	pH533	up
Inactivation, recovery and regulation of the phototransduction cascade	Reactome	R-CEL-2514859	3	48	0.0054466	0.0295466	cmd-1|odr-3|gcy-22	pH533	up
FCERI mediated MAPK activation	Reactome	R-CEL-2871796	2	9	0.00255225	0.0176783	jun-1|fos-1	pH533	up
Transcriptional Regulation by TP53	Reactome	R-CEL-3700989	5	87	0.000476316	0.00614698	glna-2|mbk-2|trxr-1|ell-1|lmtr-2	pH533	up
Signaling by GPCR	Reactome	R-CEL-372790	8	215	0.000186042	0.00292421	dhs-3|gcy-22|gpb-1|cmd-1|W01F3.2|bcmo-2|npr-11|odr-3	pH533	up
Transport of small molecules	Reactome	R-CEL-382551	10	379	0.000448302	0.00603977	aqp-1|cmd-1|nac-3|eif-2gamma|C09D4.1|K08H10.6|Y37A1A.3|smf-1|best-1|abts-4	pH533	up
Nuclear Receptor transcription pathway	Reactome	R-CEL-383280	3	53	0.00706737	0.0349379	nhr-6|nhr-14|nhr-173	pH533	up
Beta-catenin independent WNT signaling	Reactome	R-CEL-3858494	3	44	0.00432844	0.0256361	gpb-1|cmd-1|odr-3	pH533	up
GPCR downstream signalling	Reactome	R-CEL-388396	8	211	0.000164467	0.00272482	dhs-3|gcy-22|gpb-1|cmd-1|W01F3.2|bcmo-2|npr-11|odr-3	pH533	up
Beta-oxidation of pristanoyl-CoA	Reactome	R-CEL-389887	5	11	6.51872e-08	3.63271e-06	acox-1.1|T20B3.1|acox-3|maoc-1|acox-1.6	pH533	up
Peroxisomal lipid metabolism	Reactome	R-CEL-390918	7	30	6.41103e-09	5.18603e-07	acox-3|maoc-1|ech-8|acox-1.1|acox-1.6|ZK550.6|T20B3.1	pH533	up
ADP signalling through P2Y purinoceptor 12	Reactome	R-CEL-392170	2	13	0.00478368	0.0269027	gpb-1|odr-3	pH533	up
Metabolism of proteins	Reactome	R-CEL-392499	16	820	0.000298219	0.00435258	ykt-6|ifg-1|ubc-3|gpb-1|cmd-1|gly-8|npp-14|daf-18|rpl-7A|eif-2gamma|odr-3|cpz-1|rab-7|mrpl-23|sar-1|mfb-1	pH533	up
Signal amplification	Reactome	R-CEL-392518	2	19	0.00930777	0.0421082	gpb-1|odr-3	pH533	up
Ca2+ pathway	Reactome	R-CEL-4086398	3	29	0.00142984	0.0127955	gpb-1|cmd-1|odr-3	pH533	up
G alpha (i) signalling events	Reactome	R-CEL-418594	7	149	0.000119579	0.00225544	gcy-22|dhs-3|gpb-1|cmd-1|odr-3|bcmo-2|npr-11	pH533	up
SLC-mediated transmembrane transport	Reactome	R-CEL-425407	6	162	0.00121062	0.0121657	cmd-1|nac-3|K08H10.6|Y37A1A.3|smf-1|abts-4	pH533	up
Interleukin-17 signaling	Reactome	R-CEL-448424	2	23	0.0130559	0.0498645	jun-1|fos-1	pH533	up
MAPK targets/ Nuclear events mediated by MAP kinases	Reactome	R-CEL-450282	2	14	0.00544202	0.0295466	jun-1|fos-1	pH533	up
MAP kinase activation	Reactome	R-CEL-450294	2	23	0.0130559	0.0498645	jun-1|fos-1	pH533	up
Activation of the AP-1 family of transcription factors	Reactome	R-CEL-450341	2	7	0.00168602	0.0139488	jun-1|fos-1	pH533	up
AUF1 (hnRNP D0) binds and destabilizes mRNA	Reactome	R-CEL-450408	3	18	0.000405746	0.00552717	hsp-16.11|hsp-16.1|ifg-1	pH533	up
Regulation of mRNA stability by proteins that bind AU-rich elements	Reactome	R-CEL-450531	3	38	0.00293432	0.0196717	hsp-16.11|hsp-16.1|ifg-1	pH533	up
VEGFR2 mediated vascular permeability	Reactome	R-CEL-5218920	2	22	0.0120664	0.0498645	cmd-1|pak-1	pH533	up
Signaling by Retinoic Acid	Reactome	R-CEL-5362517	3	30	0.00156476	0.0136057	W03F9.4|cpt-1|dhs-3	pH533	up
Metabolism of lipids	Reactome	R-CEL-556833	19	340	1.28233e-11	1.42922e-09	acdh-10|acdh-12|cpt-1|dhs-3|ech-8|acox-1.1|acox-3|W03F9.4|acs-5|ipla-6|daf-18|M79.2|asah-1|acds-10|ZK550.6|T20B3.1|maoc-1|acox-1.6|W02F12.2	pH533	up
C-type lectin receptors (CLRs)	Reactome	R-CEL-5621481	2	22	0.0120664	0.0498645	cmd-1|pak-1	pH533	up
TP53 Regulates Metabolic Genes	Reactome	R-CEL-5628897	3	23	0.000773009	0.00866821	glna-2|trxr-1|lmtr-2	pH533	up
Vesicle-mediated transport	Reactome	R-CEL-5653656	8	298	0.0014776	0.0130326	ykt-6|snt-4|snt-2|cpz-1|vti-1|dab-1|rab-7|sar-1	pH533	up
Cargo concentration in the ER	Reactome	R-CEL-5694530	2	14	0.00544202	0.0295466	sar-1|cpz-1	pH533	up
Post-translational protein modification	Reactome	R-CEL-597592	10	564	0.00747862	0.0365521	ykt-6|ubc-3|cmd-1|gly-8|npp-14|daf-18|cpz-1|rab-7|sar-1|mfb-1	pH533	up
Neutrophil degranulation	Reactome	R-CEL-6798695	10	439	0.00132997	0.0124469	nep-22|asah-1|lmtr-2|vap-2|cmd-1|cpz-1|W01F3.2|ubxn-3|rab-7|smf-1	pH533	up
Metabolism of amino acids and derivatives	Reactome	R-CEL-71291	5	163	0.00663782	0.0337675	glna-2|prdh-1|trxr-1|anmt-3|F46H5.3	pH533	up
RNA Polymerase II Transcription	Reactome	R-CEL-73857	10	387	0.000524779	0.00662213	nhr-6|glna-2|mbk-2|lmtr-2|yap-1|nhr-173|ell-1|nhr-14|trxr-1|sma-4	pH533	up
Gene expression (Transcription)	Reactome	R-CEL-74160	10	412	0.000836547	0.0092397	nhr-6|glna-2|mbk-2|lmtr-2|yap-1|nhr-173|ell-1|nhr-14|trxr-1|sma-4	pH533	up
mitochondrial fatty acid beta-oxidation of saturated fatty acids	Reactome	R-CEL-77286	2	7	0.00168602	0.0139488	acdh-10|acdh-12	pH533	up
Mitochondrial Fatty Acid Beta-Oxidation	Reactome	R-CEL-77289	3	26	0.00106973	0.0109291	acdh-10|acdh-12|acds-10	pH533	up
Cargo recognition for clathrin-mediated endocytosis	Reactome	R-CEL-8856825	3	58	0.00894522	0.0412287	dab-1|snt-4|snt-2	pH533	up
Cellular responses to external stimuli	Reactome	R-CEL-8953897	8	214	0.000180442	0.00287302	lgg-1|lgg-2|lmtr-2|npp-14|trxr-1|epg-9|fos-1|jun-1	pH533	up
Metabolism of steroids	Reactome	R-CEL-8957322	4	76	0.00241098	0.0175944	acox-1.1|maoc-1|dhs-3|acox-1.6	pH533	up
@@Fatty acid metabolism	Reactome	R-CEL-8978868	13	116	8.12339e-12	1.10659e-09	acdh-10|acdh-12|cpt-1|ech-8|acox-1.1|W03F9.4|acs-5|acox-1.6|acox-3|acds-10|ZK550.6|T20B3.1|maoc-1	pH533	up
Intracellular signaling by second messengers	Reactome	R-CEL-9006925	4	97	0.0055555	0.0299219	nhr-6|cmd-1|lmtr-2|daf-18	pH533	up
Signaling by Nuclear Receptors	Reactome	R-CEL-9006931	5	68	0.000162008	0.00272482	cpt-1|W03F9.4|cmd-1|xpo-1|dhs-3	pH533	up
Extra-nuclear estrogen signaling	Reactome	R-CEL-9009391	2	19	0.00930777	0.0421082	cmd-1|xpo-1	pH533	up
Peroxisomal protein import	Reactome	R-CEL-9033241	6	48	2.12448e-06	7.89278e-05	acox-3|maoc-1|ech-8|acox-1.1|acox-1.6|T20B3.1	pH533	up
TRIF(TICAM1)-mediated TLR4 signaling	Reactome	R-CEL-937061	2	23	0.0130559	0.0498645	jun-1|fos-1	pH533	up
Protein localization	Reactome	R-CEL-9609507	7	86	4.22706e-06	0.000142679	acox-3|maoc-1|ech-8|acox-1.1|timm-17B.1|acox-1.6|T20B3.1	pH533	up
Autophagy	Reactome	R-CEL-9612973	4	55	0.000777735	0.00866821	lgg-1|lgg-2|lmtr-2|epg-9	pH533	up
TRAF6 mediated induction of NFkB and MAP kinases upon TLR7/8 or 9 activation	Reactome	R-CEL-975138	2	23	0.0130559	0.0498645	jun-1|fos-1	pH533	up
MyD88 dependent cascade initiated on endosome	Reactome	R-CEL-975155	2	23	0.0130559	0.0498645	jun-1|fos-1	pH533	up
MyD88 cascade initiated on plasma membrane	Reactome	R-CEL-975871	2	23	0.0130559	0.0498645	jun-1|fos-1	pH533	up
GABA receptor activation	Reactome	R-CEL-977443	2	20	0.0101918	0.044816	gpb-1|odr-3	pH533	up
GABA B receptor activation	Reactome	R-CEL-977444	2	20	0.0101918	0.044816	gpb-1|odr-3	pH533	up
Activation of GABAB receptors	Reactome	R-CEL-991365	2	20	0.0101918	0.044816	gpb-1|odr-3	pH533	up
Glycine, serine and threonine metabolism	KEGG PATHWAY	cel00260	3	27	0.000397314	0.00767257	T25B9.1|daao-1|gldc-1	pH533	down
Ribosome biogenesis in eukaryotes	KEGG PATHWAY	cel03008	5	83	6.75552e-05	0.00267249	eif-6|C53H9.2|nol-56|nol-58|ZK632.14	pH533	down
RNA transport	KEGG PATHWAY	cel03013	6	116	2.8326e-05	0.00205128	npp-19|eif-1|ZK632.14|C37C3.2|rsr-1|eif-3.B	pH533	down
@@DNA replication	KEGG PATHWAY	cel03030	3	35	0.000802646	0.0114344	mcm-7|mcm-3|div-1	pH533	down
Phagosome	KEGG PATHWAY	cel04145	3	63	0.00394712	0.0329812	tbb-2|tba-2|vha-9	pH533	down
Peroxisome	KEGG PATHWAY	cel04146	3	76	0.00651891	0.0460564	daao-1|prx-19|acl-7	pH533	down
ribosomal large subunit assembly	Gene Ontology	GO:0000027	2	21	0.00538359	0.0414013	rpl-3|Y54E10A.10	pH533	down
nucleotide binding	Gene Ontology	GO:0000166	14	887	0.000125046	0.00374706	ttll-15|tba-2|mcm-7|haf-2|C37C3.2|let-355|cct-3|tbb-2|hsp-60|C28H8.3|isw-1|pmp-5|mcm-3|sur-5	pH533	down
microtubule cytoskeleton organization	Gene Ontology	GO:0000226	3	52	0.00235167	0.0219742	tbb-2|tba-2|cal-3	pH533	down
protein peptidyl-prolyl isomerization	Gene Ontology	GO:0000413	3	30	0.00052832	0.00900216	cyn-12|cyn-3|fkb-3	pH533	down
maturation of LSU-rRNA from tricistronic rRNA transcript (SSU-rRNA, 5.8S rRNA, LSU-rRNA)	Gene Ontology	GO:0000463	2	10	0.00145383	0.0166234	Y48B6A.1|Y54E10A.10	pH533	down
exonucleolytic trimming to generate mature 3'-end of 5.8S rRNA from tricistronic rRNA transcript (SSU-rRNA, 5.8S rRNA, LSU-rRNA)	Gene Ontology	GO:0000467	2	10	0.00145383	0.0166234	eri-1|exos-7	pH533	down
maturation of LSU-rRNA	Gene Ontology	GO:0000470	2	13	0.00229117	0.0218794	eif-6|Y54E10A.10	pH533	down
double-strand break repair via break-induced replication	Gene Ontology	GO:0000727	2	11	0.00171276	0.0185331	mcm-7|mcm-3	pH533	down
nuclear chromatin	Gene Ontology	GO:0000790	4	67	0.000383651	0.00757711	unc-85|isw-1|amx-2|hmg-4	pH533	down
pseudouridine synthesis	Gene Ontology	GO:0001522	2	12	0.00199194	0.0201278	Y48C3A.20|F25H8.2	pH533	down
formation of cytoplasmic translation initiation complex	Gene Ontology	GO:0001732	2	14	0.00261025	0.0235067	C37C3.2|eif-3.B	pH533	down
tRNA wobble uridine modification	Gene Ontology	GO:0002098	3	14	6.9666e-05	0.00267249	alkb-8|elpc-2|dph-3	pH533	down
cytoplasmic translation	Gene Ontology	GO:0002181	2	24	0.00685094	0.0468777	rpl-9|rps-23	pH533	down
molecular_function	Gene Ontology	GO:0003674	5	205	0.00350056	0.0298234	C37C3.2|dph-2|set-4|ncr-1|ctf-8	pH533	down
nucleic acid binding	Gene Ontology	GO:0003676	10	469	0.000115478	0.00358394	npp-19|alkb-8|let-355|ZK632.14|eri-1|C28H8.3|isw-1|ztf-16|Y17G7B.12|csr-1	pH533	down
chromatin binding	Gene Ontology	GO:0003682	4	66	0.000363388	0.00734382	nhr-25|spr-2|amx-2|nap-1	pH533	down
DNA replication origin binding	Gene Ontology	GO:0003688	2	14	0.00261025	0.0235067	mcm-7|mcm-3	pH533	down
single-stranded DNA binding	Gene Ontology	GO:0003697	3	34	0.000741882	0.0107449	mcm-7|npp-19|mcm-3	pH533	down
RNA binding	Gene Ontology	GO:0003723	10	424	5.13091e-05	0.00267249	Y48C3A.20|ZK632.14|eif-1|puf-12|let-355|eif-3.B|eri-1|rpl-3|snr-2|F25H8.2	pH533	down
translation initiation factor activity	Gene Ontology	GO:0003743	4	46	9.83436e-05	0.00316521	eif-6|C37C3.2|eif-1|eif-3.B	pH533	down
peptidyl-prolyl cis-trans isomerase activity	Gene Ontology	GO:0003755	3	30	0.00052832	0.00900216	cyn-12|cyn-3|fkb-3	pH533	down
catalytic activity	Gene Ontology	GO:0003824	6	351	0.00768295	0.0480322	gldc-1|let-268|ldh-1|T25B9.1|upp-1|sur-5	pH533	down
GTPase activity	Gene Ontology	GO:0003924	4	148	0.00625355	0.04556	tbb-2|C53H9.2|tba-2|gpc-2	pH533	down
aminopeptidase activity	Gene Ontology	GO:0004177	2	23	0.0063438	0.04556	tpp-2|AC3.5	pH533	down
helicase activity	Gene Ontology	GO:0004386	4	89	0.00106231	0.0135758	mcm-7|C28H8.3|isw-1|let-355	pH533	down
structural constituent of cytoskeleton	Gene Ontology	GO:0005200	2	23	0.0063438	0.04556	tbb-2|tba-2	pH533	down
calcium ion binding	Gene Ontology	GO:0005509	5	172	0.00167413	0.0185331	B0393.5|F43C9.2|F43B10.1|cal-3|ncs-7	pH533	down
protein binding	Gene Ontology	GO:0005515	14	1095	0.000981947	0.0135208	cutl-19|prx-19|rack-1|K10H10.4|cyn-12|syx-16|F43B10.1|teg-1|nhr-25|eri-1|cyn-3|cup-2|trpp-5|cri-3	pH533	down
ATP binding	Gene Ontology	GO:0005524	13	909	0.000544976	0.00910738	K11C4.1|ttll-15|haf-2|let-355|cct-3|mcm-7|hsp-60|C28H8.3|isw-1|mlck-1|pmp-5|mcm-3|sur-5	pH533	down
nucleus	Gene Ontology	GO:0005634	42	2275	7.92464e-14	6.88652e-11	K07E1.1|ZK328.6|alkb-8|snr-2|pqn-87|ztf-16|mfap-1|hmg-4|K11C4.1|rack-1|div-1|nasp-2|ceh-5|dao-5|nhr-25|C28H8.3|F25H8.2|psf-3|mcm-7|mcm-3|csr-1|eif-6|npp-19|Y54E10A.10|cyn-12|nap-1|Y48B6A.1|clsp-1|spr-2|sur-5|unc-85|nol-10|amx-2|tads-1|ZK632.14|spt-4|hlh-15|set-4|isw-1|nol-56|dph-3|Y17G7B.12	pH533	down
nucleoplasm	Gene Ontology	GO:0005654	4	99	0.00155006	0.0174936	Y48B6A.1|dao-5|nasp-2|teg-1	pH533	down
U5 snRNP	Gene Ontology	GO:0005682	2	9	0.00121535	0.0150877	teg-1|snr-2	pH533	down
nucleolus	Gene Ontology	GO:0005730	8	142	7.02656e-07	0.000101768	eif-6|nol-10|Y54E10A.10|puf-12|let-355|dao-5|Y48B6A.1|nol-56	pH533	down
cytoplasm	Gene Ontology	GO:0005737	29	1958	9.99372e-08	2.17113e-05	K07E1.1|alkb-8|snr-2|rpl-3|tbb-2|K11C4.1|rack-1|cyn-3|eif-3.B|daao-1|rps-23|eif-6|tba-2|nap-1|cct-3|dohh-1|msp-65|AC3.5|arx-6|sur-5|ubh-3|Y38E10A.22|ldh-1|teg-1|eri-1|hsp-60|tag-296|upp-1|cul-1	pH533	down
mitochondrion	Gene Ontology	GO:0005739	11	525	6.14939e-05	0.00267249	gldc-1|C55B6.1|T15B12.1|ddp-1|W04C9.2|T25B9.1|hsp-60|Y39A1A.21|sft-1|pgam-5|cri-3	pH533	down
mitochondrial inner membrane	Gene Ontology	GO:0005743	4	111	0.00231843	0.0218991	hsp-60|ddp-1|W04C9.2|sft-1	pH533	down
peroxisomal membrane	Gene Ontology	GO:0005778	3	18	0.000134349	0.00389163	pmp-5|acl-7|prx-19	pH533	down
endoplasmic reticulum	Gene Ontology	GO:0005783	6	342	0.00681869	0.0468777	C44B7.11|let-268|Y38E10A.22|cup-2|trpp-5|rps-23	pH533	down
rough endoplasmic reticulum	Gene Ontology	GO:0005791	2	10	0.00145383	0.0166234	rps-23|let-268	pH533	down
cytosol	Gene Ontology	GO:0005829	10	451	8.44702e-05	0.00293619	eif-6|pqn-87|tpp-2|rack-1|sur-5|tag-296|dph-3|C37C3.2|C53H9.2|rps-23	pH533	down
ribosome	Gene Ontology	GO:0005840	5	154	0.00104245	0.0135208	rpl-9|rpl-3|mrpl-38|rps-23|rack-1	pH533	down
DNA replication	Gene Ontology	GO:0006260	4	65	0.000343902	0.00711549	mcm-7|div-1|hmg-4|psf-3	pH533	down
pre-replicative complex assembly involved in nuclear cell cycle DNA replication	Gene Ontology	GO:0006267	2	6	0.000624604	0.00942907	mcm-7|mcm-3	pH533	down
DNA replication initiation	Gene Ontology	GO:0006270	3	14	6.9666e-05	0.00267249	mcm-7|mcm-3|div-1	pH533	down
DNA strand elongation involved in DNA replication	Gene Ontology	GO:0006271	2	5	0.000469933	0.00850775	mcm-7|mcm-3	pH533	down
chromatin organization	Gene Ontology	GO:0006325	4	63	0.000307189	0.00651091	spt-4|isw-1|set-4|unc-85	pH533	down
nucleosome assembly	Gene Ontology	GO:0006334	3	22	0.000229078	0.00523866	nap-1|spr-2|unc-85	pH533	down
chromatin remodeling	Gene Ontology	GO:0006338	2	24	0.00685094	0.0468777	gfi-1|isw-1	pH533	down
mRNA processing	Gene Ontology	GO:0006397	4	105	0.00190756	0.019502	spt-4|rsr-1|mfap-1|snr-2	pH533	down
translation	Gene Ontology	GO:0006412	6	209	0.000620773	0.00942907	eif-6|eif-3.B|rpl-3|C37C3.2|rpl-9|rps-23	pH533	down
translational initiation	Gene Ontology	GO:0006413	4	45	9.08148e-05	0.00303531	eif-6|C37C3.2|eif-1|eif-3.B	pH533	down
protein folding	Gene Ontology	GO:0006457	3	70	0.00523543	0.0414013	hsp-60|cyn-3|cct-3	pH533	down
transport	Gene Ontology	GO:0006810	2	25	0.00737587	0.0470367	F56F4.3|cnnm-2	pH533	down
neuropeptide signaling pathway	Gene Ontology	GO:0007218	5	130	0.000498705	0.00884439	flp-4|flp-26|nlp-19|npr-14|nlp-64	pH533	down
transcription factor binding	Gene Ontology	GO:0008134	3	66	0.00447228	0.0365202	hsp-60|nap-1|amx-2	pH533	down
methyltransferase activity	Gene Ontology	GO:0008168	4	105	0.00190756	0.019502	alkb-8|Y39A1A.21|Y17G7B.18|set-4	pH533	down
determination of adult lifespan	Gene Ontology	GO:0008340	7	251	0.000261221	0.00582054	dao-5|eat-2|set-4|skpo-1|rpl-9|cul-1|cnnm-2	pH533	down
embryo development ending in birth or egg hatching	Gene Ontology	GO:0009792	6	305	0.00399109	0.033031	tba-2|rack-1|hsp-60|npp-19|mcm-7|cul-1	pH533	down
tissue development	Gene Ontology	GO:0009888	2	13	0.00229117	0.0218794	nhr-25|epi-1	pH533	down
membrane	Gene Ontology	GO:0016020	44	6222	0.00531591	0.0414013	F09E10.6|sftd-3|haf-2|ddp-1|vha-9|twk-1|C29G2.6|C35A11.4|ncr-1|F56F4.3|sulp-3|sft-1|cnnm-2|F55G1.15|C44B7.11|octr-1|Y53C12A.3|F42A9.6|F32D8.15|cup-2|Y70G10A.4|npr-14|M70.1|frpr-2|npp-19|let-268|B0393.5|lgc-32|col-164|eat-2|AC3.5|pmp-5|pgam-5|F43G9.13|Y60A3A.23|T18D3.5|F40F8.3|Y11D7A.3|syx-16|Y71G12B.25|tag-296|C48B6.10|B0025.5|inx-12	pH533	down
RNA interference	Gene Ontology	GO:0016246	3	36	0.000866484	0.0121447	haf-2|eri-1|csr-1	pH533	down
eukaryotic 43S preinitiation complex	Gene Ontology	GO:0016282	2	13	0.00229117	0.0218794	eif-1|eif-3.B	pH533	down
oxidoreductase activity	Gene Ontology	GO:0016491	9	389	0.000140099	0.00392728	gldc-1|K07E1.1|amx-2|let-268|ldh-1|dohh-1|skpo-1|daao-1|F17C8.9	pH533	down
hydrolase activity	Gene Ontology	GO:0016787	11	831	0.00260062	0.0235067	tpp-2|C44B7.11|ubh-3|cpin-1|let-355|eri-1|C28H8.3|isw-1|AC3.5|mcm-7|pgam-5	pH533	down
isomerase activity	Gene Ontology	GO:0016853	3	70	0.00523543	0.0414013	cyn-12|cyn-3|fkb-3	pH533	down
peptidyl-diphthamide biosynthetic process from peptidyl-histidine	Gene Ontology	GO:0017183	3	5	5.92262e-06	0.000571862	dph-2|dph-3|dph-1	pH533	down
rRNA binding	Gene Ontology	GO:0019843	2	25	0.00737587	0.0470367	rpl-9|Y54E10A.10	pH533	down
snoRNA binding	Gene Ontology	GO:0030515	2	8	0.000997515	0.0135208	nol-56|nol-58	pH533	down
preribosome, large subunit precursor	Gene Ontology	GO:0030687	2	22	0.00585462	0.0442405	eif-6|Y48B6A.1	pH533	down
box C/D snoRNP complex	Gene Ontology	GO:0031428	2	5	0.000469933	0.00850775	nol-56|nol-58	pH533	down
nucleosome binding	Gene Ontology	GO:0031491	2	11	0.00171276	0.0185331	isw-1|hmg-4	pH533	down
small-subunit processome	Gene Ontology	GO:0032040	3	31	0.000577413	0.00942907	nol-10|nol-56|nol-58	pH533	down
ribosome biogenesis	Gene Ontology	GO:0042254	4	44	8.37136e-05	0.00293619	eif-6|Y48B6A.1|nol-56|F25H8.2	pH533	down
ribosomal large subunit biogenesis	Gene Ontology	GO:0042273	2	17	0.00368469	0.0310874	eif-6|Y48B6A.1	pH533	down
histone binding	Gene Ontology	GO:0042393	5	40	2.48891e-06	0.000270357	unc-85|nasp-2|spr-2|hmg-4|nap-1	pH533	down
MCM complex	Gene Ontology	GO:0042555	2	6	0.000624604	0.00942907	mcm-7|mcm-3	pH533	down
ribosome binding	Gene Ontology	GO:0043022	2	19	0.00449673	0.0365202	eif-6|rack-1	pH533	down
multicellular organismal reproductive process	Gene Ontology	GO:0048609	2	9	0.00121535	0.0150877	eri-1|eat-2	pH533	down
regulation of catalytic activity	Gene Ontology	GO:0050790	4	42	7.07333e-05	0.00267249	C37C3.2|Y38E10A.22|F43C9.2|cal-3	pH533	down
dioxygenase activity	Gene Ontology	GO:0051213	3	32	0.000629328	0.00942907	alkb-8|K07E1.1|let-268	pH533	down
transmembrane transport	Gene Ontology	GO:0055085	8	451	0.00175514	0.0186002	cnnm-2|Y71G12B.25|haf-2|sulp-3|C35A11.4|pmp-5|F56F4.3|inx-12	pH533	down
oxidation-reduction process	Gene Ontology	GO:0055114	9	539	0.00138651	0.0166234	gldc-1|K07E1.1|amx-2|let-268|ldh-1|dohh-1|skpo-1|daao-1|F17C8.9	pH533	down
Cytoskeletal regulation by Rho GTPase	PANTHER	P00016	3	22	0.000229078	0.00523866	tbb-2|mlck-1|arx-6	pH533	down
Inflammation mediated by chemokine and cytokine signaling pathway	PANTHER	P00031	2	25	0.00737587	0.0470367	mlck-1|arx-6	pH533	down
Hemostasis	Reactome	R-CEL-109582	6	231	0.0010283	0.0135208	tba-2|cal-3|amx-2|gpc-2|cyn-3|tbb-2	pH533	down
ROS and RNS production in phagocytes	Reactome	R-CEL-1222556	2	25	0.00737587	0.0470367	skpo-1|vha-9	pH533	down
Adaptive Immune System	Reactome	R-CEL-1280218	5	181	0.0020784	0.0207601	F47D12.3|haf-2|cul-1|tpp-2|AC3.5	pH533	down
Metabolism	Reactome	R-CEL-1430728	11	938	0.00630068	0.04556	pcbd-1|gldc-1|cal-3|Y105E8B.9|acl-7|sulp-3|gpc-2|skpo-1|daao-1|upp-1|sur-5	pH533	down
L13a-mediated translational silencing of Ceruloplasmin expression	Reactome	R-CEL-156827	4	97	0.00144209	0.0166234	rpl-9|rpl-3|rps-23|eif-3.B	pH533	down
Gamma carboxylation, hypusine formation and arylsulfatase activation	Reactome	R-CEL-163841	4	15	1.85885e-06	0.000230763	dohh-1|dph-2|dph-3|dph-1	pH533	down
Cell Cycle	Reactome	R-CEL-1640170	7	255	0.000286665	0.0062278	npp-19|div-1|mua-6|psf-3|mcm-7|cul-1|mcm-3	pH533	down
Innate Immune System	Reactome	R-CEL-168249	9	557	0.00172748	0.0185331	cal-3|Y105E8B.9|vha-9|cyn-3|arx-6|tbb-2|skpo-1|Y50D7A.10|npr-14	pH533	down
Immune System	Reactome	R-CEL-168256	14	793	3.91091e-05	0.00242756	F47D12.3|tpp-2|cal-3|Y105E8B.9|haf-2|vha-9|cyn-3|AC3.5|arx-6|tbb-2|skpo-1|Y50D7A.10|cul-1|npr-14	pH533	down
SRP-dependent cotranslational protein targeting to membrane	Reactome	R-CEL-1799339	3	80	0.00746958	0.0470367	rpl-9|rpl-3|rps-23	pH533	down
Transport of small molecules	Reactome	R-CEL-382551	8	379	0.000592343	0.00942907	F56F4.3|cal-3|sulp-3|vha-9|prx-19|C35A11.4|cup-2|cul-1	pH533	down
Glyoxylate metabolism and glycine degradation	Reactome	R-CEL-389661	2	21	0.00538359	0.0414013	daao-1|gldc-1	pH533	down
Chaperonin-mediated protein folding	Reactome	R-CEL-390466	2	25	0.00737587	0.0470367	gpc-2|cct-3	pH533	down
Protein folding	Reactome	R-CEL-391251	2	25	0.00737587	0.0470367	gpc-2|cct-3	pH533	down
Metabolism of proteins	Reactome	R-CEL-392499	24	820	3.66561e-12	1.59271e-09	F47D12.3|gpc-2|W01A8.8|tba-2|trpp-5|tbb-2|rpl-9|cal-3|eif-3.B|nhr-25|cup-2|npp-19|cct-3|dohh-1|rps-23|ubh-3|rpl-3|mrpl-38|nol-58|C37C3.2|cul-1|dph-2|dph-3|dph-1	pH533	down
Asparagine N-linked glycosylation	Reactome	R-CEL-446203	4	154	0.00715261	0.0470367	tbb-2|tba-2|cup-2|trpp-5	pH533	down
Mitotic G1-G1/S phases	Reactome	R-CEL-453279	4	40	5.92835e-05	0.00267249	mcm-7|cul-1|mcm-3|div-1	pH533	down
Synthesis of diphthamide-EEF2	Reactome	R-CEL-5358493	3	6	8.85256e-06	0.000769288	dph-2|dph-3|dph-1	pH533	down
Cilium Assembly	Reactome	R-CEL-5617833	3	72	0.00564453	0.0430271	tbb-2|dylt-2|tba-2	pH533	down
Intraflagellar transport	Reactome	R-CEL-5620924	3	41	0.00123383	0.0151014	tbb-2|dylt-2|tba-2	pH533	down
Post-translational protein modification	Reactome	R-CEL-597592	16	564	2.53295e-08	7.33713e-06	W01A8.8|npp-19|cal-3|ubh-3|dph-2|nhr-25|tba-2|cup-2|nol-58|trpp-5|tbb-2|dohh-1|cul-1|F47D12.3|dph-3|dph-1	pH533	down
Major pathway of rRNA processing in the nucleolus and cytosol	Reactome	R-CEL-6791226	3	57	0.00301424	0.0259344	Y48B6A.1|nol-56|nol-58	pH533	down
Neutrophil degranulation	Reactome	R-CEL-6798695	7	439	0.00590552	0.0442405	cal-3|Y105E8B.9|cyn-3|tbb-2|skpo-1|Y50D7A.10|npr-14	pH533	down
Cooperation of PDCL (PhLP1) and TRiC/CCT in G-protein beta folding	Reactome	R-CEL-6814122	2	24	0.00685094	0.0468777	gpc-2|cct-3	pH533	down
Activation of the pre-replicative complex	Reactome	R-CEL-68962	3	21	0.000202301	0.00496007	mcm-7|mcm-3|div-1	pH533	down
DNA Replication Pre-Initiation	Reactome	R-CEL-69002	3	21	0.000202301	0.00496007	mcm-7|mcm-3|div-1	pH533	down
Switching of origins to a post-replicative state	Reactome	R-CEL-69052	3	48	0.00189305	0.019502	mcm-7|cul-1|mcm-3	pH533	down
DNA strand elongation	Reactome	R-CEL-69190	2	21	0.00538359	0.0414013	psf-3|div-1	pH533	down
G1/S Transition	Reactome	R-CEL-69206	4	30	2.10249e-05	0.00166097	mcm-7|cul-1|mcm-3|div-1	pH533	down
Synthesis of DNA	Reactome	R-CEL-69239	5	73	3.78405e-05	0.00242756	mcm-7|cul-1|mcm-3|psf-3|div-1	pH533	down
S Phase	Reactome	R-CEL-69242	5	80	5.72236e-05	0.00267249	mcm-7|cul-1|mcm-3|psf-3|div-1	pH533	down
Cell Cycle, Mitotic	Reactome	R-CEL-69278	7	241	0.000205481	0.00496007	npp-19|div-1|mua-6|psf-3|mcm-7|cul-1|mcm-3	pH533	down
DNA Replication	Reactome	R-CEL-69306	5	78	5.10452e-05	0.00267249	mcm-7|cul-1|mcm-3|psf-3|div-1	pH533	down
mRNA Splicing - Major Pathway	Reactome	R-CEL-72163	4	154	0.00715261	0.0470367	cyn-12|rsr-1|teg-1|snr-2	pH533	down
mRNA Splicing	Reactome	R-CEL-72172	4	154	0.00715261	0.0470367	cyn-12|rsr-1|teg-1|snr-2	pH533	down
Processing of Capped Intron-Containing Pre-mRNA	Reactome	R-CEL-72203	5	185	0.00227922	0.0218794	cyn-12|rsr-1|teg-1|npp-19|snr-2	pH533	down
rRNA processing	Reactome	R-CEL-72312	3	57	0.00301424	0.0259344	Y48B6A.1|nol-56|nol-58	pH533	down
Eukaryotic Translation Initiation	Reactome	R-CEL-72613	5	105	0.000193857	0.00496007	C37C3.2|rpl-9|rpl-3|rps-23|eif-3.B	pH533	down
Formation of a pool of free 40S subunits	Reactome	R-CEL-72689	4	88	0.0010204	0.0135208	rpl-9|rpl-3|rps-23|eif-3.B	pH533	down
Ribosomal scanning and start codon recognition	Reactome	R-CEL-72702	3	55	0.002737	0.02427	C37C3.2|rps-23|eif-3.B	pH533	down
GTP hydrolysis and joining of the 60S ribosomal subunit	Reactome	R-CEL-72706	3	75	0.00629322	0.04556	rpl-9|rpl-3|rps-23	pH533	down
Cap-dependent Translation Initiation	Reactome	R-CEL-72737	5	105	0.000193857	0.00496007	C37C3.2|rpl-9|rpl-3|rps-23|eif-3.B	pH533	down
Translation	Reactome	R-CEL-72766	6	196	0.000447337	0.00845078	eif-3.B|rpl-3|mrpl-38|C37C3.2|rpl-9|rps-23	pH533	down
rRNA processing in the nucleus and cytosol	Reactome	R-CEL-8868773	3	57	0.00301424	0.0259344	Y48B6A.1|nol-56|nol-58	pH533	down
Metabolism of RNA	Reactome	R-CEL-8953854	12	383	5.36755e-07	9.3288e-05	exos-7|npp-19|cyn-12|teg-1|Y48B6A.1|rpl-3|nol-58|rpl-9|rsr-1|snr-2|rps-23|nol-56	pH533	down
Nonsense Mediated Decay (NMD) independent of the Exon Junction Complex (EJC)	Reactome	R-CEL-975956	3	80	0.00746958	0.0470367	rpl-9|rpl-3|rps-23	pH533	down
Antigen processing: Ubiquitination & Proteasome degradation	Reactome	R-CEL-983168	4	115	0.00262388	0.0235067	F47D12.3|cul-1|tpp-2|AC3.5	pH533	down
Class I MHC mediated antigen processing & presentation	Reactome	R-CEL-983169	5	140	0.000689569	0.0101565	F47D12.3|haf-2|cul-1|tpp-2|AC3.5	pH533	down
Kinesins	Reactome	R-CEL-983189	2	26	0.00791841	0.0491507	tbb-2|tba-2	pH533	down
Factors involved in megakaryocyte development and platelet production	Reactome	R-CEL-983231	3	76	0.00651891	0.0460564	tbb-2|tba-2|amx-2	pH533	down
Fatty acid biosynthesis	KEGG PATHWAY	cel00061	3	17	0.00174513	0.0118226	F10G8.9|acs-5|Y48A6B.9	pH433	up
Fatty acid degradation	KEGG PATHWAY	cel00071	7	51	6.63646e-06	0.000137126	acdh-10|acdh-12|cpt-1|ech-8|acox-1.1|acs-5|acox-3	pH433	up
@@Inositol phosphate metabolism	KEGG PATHWAY	cel00562	4	34	0.00114839	0.00908273	lfe-2|plc-3|egl-8|unc-26	pH433	up
alpha-Linolenic acid metabolism	KEGG PATHWAY	cel00592	2	11	0.0105253	0.0389223	acox-1.1|acox-3	pH433	up
@@Sphingolipid metabolism	KEGG PATHWAY	cel00600	4	35	0.00126745	0.00960019	hyl-1|asah-1|sms-1|W02F12.2	pH433	up
Pyruvate metabolism	KEGG PATHWAY	cel00620	4	29	0.000667857	0.00584109	acs-19|men-1|pck-2|icl-1	pH433	up
Propanoate metabolism	KEGG PATHWAY	cel00640	3	33	0.00946843	0.0362299	acs-19|acox-1.1|acox-3	pH433	up
Nicotinate and nicotinamide metabolism	KEGG PATHWAY	cel00760	2	13	0.0139434	0.0470377	nprt-1|nnt-1	pH433	up
Biosynthesis of unsaturated fatty acids	KEGG PATHWAY	cel01040	4	22	0.000260967	0.00299568	dhs-28|acox-1.1|acox-3|maoc-1	pH433	up
Metabolic pathways	KEGG PATHWAY	cel01100	46	887	1.58325e-15	3.73874e-13	C50D2.7|gstk-1|F25B5.6|lpin-1|plc-3|mig-22|gcy-18|asah-1|sms-1|lfe-2|atp-1|acox-3|algn-11|ech-8|acox-1.1|men-1|nprt-1|dgk-1|egl-8|dhrs-4|tatn-1|icl-1|idhg-2|W02F12.2|acdh-10|prdh-1|acdh-12|pck-2|cat-4|acs-5|F10G8.9|acs-19|hyl-1|nit-1|nnt-1|C24A3.4|glna-2|maoc-1|gpx-1|ddo-3|txdc-12.1|Y48A6B.9|dhs-28|tre-1|atic-1|unc-26	pH433	up
Carbon metabolism	KEGG PATHWAY	cel01200	7	111	0.000622805	0.00553493	C50D2.7|acox-3|acox-1.1|men-1|icl-1|acs-19|idhg-2	pH433	up
@@Fatty acid metabolism	KEGG PATHWAY	cel01212	11	62	1.39729e-09	8.24902e-08	acdh-10|acdh-12|cpt-1|ech-8|acox-1.1|acs-5|F10G8.9|acox-3|Y48A6B.9|dhs-28|maoc-1	pH433	up
MAPK signaling pathway	KEGG PATHWAY	cel04010	9	79	1.32301e-06	3.77057e-05	vhp-1|mom-4|F44E5.5|F44E5.4|mxl-3|dlk-1|pak-1|pmk-2|daf-2	pH433	up
Calcium signaling pathway	KEGG PATHWAY	cel04020	6	62	0.000181449	0.00228958	gar-3|ser-1|mca-1|egl-8|plc-3|lfe-2	pH433	up
FoxO signaling pathway	KEGG PATHWAY	cel04068	8	59	1.57427e-06	4.41061e-05	lgg-1|pck-2|pdk-1|ist-1|pmk-2|daf-2|mfb-1|sma-4	pH433	up
Phosphatidylinositol signaling system	KEGG PATHWAY	cel04070	5	47	0.000422735	0.00426086	plc-3|lfe-2|dgk-1|egl-8|unc-26	pH433	up
Neuroactive ligand-receptor interaction	KEGG PATHWAY	cel04080	3	31	0.00807848	0.0333011	ser-1|gar-3|unc-49	pH433	up
Autophagy - other	KEGG PATHWAY	cel04136	4	24	0.000350604	0.00362218	lgg-1|atg-2|atg-18|epg-9	pH433	up
Mitophagy - animal	KEGG PATHWAY	cel04137	3	29	0.00681692	0.0294983	lgg-1|rab-7|tbc-14	pH433	up
Autophagy - animal	KEGG PATHWAY	cel04140	10	85	2.60191e-07	9.34586e-06	lgg-1|dapk-1|mom-4|pdk-1|atg-18|ist-1|epg-9|atg-2|rab-7|cpl-1	pH433	up
Lysosome	KEGG PATHWAY	cel04142	6	99	0.00183061	0.012351	asah-1|C33G3.4|cpz-1|cln-3.2|cpl-1|smf-1	pH433	up
Endocytosis	KEGG PATHWAY	cel04144	6	105	0.00242372	0.0154688	alx-1|F44E5.5|F44E5.4|dab-1|rab-7|cnt-2	pH433	up
Phagosome	KEGG PATHWAY	cel04145	5	63	0.00144646	0.0105331	tba-5|rab-7|cpl-1|act-3|act-1	pH433	up
Peroxisome	KEGG PATHWAY	cel04146	12	76	8.20669e-10	5.42627e-08	acox-3|maoc-1|gstk-1|acox-1.1|prx-11|acs-5|ddo-3|dhrs-4|ZK550.6|T20B3.1|dhs-28|C24A3.4	pH433	up
Longevity regulating pathway - worm	KEGG PATHWAY	cel04212	9	71	5.85176e-07	1.93459e-05	lgg-1|kri-1|hsp-16.11|ist-1|pha-4|hsp-16.1|pmk-2|daf-2|tcer-1	pH433	up
Longevity regulating pathway - multiple species	KEGG PATHWAY	cel04213	7	45	3.14451e-06	7.75801e-05	F44E5.5|F44E5.4|ist-1|hsp-16.11|pha-4|hsp-16.1|daf-2	pH433	up
Axon regeneration	KEGG PATHWAY	cel04361	8	86	2.01745e-05	0.000387773	dlk-1|vhp-1|dgk-1|egl-8|ets-4|fos-1|pmk-2|daf-2	pH433	up
Hippo signaling pathway - multiple species	KEGG PATHWAY	cel04392	3	13	0.000888783	0.00723723	yap-1|pak-1|egl-44	pH433	up
AGE-RAGE signaling pathway in diabetic complications	KEGG PATHWAY	cel04933	4	29	0.000667857	0.00584109	pmk-2|plc-3|egl-8|sma-4	pH433	up
autophagosome assembly	Gene Ontology	GO:0000045	5	26	3.40851e-05	0.000605835	lgg-1|lgg-2|atg-2|atg-18|epg-9	pH433	up
histone deacetylase complex	Gene Ontology	GO:0000118	2	12	0.0121815	0.0428424	Y105C5A.1|hda-4	pH433	up
negative regulation of transcription by RNA polymerase II	Gene Ontology	GO:0000122	8	166	0.00138167	0.0102339	nhr-7|mml-1|hda-4|spr-5|fos-1|ceh-44|drap-1|sma-4	pH433	up
establishment of mitotic spindle orientation	Gene Ontology	GO:0000132	4	47	0.00343427	0.0196431	gpb-1|ced-1|nud-2|ced-5	pH433	up
Golgi membrane	Gene Ontology	GO:0000139	6	140	0.00912126	0.0353102	Y38F1A.8|sly-1|gly-8|bus-2|sms-1|ceh-44	pH433	up
SNARE binding	Gene Ontology	GO:0000149	3	29	0.00681692	0.0294983	snt-4|snt-2|sue-1	pH433	up
nucleotide binding	Gene Ontology	GO:0000166	42	887	4.95202e-13	6.82141e-11	ttll-15|dapk-1|ubc-3|R107.2|mom-4|F25B5.6|ubc-8|hum-1|gcy-18|mbk-2|lfe-2|pmk-2|smg-1|atp-1|act-3|gcy-7|act-1|acox-1.1|mca-1|pdk-1|dgk-1|gcy-22|daf-2|rei-2|tba-5|myo-6|myo-5|F44E5.5|cat-4|kin-19|odr-3|sar-1|ttll-5|sid-3|prk-2|prk-1|ifta-2|dlk-1|top-2|acs-19|pak-1|bcs-1	pH433	up
activation of MAPKK activity	Gene Ontology	GO:0000186	2	5	0.00297387	0.0175677	dlk-1|mom-4	pH433	up
activation of MAPK activity	Gene Ontology	GO:0000187	3	18	0.00201772	0.013288	dlk-1|vhp-1|tir-1	pH433	up
microtubule cytoskeleton organization	Gene Ontology	GO:0000226	4	52	0.00481323	0.0238285	ttll-5|tba-5|coel-1|cls-1	pH433	up
mitotic cytokinesis	Gene Ontology	GO:0000281	4	35	0.00126745	0.00960019	ani-2|mbk-2|act-3|act-1	pH433	up
phagophore assembly site	Gene Ontology	GO:0000407	3	10	0.000466404	0.00443889	lgg-1|epg-9|atg-2	pH433	up
autophagosome membrane	Gene Ontology	GO:0000421	2	6	0.00393331	0.0199441	lgg-1|lgg-2	pH433	up
autophagy of mitochondrion	Gene Ontology	GO:0000422	4	19	0.0001591	0.00202302	lgg-1|lgg-2|atg-2|atg-18	pH433	up
chromatin	Gene Ontology	GO:0000785	3	34	0.0102124	0.0385411	ubxn-3|lin-59|zfp-1	pH433	up
inositol hexakisphosphate kinase activity	Gene Ontology	GO:0000828	2	5	0.00297387	0.0175677	lfe-2|Y22D7AR.6	pH433	up
RNA polymerase II transcription regulatory region sequence-specific DNA binding	Gene Ontology	GO:0000977	9	193	0.000883911	0.00723723	nhr-6|nhr-236|hlh-4|nhr-173|mxl-3|xbp-1|nhr-14|fos-1|ceh-44	pH433	up
RNA polymerase II cis-regulatory region sequence-specific DNA binding	Gene Ontology	GO:0000978	9	82	1.75735e-06	4.78368e-05	nhr-6|nhr-7|egl-44|sta-2|jun-1|fos-1|ceh-43|peb-1|sma-4	pH433	up
DNA-binding transcription factor activity, RNA polymerase II-specific	Gene Ontology	GO:0000981	7	127	0.00131398	0.0098281	hlh-4|egl-44|ets-4|pha-4|jun-1|hlh-30|fos-1	pH433	up
core promoter sequence-specific DNA binding	Gene Ontology	GO:0001046	2	6	0.00393331	0.0199441	zip-10|drap-1	pH433	up
peptide receptor activity	Gene Ontology	GO:0001653	3	27	0.00568081	0.0263775	gcy-18|gcy-7|gcy-22	pH433	up
phosphatidylserine binding	Gene Ontology	GO:0001786	5	18	7.31406e-06	0.000149261	nex-2|ipla-1|snt-4|snt-2|sue-1	pH433	up
nematode larval development	Gene Ontology	GO:0002119	13	212	4.52184e-06	0.000102392	xbp-1|mlt-7|lrp-1|vhp-1|feh-1|dab-1|lpin-1|mdt-15|unc-52|unc-94|lin-59|pak-1|sma-4	pH433	up
immune system process	Gene Ontology	GO:0002376	3	15	0.00127189	0.00960019	tir-1|dapk-1|daf-2	pH433	up
molecular_function	Gene Ontology	GO:0003674	10	205	0.000332164	0.00351638	yap-1|nhr-5|osm-5|che-2|osm-6|bbs-8|ddo-3|glod-4|abf-2|cln-3.2	pH433	up
DNA binding	Gene Ontology	GO:0003677	35	834	9.81786e-10	6.2419e-08	egl-44|csb-1|pha-4|nhr-236|nhr-173|sta-2|his-35|gmeb-2|jun-1|nhr-20|fos-1|nhr-28|fkh-7|sma-4|nhr-6|nhr-7|hlh-4|nhr-5|zfp-1|ets-4|spr-5|zip-10|baz-2|nhr-105|hil-1|mml-1|his-24|xpc-1|ceh-48|nhr-14|top-2|nhr-31|ceh-43|nhr-19|ceh-44	pH433	up
chromatin binding	Gene Ontology	GO:0003682	4	66	0.0105244	0.0389223	spr-5|zfp-1|lin-59|fos-1	pH433	up
DNA-binding transcription factor activity	Gene Ontology	GO:0003700	25	474	3.68726e-09	2.03168e-07	egl-44|pha-4|nhr-236|nhr-173|sta-2|jun-1|nhr-20|fos-1|nhr-28|fkh-7|nhr-6|nhr-7|hlh-4|nhr-5|zip-4|ets-4|xbp-1|nhr-105|mml-1|C30G4.4|mxl-3|nhr-14|nhr-31|ceh-43|nhr-19	pH433	up
steroid hormone receptor activity	Gene Ontology	GO:0003707	5	43	0.000289836	0.00315197	nhr-105|nhr-19|nhr-31|nhr-14|nhr-173	pH433	up
transcription coactivator activity	Gene Ontology	GO:0003713	5	47	0.000422735	0.00426086	yap-1|gmeb-2|lpin-1|mdt-15|drap-1	pH433	up
transcription corepressor activity	Gene Ontology	GO:0003714	3	37	0.012643	0.0439977	drap-1|Y105C5A.1|hda-4	pH433	up
actin binding	Gene Ontology	GO:0003779	8	88	2.35287e-05	0.000441965	tth-1|myo-6|myo-5|T24B8.4|hum-1|anc-1|unc-94|unc-115	pH433	up
catalytic activity	Gene Ontology	GO:0003824	15	351	5.10144e-05	0.000843268	nprt-1|dip-2|cat-4|acs-5|acs-7|F10G8.9|dhrs-4|acs-12|tre-1|spl-3|ceeh-2|icl-1|acs-19|tatn-1|atic-1	pH433	up
GTPase activity	Gene Ontology	GO:0003924	7	148	0.00299703	0.0175677	tba-5|ifta-2|cnt-2|F08G12.1|odr-3|rab-7|sar-1	pH433	up
acyl-CoA oxidase activity	Gene Ontology	GO:0003997	2	7	0.00501653	0.0238285	acox-1.1|acox-3	pH433	up
carnitine O-palmitoyltransferase activity	Gene Ontology	GO:0004095	3	7	0.000201089	0.00241053	W03F9.4|cpt-6|cpt-1	pH433	up
metalloendopeptidase activity	Gene Ontology	GO:0004222	5	106	0.0116512	0.0423284	nep-22|zmp-4|W01F3.2|nas-10|toh-1	pH433	up
guanylate cyclase activity	Gene Ontology	GO:0004383	3	34	0.0102124	0.0385411	gcy-18|gcy-7|gcy-22	pH433	up
phosphatidylinositol phospholipase C activity	Gene Ontology	GO:0004435	3	6	0.000142045	0.00184883	plc-3|egl-8|plc-2	pH433	up
glutathione peroxidase activity	Gene Ontology	GO:0004602	2	12	0.0121815	0.0428424	gpx-1|gstk-1	pH433	up
protein kinase activity	Gene Ontology	GO:0004672	18	400	4.76808e-06	0.000105089	dapk-1|sid-3|gcy-22|mom-4|C38C3.4|prk-1|kin-19|pdk-1|dlk-1|gcy-18|unc-89|mbk-2|prk-2|unc-82|pak-1|pmk-2|daf-2|gcy-7	pH433	up
protein serine/threonine kinase activity	Gene Ontology	GO:0004674	13	285	8.56306e-05	0.0013041	smg-1|dapk-1|mom-4|C38C3.4|prk-1|kin-19|pdk-1|dlk-1|mbk-2|prk-2|unc-82|pak-1|pmk-2	pH433	up
MAP kinase kinase kinase activity	Gene Ontology	GO:0004709	2	5	0.00297387	0.0175677	dlk-1|mom-4	pH433	up
G protein-coupled receptor activity	Gene Ontology	GO:0004930	9	269	0.00739093	0.0314813	dop-5|gar-3|ser-1|frpr-7|lat-2|F16C3.1|npr-11|dcar-1|npr-5	pH433	up
G protein-coupled serotonin receptor activity	Gene Ontology	GO:0004993	3	18	0.00201772	0.013288	ser-1|dop-5|gar-3	pH433	up
guanyl-nucleotide exchange factor activity	Gene Ontology	GO:0005085	5	54	0.000759561	0.00647193	vav-1|unc-89|aex-3|cgef-1|ced-5	pH433	up
GTPase activator activity	Gene Ontology	GO:0005096	6	78	0.000572336	0.00528471	tbc-2|spv-1|gap-2|rgs-7|tbc-14|cnt-2	pH433	up
iron ion transmembrane transporter activity	Gene Ontology	GO:0005381	2	6	0.00393331	0.0199441	fpn-1.2|smf-1	pH433	up
fatty acid binding	Gene Ontology	GO:0005504	2	9	0.00754181	0.0314813	acox-1.1|acox-3	pH433	up
calcium ion binding	Gene Ontology	GO:0005509	10	172	8.59936e-05	0.0013041	nex-2|F23F1.2|lrp-1|snt-4|mup-4|snt-2|egl-8|unc-52|mec-1|sue-1	pH433	up
protein binding	Gene Ontology	GO:0005515	51	1095	2.58321e-15	5.33757e-13	sqst-1|Y69H2.3|tbc-2|mom-4|tir-1|vps-52|his-24|mdl-1|mbk-2|toca-1|Y105C5A.1|anc-1|unc-115|cnt-2|lgg-1|unc-16|fath-1|sta-2|mdt-15|ced-1|nhr-20|fos-1|cpl-1|daf-2|epg-9|sut-2|nud-2|cat-4|ced-5|lgg-2|spr-5|ekl-1|atg-2|arrd-7|ubxn-3|tyr-1|rgs-7|mml-1|pak-1|lrp-1|ZK1055.7|mup-4|unc-89|cya-1|brp-1|top-2|unc-49|nhr-19|zyx-1|F09E5.7|crm-1	pH433	up
ATP binding	Gene Ontology	GO:0005524	40	909	1.54859e-11	1.59989e-09	ttll-15|dapk-1|ubc-3|R107.2|mom-4|F25B5.6|ubc-8|csb-1|hum-1|mbk-2|lfe-2|pmk-2|smg-1|atp-1|act-3|gcy-7|act-1|acox-1.1|mca-1|pdk-1|dgk-1|daf-2|myo-6|myo-5|F44E5.5|C38C3.4|kin-19|unc-89|unc-82|ttll-5|sid-3|prk-2|prk-1|dlk-1|top-2|acs-19|D2030.2|pak-1|chd-1|bcs-1	pH433	up
GTP binding	Gene Ontology	GO:0005525	14	215	1.00409e-06	3.06148e-05	rei-2|dapk-1|tba-5|gcy-22|pck-2|cat-4|ifta-2|cnt-2|gcy-18|F08G12.1|odr-3|rab-7|pak-1|sar-1	pH433	up
calcium-dependent phospholipid binding	Gene Ontology	GO:0005544	5	21	1.38741e-05	0.000279681	nex-2|nra-1|snt-4|snt-2|sue-1	pH433	up
extracellular region	Gene Ontology	GO:0005576	19	325	6.09881e-08	2.52033e-06	C50D2.7|tep-1|lpr-2|zig-7|toh-1|egl-3|F32A5.4|lev-9|cpz-1|ins-17|abf-2|unc-52|asah-1|flp-23|ddo-3|cpi-2|pgrn-1|cpl-1|crm-1	pH433	up
extracellular space	Gene Ontology	GO:0005615	16	303	2.34771e-06	6.0637e-05	tep-1|zmp-4|egl-3|lev-9|ttr-7|ttr-35|cpz-1|ddo-3|mec-1|egl-21|ttr-36|cpi-2|W01F3.2|cpl-1|ttr-32|vap-2	pH433	up
nucleus	Gene Ontology	GO:0005634	96	2275	2.51842e-25	2.08147e-22	kri-1|somi-1|lfe-2|pqm-1|sym-2|mdt-15|nhr-6|nhr-7|nhr-5|C38C3.4|spr-5|zip-10|rege-1|xpc-1|top-2|dapk-1|Y22D7AR.6|csb-1|pha-4|mbk-2|mbl-1|lin-59|nhr-173|sta-2|rbm-22|set-26|gmeb-2|jun-1|fos-1|peb-1|drap-1|sma-4|ipla-1|npp-14|tlp-1|ubxn-3|T22F3.2|madf-10|hil-1|xpo-1|pph-1|mxl-3|ceh-48|ets-4|nhr-31|ceh-43|ceh-44|yap-1|egl-44|feh-1|ubc-8|mdl-1|anc-1|pmk-2|ell-1|nhr-20|nhr-28|vhp-1|kin-19|Y71H2AM.20|m…	pH433	up
nucleoplasm	Gene Ontology	GO:0005654	5	99	0.00895219	0.0350006	mbl-1|sym-2|cgef-1|lpin-1|top-2	pH433	up
transcription regulator complex	Gene Ontology	GO:0005667	6	58	0.000129482	0.00174011	nhr-6|madf-10|egl-44|mdl-1|jun-1|Y105C5A.1	pH433	up
chromosome	Gene Ontology	GO:0005694	8	145	0.000601491	0.00537441	hil-1|zfp-1|his-24|his-35|dpy-21|mbk-2|top-2|ubxn-3	pH433	up
cytoplasm	Gene Ontology	GO:0005737	97	1958	1.18423e-30	1.95753e-27	vps-52|lfe-2|pqm-1|act-3|act-1|M79.2|hum-1|atgl-1|cpl-1|feh-1|C38C3.4|cat-4|osm-6|anmt-3|spr-5|C55A6.10|rege-1|xpc-1|top-2|pak-1|sqst-1|dapk-1|Y22D7AR.6|mom-4|F25B5.6|mbk-2|mbl-1|sta-2|gap-2|lgg-2|R53.5|unc-52|sma-4|tba-5|ipla-1|mel-11|dab-1|ekl-1|cpi-2|ubxn-3|C04G6.4|sid-3|pph-1|mxl-3|yap-1|gpb-1|anc-1|pmk-2|suco-1|daf-2|cls-1|vhp-1|nex-2|kin-19|atg-18|aex-3|Y71H2AM.20|mml-1|pcm-1|ifta-2|crtc-1|…	pH433	up
mitochondrion	Gene Ontology	GO:0005739	24	525	9.81399e-08	3.95671e-06	cpt-6|cpt-1|gstk-1|F25B5.6|dhs-6|sfxn-1.1|lgg-1|atp-1|men-1|trxr-1|icl-1|idhg-2|acdh-10|prdh-1|acdh-12|pck-2|W03F9.4|nnt-1|F21C10.10|glna-2|mml-1|C27H6.9|Y48A6B.9|bcs-1	pH433	up
mitochondrial matrix	Gene Ontology	GO:0005759	5	63	0.00144646	0.0105331	F25B5.6|Y53F4B.39|D2030.2|prdh-1|acdh-10	pH433	up
lysosome	Gene Ontology	GO:0005764	9	117	2.53752e-05	0.000471294	lgg-1|asah-1|C33G3.4|cpz-1|W03G11.3|C33A11.2|rab-7|cpl-1|cln-3.2	pH433	up
autophagosome	Gene Ontology	GO:0005776	3	13	0.000888783	0.00723723	lgg-1|lgg-2|sqst-1	pH433	up
peroxisome	Gene Ontology	GO:0005777	6	46	3.97602e-05	0.000681557	acox-3|gstk-1|ech-8|acox-1.1|T20B3.1|dhs-28	pH433	up
peroxisomal matrix	Gene Ontology	GO:0005782	3	12	0.000728696	0.00633965	acox-1.1|C17C3.1|Y87G2A.2	pH433	up
endoplasmic reticulum	Gene Ontology	GO:0005783	13	342	0.000467252	0.00443889	ykt-6|C04G6.4|algn-11|hhat-2|ipla-1|acs-5|lpin-1|spl-3|txdc-12.1|hyl-1|fath-1|ZK370.4|sar-1	pH433	up
Golgi apparatus	Gene Ontology	GO:0005794	8	232	0.0095333	0.03631	gly-8|vps-52|bus-2|mig-22|sms-1|sar-1|gcc-1|ceh-44	pH433	up
Golgi medial cisterna	Gene Ontology	GO:0005797	2	10	0.00897776	0.0350006	hsp-16.11|vps-52	pH433	up
lipid droplet	Gene Ontology	GO:0005811	3	19	0.00231535	0.0149503	atgl-1|plin-1|dhs-3	pH433	up
cytosol	Gene Ontology	GO:0005829	24	451	6.43173e-09	3.12695e-07	dapk-1|F25B5.6|vps-52|T22F3.2|lgg-1|lgg-2|tth-1|sly-1|sta-2|dgk-1|trxr-1|vhp-1|pck-2|ipla-1|anmt-3|atg-18|nprt-1|tag-30|pcm-1|crtc-1|imph-1|F08G12.1|pak-1|atic-1	pH433	up
cytoskeleton	Gene Ontology	GO:0005856	16	261	3.68426e-07	1.24287e-05	yap-1|dapk-1|tth-1|act-3|act-1|feh-1|ifta-2|mup-4|bbs-8|mbk-2|Y48B6A.5|anc-1|unc-94|zyx-1|cls-1|top-2	pH433	up
striated muscle thin filament	Gene Ontology	GO:0005865	2	10	0.00897776	0.0350006	unc-94|act-3	pH433	up
plasma membrane	Gene Ontology	GO:0005886	39	875	1.95162e-11	1.79224e-09	ptr-14|ptr-15|gon-2|gcy-18|lat-2|atgl-1|nra-1|olrn-1|unc-115|sue-1|lgg-1|atp-1|gar-3|gcy-7|K10B4.3|hum-1|egl-8|ptr-20|ced-5|npr-11|zig-7|gcy-22|Y4C6B.2|ser-1|toca-1|lgg-2|ced-1|snf-1|F47E1.2|best-1|Y18D10A.23|F29B9.8|snt-4|mup-4|snt-2|ptc-1|unc-49|pak-1|smf-1	pH433	up
integral component of plasma membrane	Gene Ontology	GO:0005887	22	567	4.36835e-06	0.000101703	F16C3.1|gon-2|sms-1|dop-5|gar-3|twk-36|dcar-1|daf-2|zipt-16|tmc-2|lat-2|ser-1|unc-89|pitr-5|F47E1.2|abts-1|ykt-6|sulp-2|tsp-6|ptc-1|unc-49|trp-1	pH433	up
cilium	Gene Ontology	GO:0005929	12	94	7.21547e-09	3.40776e-07	yap-1|osm-6|fbxl-1|gcy-7|daf-10|che-2|ifta-2|bbs-8|dlk-1|gcy-18|odr-3|ttll-5	pH433	up
cell cortex	Gene Ontology	GO:0005938	5	89	0.00589383	0.0272137	cgef-1|tth-1|mbk-2|dab-1|rgs-7	pH433	up
pyruvate metabolic process	Gene Ontology	GO:0006090	2	6	0.00393331	0.0199441	men-1|pck-2	pH433	up
cGMP biosynthetic process	Gene Ontology	GO:0006182	3	34	0.0102124	0.0385411	gcy-18|gcy-7|gcy-22	pH433	up
chromatin organization	Gene Ontology	GO:0006325	6	63	0.000196708	0.00241053	jmjd-1.2|hda-4|zfp-1|his-35|spr-5|lin-59	pH433	up
regulation of transcription, DNA-templated	Gene Ontology	GO:0006355	30	566	8.972e-11	6.44814e-09	egl-44|feh-1|pha-4|Y105C5A.1|lin-59|nhr-236|nhr-173|sta-2|mdt-15|jun-1|nhr-20|fos-1|nhr-28|fkh-7|sma-4|nhr-6|nhr-7|nhr-5|zip-4|ets-4|spr-5|xbp-1|nhr-105|hil-1|C30G4.4|his-24|drap-1|nhr-14|nhr-31|nhr-19	pH433	up
regulation of transcription by RNA polymerase II	Gene Ontology	GO:0006357	16	301	2.16524e-06	5.68116e-05	nhr-236|hlh-4|mml-1|nhr-173|nfki-1|mdt-15|ets-4|epc-1|pha-4|nhr-14|hlh-30|fos-1|ceh-43|jun-1|madf-10|nhr-28	pH433	up
cellular protein modification process	Gene Ontology	GO:0006464	3	15	0.00127189	0.00960019	ttll-15|ttll-5|pcm-1	pH433	up
protein phosphorylation	Gene Ontology	GO:0006468	21	438	2.94853e-07	1.0154e-05	smg-1|dapk-1|sid-3|gcy-22|mom-4|prk-2|prk-1|kin-19|pdk-1|pmk-2|cya-1|dlk-1|gcy-18|unc-89|mbk-2|C38C3.4|unc-82|pak-1|R02F2.1|daf-2|gcy-7	pH433	up
proteolysis	Gene Ontology	GO:0006508	11	365	0.00681641	0.0294983	nep-22|zmp-4|egl-3|imp-3|cpz-1|egl-21|toh-1|nas-10|D2030.2|W01F3.2|cpl-1	pH433	up
lipid metabolic process	Gene Ontology	GO:0006629	16	207	1.87317e-08	8.1483e-07	acdh-10|plc-3|asah-1|fat-2|ipla-6|egl-8|plc-2|ceeh-2|lipl-7|hyl-1|Y48A6B.9|fath-1|sms-1|atgl-1|ZK370.4|W02F12.2	pH433	up
fatty acid metabolic process	Gene Ontology	GO:0006631	13	66	1.39586e-11	1.53824e-09	acdh-10|cpt-6|cpt-1|ech-8|C31H5.6|acox-1.1|fat-2|W03F9.4|ipla-6|acox-3|Y48A6B.9|ZK550.6|fath-1	pH433	up
fatty acid biosynthetic process	Gene Ontology	GO:0006633	4	35	0.00126745	0.00960019	F10G8.9|fat-2|Y48A6B.9|fath-1	pH433	up
fatty acid beta-oxidation	Gene Ontology	GO:0006635	5	33	9.38804e-05	0.00137331	acox-1.1|acdh-10|acox-3|maoc-1|ech-8	pH433	up
acyl-CoA metabolic process	Gene Ontology	GO:0006637	4	12	3.49841e-05	0.000615199	dhs-28|C17C3.1|Y87G2A.2|C31H5.6	pH433	up
sphingolipid metabolic process	Gene Ontology	GO:0006665	4	36	0.00139488	0.0102477	hyl-1|asah-1|sms-1|spl-3	pH433	up
ion transport	Gene Ontology	GO:0006811	15	405	0.000230518	0.00270245	tmc-2|atp-1|sfxn-1.1|mca-1|twk-36|trp-1|gon-2|unc-49|nac-3|fpn-1.2|abts-1|nkcc-1|F47E1.2|smf-1|best-1	pH433	up
anion transport	Gene Ontology	GO:0006820	2	12	0.0121815	0.0428424	abts-1|abts-4	pH433	up
intracellular protein transport	Gene Ontology	GO:0006886	6	125	0.00546708	0.0256735	tbc-2|sly-1|ifta-2|tbc-14|xpo-1|sar-1	pH433	up
endocytosis	Gene Ontology	GO:0006897	7	91	0.000201133	0.00241053	lrp-1|ptr-14|ptr-15|ptr-20|toca-1|cnt-2|unc-26	pH433	up
autophagy	Gene Ontology	GO:0006914	5	50	0.000549198	0.00512895	lgg-1|lgg-2|atg-2|atg-18|epg-9	pH433	up
apoptotic process	Gene Ontology	GO:0006915	4	56	0.00615237	0.027331	ced-1|aex-3|nfki-1|hda-4	pH433	up
chemotaxis	Gene Ontology	GO:0006935	8	60	1.7653e-06	4.78368e-05	gcy-7|gcy-22|daf-10|che-2|osm-6|bbs-8|egl-8|odr-3	pH433	up
regulation of muscle contraction	Gene Ontology	GO:0006937	3	35	0.0109893	0.0401886	npr-5|egl-21|egl-3	pH433	up
response to osmotic stress	Gene Ontology	GO:0006970	4	13	4.53088e-05	0.00076424	osm-5|osm-6|pmk-2|nhr-31	pH433	up
response to oxidative stress	Gene Ontology	GO:0006979	4	64	0.00952594	0.03631	nprt-1|gpx-1|mlt-7|daf-2	pH433	up
cellular response to nitrogen starvation	Gene Ontology	GO:0006995	2	6	0.00393331	0.0199441	lgg-1|lgg-2	pH433	up
cytoskeleton organization	Gene Ontology	GO:0007010	3	11	0.000588255	0.00528471	anc-1|unc-115|unc-26	pH433	up
actin filament organization	Gene Ontology	GO:0007015	3	35	0.0109893	0.0401886	unc-94|tth-1|hum-1	pH433	up
microtubule-based process	Gene Ontology	GO:0007017	3	28	0.00623338	0.027331	tba-5|dlc-5|mbk-2	pH433	up
endosome organization	Gene Ontology	GO:0007032	4	15	7.23783e-05	0.00112869	maa-1|sqst-1|alx-1|unc-26	pH433	up
cell cycle	Gene Ontology	GO:0007049	7	167	0.00562506	0.0263406	rei-2|egl-44|gpb-1|cya-1|ptc-1|top-2|cls-1	pH433	up
cell adhesion	Gene Ontology	GO:0007155	3	38	0.0135203	0.0465605	ceh-43|zyx-1|mup-4	pH433	up
cell-matrix adhesion	Gene Ontology	GO:0007160	2	10	0.00897776	0.0350006	R09E10.5|F54D1.6	pH433	up
signal transduction	Gene Ontology	GO:0007165	24	413	1.26412e-09	7.73924e-08	dapk-1|mom-4|gpb-1|plc-3|plc-2|gcy-18|dop-5|gar-3|gcy-7|sta-2|gap-2|dgk-1|egl-8|npr-11|tir-1|rga-5|rga-6|lat-2|gcy-22|ser-1|odr-3|spv-1|dlk-1|unc-49	pH433	up
receptor guanylyl cyclase signaling pathway	Gene Ontology	GO:0007168	3	27	0.00568081	0.0263775	gcy-18|gcy-7|gcy-22	pH433	up
G protein-coupled receptor signaling pathway, coupled to cyclic nucleotide second messenger	Gene Ontology	GO:0007187	3	17	0.00174513	0.0118226	ser-1|dop-5|gar-3	pH433	up
serotonin receptor signaling pathway	Gene Ontology	GO:0007210	2	7	0.00501653	0.0238285	ser-1|dgk-1	pH433	up
dopamine receptor signaling pathway	Gene Ontology	GO:0007212	2	12	0.0121815	0.0428424	dgk-1|egl-8	pH433	up
chemical synaptic transmission	Gene Ontology	GO:0007268	6	139	0.00883454	0.0350006	dop-5|gar-3|ser-1|aex-3|unc-49|cab-1	pH433	up
multicellular organism development	Gene Ontology	GO:0007275	13	450	0.00482648	0.0238285	dapk-1|mlt-7|egl-44|mup-4|tir-1|mom-4|pdk-1|ani-2|daf-2|pha-4|mbk-2|pak-1|sta-2	pH433	up
nervous system development	Gene Ontology	GO:0007399	7	98	0.000307689	0.00332425	egl-44|prk-2|tir-1|dlk-1|imph-1|zyx-1|pak-1	pH433	up
ventral cord development	Gene Ontology	GO:0007419	2	10	0.00897776	0.0350006	cab-1|aex-3	pH433	up
phosphoric diester hydrolase activity	Gene Ontology	GO:0008081	3	27	0.00568081	0.0263775	plc-3|egl-8|plc-2	pH433	up
protein localization	Gene Ontology	GO:0008104	4	62	0.00859114	0.0350006	tir-1|cgef-1|ifta-2|dab-1	pH433	up
transcription factor binding	Gene Ontology	GO:0008134	8	66	3.37697e-06	8.20902e-05	hlh-4|hda-4|feh-1|spr-5|jun-1|fos-1|nfki-1|sma-4	pH433	up
metabolic process	Gene Ontology	GO:0008152	5	65	0.0016465	0.0114355	W03G11.3|cat-4|tre-1|C33G3.4|icl-1	pH433	up
peptidase activity	Gene Ontology	GO:0008233	8	227	0.00846169	0.0347076	zmp-4|egl-3|imp-3|toh-1|egl-21|cpz-1|nas-10|cpl-1	pH433	up
zinc ion binding	Gene Ontology	GO:0008270	18	537	0.000188092	0.00235543	nhr-6|nhr-236|nhr-5|F10G7.10|nhr-7|nhr-173|sqst-1|cat-4|nhr-31|toh-1|nhr-105|zmp-4|egl-21|nhr-20|nas-10|nhr-19|nhr-14|nhr-28	pH433	up
insulin receptor signaling pathway	Gene Ontology	GO:0008286	2	12	0.0121815	0.0428424	daf-2|ist-1	pH433	up
associative learning	Gene Ontology	GO:0008306	2	13	0.0139434	0.0470377	gap-2|gcy-22	pH433	up
determination of adult lifespan	Gene Ontology	GO:0008340	21	251	2.91742e-11	2.53816e-09	lgg-1|ifta-2|nac-3|pqm-1|mdt-15|fos-1|crtc-1|glod-4|atg-18|vhp-1|mdl-1|pha-4|jun-1|egl-3|hlh-30|icl-1|hecd-1|cln-3.2|mml-1|daf-2|sma-4	pH433	up
microtubule-severing ATPase activity	Gene Ontology	GO:0008568	2	8	0.00622039	0.027331	R09E10.5|F54D1.6	pH433	up
regulation of synaptic growth at neuromuscular junction	Gene Ontology	GO:0008582	2	12	0.0121815	0.0428424	pdk-1|egl-3	pH433	up
lipid biosynthetic process	Gene Ontology	GO:0008610	2	10	0.00897776	0.0350006	drd-1|fath-1	pH433	up
fatty acid catabolic process	Gene Ontology	GO:0009062	3	13	0.000888783	0.00723723	C17C3.1|lpin-1|Y87G2A.2	pH433	up
cyclic nucleotide biosynthetic process	Gene Ontology	GO:0009190	3	37	0.012643	0.0439977	gcy-18|gcy-7|gcy-22	pH433	up
response to UV	Gene Ontology	GO:0009411	3	21	0.00298875	0.0175677	xpc-1|daf-2|csb-1	pH433	up
carnitine metabolic process	Gene Ontology	GO:0009437	3	6	0.000142045	0.00184883	W03F9.4|cpt-6|cpt-1	pH433	up
response to wounding	Gene Ontology	GO:0009611	2	5	0.00297387	0.0175677	sta-2|dcar-1	pH433	up
anatomical structure morphogenesis	Gene Ontology	GO:0009653	3	29	0.00681692	0.0294983	sma-4|pha-4|fos-1	pH433	up
embryo development ending in birth or egg hatching	Gene Ontology	GO:0009792	20	305	4.49945e-09	2.25382e-07	ani-2|feh-1|plin-1|act-1|sym-2|gpb-1|mdt-15|lpin-1|cpz-1|mel-11|unc-94|unc-52|mbk-2|atg-18|nhr-31|ceh-43|lin-59|dab-1|sar-1|act-3	pH433	up
response to inorganic substance	Gene Ontology	GO:0010035	2	12	0.0121815	0.0428424	che-2|gcy-22	pH433	up
embryonic body morphogenesis	Gene Ontology	GO:0010172	3	37	0.012643	0.0439977	sym-2|pak-1|mel-11	pH433	up
regulation of gene expression	Gene Ontology	GO:0010468	5	94	0.00731199	0.0313941	imph-1|zip-10|pmk-2|daf-2|mdt-15	pH433	up
regulation of autophagy	Gene Ontology	GO:0010506	3	14	0.00106953	0.00849966	C33A11.2|hlh-30|pcm-1	pH433	up
positive regulation of autophagy	Gene Ontology	GO:0010508	2	8	0.00622039	0.027331	atg-2|atg-18	pH433	up
positive regulation of gene expression	Gene Ontology	GO:0010628	7	69	3.9974e-05	0.000681557	sta-2|daf-2|unc-89|jun-1|hlh-30|fos-1|tir-1	pH433	up
negative regulation of lipid storage	Gene Ontology	GO:0010888	2	5	0.00297387	0.0175677	dhs-28|daf-2	pH433	up
positive regulation of necrotic cell death	Gene Ontology	GO:0010940	2	11	0.0105253	0.0389223	lgg-1|unc-26	pH433	up
negative regulation of endopeptidase activity	Gene Ontology	GO:0010951	5	60	0.00118074	0.00929409	tep-1|mec-1|B0222.5|cpi-2|crm-1	pH433	up
programmed cell death	Gene Ontology	GO:0012501	3	24	0.00420432	0.0210598	lgg-1|ced-1|atg-18	pH433	up
positive regulation of acetylcholine secretion, neurotransmission	Gene Ontology	GO:0014057	5	11	1.01864e-06	3.06148e-05	gar-3|egl-21|egl-3|egl-8|aex-3	pH433	up
regulation of dopamine secretion	Gene Ontology	GO:0014059	3	10	0.000466404	0.00443889	snt-4|snt-2|sue-1	pH433	up
chloride transmembrane transporter activity	Gene Ontology	GO:0015108	2	10	0.00897776	0.0350006	abts-1|sulp-2	pH433	up
anion:anion antiporter activity	Gene Ontology	GO:0015301	2	9	0.00754181	0.0314813	abts-1|sulp-2	pH433	up
actin cytoskeleton	Gene Ontology	GO:0015629	3	28	0.00623338	0.027331	zyx-1|unc-115|hum-1	pH433	up
inorganic anion transport	Gene Ontology	GO:0015698	2	7	0.00501653	0.0238285	abts-1|abts-4	pH433	up
bicarbonate transport	Gene Ontology	GO:0015701	3	10	0.000466404	0.00443889	abts-1|sulp-2|abts-4	pH433	up
membrane	Gene Ontology	GO:0016020	150	6222	3.48177e-16	1.15107e-13	C18G1.1|T27D12.1|let-522|B0410.3|col-165|K08H10.6|nra-1|slc-25A29|cln-3.2|slc-36.4|M79.2|cnc-4|acs-5|bus-2|ced-1|F27D9.2|aqp-1|ZK1010.8|trp-1|cdr-3|lat-2|cab-1|imp-3|fath-1|npr-5|hhat-2|mca-1|pgrn-1|esyt-2|snt-4|snt-2|F56C9.8|brp-1|Y46G5A.22|pak-1|ZK370.4|smf-1|cpt-1|F25B5.6|gon-2|nac-3|F36F2.7|Y38F1A.8|M03A1.3|gcy-7|fat-2|C18E9.9|twk-36|lgg-2|ptr-20|dcar-1|T25F10.3|C17C3.1|ipla-6|npp-14|frpr-7|F…	pH433	up
integral component of membrane	Gene Ontology	GO:0016021	136	5882	3.17491e-13	4.77102e-11	C18G1.1|T27D12.1|let-522|B0410.3|col-165|K08H10.6|slc-25A29|cln-3.2|slc-36.4|M79.2|cnc-4|bus-2|Y38C1AA.1|ced-1|F27D9.2|aqp-1|ZK1010.8|trp-1|cdr-3|lat-2|cab-1|imp-3|npr-5|hhat-2|mca-1|pgrn-1|esyt-2|snt-4|F56C9.8|brp-1|Y46G5A.22|pak-1|ZK370.4|smf-1|cpt-1|F16C3.1|gon-2|nac-3|F36F2.7|Y38F1A.8|M03A1.3|gcy-7|fat-2|C18E9.9|twk-36|ptr-20|dcar-1|Y4C6B.2|C17C3.1|frpr-7|F47E1.2|lrp-1|F29B9.8|trcs-1|islo-1|F…	pH433	up
lipid catabolic process	Gene Ontology	GO:0016042	9	63	2.34066e-07	8.62321e-06	ipla-6|egl-8|plc-2|lipl-7|plc-3|fil-1|atgl-1|ZK370.4|lips-5	pH433	up
vesicle-mediated transport	Gene Ontology	GO:0016192	7	105	0.000455422	0.00443889	ykt-6|unc-16|sly-1|snt-4|snt-2|sar-1|sue-1	pH433	up
macroautophagy	Gene Ontology	GO:0016236	2	13	0.0139434	0.0470377	lgg-1|lgg-2	pH433	up
kinase activity	Gene Ontology	GO:0016301	20	468	3.022e-06	7.56873e-05	C50D2.7|smg-1|dapk-1|pak-1|sid-3|pck-2|mom-4|prk-2|prk-1|kin-19|pdk-1|dgk-1|dlk-1|mbk-2|C38C3.4|unc-82|lfe-2|pmk-2|daf-2|Y22D7AR.6	pH433	up
phosphorylation	Gene Ontology	GO:0016310	20	478	4.08797e-06	9.65344e-05	C50D2.7|smg-1|dapk-1|pak-1|sid-3|pck-2|mom-4|prk-2|prk-1|kin-19|pdk-1|dgk-1|dlk-1|mbk-2|C38C3.4|unc-82|lfe-2|pmk-2|daf-2|Y22D7AR.6	pH433	up
basolateral plasma membrane	Gene Ontology	GO:0016323	5	33	9.38804e-05	0.00137331	aqp-1|alx-1|sulp-2|toca-1|abts-4	pH433	up
apical plasma membrane	Gene Ontology	GO:0016324	5	74	0.00280504	0.0173012	kri-1|dcar-1|toca-1|lrp-1|smf-1	pH433	up
CoA-ligase activity	Gene Ontology	GO:0016405	2	9	0.00754181	0.0314813	acs-12|acs-7	pH433	up
myosin complex	Gene Ontology	GO:0016459	3	24	0.00420432	0.0210598	myo-6|myo-5|hum-1	pH433	up
cell migration	Gene Ontology	GO:0016477	4	48	0.00368523	0.0199441	unc-52|pak-1|nud-2|ced-5	pH433	up
oxidoreductase activity	Gene Ontology	GO:0016491	23	389	2.04957e-09	1.16826e-07	cyp-13A11|dhrs-4|jmjd-1.2|mlt-7|ech-8|fat-2|men-1|trxr-1|fath-1|acdh-10|prdh-1|acdh-12|dhs-3|spr-5|dpy-21|ZK550.6|tyr-3|tyr-1|amx-3|gpx-1|ddo-3|drd-1|Y48A6B.9	pH433	up
nucleosome positioning	Gene Ontology	GO:0016584	3	8	0.000274	0.00308111	hil-1|his-24|csb-1	pH433	up
oxidoreductase activity, acting on the CH-CH group of donors	Gene Ontology	GO:0016627	5	35	0.000120635	0.00166174	acox-1.1|acdh-10|acdh-12|acds-10|acox-3	pH433	up
transferase activity	Gene Ontology	GO:0016740	41	942	1.18316e-11	1.39697e-09	C50D2.7|dapk-1|cpt-6|cpt-1|gstk-1|Y22D7AR.6|mom-4|pdk-1|gly-8|ubc-8|mig-22|mbk-2|lin-59|lfe-2|pmk-2|ubc-3|smg-1|algn-11|herc-1|dgk-1|bus-2|set-26|icl-1|hecd-1|daf-2|kin-19|anmt-3|F10G8.9|unc-89|hyl-1|hhat-2|nprt-1|F10G7.10|sid-3|pcm-1|prk-2|dlk-1|F21C10.9|sms-1|pak-1|tatn-1	pH433	up
transferase activity, transferring acyl groups	Gene Ontology	GO:0016746	7	83	0.000118055	0.0016445	cpt-6|cpt-1|Y38C1AA.1|W03F9.4|M79.2|T20B3.1|hhat-2	pH433	up
hydrolase activity	Gene Ontology	GO:0016787	39	831	4.47252e-12	5.68699e-10	C33G3.4|tir-1|cpz-1|plc-2|egl-21|atgl-1|egl-3|hda-4|abhd-3.2|abhd-3.1|egl-8|ceeh-2|fil-1|cpl-1|Y53F4B.39|lips-5|vhp-1|asah-1|nas-10|cat-4|C25E10.12|ipla-6|toh-1|lipl-7|acds-10|plc-3|abhd-14|nit-1|glna-2|zmp-4|rege-1|trcs-1|W02F12.2|pph-1|C27H6.9|W03G11.3|tre-1|ZK370.4|unc-26	pH433	up
lyase activity	Gene Ontology	GO:0016829	6	92	0.00128544	0.00965833	gcy-7|R107.2|spl-3|gcy-18|gcy-22|icl-1	pH433	up
ligase activity	Gene Ontology	GO:0016874	5	94	0.00731199	0.0313941	nprt-1|F25B5.6|ttll-5|acs-19|ttll-15	pH433	up
Rho GTPase binding	Gene Ontology	GO:0017048	2	12	0.0121815	0.0428424	unc-89|dgk-1	pH433	up
Rab guanyl-nucleotide exchange factor activity	Gene Ontology	GO:0017112	2	7	0.00501653	0.0238285	F53H1.3|aex-3	pH433	up
Rab GTPase binding	Gene Ontology	GO:0017137	4	45	0.00296769	0.0175677	tir-1|tbc-14|vps-52|tbc-2	pH433	up
calcium-ion regulated exocytosis	Gene Ontology	GO:0017156	3	11	0.000588255	0.00528471	snt-4|snt-2|sue-1	pH433	up
regulation of calcium ion-dependent exocytosis	Gene Ontology	GO:0017158	3	10	0.000466404	0.00443889	snt-4|snt-2|sue-1	pH433	up
oviposition	Gene Ontology	GO:0018991	7	84	0.000126568	0.00172906	ttll-15|unc-16|hil-1|ser-1|aex-3|dab-1|lin-59	pH433	up
molting cycle, collagen and cuticulin-based cuticle	Gene Ontology	GO:0018996	5	68	0.00198361	0.013288	ptr-20|ptc-1|ptr-14|toh-1|ptr-15	pH433	up
carboxylic acid metabolic process	Gene Ontology	GO:0019752	2	13	0.0139434	0.0470377	spl-3|icl-1	pH433	up
kinesin binding	Gene Ontology	GO:0019894	2	10	0.00897776	0.0350006	osm-5|unc-16	pH433	up
extrinsic component of membrane	Gene Ontology	GO:0019898	2	10	0.00897776	0.0350006	atg-2|atg-18	pH433	up
protein kinase binding	Gene Ontology	GO:0019901	5	73	0.00265357	0.0164283	yap-1|tir-1|daf-2|epg-9|mel-11	pH433	up
syntaxin binding	Gene Ontology	GO:0019905	4	31	0.000838342	0.00703441	sly-1|vps-52|sue-1|snt-2	pH433	up
transmembrane transporter activity	Gene Ontology	GO:0022857	7	144	0.00259105	0.0163982	sfxn-1.1|nac-3|vpat-1|ptr-14|K08H10.6|Y37A1A.3|nkcc-1	pH433	up
cell junction	Gene Ontology	GO:0030054	8	163	0.00123695	0.00960019	tth-1|lev-9|mup-4|egl-8|dlk-1|toca-1|zyx-1|unc-26	pH433	up
hemidesmosome	Gene Ontology	GO:0030056	3	15	0.00127189	0.00960019	sta-2|pak-1|mup-4	pH433	up
cell differentiation	Gene Ontology	GO:0030154	13	303	0.000153121	0.00197741	egl-44|nhr-236|ani-2|sid-3|nhr-7|tir-1|nhr-173|ets-4|pha-4|ceh-48|nhr-14|ubxn-3|sma-4	pH433	up
integral component of Golgi membrane	Gene Ontology	GO:0030173	4	37	0.00153097	0.0107689	maa-1|W02F12.2|sms-1|ceh-44	pH433	up
myofibril assembly	Gene Ontology	GO:0030239	2	6	0.00393331	0.0199441	unc-94|unc-52	pH433	up
clathrin binding	Gene Ontology	GO:0030276	3	20	0.00263879	0.0163982	snt-4|snt-2|sue-1	pH433	up
defecation	Gene Ontology	GO:0030421	3	31	0.00807848	0.0333011	gon-2|unc-16|aex-3	pH433	up
axon	Gene Ontology	GO:0030424	18	196	1.88173e-10	1.29604e-08	unc-16|zig-7|fbxl-1|egl-3|pcm-1|snt-4|pdk-1|dgk-1|egl-8|snt-2|dlk-1|pak-1|hyl-1|egl-21|zyx-1|unc-80|daf-2|unc-79	pH433	up
dendrite	Gene Ontology	GO:0030425	8	122	0.000201242	0.00241053	lgg-1|dop-5|gar-3|fbxl-1|ser-1|tir-1|dlk-1|odr-3	pH433	up
larval feeding behavior	Gene Ontology	GO:0030536	3	11	0.000588255	0.00528471	egl-21|egl-3|daf-2	pH433	up
collagen catabolic process	Gene Ontology	GO:0030574	2	8	0.00622039	0.027331	zmp-4|W01F3.2	pH433	up
cytoplasmic vesicle membrane	Gene Ontology	GO:0030659	4	46	0.00319518	0.018663	ptr-20|smf-1|ptr-14|ptr-15	pH433	up
phagocytic vesicle membrane	Gene Ontology	GO:0030670	4	9	1.4148e-05	0.000281767	lgg-1|rab-7|ced-1|atg-18	pH433	up
intraciliary transport particle B	Gene Ontology	GO:0030992	3	14	0.00106953	0.00849966	osm-5|che-2|osm-6	pH433	up
cytoplasmic vesicle	Gene Ontology	GO:0031410	13	110	3.99494e-09	2.06364e-07	lgg-1|alx-1|egl-3|daf-2|snt-2|atg-18|lgg-2|ced-1|egl-21|toca-1|cpl-1|smf-1|unc-26	pH433	up
M band	Gene Ontology	GO:0031430	4	30	0.000749682	0.00642085	unc-82|unc-89|zyx-1|unc-52	pH433	up
nucleosomal DNA binding	Gene Ontology	GO:0031492	2	7	0.00501653	0.0238285	hil-1|his-24	pH433	up
hemidesmosome assembly	Gene Ontology	GO:0031581	3	15	0.00127189	0.00960019	hecd-1|unc-52|pak-1	pH433	up
ubiquitin protein ligase binding	Gene Ontology	GO:0031625	4	50	0.00422386	0.0210938	dlk-1|lgg-1|lgg-2|sma-4	pH433	up
negative regulation of chromatin silencing	Gene Ontology	GO:0031936	2	8	0.00622039	0.027331	hil-1|his-24	pH433	up
response to magnesium ion	Gene Ontology	GO:0032026	2	6	0.00393331	0.0199441	gcy-7|gcy-22	pH433	up
positive regulation of proteasomal ubiquitin-dependent protein catabolic process	Gene Ontology	GO:0032436	4	37	0.00153097	0.0107689	acs-19|hecd-1|kin-19|mbk-2	pH433	up
endocytic recycling	Gene Ontology	GO:0032456	3	16	0.0014968	0.0106647	maa-1|alx-1|vps-52	pH433	up
inositol phosphate biosynthetic process	Gene Ontology	GO:0032958	2	7	0.00501653	0.0238285	lfe-2|Y22D7AR.6	pH433	up
fatty acid beta-oxidation using acyl-CoA oxidase	Gene Ontology	GO:0033540	2	7	0.00501653	0.0238285	acox-1.1|acox-3	pH433	up
phagophore assembly site membrane	Gene Ontology	GO:0034045	2	7	0.00501653	0.0238285	atg-2|atg-18	pH433	up
cation channel complex	Gene Ontology	GO:0034703	2	6	0.00393331	0.0199441	unc-80|trp-1	pH433	up
iron ion transmembrane transport	Gene Ontology	GO:0034755	2	11	0.0105253	0.0389223	fpn-1.2|smf-1	pH433	up
protein localization to synapse	Gene Ontology	GO:0035418	2	12	0.0121815	0.0428424	egl-8|unc-26	pH433	up
intracellular signal transduction	Gene Ontology	GO:0035556	16	184	3.9722e-09	2.06364e-07	rei-2|dapk-1|vav-1|gcy-7|gcy-22|hda-4|spv-1|pdk-1|dgk-1|egl-8|plc-2|gcy-18|plc-3|unc-82|pmk-2|spsb-1	pH433	up
sodium ion transmembrane transport	Gene Ontology	GO:0035725	4	63	0.00905068	0.0351192	snf-1|abts-1|nkcc-1|pitr-5	pH433	up
aggrephagy	Gene Ontology	GO:0035973	2	9	0.00754181	0.0314813	sqst-1|epg-9	pH433	up
ciliary basal body	Gene Ontology	GO:0036064	5	39	0.000191306	0.00237766	osm-5|che-2|osm-6|bbs-8|daf-10	pH433	up
locomotion	Gene Ontology	GO:0040011	7	92	0.000214198	0.00252906	unc-16|hil-1|mdt-15|unc-52|unc-94|lin-59|unc-26	pH433	up
regulation of locomotion	Gene Ontology	GO:0040012	3	39	0.0144314	0.0484859	hyl-1|dgk-1|egl-8	pH433	up
negative regulation of locomotion	Gene Ontology	GO:0040013	2	10	0.00897776	0.0350006	gpb-1|dgk-1	pH433	up
regulation of multicellular organism growth	Gene Ontology	GO:0040014	3	33	0.00946843	0.0362299	lin-59|che-2|mdt-15	pH433	up
positive regulation of locomotion	Gene Ontology	GO:0040017	8	57	1.24444e-06	3.60887e-05	vav-1|lrp-1|unc-89|egl-8|dab-1|unc-52|unc-80|unc-79	pH433	up
positive regulation of multicellular organism growth	Gene Ontology	GO:0040018	5	49	0.000504262	0.00476312	che-2|sma-4|daf-2|lrp-1|unc-26	pH433	up
dauer larval development	Gene Ontology	GO:0040024	9	74	8.03111e-07	2.55297e-05	lgg-1|che-2|ifta-2|pdk-1|atg-18|ins-17|ist-1|daf-2|sma-4	pH433	up
host cell nucleus	Gene Ontology	GO:0042025	16	315	3.76359e-06	9.01625e-05	nhr-6|nhr-236|nhr-5|hil-1|nhr-7|nhr-173|ets-4|nhr-31|his-24|cya-1|nhr-105|nhr-14|nhr-20|baz-2|nhr-19|nhr-28	pH433	up
intraciliary transport	Gene Ontology	GO:0042073	3	20	0.00263879	0.0163982	osm-5|osm-6|bbs-8	pH433	up
ecdysis, collagen and cuticulin-based cuticle	Gene Ontology	GO:0042395	4	15	7.23783e-05	0.00112869	dab-1|trxr-1|lrp-1|cpz-1	pH433	up
response to drug	Gene Ontology	GO:0042493	3	16	0.0014968	0.0106647	unc-80|gar-3|unc-79	pH433	up
response to starvation	Gene Ontology	GO:0042594	4	24	0.000350604	0.00362218	pcm-1|jun-1|pck-2|fos-1	pH433	up
defense response to bacterium	Gene Ontology	GO:0042742	3	14	0.00106953	0.00849966	abf-2|tir-1|ced-1	pH433	up
cell projection	Gene Ontology	GO:0042995	14	189	2.34752e-07	8.62321e-06	yap-1|ifta-2|fbxl-1|egl-3|lgg-1|daf-10|bbs-8|egl-8|dlk-1|gcy-18|egl-21|odr-3|zyx-1|pak-1	pH433	up
neuron projection	Gene Ontology	GO:0043005	7	201	0.0141527	0.0476465	lgg-1|egl-3|osm-5|F16C3.1|snt-4|bbs-8|unc-49	pH433	up
neuronal cell body	Gene Ontology	GO:0043025	9	164	0.000289017	0.00315197	lgg-1|pcm-1|osm-6|pdk-1|dlk-1|odr-3|egl-21|pak-1|daf-2	pH433	up
thermotaxis	Gene Ontology	GO:0043052	2	11	0.0105253	0.0389223	gcy-18|egl-8	pH433	up
dauer entry	Gene Ontology	GO:0043053	4	17	0.000109626	0.00155155	osm-5|dhs-28|fbxl-1|tatn-1	pH433	up
regulation of backward locomotion	Gene Ontology	GO:0043058	3	11	0.000588255	0.00528471	egl-3|unc-49|unc-26	pH433	up
perikaryon	Gene Ontology	GO:0043204	6	74	0.000440716	0.00441517	lgg-1|fbxl-1|vps-52|egl-8|egl-21|pak-1	pH433	up
apoptotic cell clearance	Gene Ontology	GO:0043277	2	9	0.00754181	0.0314813	cpl-1|atg-18	pH433	up
steroid hormone mediated signaling pathway	Gene Ontology	GO:0043401	5	43	0.000289836	0.00315197	nhr-105|nhr-19|nhr-31|nhr-14|nhr-173	pH433	up
positive regulation of GTPase activity	Gene Ontology	GO:0043547	6	68	0.000288842	0.00315197	tbc-2|spv-1|gap-2|cgef-1|rgs-7|cnt-2	pH433	up
sequence-specific DNA binding	Gene Ontology	GO:0043565	18	408	6.17979e-06	0.000132665	nhr-6|nhr-236|nhr-5|nhr-7|nhr-173|ets-4|nhr-31|nhr-105|pha-4|mdl-1|jun-1|nhr-14|nhr-20|fos-1|ceh-43|nhr-19|nhr-28|fkh-7	pH433	up
cellular lipid metabolic process	Gene Ontology	GO:0044255	4	11	2.64927e-05	0.000481236	ceeh-2|abhd-3.2|abhd-3.1|lpin-1	pH433	up
cell body	Gene Ontology	GO:0044297	2	13	0.0139434	0.0470377	unc-16|dgk-1	pH433	up
mitotic cell cycle phase transition	Gene Ontology	GO:0044772	2	12	0.0121815	0.0428424	R02F2.1|cya-1	pH433	up
autophagy of nucleus	Gene Ontology	GO:0044804	2	7	0.00501653	0.0238285	atg-2|atg-18	pH433	up
innate immune response	Gene Ontology	GO:0045087	18	264	1.51495e-08	6.95613e-07	pqm-1|dapk-1|maoc-1|sid-3|C18E9.9|fat-2|tir-1|prx-11|gpx-1|daf-2|zip-10|aqp-1|fos-1|clec-41|ZK1055.7|cnc-4|irg-3|gstk-1	pH433	up
nematode male tail tip morphogenesis	Gene Ontology	GO:0045138	5	97	0.00826845	0.0339994	lin-59|ptr-20|sma-4|ptr-14|ptr-15	pH433	up
synapse	Gene Ontology	GO:0045202	15	248	9.96105e-07	3.06148e-05	dop-5|gar-3|nud-2|ser-1|lev-9|snt-4|dgk-1|egl-8|aex-3|dlk-1|egl-3|unc-49|abts-1|cab-1|unc-26	pH433	up
phagocytic vesicle	Gene Ontology	GO:0045335	3	14	0.00106953	0.00849966	rab-7|cpl-1|atg-18	pH433	up
regulation of cell differentiation	Gene Ontology	GO:0045595	2	9	0.00754181	0.0314813	F38B7.3|mdl-1	pH433	up
positive regulation of protein catabolic process	Gene Ontology	GO:0045732	2	10	0.00897776	0.0350006	mbk-2|sma-4	pH433	up
negative regulation of Notch signaling pathway	Gene Ontology	GO:0045746	2	8	0.00622039	0.027331	hecd-1|vav-1	pH433	up
positive regulation of synaptic growth at neuromuscular junction	Gene Ontology	GO:0045887	3	9	0.000362037	0.00371707	egl-21|egl-3|daf-2	pH433	up
positive regulation of transcription, DNA-templated	Gene Ontology	GO:0045893	3	35	0.0109893	0.0401886	fos-1|mdt-15|egl-44	pH433	up
negative regulation of DNA recombination	Gene Ontology	GO:0045910	2	10	0.00897776	0.0350006	hil-1|his-24	pH433	up
positive regulation of transcription by RNA polymerase II	Gene Ontology	GO:0045944	21	261	5.72915e-11	4.73514e-09	nhr-6|yap-1|hlh-4|daf-2|tlp-1|nhr-7|mxl-3|tir-1|egl-44|crtc-1|lpin-1|csb-1|drap-1|spr-5|ceh-48|pha-4|hlh-30|fos-1|lin-59|sta-2|sma-4	pH433	up
regulation of oviposition	Gene Ontology	GO:0046662	4	48	0.00368523	0.0199441	cln-3.2|gpb-1|dgk-1|egl-8	pH433	up
protein autophosphorylation	Gene Ontology	GO:0046777	6	17	2.65732e-07	9.34586e-06	mom-4|prk-2|prk-1|dlk-1|mbk-2|daf-2	pH433	up
metal ion binding	Gene Ontology	GO:0046872	66	1381	4.09734e-20	1.69323e-17	C50D2.7|sqst-1|dapk-1|cat-4|mom-4|F25B5.6|Y53F4B.39|gly-8|cyp-13A11|plc-3|gcy-18|egl-21|bcmo-2|mbl-1|lin-59|unc-115|cnt-2|smg-1|nhr-236|jmjd-1.2|mlt-7|nhr-173|men-1|rbm-22|dgk-1|egl-8|set-26|nhr-20|fath-1|hecd-1|W02F12.2|nhr-28|sma-4|sut-2|nhr-7|nhr-5|vav-1|glb-34|nhr-6|ipla-1|zfp-1|toh-1|nhr-105|dpy-21|odr-3|ZK550.6|baz-2|tyr-3|tyr-1|nprt-1|zmp-4|F10G7.10|rege-1|spv-1|pph-1|snt-2|daf-2|dlk-1|nhr…	pH433	up
protein dimerization activity	Gene Ontology	GO:0046983	5	61	0.00126492	0.00960019	hlh-4|mxl-3|mdl-1|hlh-30|mml-1	pH433	up
acylglycerol lipase activity	Gene Ontology	GO:0047372	2	5	0.00297387	0.0175677	abhd-3.2|abhd-3.1	pH433	up
acyl-CoA hydrolase activity	Gene Ontology	GO:0047617	3	13	0.000888783	0.00723723	C17C3.1|Y87G2A.2|C31H5.6	pH433	up
phosphatidylinositol-mediated signaling	Gene Ontology	GO:0048015	2	10	0.00897776	0.0350006	egl-8|plc-2	pH433	up
perinuclear region of cytoplasm	Gene Ontology	GO:0048471	7	85	0.000135572	0.00180726	sut-2|unc-16|anc-1|vps-52|dgk-1|toca-1|ubxn-3	pH433	up
synaptic vesicle endocytosis	Gene Ontology	GO:0048488	2	12	0.0121815	0.0428424	snt-2|unc-26	pH433	up
synaptic vesicle transport	Gene Ontology	GO:0048489	3	16	0.0014968	0.0106647	unc-16|nud-2|unc-26	pH433	up
embryonic morphogenesis	Gene Ontology	GO:0048598	4	38	0.00167603	0.011592	pak-1|pha-4|atg-18|mel-11	pH433	up
calcium ion-regulated exocytosis of neurotransmitter	Gene Ontology	GO:0048791	2	8	0.00622039	0.027331	snt-2|sue-1	pH433	up
anatomical structure development	Gene Ontology	GO:0048856	4	62	0.00859114	0.0350006	hecd-1|nhr-236|nhr-14|nhr-173	pH433	up
flavin adenine dinucleotide binding	Gene Ontology	GO:0050660	6	64	0.000212962	0.00252906	acdh-10|acdh-12|acox-1.1|spr-5|acox-3|acds-10	pH433	up
defense response to Gram-negative bacterium	Gene Ontology	GO:0050829	7	99	0.000326041	0.00347707	pqm-1|maoc-1|aqp-1|prx-11|abf-2|hlh-30|F26F12.5	pH433	up
defense response to Gram-positive bacterium	Gene Ontology	GO:0050830	4	70	0.0127186	0.0441677	lgg-1|lgg-2|hlh-30|abf-2	pH433	up
defense response to fungus	Gene Ontology	GO:0050832	6	30	4.48411e-06	0.000102392	rga-6|tir-1|abf-2|dcar-1|cnc-4|sta-2	pH433	up
positive regulation of chemotaxis	Gene Ontology	GO:0050921	2	8	0.00622039	0.027331	osm-5|clec-41	pH433	up
microtubule severing	Gene Ontology	GO:0051013	2	8	0.00622039	0.027331	R09E10.5|F54D1.6	pH433	up
actin filament binding	Gene Ontology	GO:0051015	5	71	0.00236853	0.0151751	unc-94|unc-115|myo-6|myo-5|hum-1	pH433	up
mitogen-activated protein kinase binding	Gene Ontology	GO:0051019	2	9	0.00754181	0.0314813	vhp-1|fos-1	pH433	up
dioxygenase activity	Gene Ontology	GO:0051213	3	32	0.00875724	0.0350006	dpy-21|jmjd-1.2|ZK550.6	pH433	up
NAD binding	Gene Ontology	GO:0051287	3	19	0.00231535	0.0149503	idhg-2|men-1|nnt-1	pH433	up
protein homotetramerization	Gene Ontology	GO:0051289	2	5	0.00297387	0.0175677	ipla-1|crtc-1	pH433	up
cell division	Gene Ontology	GO:0051301	6	139	0.00883454	0.0350006	rei-2|gpb-1|cya-1|ptc-1|top-2|cls-1	pH433	up
regulation of intracellular pH	Gene Ontology	GO:0051453	3	19	0.00231535	0.0149503	abts-1|cln-3.2|abts-4	pH433	up
regulation of cytosolic calcium ion concentration	Gene Ontology	GO:0051480	2	6	0.00393331	0.0199441	mca-1|trp-1	pH433	up
medium-chain fatty acid catabolic process	Gene Ontology	GO:0051793	3	6	0.000142045	0.00184883	acdh-10|abhd-3.1|abhd-3.2	pH433	up
recycling endosome	Gene Ontology	GO:0055037	3	22	0.0033659	0.0193189	alx-1|F53H1.3|toca-1	pH433	up
asymmetric neuroblast division	Gene Ontology	GO:0055059	2	11	0.0105253	0.0389223	cnt-2|egl-44	pH433	up
iron ion homeostasis	Gene Ontology	GO:0055072	2	7	0.00501653	0.0238285	atp-1|smf-1	pH433	up
transmembrane transport	Gene Ontology	GO:0055085	19	451	6.45357e-06	0.000136766	F11A5.9|sfxn-1.1|ptr-14|W04C9.6|T27D12.1|sulp-2|vpat-1|F41C3.2|gon-2|K08H10.6|aqp-1|F27D9.2|nac-3|snf-1|Y37A1A.3|nkcc-1|F47E1.2|trp-1|zipt-16	pH433	up
lipid homeostasis	Gene Ontology	GO:0055088	3	21	0.00298875	0.0175677	acox-1.1|acox-3|atgl-1	pH433	up
oxidation-reduction process	Gene Ontology	GO:0055114	35	539	9.28702e-15	1.70572e-12	gstk-1|cyp-13A11|dhrs-4|bcmo-2|acox-3|mlt-7|M03A1.3|ech-8|acox-1.1|fat-2|men-1|R53.5|trxr-1|fath-1|idhg-2|jmjd-1.2|acdh-10|prdh-1|acdh-12|dhs-3|dhs-9|spr-5|dpy-21|acds-10|ZK550.6|tyr-3|tyr-1|nnt-1|amx-3|gpx-1|ddo-3|dhs-20|drd-1|Y48A6B.9|dhs-28	pH433	up
striated muscle dense body	Gene Ontology	GO:0055120	6	96	0.00157898	0.0110595	C04G6.4|mom-4|M79.2|unc-52|C55A6.10|zyx-1	pH433	up
cilium assembly	Gene Ontology	GO:0060271	7	59	1.58087e-05	0.000311092	daf-10|osm-5|che-2|osm-6|bbs-8|odr-3|dlc-5	pH433	up
positive regulation of sarcomere organization	Gene Ontology	GO:0060298	2	12	0.0121815	0.0428424	unc-89|unc-52	pH433	up
phosphatidylinositol-4-phosphate binding	Gene Ontology	GO:0070273	2	8	0.00622039	0.027331	ipla-1|atg-18	pH433	up
exocytic vesicle	Gene Ontology	GO:0070382	3	11	0.000588255	0.00528471	snt-4|snt-2|sue-1	pH433	up
inositol 1,4,5 trisphosphate binding	Gene Ontology	GO:0070679	2	6	0.00393331	0.0199441	unc-89|trp-1	pH433	up
cellular response to calcium ion	Gene Ontology	GO:0071277	4	16	8.96046e-05	0.00133438	nra-1|snt-4|snt-2|sue-1	pH433	up
striated muscle myosin thick filament assembly	Gene Ontology	GO:0071688	2	6	0.00393331	0.0199441	unc-82|unc-89	pH433	up
FAD binding	Gene Ontology	GO:0071949	4	22	0.000260967	0.00299568	acox-1.1|prdh-1|acox-3|ddo-3	pH433	up
regulation of locomotion involved in locomotory behavior	Gene Ontology	GO:0090325	2	11	0.0105253	0.0389223	che-2|egl-3	pH433	up
positive regulation of locomotion involved in locomotory behavior	Gene Ontology	GO:0090326	4	19	0.0001591	0.00202302	che-2|egl-21|vps-52|egl-3	pH433	up
RNA polymerase II transcription regulator complex	Gene Ontology	GO:0090575	5	27	3.99946e-05	0.000681557	yap-1|hlh-4|fos-1|mxl-3|egl-44	pH433	up
activation of GTPase activity	Gene Ontology	GO:0090630	4	26	0.000460341	0.00443889	spv-1|tbc-14|tbc-2|cnt-2	pH433	up
ciliary base	Gene Ontology	GO:0097546	4	17	0.000109626	0.00155155	osm-5|yap-1|ifta-2|bbs-8	pH433	up
non-motile cilium	Gene Ontology	GO:0097730	9	74	8.03111e-07	2.55297e-05	osm-6|daf-10|osm-5|che-2|sulp-2|bbs-8|odr-3|dcar-1|daf-2	pH433	up
anion transmembrane transport	Gene Ontology	GO:0098656	4	26	0.000460341	0.00443889	abts-4|abts-1|sulp-2|nac-3	pH433	up
G protein-coupled serotonin receptor signaling pathway	Gene Ontology	GO:0098664	3	17	0.00174513	0.0118226	ser-1|dop-5|gar-3	pH433	up
presynapse	Gene Ontology	GO:0098793	3	32	0.00875724	0.0350006	egl-21|sue-1|ced-5	pH433	up
cellular oxidant detoxification	Gene Ontology	GO:0098869	5	44	0.000319572	0.00343021	R53.5|trxr-1|gpx-1|mlt-7|gstk-1	pH433	up
negative regulation of protein localization to nucleus	Gene Ontology	GO:1900181	2	5	0.00297387	0.0175677	vhp-1|daf-2	pH433	up
positive regulation of neuron death	Gene Ontology	GO:1901216	2	6	0.00393331	0.0199441	tir-1|smf-1	pH433	up
cellular response to salt	Gene Ontology	GO:1902075	2	7	0.00501653	0.0238285	osm-6|daf-2	pH433	up
chloride transmembrane transport	Gene Ontology	GO:1902476	5	96	0.00794053	0.0330622	unc-49|abts-1|sulp-2|nkcc-1|best-1	pH433	up
apoptotic process involved in development	Gene Ontology	GO:1902742	2	12	0.0121815	0.0428424	ced-1|ced-5	pH433	up
regulation of eating behavior	Gene Ontology	GO:1903998	3	8	0.000274	0.00308111	egl-21|egl-3|daf-2	pH433	up
ascaroside biosynthetic process	Gene Ontology	GO:1904070	2	6	0.00393331	0.0199441	dhs-28|acox-1.1	pH433	up
negative regulation of dense core granule transport	Gene Ontology	GO:1904810	2	6	0.00393331	0.0199441	vps-52|egl-3	pH433	up
non-motile cilium assembly	Gene Ontology	GO:1905515	4	37	0.00153097	0.0107689	osm-5|osm-6|bbs-8|daf-10	pH433	up
regulation of dauer entry	Gene Ontology	GO:1905909	2	8	0.00622039	0.027331	fbxl-1|daf-2	pH433	up
negative regulation of dauer entry	Gene Ontology	GO:1905910	2	8	0.00622039	0.027331	egl-3|daf-2	pH433	up
positive regulation of defecation	Gene Ontology	GO:2000294	2	10	0.00897776	0.0350006	egl-21|aex-3	pH433	up
positive regulation of early endosome to late endosome transport	Gene Ontology	GO:2000643	2	6	0.00393331	0.0199441	rab-7|tbc-2	pH433	up
Alzheimer disease-presenilin pathway	PANTHER	P00004	3	20	0.00263879	0.0163982	egl-3|act-3|act-1	pH433	up
Cytoskeletal regulation by Rho GTPase	PANTHER	P00016	3	22	0.0033659	0.0193189	pak-1|act-3|act-1	pH433	up
EGF receptor signaling pathway	PANTHER	P00018	3	31	0.00807848	0.0333011	smg-1|pmk-2|plc-3	pH433	up
Heterotrimeric G-protein signaling pathway-Gi alpha and Gs alpha mediated pathway	PANTHER	P00026	2	8	0.00622039	0.027331	gpb-1|gar-3	pH433	up
Inflammation mediated by chemokine and cytokine signaling pathway	PANTHER	P00031	5	25	2.88753e-05	0.000518815	plc-2|pak-1|act-3|plc-3|act-1	pH433	up
Metabotropic glutamate receptor group II pathway	PANTHER	P00040	2	11	0.0105253	0.0389223	gpb-1|odr-3	pH433	up
Nicotinic acetylcholine receptor signaling pathway	PANTHER	P00044	5	62	0.00135345	0.0100777	hum-1|act-3|myo-6|myo-5|act-1	pH433	up
PDGF signaling pathway	PANTHER	P00047	4	22	0.000260967	0.00299568	vav-1|rga-6|pdk-1|plc-3	pH433	up
PI3 kinase pathway	PANTHER	P00048	3	24	0.00420432	0.0210598	gpb-1|pdk-1|daf-2	pH433	up
Parkinson disease	PANTHER	P00049	3	32	0.00875724	0.0350006	F44E5.5|F44E5.4|kin-19	pH433	up
5HT2 type receptor mediated signaling pathway	PANTHER	P04374	4	16	8.96046e-05	0.00133438	ser-1|gpb-1|plc-3|plc-2	pH433	up
Histamine H1 receptor mediated signaling pathway	PANTHER	P04385	3	11	0.000588255	0.00528471	gpb-1|plc-3|plc-2	pH433	up
Oxytocin receptor mediated signaling pathway	PANTHER	P04391	3	14	0.00106953	0.00849966	gpb-1|plc-3|plc-2	pH433	up
Thyrotropin-releasing hormone receptor signaling pathway	PANTHER	P04394	3	16	0.0014968	0.0106647	gpb-1|plc-3|plc-2	pH433	up
Hemostasis	Reactome	R-CEL-109582	10	231	0.000806183	0.00683395	vav-1|mca-1|plc-3|trp-1|unc-89|ced-1|odr-3|ced-5|W01F3.2|gpb-1	pH433	up
Opioid Signalling	Reactome	R-CEL-111885	3	38	0.0135203	0.0465605	F16C3.1|gpb-1|odr-3	pH433	up
GPVI-mediated activation cascade	Reactome	R-CEL-114604	2	9	0.00754181	0.0314813	vav-1|plc-3	pH433	up
ISG15 antiviral mechanism	Reactome	R-CEL-1169408	3	22	0.0033659	0.0193189	sta-2|herc-1|plc-3	pH433	up
Antiviral mechanism by IFN-stimulated genes	Reactome	R-CEL-1169410	3	23	0.00377089	0.0199441	sta-2|herc-1|plc-3	pH433	up
Nuclear signaling by ERBB4	Reactome	R-CEL-1251985	2	11	0.0105253	0.0389223	yap-1|sta-2	pH433	up
Developmental Biology	Reactome	R-CEL-1266738	8	122	0.000201242	0.00241053	rga-5|vav-1|dab-1|lipl-7|ced-5|pak-1|pmk-2|sma-4	pH433	up
Cytokine Signaling in Immune system	Reactome	R-CEL-1280215	8	150	0.000742618	0.00642085	vav-1|sta-2|herc-1|plc-3|jun-1|fos-1|pmk-2|daf-2	pH433	up
Adaptive Immune System	Reactome	R-CEL-1280218	10	181	0.000128033	0.00173474	fbxl-1|ubc-3|herc-1|plc-3|unc-89|vav-1|tag-30|pak-1|sar-1|mfb-1	pH433	up
Metabolism	Reactome	R-CEL-1430728	60	938	3.12963e-24	1.72442e-21	C50D2.7|cpt-6|cpt-1|Y22D7AR.6|maa-1|F25B5.6|gpb-1|lpin-1|plc-3|asah-1|sms-1|lpr-2|bcmo-2|lfe-2|slc-36.4|C31H5.6|atp-1|acox-3|mlt-7|C33G3.4|ech-8|M79.2|abhd-3.2|abhd-3.1|men-1|acs-5|bus-2|unc-52|tatn-1|trxr-1|R107.2|T20B3.1|W02F12.2|ipla-1|acdh-10|prdh-1|acdh-12|dhs-3|W03F9.4|fath-1|anmt-3|ipla-6|nprt-1|cat-4|acds-10|ZK550.6|tyr-3|tyr-1|nnt-1|glna-2|maoc-1|mml-1|esyt-2|sulp-2|ddo-3|acox-1.1|acs-19…	pH433	up
Degradation of the extracellular matrix	Reactome	R-CEL-1474228	3	33	0.00946843	0.0362299	unc-52|zmp-4|W01F3.2	pH433	up
Extracellular matrix organization	Reactome	R-CEL-1474244	4	63	0.00905068	0.0351192	unc-89|zmp-4|W01F3.2|unc-52	pH433	up
Synthesis of PC	Reactome	R-CEL-1483191	3	20	0.00263879	0.0163982	abhd-3.2|abhd-3.1|lpin-1	pH433	up
Glycerophospholipid biosynthesis	Reactome	R-CEL-1483206	6	77	0.000536896	0.00504255	M79.2|abhd-3.2|ipla-1|lpin-1|ipla-6|abhd-3.1	pH433	up
Inositol phosphate metabolism	Reactome	R-CEL-1483249	4	30	0.000749682	0.00642085	lfe-2|plc-3|Y22D7AR.6|unc-26	pH433	up
Phospholipid metabolism	Reactome	R-CEL-1483257	8	110	0.000102866	0.00149155	M79.2|abhd-3.2|ipla-1|lpin-1|ipla-6|ZK370.4|abhd-3.1|unc-26	pH433	up
Activation of Matrix Metalloproteinases	Reactome	R-CEL-1592389	2	12	0.0121815	0.0428424	zmp-4|W01F3.2	pH433	up
Signal Transduction	Reactome	R-CEL-162582	40	738	3.08174e-14	5.09411e-12	yap-1|cpt-6|cpt-1|F16C3.1|gpb-1|lpr-2|plc-3|cgef-1|toca-1|bcmo-2|pmk-2|dop-5|gar-3|gcy-22|gcy-7|sta-2|W01F3.2|ced-5|npr-11|trp-1|sma-4|nhr-6|rga-5|rga-6|lat-2|vav-1|dhs-3|daf-10|W03F9.4|kin-19|odr-3|npr-5|lrp-1|spv-1|daf-2|dhs-20|ptc-1|pak-1|xpo-1|rgs-7	pH433	up
Macroautophagy	Reactome	R-CEL-1632852	5	52	0.000648011	0.00572814	lgg-1|lgg-2|dlc-5|epg-9|atg-18	pH433	up
Toll Like Receptor 4 (TLR4) Cascade	Reactome	R-CEL-166016	3	35	0.0109893	0.0401886	pmk-2|jun-1|fos-1	pH433	up
MyD88:MAL(TIRAP) cascade initiated on plasma membrane	Reactome	R-CEL-166058	3	23	0.00377089	0.0199441	pmk-2|jun-1|fos-1	pH433	up
Sphingolipid de novo biosynthesis	Reactome	R-CEL-1660661	3	20	0.00263879	0.0163982	W02F12.2|sms-1|fath-1	pH433	up
Glycosphingolipid metabolism	Reactome	R-CEL-1660662	3	28	0.00623338	0.027331	esyt-2|asah-1|bus-2	pH433	up
MyD88-independent TLR4 cascade	Reactome	R-CEL-166166	3	23	0.00377089	0.0199441	pmk-2|jun-1|fos-1	pH433	up
Toll Like Receptor 9 (TLR9) Cascade	Reactome	R-CEL-168138	3	23	0.00377089	0.0199441	pmk-2|jun-1|fos-1	pH433	up
Toll Like Receptor 10 (TLR10) Cascade	Reactome	R-CEL-168142	3	23	0.00377089	0.0199441	pmk-2|jun-1|fos-1	pH433	up
Toll Like Receptor 3 (TLR3) Cascade	Reactome	R-CEL-168164	3	23	0.00377089	0.0199441	pmk-2|jun-1|fos-1	pH433	up
Toll Like Receptor 5 (TLR5) Cascade	Reactome	R-CEL-168176	3	23	0.00377089	0.0199441	pmk-2|jun-1|fos-1	pH433	up
Toll Like Receptor TLR1:TLR2 Cascade	Reactome	R-CEL-168179	3	23	0.00377089	0.0199441	pmk-2|jun-1|fos-1	pH433	up
Toll Like Receptor 7/8 (TLR7/8) Cascade	Reactome	R-CEL-168181	3	23	0.00377089	0.0199441	pmk-2|jun-1|fos-1	pH433	up
Toll Like Receptor TLR6:TLR2 Cascade	Reactome	R-CEL-168188	3	23	0.00377089	0.0199441	pmk-2|jun-1|fos-1	pH433	up
Innate Immune System	Reactome	R-CEL-168249	30	557	6.21647e-11	4.89325e-09	nep-22|C33G3.4|cpz-1|lat-2|egl-21|pmk-2|mlt-7|sta-2|herc-1|pgrn-1|jun-1|pho-9|ced-5|W01F3.2|dlc-5|malt-1|asah-1|fos-1|nprt-1|unc-89|plc-3|ubxn-3|rab-7|zmp-4|vap-2|spv-1|W03G11.3|arrd-7|pak-1|smf-1	pH433	up
Immune System	Reactome	R-CEL-168256	37	793	1.88462e-11	1.79224e-09	nep-22|ubc-3|C33G3.4|cpz-1|lat-2|egl-21|pmk-2|tag-30|mlt-7|sta-2|herc-1|pgrn-1|jun-1|pho-9|ced-5|W01F3.2|dlc-5|daf-2|malt-1|asah-1|vav-1|fos-1|nprt-1|unc-89|plc-3|ubxn-3|rab-7|sar-1|zmp-4|vap-2|spv-1|fbxl-1|W03G11.3|arrd-7|pak-1|smf-1|mfb-1	pH433	up
Toll-like Receptor Cascades	Reactome	R-CEL-168898	3	37	0.012643	0.0439977	pmk-2|jun-1|fos-1	pH433	up
Toll Like Receptor 2 (TLR2) Cascade	Reactome	R-CEL-181438	3	23	0.00377089	0.0199441	pmk-2|jun-1|fos-1	pH433	up
Organelle biogenesis and maintenance	Reactome	R-CEL-1852241	9	88	3.00457e-06	7.56873e-05	atp-1|osm-6|daf-10|osm-5|F16C3.1|che-2|ifta-2|bbs-8|dlc-5	pH433	up
Synthesis of IP3 and IP4 in the cytosol	Reactome	R-CEL-1855204	3	18	0.00201772	0.013288	lfe-2|plc-3|unc-26	pH433	up
Downstream signal transduction	Reactome	R-CEL-186763	3	31	0.00807848	0.0333011	sta-2|daf-2|plc-3	pH433	up
Signaling by PDGF	Reactome	R-CEL-186797	3	38	0.0135203	0.0465605	sta-2|daf-2|plc-3	pH433	up
Synthesis of bile acids and bile salts	Reactome	R-CEL-192105	3	26	0.00515877	0.0243641	acox-1.1|C31H5.6|maoc-1	pH433	up
Synthesis of bile acids and bile salts via 7alpha-hydroxycholesterol	Reactome	R-CEL-193368	3	23	0.00377089	0.0199441	acox-1.1|C31H5.6|maoc-1	pH433	up
Bile acid and bile salt metabolism	Reactome	R-CEL-194068	3	35	0.0109893	0.0401886	acox-1.1|C31H5.6|maoc-1	pH433	up
Signaling by VEGF	Reactome	R-CEL-194138	3	33	0.00946843	0.0362299	vav-1|pak-1|pmk-2	pH433	up
Signaling by Rho GTPases	Reactome	R-CEL-194315	7	154	0.00369509	0.0199441	rga-5|rga-6|vav-1|spv-1|cgef-1|toca-1|pak-1	pH433	up
Rho GTPase cycle	Reactome	R-CEL-194840	6	52	7.43313e-05	0.00114831	rga-5|rga-6|vav-1|spv-1|cgef-1|toca-1	pH433	up
Nicotinate metabolism	Reactome	R-CEL-196807	3	20	0.00263879	0.0163982	nprt-1|anmt-3|R107.2	pH433	up
Metabolism of vitamins and cofactors	Reactome	R-CEL-196854	7	132	0.00162208	0.0113135	lpr-2|R107.2|F25B5.6|cat-4|anmt-3|nprt-1|bcmo-2	pH433	up
Nicotinamide salvaging	Reactome	R-CEL-197264	3	16	0.0014968	0.0106647	nprt-1|anmt-3|R107.2	pH433	up
Membrane Trafficking	Reactome	R-CEL-199991	15	292	6.61477e-06	0.000137126	ykt-6|gar-3|tbc-2|snt-4|F53H1.3|cpz-1|snt-2|dab-1|toca-1|rab-7|aex-3|dlc-5|sar-1|gcc-1|unc-26	pH433	up
Import of palmitoyl-CoA into the mitochondrial matrix	Reactome	R-CEL-200425	3	21	0.00298875	0.0175677	W03F9.4|cpt-6|cpt-1	pH433	up
G-protein activation	Reactome	R-CEL-202040	3	18	0.00201772	0.013288	F16C3.1|gpb-1|odr-3	pH433	up
Cell surface interactions at the vascular wall	Reactome	R-CEL-202733	4	24	0.000350604	0.00362218	unc-89|ced-1|W01F3.2|plc-3	pH433	up
PECAM1 interactions	Reactome	R-CEL-210990	2	6	0.00393331	0.0199441	unc-89|plc-3	pH433	up
Generic Transcription Pathway	Reactome	R-CEL-212436	13	274	5.86164e-05	0.000949931	nhr-6|glna-2|nhr-7|nhr-173|hda-4|yap-1|cya-1|ell-1|mbk-2|nhr-14|trxr-1|fkh-7|sma-4	pH433	up
Visual phototransduction	Reactome	R-CEL-2187338	7	76	7.05693e-05	0.00112164	lpr-2|dhs-3|gcy-22|gpb-1|odr-3|bcmo-2|gcy-7	pH433	up
The phototransduction cascade	Reactome	R-CEL-2514856	4	49	0.00394834	0.019959	gpb-1|odr-3|gcy-7|gcy-22	pH433	up
FCERI mediated MAPK activation	Reactome	R-CEL-2871796	2	9	0.00754181	0.0314813	jun-1|fos-1	pH433	up
SUMOylation	Reactome	R-CEL-2990846	6	101	0.00201448	0.013288	nhr-7|Y105C5A.15|hda-4|npp-14|xpc-1|top-2	pH433	up
SUMO E3 ligases SUMOylate target proteins	Reactome	R-CEL-3108232	6	98	0.00174358	0.0118226	nhr-7|Y105C5A.15|hda-4|npp-14|xpc-1|top-2	pH433	up
Transcriptional Regulation by TP53	Reactome	R-CEL-3700989	5	87	0.00538508	0.0253605	glna-2|ell-1|trxr-1|mbk-2|cya-1	pH433	up
Signaling by GPCR	Reactome	R-CEL-372790	16	215	3.07143e-08	1.30181e-06	dop-5|gar-3|gcy-22|dhs-3|F16C3.1|gpb-1|W01F3.2|lpr-2|lat-2|odr-3|rgs-7|bcmo-2|npr-11|npr-5|trp-1|gcy-7	pH433	up
Class A/1 (Rhodopsin-like receptors)	Reactome	R-CEL-373076	3	37	0.012643	0.0439977	F16C3.1|dop-5|gar-3	pH433	up
Transport of small molecules	Reactome	R-CEL-382551	14	379	0.000377973	0.00385672	slc-36.4|aqp-1|mca-1|sulp-2|smf-1|gon-2|K08H10.6|pitr-5|Y37A1A.3|nac-3|fpn-1.2|trp-1|best-1|abts-4	pH433	up
Nuclear Receptor transcription pathway	Reactome	R-CEL-383280	4	53	0.00512758	0.0242862	nhr-6|nhr-7|nhr-14|nhr-173	pH433	up
GPCR downstream signalling	Reactome	R-CEL-388396	15	211	1.44203e-07	5.54343e-06	dop-5|gar-3|gcy-22|dhs-3|F16C3.1|gpb-1|W01F3.2|lpr-2|odr-3|rgs-7|bcmo-2|npr-11|npr-5|trp-1|gcy-7	pH433	up
Beta-oxidation of pristanoyl-CoA	Reactome	R-CEL-389887	4	11	2.64927e-05	0.000481236	acox-1.1|acox-3|maoc-1|T20B3.1	pH433	up
Beta-oxidation of very long chain fatty acids	Reactome	R-CEL-390247	2	9	0.00754181	0.0314813	C31H5.6|ech-8	pH433	up
Peroxisomal lipid metabolism	Reactome	R-CEL-390918	8	30	1.60748e-08	7.18153e-07	C31H5.6|acox-3|maoc-1|ech-8|maa-1|acox-1.1|ZK550.6|T20B3.1	pH433	up
ADP signalling through P2Y purinoceptor 12	Reactome	R-CEL-392170	2	13	0.0139434	0.0470377	gpb-1|odr-3	pH433	up
Metabolism of proteins	Reactome	R-CEL-392499	21	820	0.00172365	0.0118226	ykt-6|nhr-7|Y105C5A.15|tag-30|ubc-3|hda-4|cya-1|gpb-1|gly-8|cpz-1|xpc-1|ced-1|odr-3|npp-14|W03G11.3|fbxl-1|rab-7|dlc-5|sar-1|mfb-1|top-2	pH433	up
G alpha (q) signalling events	Reactome	R-CEL-416476	6	70	0.000333981	0.00351638	gar-3|F16C3.1|gpb-1|W01F3.2|rgs-7|trp-1	pH433	up
Platelet homeostasis	Reactome	R-CEL-418346	3	22	0.0033659	0.0193189	mca-1|unc-89|trp-1	pH433	up
Platelet calcium homeostasis	Reactome	R-CEL-418360	2	13	0.0139434	0.0470377	mca-1|trp-1	pH433	up
G alpha (i) signalling events	Reactome	R-CEL-418594	13	149	1.09707e-07	4.31775e-06	dop-5|gar-3|dhs-3|gcy-22|F16C3.1|gpb-1|lpr-2|odr-3|rgs-7|bcmo-2|npr-11|npr-5|gcy-7	pH433	up
G alpha (z) signalling events	Reactome	R-CEL-418597	3	28	0.00623338	0.027331	gpb-1|odr-3|rgs-7	pH433	up
Axon guidance	Reactome	R-CEL-422475	5	101	0.00967398	0.0367611	rga-5|dab-1|pak-1|vav-1|ced-5	pH433	up
Transport of inorganic cations/anions and amino acids/oligopeptides	Reactome	R-CEL-425393	4	67	0.0110481	0.0403144	slc-36.4|sulp-2|pitr-5|abts-4	pH433	up
SLC-mediated transmembrane transport	Reactome	R-CEL-425407	9	162	0.000265226	0.00302357	slc-36.4|sulp-2|nac-3|K08H10.6|pitr-5|Y37A1A.3|fpn-1.2|smf-1|abts-4	pH433	up
Sphingolipid metabolism	Reactome	R-CEL-428157	6	48	4.94161e-05	0.000825099	asah-1|esyt-2|bus-2|sms-1|fath-1|W02F12.2	pH433	up
VEGFA-VEGFR2 Pathway	Reactome	R-CEL-4420097	3	33	0.00946843	0.0362299	vav-1|pak-1|pmk-2	pH433	up
Interleukin-17 signaling	Reactome	R-CEL-448424	3	23	0.00377089	0.0199441	pmk-2|jun-1|fos-1	pH433	up
Signaling by Interleukins	Reactome	R-CEL-449147	6	130	0.0065373	0.0285877	vav-1|sta-2|jun-1|fos-1|pmk-2|daf-2	pH433	up
MAP kinase activation	Reactome	R-CEL-450294	3	23	0.00377089	0.0199441	pmk-2|jun-1|fos-1	pH433	up
Activation of the AP-1 family of transcription factors	Reactome	R-CEL-450341	2	7	0.00501653	0.0238285	jun-1|fos-1	pH433	up
GPCR ligand binding	Reactome	R-CEL-500792	4	45	0.00296769	0.0175677	F16C3.1|dop-5|gar-3|lat-2	pH433	up
Interleukin-3, Interleukin-5 and GM-CSF signaling	Reactome	R-CEL-512988	2	12	0.0121815	0.0428424	sta-2|vav-1	pH433	up
Signaling by Retinoic Acid	Reactome	R-CEL-5362517	5	30	6.25667e-05	0.0010041	dhs-20|W03F9.4|cpt-6|cpt-1|dhs-3	pH433	up
Metabolism of lipids	Reactome	R-CEL-556833	30	340	4.38276e-16	1.20745e-13	cpt-6|cpt-1|maa-1|lpin-1|asah-1|sms-1|C31H5.6|acox-3|ech-8|M79.2|abhd-3.2|abhd-3.1|acs-5|bus-2|T20B3.1|W02F12.2|ipla-1|acdh-10|acdh-12|dhs-3|W03F9.4|fath-1|ipla-6|acds-10|ZK550.6|maoc-1|esyt-2|acox-1.1|ZK370.4|unc-26	pH433	up
CLEC7A (Dectin-1) signaling	Reactome	R-CEL-5607764	2	13	0.0139434	0.0470377	malt-1|plc-3	pH433	up
Cilium Assembly	Reactome	R-CEL-5617833	8	72	6.09425e-06	0.00013255	osm-6|daf-10|osm-5|F16C3.1|che-2|ifta-2|bbs-8|dlc-5	pH433	up
Intraflagellar transport	Reactome	R-CEL-5620924	6	41	2.20752e-05	0.000419428	osm-6|daf-10|osm-5|che-2|ifta-2|dlc-5	pH433	up
C-type lectin receptors (CLRs)	Reactome	R-CEL-5621481	3	22	0.0033659	0.0193189	malt-1|pak-1|plc-3	pH433	up
Vesicle-mediated transport	Reactome	R-CEL-5653656	16	298	1.91537e-06	5.10661e-05	ykt-6|zmp-4|tbc-2|snt-4|F53H1.3|cpz-1|snt-2|dab-1|gar-3|toca-1|rab-7|aex-3|dlc-5|sar-1|gcc-1|unc-26	pH433	up
Melanin biosynthesis	Reactome	R-CEL-5662702	2	8	0.00622039	0.027331	tyr-3|tyr-1	pH433	up
Post-translational protein modification	Reactome	R-CEL-597592	19	564	0.000118388	0.0016445	ykt-6|nhr-7|Y105C5A.15|tag-30|ubc-3|hda-4|cya-1|gly-8|cpz-1|xpc-1|ced-1|W03G11.3|npp-14|fbxl-1|rab-7|dlc-5|sar-1|mfb-1|top-2	pH433	up
Neutrophil degranulation	Reactome	R-CEL-6798695	20	439	1.19612e-06	3.53069e-05	nep-22|asah-1|mlt-7|vap-2|C33G3.4|spv-1|cpz-1|nprt-1|pho-9|unc-89|zmp-4|W03G11.3|pgrn-1|ced-5|ubxn-3|rab-7|W01F3.2|dlc-5|smf-1|lat-2	pH433	up
Metabolism of amino acids and derivatives	Reactome	R-CEL-71291	10	163	5.62939e-05	0.000921325	slc-36.4|glna-2|prdh-1|mlt-7|anmt-3|ddo-3|trxr-1|tyr-3|tyr-1|tatn-1	pH433	up
Metabolism of carbohydrates	Reactome	R-CEL-71387	5	110	0.0134182	0.0464997	C50D2.7|unc-52|sulp-2|bus-2|C33G3.4	pH433	up
RNA Polymerase II Transcription	Reactome	R-CEL-73857	13	387	0.00138681	0.0102339	nhr-6|glna-2|nhr-7|nhr-173|hda-4|yap-1|cya-1|ell-1|mbk-2|nhr-14|trxr-1|fkh-7|sma-4	pH433	up
Gene expression (Transcription)	Reactome	R-CEL-74160	13	412	0.00235374	0.015139	nhr-6|glna-2|nhr-7|nhr-173|hda-4|yap-1|cya-1|ell-1|mbk-2|nhr-14|trxr-1|fkh-7|sma-4	pH433	up
Platelet activation, signaling and aggregation	Reactome	R-CEL-76002	7	140	0.00222871	0.0145615	vav-1|gpb-1|plc-3|unc-89|ced-1|odr-3|trp-1	pH433	up
mitochondrial fatty acid beta-oxidation of saturated fatty acids	Reactome	R-CEL-77286	2	7	0.00501653	0.0238285	acdh-10|acdh-12	pH433	up
Mitochondrial Fatty Acid Beta-Oxidation	Reactome	R-CEL-77289	4	26	0.000460341	0.00443889	acdh-10|acdh-12|acds-10|C31H5.6	pH433	up
Signaling by PTK6	Reactome	R-CEL-8848021	2	13	0.0139434	0.0470377	rga-5|ced-5	pH433	up
PTK6 Regulates RHO GTPases, RAS GTPase and MAP kinases	Reactome	R-CEL-8849471	2	7	0.00501653	0.0238285	rga-5|ced-5	pH433	up
Cargo recognition for clathrin-mediated endocytosis	Reactome	R-CEL-8856825	4	58	0.0069061	0.0298062	dab-1|snt-4|gar-3|snt-2	pH433	up
Clathrin-mediated endocytosis	Reactome	R-CEL-8856828	6	85	0.000873999	0.00723723	gar-3|snt-4|snt-2|dab-1|toca-1|unc-26	pH433	up
Cellular responses to external stimuli	Reactome	R-CEL-8953897	11	214	0.000109819	0.00155155	lgg-1|lgg-2|pmk-2|his-24|npp-14|jun-1|atg-18|fos-1|trxr-1|dlc-5|epg-9	pH433	up
Fatty acid metabolism	Reactome	R-CEL-8978868	15	116	8.10838e-11	6.09234e-09	acdh-10|cpt-6|cpt-1|ech-8|C31H5.6|maa-1|acox-3|W03F9.4|acs-5|acox-1.1|acdh-12|acds-10|ZK550.6|T20B3.1|maoc-1	pH433	up
Signaling by Non-Receptor Tyrosine Kinases	Reactome	R-CEL-9006927	2	13	0.0139434	0.0470377	rga-5|ced-5	pH433	up
Signaling by Nuclear Receptors	Reactome	R-CEL-9006931	6	68	0.000288842	0.00315197	cpt-6|cpt-1|dhs-3|W03F9.4|dhs-20|xpo-1	pH433	up
Signaling by Receptor Tyrosine Kinases	Reactome	R-CEL-9006934	7	169	0.00597844	0.027331	yap-1|vav-1|sta-2|plc-3|pak-1|pmk-2|daf-2	pH433	up
Rab regulation of trafficking	Reactome	R-CEL-9007101	4	55	0.00579691	0.0268411	rab-7|aex-3|tbc-2|F53H1.3	pH433	up
Peroxisomal protein import	Reactome	R-CEL-9033241	7	48	4.62202e-06	0.000103246	C31H5.6|acox-3|maoc-1|ech-8|acox-1.1|ddo-3|T20B3.1	pH433	up
Interferon Signaling	Reactome	R-CEL-913531	3	25	0.00466677	0.0232355	sta-2|herc-1|plc-3	pH433	up
TRIF(TICAM1)-mediated TLR4 signaling	Reactome	R-CEL-937061	3	23	0.00377089	0.0199441	pmk-2|jun-1|fos-1	pH433	up
Transport to the Golgi and subsequent modification	Reactome	R-CEL-948021	5	106	0.0116512	0.0423284	ykt-6|W03G11.3|dlc-5|sar-1|cpz-1	pH433	up
Protein localization	Reactome	R-CEL-9609507	8	86	2.01745e-05	0.000387773	C31H5.6|acox-3|maoc-1|ech-8|maa-1|ddo-3|acox-1.1|T20B3.1	pH433	up
Autophagy	Reactome	R-CEL-9612973	5	55	0.000820423	0.00691918	lgg-1|lgg-2|dlc-5|epg-9|atg-18	pH433	up
TRAF6 mediated induction of NFkB and MAP kinases upon TLR7/8 or 9 activation	Reactome	R-CEL-975138	3	23	0.00377089	0.0199441	pmk-2|jun-1|fos-1	pH433	up
MyD88 dependent cascade initiated on endosome	Reactome	R-CEL-975155	3	23	0.00377089	0.0199441	pmk-2|jun-1|fos-1	pH433	up
MyD88 cascade initiated on plasma membrane	Reactome	R-CEL-975871	3	23	0.00377089	0.0199441	pmk-2|jun-1|fos-1	pH433	up
Class I MHC mediated antigen processing & presentation	Reactome	R-CEL-983169	7	140	0.00222871	0.0145615	fbxl-1|ubc-3|herc-1|unc-89|tag-30|sar-1|mfb-1	pH433	up
Glycine, serine and threonine metabolism	KEGG PATHWAY	cel00260	7	27	3.42794e-08	5.83178e-07	gcsh-2|Y51H7C.9|F08F3.4|Y62E10A.13|mel-32|T25B9.1|daao-1	pH433	down
Cysteine and methionine metabolism	KEGG PATHWAY	cel00270	3	43	0.0102512	0.0341959	cysl-2|ldh-1|ahcy-1	pH433	down
Glutathione metabolism	KEGG PATHWAY	cel00480	3	50	0.01505	0.046133	gpx-5|idh-2|idh-1	pH433	down
Arachidonic acid metabolism	KEGG PATHWAY	cel00590	2	18	0.0160509	0.0485452	gpx-5|ltah-1.2	pH433	down
Folate biosynthesis	KEGG PATHWAY	cel00790	2	15	0.0117121	0.0375064	pah-1|qdpr-1	pH433	down
Sulfur metabolism	KEGG PATHWAY	cel00920	2	15	0.0117121	0.0375064	ethe-1|cysl-2	pH433	down
Drug metabolism - other enzymes	KEGG PATHWAY	cel00983	4	57	0.00300302	0.0140451	Y105E8B.9|cdd-2|thk-1|hprt-1	pH433	down
Metabolic pathways	KEGG PATHWAY	cel01100	28	887	1.4016e-07	2.09624e-06	Y62E10A.13|ahcy-1|pah-1|cdd-2|gcsh-2|idh-2|ethe-1|algn-10|sqv-8|qdpr-1|thk-1|tkt-1|ltah-1.2|Y51H7C.9|mel-32|idh-1|crls-1|daao-1|F17C8.9|sur-5|F08F3.4|Y105E8B.9|ldh-1|hprt-1|cox-11|T25B9.1|gpx-5|cysl-2	pH433	down
Carbon metabolism	KEGG PATHWAY	cel01200	8	111	2.34261e-05	0.000229373	gcsh-2|idh-2|idh-1|Y62E10A.13|Y51H7C.9|mel-32|tkt-1|cysl-2	pH433	down
Biosynthesis of amino acids	KEGG PATHWAY	cel01230	8	72	1.20508e-06	1.45142e-05	Y51H7C.9|idh-2|idh-1|Y62E10A.13|mel-32|pah-1|tkt-1|cysl-2	pH433	down
Ribosome biogenesis in eukaryotes	KEGG PATHWAY	cel03008	11	83	2.23915e-09	4.4816e-08	eif-6|H35B03.2|fib-1|ran-1|ZK1127.5|nol-58|ZK795.3|C53H9.2|nol-56|C48B6.2|Y48A6B.3	pH433	down
Ribosome	KEGG PATHWAY	cel03010	39	151	1.00792e-39	1.05521e-37	rps-15|rpl-32|rps-12|rpl-13|ubq-2|rpl-16|rpl-17|rps-19|rps-18|rpl-1|rpl-2|rpl-3|rpl-4|rpl-5|rpl-6|rpl-7|rpl-11.2|Y37E3.8|mrpl-1|rpl-23|rpl-26|rpl-10|W01D2.1|rpl-15|mrps-18.C|rps-25|rps-22|rps-23|mrpl-16|mrpl-12|mrpl-10|mrps-12|rps-9|rpl-33|rps-7|rps-6|rps-5|rps-4|rps-1	pH433	down
RNA transport	KEGG PATHWAY	cel03013	18	116	1.4696e-15	5.0003e-14	ife-4|ife-1|npp-19|eef-1A.1|eif-3.H|eef-1A.2|eif-3.D|eif-3.G|eif-2alpha|eif-3.C|ran-1|thoc-7|H35B03.2|C37C3.2|eif-3.I|eif-2beta|C16C10.4|rnp-5	pH433	down
mRNA surveillance pathway	KEGG PATHWAY	cel03015	4	69	0.00571719	0.0222954	pabp-2|C16C10.4|suf-1|rnp-5	pH433	down
RNA degradation	KEGG PATHWAY	cel03018	6	49	1.60884e-05	0.000161002	exos-4.1|lsm-7|F29A7.6|exos-7|hsp-60|mtr-4	pH433	down
RNA polymerase	KEGG PATHWAY	cel03020	3	25	0.00251719	0.0122886	rpc-2|rpac-19|rpb-5	pH433	down
@@DNA replication	KEGG PATHWAY	cel03030	7	35	1.6073e-07	2.35219e-06	div-1|rpa-2|T26A5.8|mcm-7|mcm-6|mcm-4|mcm-3	pH433	down
Spliceosome	KEGG PATHWAY	cel03040	18	112	8.49181e-16	2.96342e-14	bud-31|plrg-1|snr-6|phf-5|rsp-3|mog-2|cyn-12|cyn-13|lsm-7|snr-1|rsp-8|hsp-1|snr-2|ddx-17|snr-4|snrp-40.1|prp-4|isy-1	pH433	down
Proteasome	KEGG PATHWAY	cel03050	6	41	6.36413e-06	6.6119e-05	rpt-4|pas-2|pas-7|pas-4|rpn-9|rpn-5	pH433	down
@@Nucleotide excision repair	KEGG PATHWAY	cel03420	3	37	0.00696455	0.0253443	xpf-1|rpa-2|T26A5.8	pH433	down
Protein processing in endoplasmic reticulum	KEGG PATHWAY	cel04141	5	136	0.0126568	0.0399674	trap-4|crt-1|cup-2|eif-2alpha|hsp-1	pH433	down
Peroxisome	KEGG PATHWAY	cel04146	6	76	0.000155748	0.0012324	idh-2|idh-1|prx-19|acl-7|prx-2|daao-1	pH433	down
reproduction	Gene Ontology	GO:0000003	5	102	0.00406332	0.017336	pah-1|sqv-8|elo-2|mcm-4|hpl-2	pH433	down
ribosomal large subunit assembly	Gene Ontology	GO:0000027	9	21	8.77752e-12	2.34239e-10	rpl-11.2|Y54E10A.10|Y39B6A.33|K12H4.3|rpl-10|rpl-3|rpl-5|rpl-6|lpd-6	pH433	down
ribosomal small subunit assembly	Gene Ontology	GO:0000028	3	13	0.000469269	0.00311549	rps-15|rps-5|rps-19	pH433	down
tRNA binding	Gene Ontology	GO:0000049	4	31	0.000367645	0.00256597	kars-1|eif-2A|fars-1|alkb-8	pH433	down
negative regulation of transcription by RNA polymerase II	Gene Ontology	GO:0000122	6	166	0.00706017	0.0254878	amx-2|fars-1|ceh-5|pro-2|C37C3.2|eif-2beta	pH433	down
nucleotide binding	Gene Ontology	GO:0000166	42	887	2.61313e-16	9.35914e-15	haf-2|haf-4|kars-1|hprt-1|tbb-2|cct-8|iars-1|pgp-11|pgp-10|eef-1A.2|thk-1|yars-1|ZK1236.1|C28H8.3|mtr-4|mcm-7|lonp-1|mcm-4|ZK686.2|tba-2|ruvb-2|ruvb-1|abcf-2|cct-6|vbh-1|rpt-4|let-355|cct-3|ran-1|isw-1|mcm-6|pmp-5|sur-5|fars-1|cdc-7|mcm-3|hsp-1|cdk-1|hsp-60|ddx-17|mrpl-39|C37C3.2	pH433	down
nuclear exosome (RNase complex)	Gene Ontology	GO:0000176	2	11	0.00689219	0.0252837	exos-4.1|exos-7	pH433	down
cytoplasmic exosome (RNase complex)	Gene Ontology	GO:0000177	2	9	0.00492291	0.0196076	exos-4.1|exos-7	pH433	down
mitotic cell cycle	Gene Ontology	GO:0000278	4	56	0.00282757	0.0134088	tbb-2|ctf-4|tba-2|cdk-1	pH433	down
RNA 7-methylguanosine cap binding	Gene Ontology	GO:0000340	2	7	0.00326413	0.0148578	ife-4|ife-1	pH433	down
regulation of alternative mRNA splicing, via spliceosome	Gene Ontology	GO:0000381	3	41	0.00907251	0.0310096	gld-1|rsp-3|rnp-5	pH433	down
spliceosomal snRNP assembly	Gene Ontology	GO:0000387	3	14	0.000565713	0.00366636	snr-4|snr-6|snr-1	pH433	down
mRNA splicing, via spliceosome	Gene Ontology	GO:0000398	9	79	2.12774e-07	3.01651e-06	bud-31|plrg-1|phf-5|mog-2|snr-6|rsp-8|snr-2|prp-4|rnp-5	pH433	down
protein peptidyl-prolyl isomerization	Gene Ontology	GO:0000413	6	30	1.2639e-06	1.4958e-05	cyn-12|cyn-13|cyn-15|cyn-3|fkb-3|fkb-2	pH433	down
maturation of 5.8S rRNA	Gene Ontology	GO:0000460	3	8	0.000143376	0.00114113	eif-6|mtr-4|F29A7.6	pH433	down
maturation of LSU-rRNA from tricistronic rRNA transcript (SSU-rRNA, 5.8S rRNA, LSU-rRNA)	Gene Ontology	GO:0000463	5	10	2.3887e-07	3.35157e-06	lpd-7|Y48B6A.1|Y54E10A.10|wdr-12|rpl-7	pH433	down
exonucleolytic trimming to generate mature 3'-end of 5.8S rRNA from tricistronic rRNA transcript (SSU-rRNA, 5.8S rRNA, LSU-rRNA)	Gene Ontology	GO:0000467	2	10	0.00586954	0.0223141	eri-1|exos-7	pH433	down
maturation of LSU-rRNA	Gene Ontology	GO:0000470	5	13	6.65272e-07	8.53644e-06	eif-6|rpl-1|Y54E10A.10|mrpl-1|Y48A6B.3	pH433	down
proteasome complex	Gene Ontology	GO:0000502	4	33	0.000456662	0.00307681	pas-2|rpt-4|pas-7|pas-4	pH433	down
double-strand break repair via break-induced replication	Gene Ontology	GO:0000727	5	11	3.44662e-07	4.78658e-06	mcm-7|mcm-6|mcm-4|mcm-3|evl-18	pH433	down
nuclear chromatin	Gene Ontology	GO:0000790	4	67	0.00518177	0.0204417	hmg-4|isw-1|unc-85|amx-2	pH433	down
condensed chromosome	Gene Ontology	GO:0000793	4	46	0.00144136	0.0080728	baf-1|hpl-2|mcm-3|cdc-37	pH433	down
Swr1 complex	Gene Ontology	GO:0000812	2	6	0.00255523	0.0122886	ruvb-2|ruvb-1	pH433	down
Prp19 complex	Gene Ontology	GO:0000974	2	8	0.0040539	0.017336	plrg-1|isy-1	pH433	down
RNA methylation	Gene Ontology	GO:0001510	3	12	0.000384055	0.00262663	trm-2A|R74.7|Y17G7B.18	pH433	down
pseudouridine synthesis	Gene Ontology	GO:0001522	3	12	0.000384055	0.00262663	Y48C3A.20|F25H8.2|pus-1	pH433	down
oocyte maturation	Gene Ontology	GO:0001556	2	15	0.0117121	0.0375064	ife-1|cdk-1	pH433	down
formation of translation preinitiation complex	Gene Ontology	GO:0001731	2	8	0.0040539	0.017336	C37C3.2|eif-2beta	pH433	down
formation of cytoplasmic translation initiation complex	Gene Ontology	GO:0001732	8	14	2.17853e-11	5.39088e-10	eif-3.L|eif-3.I|eif-3.H|eif-3.D|eif-3.G|eif-3.C|C37C3.2|eif-2beta	pH433	down
positive regulation of protein phosphorylation	Gene Ontology	GO:0001934	2	15	0.0117121	0.0375064	kars-1|rack-1	pH433	down
tRNA wobble uridine modification	Gene Ontology	GO:0002098	3	14	0.000565713	0.00366636	mtcu-2|alkb-8|elpc-2	pH433	down
nematode larval development	Gene Ontology	GO:0002119	7	212	0.00596779	0.0226244	prx-19|hpl-2|ruvb-1|dnj-10|hsp-60|unc-17|daf-31	pH433	down
cytoplasmic translation	Gene Ontology	GO:0002181	8	24	6.57963e-10	1.37767e-08	rpl-17|rpl-15|rpl-2|R74.7|rpl-26|rpl-6|rpl-33|rps-23	pH433	down
cytoplasmic translational initiation	Gene Ontology	GO:0002183	6	15	3.98511e-08	6.69597e-07	eif-3.L|eif-3.I|eif-3.H|eif-3.D|eif-3.G|eif-3.C	pH433	down
nucleic acid binding	Gene Ontology	GO:0003676	28	469	1.54065e-13	4.7655e-12	ddx-52|alkb-8|rps-18|kars-1|ztf-16|rnp-5|eif-3.G|eif-2alpha|C28H8.3|mtr-4|pabp-2|ZK686.2|npp-19|sup-46|cyn-13|vbh-1|hrpf-1|let-355|sptf-2|gld-1|ssb-1|rsp-3|trm-2A|rsp-8|eri-1|ddx-17|isw-1|Y17G7B.12	pH433	down
DNA binding	Gene Ontology	GO:0003677	18	834	0.00202462	0.0103981	xpf-1|rpa-2|div-1|rpb-5|baf-1|mtss-1|ceh-5|rpc-2|zip-11|isw-1|dmd-8|mcm-6|mcm-7|lonp-1|mcm-4|mcm-3|his-71|hmg-4	pH433	down
DNA helicase activity	Gene Ontology	GO:0003678	5	32	2.90569e-05	0.000276548	mcm-7|mcm-6|mcm-4|ruvb-2|ruvb-1	pH433	down
chromatin binding	Gene Ontology	GO:0003682	6	66	7.54203e-05	0.000649665	hpl-2|amx-2|ctf-4|nap-1|evl-18|spr-2	pH433	down
DNA replication origin binding	Gene Ontology	GO:0003688	5	14	8.95635e-07	1.10814e-05	mcm-7|mcm-6|mcm-4|mcm-3|evl-18	pH433	down
single-stranded DNA binding	Gene Ontology	GO:0003697	10	34	1.29735e-11	3.26981e-10	xpf-1|npp-19|mtss-1|rpa-2|evl-18|mcm-6|mcm-7|lonp-1|mcm-4|mcm-3	pH433	down
RNA binding	Gene Ontology	GO:0003723	62	424	1.49568e-49	4.07124e-47	ife-4|Y48C3A.20|rpl-13|exos-4.1|lsm-7|snr-1|iff-1|snr-2|rpl-1|rpl-2|rpl-3|rpl-4|rpl-5|rpl-6|rpl-7|cdd-2|C48B6.2|F25H8.2|rnp-5|ife-1|rpl-11.2|eif-3.I|eif-3.D|eif-3.G|Y52B11A.10|eif-2alpha|eif-3.C|mtr-4|ZK856.11|vig-1|pabp-2|ssb-1|ZK686.2|rpl-26|snr-6|W01D2.1|sup-46|cyn-13|vbh-1|hrpf-1|puf-12|let-355|C27F2.10|cdl-1|C43E11.9|gld-1|rps-19|rps-18|rpl-15|mrpl-1|pus-1|H35B03.2|rsp-3|mog-2|fib-1|trm-2A|r…	pH433	down
RNA helicase activity	Gene Ontology	GO:0003724	5	40	7.63903e-05	0.000653882	ddx-52|ddx-17|ZK686.2|mtr-4|vbh-1	pH433	down
mRNA binding	Gene Ontology	GO:0003729	10	117	5.32525e-07	7.03657e-06	sup-46|rpl-16|puf-12|car-1|cdl-1|gld-1|suf-1|cri-3|eif-2beta|rps-5	pH433	down
structural constituent of ribosome	Gene Ontology	GO:0003735	41	143	2.69821e-43	3.33842e-41	rps-15|rpl-32|rps-12|rpl-13|ubq-2|rpl-16|rpl-17|rps-19|rps-18|mrps-22|rpl-1|rpl-2|rpl-3|rpl-4|rpl-5|rpl-6|rpl-7|rpl-11.2|Y37E3.8|mrpl-41|rpl-23|rpl-26|rpl-10|W01D2.1|rpl-15|mrps-18.C|rps-7|rps-25|rps-22|rps-23|mrpl-16|mrpl-12|mrpl-10|mrps-12|rps-9|rpl-33|mrpl-34|rps-6|rps-5|rps-4|rps-1	pH433	down
translation initiation factor activity	Gene Ontology	GO:0003743	15	46	2.53805e-17	9.59524e-16	ife-4|eif-6|eif-2A|eif-3.H|eif-3.L|eif-3.D|eif-3.G|eif-2alpha|iff-1|eif-3.C|ZK856.11|C37C3.2|eif-3.I|eif-2beta|ife-1	pH433	down
translation elongation factor activity	Gene Ontology	GO:0003746	3	17	0.000928027	0.00551548	eef-1A.1|iff-1|eef-1A.2	pH433	down
peptidyl-prolyl cis-trans isomerase activity	Gene Ontology	GO:0003755	6	30	1.2639e-06	1.4958e-05	cyn-12|cyn-13|cyn-15|cyn-3|fkb-3|fkb-2	pH433	down
catalytic activity	Gene Ontology	GO:0003824	12	351	0.000269975	0.00199694	H35B03.2|F08F3.4|cdd-2|let-268|mel-32|ldh-1|tkt-1|T25B9.1|ZK1127.5|Y92H12BL.1|F44E7.4|sur-5	pH433	down
DNA-directed 5'-3' RNA polymerase activity	Gene Ontology	GO:0003899	4	27	0.000227834	0.00172268	rpac-19|rpc-2|F10E9.4|rpb-5	pH433	down
GTPase activity	Gene Ontology	GO:0003924	7	148	0.000863221	0.00524484	tba-2|eef-1A.1|eef-1A.2|ran-1|tbb-2|ZK1236.1|C53H9.2	pH433	down
endopeptidase activity	Gene Ontology	GO:0004175	3	25	0.00251719	0.0122886	pas-2|pas-7|pas-4	pH433	down
ATP-dependent peptidase activity	Gene Ontology	GO:0004176	2	9	0.00492291	0.0196076	lonp-1|clpp-1	pH433	down
threonine-type endopeptidase activity	Gene Ontology	GO:0004298	3	15	0.000673956	0.00422698	pas-2|pas-7|pas-4	pH433	down
helicase activity	Gene Ontology	GO:0004386	13	89	2.58043e-11	6.16134e-10	C28H8.3|ddx-52|ruvb-2|ruvb-1|vbh-1|let-355|ddx-17|isw-1|mtr-4|mcm-7|mcm-6|mcm-4|ZK686.2	pH433	down
nuclease activity	Gene Ontology	GO:0004518	3	46	0.0121785	0.0385463	xpf-1|eri-1|cyn-13	pH433	down
endoribonuclease activity	Gene Ontology	GO:0004521	2	18	0.0160509	0.0485452	ZK1127.5|endu-2	pH433	down
peroxidase activity	Gene Ontology	GO:0004601	3	25	0.00251719	0.0122886	gpx-5|skpo-1|pxn-1	pH433	down
phospholipase activity	Gene Ontology	GO:0004620	2	17	0.0145386	0.0446661	Y37D8A.2|Y54F10AM.8	pH433	down
aminoacyl-tRNA ligase activity	Gene Ontology	GO:0004812	4	35	0.000560048	0.00366636	kars-1|iars-1|fars-1|yars-1	pH433	down
serine-type endopeptidase inhibitor activity	Gene Ontology	GO:0004867	3	51	0.0158224	0.0482831	C54D10.10|T21D12.12|tag-290	pH433	down
copper ion binding	Gene Ontology	GO:0005507	2	17	0.0145386	0.0446661	sco-1|cox-11	pH433	down
protein binding	Gene Ontology	GO:0005515	50	1095	1.29068e-18	5.32307e-17	xpf-1|prx-19|ife-1|trap-4|snr-4|anc-1|elc-1|iff-1|pas-2|nra-2|rpl-6|rpn-9|cdd-2|pah-1|rack-1|baf-1|mtss-1|T26A5.8|cup-2|mcm-6|mcm-4|prmt-1|ruvb-2|sup-46|ruvb-1|cyn-12|cyn-13|rpa-2|rpt-4|car-1|sptf-2|K10H10.4|cyn-3|gld-1|ccdc-47|cri-3|nmad-1|C18A3.3|ran-1|mrpl-12|rsp-3|mog-2|syx-16|lsm-7|hsp-1|teg-1|eri-1|eif-3.D|pas-4|pas-7	pH433	down
ATP binding	Gene Ontology	GO:0005524	35	909	2.3548e-11	5.723e-10	ddx-52|haf-2|haf-4|kars-1|cct-8|iars-1|pgp-11|pgp-10|thk-1|yars-1|C28H8.3|mtr-4|mcm-7|lonp-1|mcm-4|ZK686.2|ruvb-2|ruvb-1|abcf-2|cct-6|vbh-1|rpt-4|let-355|cct-3|isw-1|mcm-6|pmp-5|sur-5|fars-1|cdc-7|mcm-3|hsp-1|cdk-1|hsp-60|ddx-17	pH433	down
GTP binding	Gene Ontology	GO:0005525	8	215	0.00166446	0.00904795	tba-2|eef-1A.1|eef-1A.2|ran-1|ZK1236.1|C37C3.2|C53H9.2|tbb-2	pH433	down
nucleus	Gene Ontology	GO:0005634	105	2275	1.19876e-39	1.16536e-37	K07E1.1|snr-4|snr-6|snr-1|snr-2|imb-3|rack-1|div-1|phf-5|dao-5|ZK856.11|mcm-7|mcm-6|mcm-4|mcm-3|Y54E10A.10|rpa-2|zip-11|spr-2|pro-1|F10E7.5|sur-5|pro-2|set-4|Y17G7B.12|ubq-2|rpl-5|F25H8.2|eif-6|rpl-11.2|his-71|T26A5.8|ulp-4|mtr-4|rpac-19|C43E11.9|ZK686.2|lpd-7|npp-19|ruvb-2|ruvb-1|exos-4.1|vbh-1|ran-1|C47E8.4|ssb-1|nol-10|hpl-2|amx-2|mog-2|isw-1|alkb-8|rrp-8|anc-1|Y39B6A.33|nasp-2|ZK1127.5|C28H8.…	pH433	down
nuclear envelope	Gene Ontology	GO:0005635	5	56	0.00032737	0.00233272	baf-1|npp-19|anc-1|rack-1|emr-1	pH433	down
nuclear inner membrane	Gene Ontology	GO:0005637	2	15	0.0117121	0.0375064	hpl-2|emr-1	pH433	down
nucleoplasm	Gene Ontology	GO:0005654	15	99	4.68743e-13	1.35736e-11	baf-1|Y39B6A.33|fib-1|nasp-2|mog-2|hrpf-1|dao-5|Y48B6A.1|C24D10.6|wdr-12|pro-1|teg-1|rnp-5|lpd-7|pro-2	pH433	down
DNA replication factor A complex	Gene Ontology	GO:0005662	2	5	0.00192885	0.00994382	plrg-1|rpa-2	pH433	down
RNA polymerase III complex	Gene Ontology	GO:0005666	3	17	0.000928027	0.00551548	rpc-2|rpac-19|rpb-5	pH433	down
spliceosomal complex	Gene Ontology	GO:0005681	4	39	0.000814907	0.00499589	bud-31|snr-6|rsp-8|snr-2	pH433	down
U5 snRNP	Gene Ontology	GO:0005682	5	9	1.60534e-07	2.35219e-06	snr-6|snr-4|teg-1|snr-1|snr-2	pH433	down
U1 snRNP	Gene Ontology	GO:0005685	4	15	3.07868e-05	0.000288972	snr-4|snr-6|snr-1|snr-2	pH433	down
U2 snRNP	Gene Ontology	GO:0005686	6	17	7.29201e-08	1.1151e-06	phf-5|mog-2|snr-4|snr-6|snr-1|snr-2	pH433	down
U4 snRNP	Gene Ontology	GO:0005687	3	7	0.000105034	0.000866368	snr-6|snr-1|snr-2	pH433	down
U12-type spliceosomal complex	Gene Ontology	GO:0005689	2	5	0.00192885	0.00994382	snr-1|lsm-7	pH433	down
chromosome	Gene Ontology	GO:0005694	5	145	0.0161477	0.0487295	ran-1|mcm-4|hmg-4|set-4|his-71	pH433	down
nucleolus	Gene Ontology	GO:0005730	27	142	9.40527e-25	5.33357e-23	rrp-8|eif-6|Y39B6A.33|K12H4.3|Y52B11A.10|dao-5|ZK1127.5|C43E11.9|lpd-7|ZK795.3|T20B12.3|Y54E10A.10|C49H3.3|exos-4.1|puf-12|let-355|Y48B6A.1|wdr-12|pro-1|F10E7.5|K01G5.8|C18A3.3|nol-10|nol-56|fib-1|Y48A6B.3|pro-2	pH433	down
small nucleolar ribonucleoprotein complex	Gene Ontology	GO:0005732	2	6	0.00255523	0.0122886	F25H8.2|Y48A6B.3	pH433	down
RNA polymerase I complex	Gene Ontology	GO:0005736	3	12	0.000384055	0.00262663	rpac-19|F10E9.4|rpb-5	pH433	down
cytoplasm	Gene Ontology	GO:0005737	90	1958	1.32185e-33	9.46863e-32	Y62E10A.13|snr-2|kars-1|cha-1|K07E1.1|rack-1|daao-1|car-1|F55C10.5|F10E7.5|sur-5|fars-1|ubh-3|imb-3|cdc-37|ife-1|ubq-2|iff-1|rpl-2|rpl-3|rpl-5|rpl-6|tbb-2|ruvb-2|rnp-5|pah-1|rpl-11.2|eif-3.I|eif-3.H|eif-3.D|eif-3.G|crt-1|eif-3.C|ulp-4|tba-2|cct-8|ruvb-1|exos-4.1|cct-6|vbh-1|cct-3|ran-1|cyn-3|phf-5|Y38E10A.22|F45F2.9|R74.7|fkb-2|dohh-1|Y71F9AL.1|gld-1|alkb-8|anc-1|eef-1A.2|prmt-1|sup-46|cyn-13|cdl…	pH433	down
mitochondrion	Gene Ontology	GO:0005739	34	525	3.60171e-17	1.32485e-15	mtcu-2|dnj-9|mpc-1|kars-1|C48B6.2|gcsh-2|idh-2|ethe-1|dnj-10|mtss-1|tin-44|mrpl-41|phb-1|ulp-4|C24D10.6|lonp-1|mrpl-39|mel-32|idh-1|crls-1|cri-3|ZK1236.1|pgam-5|F44E7.4|cox-16|clpp-1|dnj-21|B0035.15|cox-11|T25B9.1|mrpl-45|hsp-60|F56C11.3|mrpl-37	pH433	down
mitochondrial inner membrane	Gene Ontology	GO:0005743	8	111	2.34261e-05	0.000229373	mpc-1|dnj-21|phb-1|ZK1236.1|hsp-60|crls-1|tin-44|sco-1	pH433	down
mitochondrial matrix	Gene Ontology	GO:0005759	6	63	5.93079e-05	0.000520762	clpp-1|hsp-60|ulp-4|cri-3|ZK1236.1|lonp-1	pH433	down
mitochondrial large ribosomal subunit	Gene Ontology	GO:0005762	5	34	3.77699e-05	0.000352088	mrpl-16|mrpl-41|mrpl-12|mrpl-34|mrpl-10	pH433	down
mitochondrial small ribosomal subunit	Gene Ontology	GO:0005763	3	27	0.00307499	0.0142835	mrps-22|mrps-12|mrps-18.C	pH433	down
peroxisome	Gene Ontology	GO:0005777	3	46	0.0121785	0.0385463	daao-1|idh-1|prx-19	pH433	down
peroxisomal membrane	Gene Ontology	GO:0005778	3	18	0.0010749	0.00626523	pmp-5|acl-7|prx-19	pH433	down
endoplasmic reticulum	Gene Ontology	GO:0005783	16	342	6.08373e-07	7.96149e-06	prmt-1|Y92H12BL.1|C44B7.11|let-268|trap-4|Y38E10A.22|car-1|ccdc-47|crt-1|cup-2|nra-2|rpl-6|epg-4|cex-2|rps-23|algn-10	pH433	down
rough endoplasmic reticulum	Gene Ontology	GO:0005791	3	10	0.000244934	0.00182162	rps-23|rpl-6|let-268	pH433	down
cytosol	Gene Ontology	GO:0005829	22	451	2.32951e-09	4.59488e-08	ahcy-1|rps-18|kars-1|cha-1|rpl-6|rpn-9|cdd-2|eif-6|idh-1|eif-3.H|rps-23|pqn-87|mel-32|gld-1|C53H9.2|sur-5|rack-1|fars-1|cox-16|hsp-1|C37C3.2|rps-1	pH433	down
chaperonin-containing T-complex	Gene Ontology	GO:0005832	3	9	0.000189784	0.0014511	cct-6|cct-8|cct-3	pH433	down
proteasome core complex	Gene Ontology	GO:0005839	3	14	0.000565713	0.00366636	pas-2|pas-7|pas-4	pH433	down
ribosome	Gene Ontology	GO:0005840	46	154	3.55265e-49	6.04394e-47	rps-15|rpl-32|rps-12|rpl-13|ubq-2|rpl-16|rpl-17|rps-19|rps-18|mrps-22|rpl-1|rpl-2|rpl-3|rpl-4|rpl-5|rpl-6|rpl-7|rpl-11.2|Y37E3.8|rack-1|mrpl-45|mrpl-41|mrpl-1|rpl-23|rpl-26|rpl-10|W01D2.1|rpl-15|mrps-18.C|rps-25|rps-22|rps-23|mrpl-16|rps-4|mrpl-12|mrpl-10|C48B6.2|mrps-12|mrpl-39|rps-9|rpl-33|rps-7|rps-6|rps-5|mrpl-37|rps-1	pH433	down
eukaryotic translation initiation factor 3 complex	Gene Ontology	GO:0005852	6	17	7.29201e-08	1.1151e-06	eif-3.L|eif-3.I|eif-3.H|eif-3.D|eif-3.G|eif-3.C	pH433	down
isocitrate metabolic process	Gene Ontology	GO:0006102	2	6	0.00255523	0.0122886	idh-2|idh-1	pH433	down
DNA replication	Gene Ontology	GO:0006260	9	65	4.64214e-08	7.61199e-07	div-1|mtss-1|rpa-2|mcm-7|psf-3|nmad-1|mcm-6|mcm-4|hmg-4	pH433	down
pre-replicative complex assembly involved in nuclear cell cycle DNA replication	Gene Ontology	GO:0006267	4	6	1.78831e-06	2.06262e-05	mcm-7|mcm-6|mcm-4|mcm-3	pH433	down
DNA unwinding involved in DNA replication	Gene Ontology	GO:0006268	3	9	0.000189784	0.0014511	mcm-7|mcm-6|mcm-4	pH433	down
DNA replication initiation	Gene Ontology	GO:0006270	6	14	2.87013e-08	4.96275e-07	div-1|evl-18|mcm-7|mcm-6|mcm-4|mcm-3	pH433	down
DNA strand elongation involved in DNA replication	Gene Ontology	GO:0006271	3	5	4.97338e-05	0.000451251	mcm-7|mcm-4|mcm-3	pH433	down
DNA repair	Gene Ontology	GO:0006281	6	117	0.0013534	0.00767493	ctf-4|ruvb-2|ruvb-1|baf-1|rpa-2|hmg-4	pH433	down
chromatin organization	Gene Ontology	GO:0006325	7	63	5.64741e-06	5.95823e-05	ruvb-2|set-4|ruvb-1|C47E8.4|isw-1|rrp-8|unc-85	pH433	down
nucleosome assembly	Gene Ontology	GO:0006334	3	22	0.00180591	0.00967653	nap-1|spr-2|unc-85	pH433	down
chromatin remodeling	Gene Ontology	GO:0006338	3	24	0.00226375	0.0114961	isw-1|ruvb-2|ruvb-1	pH433	down
transcription, DNA-templated	Gene Ontology	GO:0006351	3	35	0.00603249	0.022743	rpc-2|rpac-19|rpb-5	pH433	down
transcription by RNA polymerase I	Gene Ontology	GO:0006360	3	12	0.000384055	0.00262663	rpac-19|F10E9.4|rpb-5	pH433	down
rRNA processing	Gene Ontology	GO:0006364	14	62	2.27405e-14	7.54874e-13	ZK795.3|pro-1|Y39B6A.33|fib-1|exos-4.1|C48B6.2|Y48B6A.1|wdr-12|rrp-8|rps-7|F10E7.5|lpd-7|C18A3.3|Y48A6B.3	pH433	down
transcription by RNA polymerase III	Gene Ontology	GO:0006383	3	16	0.000794551	0.00491538	rpc-2|rpac-19|rpb-5	pH433	down
RNA processing	Gene Ontology	GO:0006396	5	37	5.44799e-05	0.000484622	ZK1127.5|trm-2A|snr-1|suf-1|ssb-1	pH433	down
mRNA processing	Gene Ontology	GO:0006397	9	105	1.93124e-06	2.20875e-05	bud-31|rsp-3|snr-4|snr-6|snr-1|snr-2|cdl-1|suf-1|thoc-7	pH433	down
RNA catabolic process	Gene Ontology	GO:0006401	2	15	0.0117121	0.0375064	eri-1|mtr-4	pH433	down
translation	Gene Ontology	GO:0006412	56	209	1.56827e-57	1.06721e-54	ife-4|rps-15|ife-1|rpl-13|ubq-2|rpl-16|rpl-17|iff-1|rps-18|rpl-1|rpl-2|rpl-3|rpl-4|rpl-5|rpl-6|iars-1|eif-6|eif-3.L|eef-1A.1|eif-3.H|eef-1A.2|eif-3.D|eif-3.G|mrpl-41|eif-3.C|yars-1|rpl-23|rpl-26|eif-2beta|rpl-10|W01D2.1|rpl-32|rpl-11.2|rps-12|mrps-18.C|rps-7|eif-3.I|rps-19|ZK1236.1|eif-2A|rpl-15|rps-22|rps-23|mrpl-16|mrpl-12|mrpl-10|fars-1|kars-1|mrps-12|rps-9|rpl-33|C37C3.2|rps-6|rps-5|rps-4|rps…	pH433	down
translational initiation	Gene Ontology	GO:0006413	15	45	1.93099e-17	7.5088e-16	ife-4|eif-6|eif-2A|eif-3.H|eif-3.L|eif-3.D|eif-3.G|eif-2alpha|iff-1|eif-3.C|ZK856.11|C37C3.2|eif-3.I|eif-2beta|ife-1	pH433	down
translational elongation	Gene Ontology	GO:0006414	3	17	0.000928027	0.00551548	eef-1A.1|iff-1|eef-1A.2	pH433	down
regulation of translation	Gene Ontology	GO:0006417	5	45	0.000127285	0.00103734	ife-4|gld-1|eif-2A|puf-12|ife-1	pH433	down
tRNA aminoacylation for protein translation	Gene Ontology	GO:0006418	3	28	0.00338004	0.0152326	kars-1|iars-1|yars-1	pH433	down
protein folding	Gene Ontology	GO:0006457	10	70	6.29844e-09	1.19058e-07	cdc-37|ddx-52|cct-8|dnj-10|cyn-13|cct-6|hsp-60|cct-3|crt-1|cyn-3	pH433	down
proteolysis	Gene Ontology	GO:0006508	13	365	0.000102905	0.000859224	eif-3.H|C44B7.11|clpp-1|ltah-1.2|pas-2|ulp-4|AC3.5|pas-4|Y71H2AM.11|pas-7|lonp-1|ubh-3|F56F10.1	pH433	down
ubiquitin-dependent protein catabolic process	Gene Ontology	GO:0006511	6	122	0.00165873	0.00904795	ubh-3|elc-1|pas-2|pas-7|pas-4|rpn-9	pH433	down
protein quality control for misfolded or incompletely synthesized proteins	Gene Ontology	GO:0006515	2	9	0.00492291	0.0196076	lonp-1|clpp-1	pH433	down
L-phenylalanine catabolic process	Gene Ontology	GO:0006559	2	9	0.00492291	0.0196076	pah-1|qdpr-1	pH433	down
lipid metabolic process	Gene Ontology	GO:0006629	8	207	0.00132222	0.00752949	Y37D8A.2|elo-2|elo-3|Y54F10AM.8|Y69A2AL.2|crls-1|haf-4|sur-5	pH433	down
fatty acid metabolic process	Gene Ontology	GO:0006631	4	66	0.00492711	0.0196076	acl-7|elo-2|elo-3|sur-5	pH433	down
one-carbon metabolic process	Gene Ontology	GO:0006730	2	17	0.0145386	0.0446661	mel-32|ahcy-1	pH433	down
cellular copper ion homeostasis	Gene Ontology	GO:0006878	2	12	0.00798931	0.0278093	F58G6.3|sco-1	pH433	down
cellular response to DNA damage stimulus	Gene Ontology	GO:0006974	7	91	5.1579e-05	0.000464894	xpf-1|ruvb-2|ruvb-1|baf-1|ctf-4|T26A5.8|hmg-4	pH433	down
response to oxidative stress	Gene Ontology	GO:0006979	7	64	6.21287e-06	6.5044e-05	pah-1|prmt-1|gpx-5|phb-1|skpo-1|pxn-1|smf-3	pH433	down
mitochondrion organization	Gene Ontology	GO:0007005	3	36	0.00648853	0.0243947	dnj-10|lonp-1|hsp-60	pH433	down
cell cycle	Gene Ontology	GO:0007049	8	167	0.000345516	0.00244921	npp-19|erh-1|emr-1|cdk-1|ran-1|mcm-7|mcm-6|mcm-4	pH433	down
mitotic G2 DNA damage checkpoint	Gene Ontology	GO:0007095	2	5	0.00192885	0.00994382	clsp-1|cdk-1	pH433	down
neuromuscular synaptic transmission	Gene Ontology	GO:0007274	2	10	0.00586954	0.0223141	eat-2|cha-1	pH433	down
germ cell development	Gene Ontology	GO:0007281	4	42	0.00105306	0.00620441	eri-1|vbh-1|hpl-2|pro-1	pH433	down
spermatid development	Gene Ontology	GO:0007286	2	15	0.0117121	0.0375064	sqv-8|ife-1	pH433	down
gonadal mesoderm development	Gene Ontology	GO:0007506	2	12	0.00798931	0.0278093	pro-2|pro-1	pH433	down
tRNA processing	Gene Ontology	GO:0008033	4	42	0.00105306	0.00620441	mtcu-2|H35B03.2|R74.7|Y92H12BL.1	pH433	down
transcription factor binding	Gene Ontology	GO:0008134	4	66	0.00492711	0.0196076	nap-1|hsp-60|ttb-1|amx-2	pH433	down
methyltransferase activity	Gene Ontology	GO:0008168	12	105	1.94233e-09	3.94553e-08	prmt-1|M142.8|set-4|fib-1|alkb-8|trm-2A|R74.7|Y17G7B.18|rrp-8|Y71F9AL.1|C04F5.8|pmt-2	pH433	down
RNA methyltransferase activity	Gene Ontology	GO:0008173	3	8	0.000143376	0.00114113	trm-2A|R74.7|Y17G7B.18	pH433	down
peptidase activity	Gene Ontology	GO:0008233	11	227	2.55074e-05	0.000244476	ubh-3|C44B7.11|Y71H2AM.11|pas-2|ulp-4|AC3.5|pas-4|clpp-1|pas-7|lonp-1|F56F10.1	pH433	down
serine-type peptidase activity	Gene Ontology	GO:0008236	3	33	0.0051795	0.0204417	lonp-1|F56F10.1|clpp-1	pH433	down
determination of adult lifespan	Gene Ontology	GO:0008340	18	251	2.28905e-10	5.1072e-09	ife-4|prmt-1|rps-15|set-4|daf-31|elo-2|pah-1|hsp-1|dao-5|kars-1|eat-2|rpl-4|rpl-6|skpo-1|rps-6|eif-2beta|rps-22|ife-1	pH433	down
RNA splicing	Gene Ontology	GO:0008380	7	54	2.21618e-06	2.49274e-05	bud-31|rsp-3|snr-4|snr-6|snr-1|snr-2|rnp-5	pH433	down
gonad development	Gene Ontology	GO:0008406	5	54	0.000279918	0.00204821	ztf-16|mcm-4|hpl-2|phb-1|pro-1	pH433	down
proteasome regulatory particle, lid subcomplex	Gene Ontology	GO:0008541	2	10	0.00586954	0.0223141	rpn-5|rpn-9	pH433	down
anterior/posterior axis specification, embryo	Gene Ontology	GO:0008595	2	15	0.0117121	0.0375064	elc-1|cdk-1	pH433	down
RNA modification	Gene Ontology	GO:0009451	3	11	0.000309481	0.00221987	cdd-2|Y48C3A.20|pus-1	pH433	down
embryo development ending in birth or egg hatching	Gene Ontology	GO:0009792	17	305	2.50948e-08	4.49396e-07	tni-4|npp-19|ife-1|rsp-3|baf-1|mel-32|cdl-1|phb-1|ran-1|dnj-10|hsp-60|tba-2|sqv-8|mcm-7|cdd-2|copz-1|rack-1	pH433	down
fatty acid elongase activity	Gene Ontology	GO:0009922	2	9	0.00492291	0.0196076	elo-2|elo-3	pH433	down
pseudouridine synthase activity	Gene Ontology	GO:0009982	2	9	0.00492291	0.0196076	Y48C3A.20|pus-1	pH433	down
response to X-ray	Gene Ontology	GO:0010165	2	9	0.00492291	0.0196076	baf-1|emr-1	pH433	down
regulation of gene expression	Gene Ontology	GO:0010468	5	94	0.00291174	0.0137124	gld-1|elo-2|hpl-2|crt-1|prmt-1	pH433	down
-	Gene Ontology	GO:0010498	3	14	0.000565713	0.00366636	pas-2|pas-7|pas-4	pH433	down
proteasomal ubiquitin-independent protein catabolic process	Gene Ontology	GO:0010499	3	17	0.000928027	0.00551548	pas-2|pas-7|pas-4	pH433	down
positive regulation of gene expression	Gene Ontology	GO:0010628	4	69	0.00571719	0.0222954	prmt-1|eat-2|eif-2A|ztf-16	pH433	down
negative regulation of gene expression	Gene Ontology	GO:0010629	4	49	0.00179113	0.00963528	kars-1|eat-2|gld-1|skpo-1	pH433	down
regulation of lipid storage	Gene Ontology	GO:0010883	2	9	0.00492291	0.0196076	prmt-1|ltah-1.2	pH433	down
protein transport	Gene Ontology	GO:0015031	7	193	0.00366036	0.0164414	npp-19|sftd-3|dnj-21|ran-1|cup-2|tin-44|copz-1	pH433	down
peptide transport	Gene Ontology	GO:0015833	2	7	0.00326413	0.0148578	haf-2|haf-4	pH433	down
large ribosomal subunit	Gene Ontology	GO:0015934	5	13	6.65272e-07	8.53644e-06	rpl-1|rpl-16|rpl-26|mrpl-10|rpl-17	pH433	down
small ribosomal subunit	Gene Ontology	GO:0015935	6	16	5.43445e-08	8.70053e-07	rps-15|ubq-2|rps-18|rps-9|rps-5|rps-23	pH433	down
cyclosporin A binding	Gene Ontology	GO:0016018	2	13	0.00915935	0.0310096	cyn-13|cyn-3	pH433	down
rRNA catabolic process	Gene Ontology	GO:0016075	2	8	0.0040539	0.017336	exos-4.1|exos-7	pH433	down
RNA interference	Gene Ontology	GO:0016246	4	36	0.000617518	0.00394288	haf-2|pgp-11|ddx-17|eri-1	pH433	down
eukaryotic translation initiation factor 4F complex	Gene Ontology	GO:0016281	2	6	0.00255523	0.0122886	ife-4|ife-1	pH433	down
eukaryotic 43S preinitiation complex	Gene Ontology	GO:0016282	6	13	2.02576e-08	3.67608e-07	eif-3.L|eif-3.I|eif-3.H|eif-3.D|eif-3.G|eif-3.C	pH433	down
oxidoreductase activity	Gene Ontology	GO:0016491	17	389	6.71124e-07	8.53644e-06	pah-1|idh-2|idh-1|K07E1.1|amx-2|let-268|gpx-5|ldh-1|Y7A5A.1|dohh-1|F56C11.3|F36A2.3|skpo-1|nmad-1|daao-1|pxn-1|F17C8.9	pH433	down
histone acetylation	Gene Ontology	GO:0016573	3	34	0.00559623	0.0219495	ruvb-2|unc-85|ruvb-1	pH433	down
oxidoreductase activity, acting on the CH-OH group of donors, NAD or NADP as acceptor	Gene Ontology	GO:0016616	3	28	0.00338004	0.0152326	idh-2|idh-1|ldh-1	pH433	down
transferase activity	Gene Ontology	GO:0016740	30	942	4.1306e-08	6.85578e-07	R74.7|cha-1|rrp-8|pmt-2|M142.8|algn-10|sqv-8|thk-1|rpc-2|gst-13|prmt-1|let-268|acl-7|mel-32|Y67D2.5|crls-1|Y92H12BL.1|daf-31|fib-1|trm-2A|elo-2|elo-3|hprt-1|cdk-1|ugt-19|cysl-2|Y17G7B.18|set-4|dph-2|dph-1	pH433	down
transferase activity, transferring acyl groups	Gene Ontology	GO:0016746	4	83	0.0105164	0.0348245	acl-7|daf-31|cha-1|Y67D2.5	pH433	down
hydrolase activity	Gene Ontology	GO:0016787	34	831	9.6332e-12	2.52131e-10	ahcy-1|Y37D8A.2|Y71H2AM.11|pas-2|pas-7|pas-4|cdd-2|C44B7.11|cpin-1|C28H8.3|mtr-4|mcm-7|mcm-6|mcm-4|ZK686.2|F56F10.1|ruvb-2|ruvb-1|vbh-1|rpt-4|Y54F10AM.8|let-355|isw-1|AC3.5|lonp-1|ZK1236.1|pgam-5|Y69A2AL.2|ubh-3|cox-16|clpp-1|ulp-4|eri-1|ddx-17	pH433	down
isomerase activity	Gene Ontology	GO:0016853	5	70	0.000849665	0.00518562	cyn-12|cyn-13|cyn-3|fkb-3|fkb-2	pH433	down
ligase activity	Gene Ontology	GO:0016874	5	94	0.00291174	0.0137124	kars-1|iars-1|sur-5|fars-1|yars-1	pH433	down
[truncated: 255 more rows]

## Sheet: D
gene	baseMean	log2FoldChange	lfcSE	stat	pvalue	padj	ce_gene	Public
[truncated: 213 more rows]

## Sheet: E
Term	Subset	id	change
[truncated: 77 more rows]

## Sheet: F
Term	Subset	id	change
[truncated: 718 more rows]

[truncated: 2 more sheets: G, H]
