# Supplementary material for: Gene- and Isoform-Level Responses to Extreme Acidic pH Stress in an Emerging Marine Invertebrate Model Organism Litoditis marina
Source: Antioxidants (Basel). 2026 Jul 9;15(7):862. doi: 10.3390/antiox15070862 (PMC13405938; doi:10.3390/antiox15070862)
Supplement: Supplementary file 1 [file antioxidants-15-00862-s001.zip › Table S2.xlsx]

## Sheet: index
index	description
A	WormExp2 enrichment of significant DEGs in L. marina
B	List of gens related to epigenetics, TF, RBP and SF
C	All terms related to regulators in the Mutants category of Lm433
D	All terms not related to regulators in the Mutants category of Lm433
E	All terms related to epigenetics in the Mutants category of Lm533
F	All terms not related to epigenetics in the Mutants category of Lm533
G	Overlaps of datasets related to epigenetics between Lm433 and Lm533

## Sheet: A
Lm433													Lm533													#Dataset
Category	Term	Counts	ListSize	PopHit	Pop Size	Pvalue	Bonferroni	FDR	Refs	OverlappedID	change		Category	Term	Counts	ListSize	PopHit	Pop Size	Pvalue	Bonferroni	FDR	OverlappedID	Refs	change		Category	up	down	group
Development/Dauer/Aging	UP Day 8 on glp-1(e2141ts) vs. Wildtype	207	583	2548	30409	3.45557e-76	1.02043e-72	1.02043e-72	http://www.ncbi.nlm.nih.gov/pubmed/20555324	WBGene00000013;WBGene00000139;WBGene00000140;WBGene00000273;WBGene00000277;WBGene00000298;WBGene00000534;WBGene00000776;WBGene00000788;WBGene00000967;WBGene00000973;WBGene00000991;WBGene00001008;WBGene00001157;WBGene00001177;WBGene00001189;WBGene00001208;WBGene00001345;WBGene00001394;WBGene00001564;WBGene00001633;WBGene00001651;WBGene00001909;WBGene00002207;WBGene00002979;WBGene00003071;WBGene000…	up		Epigenetics	Up in somatic tissues	149	327	3946	30409	5.72784e-47	1.69143e-43	1.69143e-43	T22B7.3;T27D12.1;glna-2;gpx-1;ptr-15;ora-1;Y53F4B.39;F26F12.3;T12A7.6;T28F4.5;fos-1;F55H12.4;nhr-105;Y43C5A.7;smf-1;Y44A6C.1;icl-1;E01G4.3;ZK1307.1;F36G3.2;F23F1.2;F29B9.8;Y44A6D.3;F47E1.2;T21D12.14;fil-1;acs-7;R02F2.1;cpl-1;fip-6;M79.2;vap-2;lgg-1;acds-10;F27D9.2;act-1;F28F5.6;vps-52;prdh-1;W03F9.4;anmt-3;sqst-1;sma-4;aqp-1;gid-7;ZC250.4;lipl-7;F37A8.5;C30G4.4;odr-3;tsp-6;asah-1;drd-1;Y41E3.22;M…	https://pubmed.ncbi.nlm.nih.gov/31208332/	up		Chemicals/stress	97	45	Lm433
Epigenetics	Up in somatic tissues	247	583	3946	30409	4.28906e-70	1.26656e-66	6.33279e-67	https://pubmed.ncbi.nlm.nih.gov/31208332/	WBGene00000063;WBGene00000139;WBGene00000169;WBGene00000244;WBGene00000277;WBGene00000298;WBGene00000534;WBGene00000776;WBGene00000958;WBGene00000973;WBGene00000983;WBGene00000991;WBGene00001157;WBGene00001189;WBGene00001345;WBGene00001394;WBGene00001439;WBGene00001564;WBGene00001852;WBGene00001909;WBGene00002163;WBGene00002252;WBGene00002980;WBGene00002981;WBGene00003071;WBGene00003151;WBGene000…	up		Tissue	UP by GSC removal	120	327	2590	30409	5.48609e-45	1.62004e-41	8.10021e-42	T22B7.3;T22B7.3;T27D12.1;T27D12.1;glna-2;glna-2;ora-1;ora-1;fos-1;fos-1;F55H12.4;F55H12.4;irg-3;irg-3;E01G4.3;E01G4.3;col-109;col-109;F23F1.2;F23F1.2;Y44A6D.3;Y44A6D.3;fip-6;fip-6;prdh-1;prdh-1;anmt-3;anmt-3;sma-4;sma-4;aqp-1;aqp-1;ZC250.4;ZC250.4;C05D12.2;C05D12.2;pqm-1;pqm-1;ZK84.1;ZK84.1;asah-1;asah-1;vhp-1;vhp-1;unk-1;unk-1;hil-1;hil-1;acox-3;acox-3;bcmo-2;bcmo-2;B0410.3;B0410.3;mdl-1;mdl-1;d…	https://pubmed.ncbi.nlm.nih.gov/26196144/	up		DAF/Insulin/food	58	32	Lm433
Chemicals/stress	down by UV and TiO2 (Choi)	171	583	1927	30409	6.7277e-67	1.98669e-63	6.62229e-64	https://www.ncbi.nlm.nih.gov/geo/query/acc.cgi?acc=GSE84441	WBGene00000013;WBGene00000086;WBGene00000140;WBGene00000169;WBGene00000273;WBGene00000277;WBGene00000298;WBGene00000463;WBGene00000558;WBGene00000678;WBGene00000683;WBGene00000738;WBGene00000991;WBGene00001008;WBGene00001157;WBGene00001172;WBGene00001177;WBGene00001189;WBGene00001208;WBGene00001410;WBGene00001439;WBGene00001564;WBGene00001852;WBGene00001898;WBGene00002100;WBGene00002163;WBGene000…	up		Development/Dauer/Aging	UP by Dauer vs. Dauer recovery 12 h (McElwee)	74	327	946	30409	5.27738e-41	1.55841e-37	5.1947e-38	T27D12.1;glna-2;gpx-1;F26F12.3;T28F4.5;nhr-105;Y44A6C.1;icl-1;E01G4.3;F56C9.10;nhr-6;acs-7;R02F2.1;M79.2;lgg-1;M01H9.3;acds-10;rdl-1;sqst-1;plin-1;lipl-7;F11A5.9;atgl-1;pqm-1;nac-3;vhp-1;M03A1.3;acox-3;bcmo-2;T20B3.1;acs-19;lgg-2;mdl-1;F20A1.4;R10H1.1;pck-2;ins-17;ZK550.6;F25B5.6;Y48A6B.9;acs-5;F21C10.10;ech-8;F38B7.3;cest-24;taap-1;C17C3.1;Y106G6D.6;sta-2;acdh-12;egl-3;C35C5.9;fat-2;nas-10;D2030…	http://www.ncbi.nlm.nih.gov/pubmed/15308663	up		Development/Dauer/Aging	46	30	Lm433
Chemicals/stress	down by UV (Choi)	170	583	1918	30409	2.20019e-66	6.49717e-63	1.62429e-63	https://www.ncbi.nlm.nih.gov/geo/query/acc.cgi?acc=GSE84441	WBGene00000013;WBGene00000086;WBGene00000140;WBGene00000169;WBGene00000273;WBGene00000277;WBGene00000298;WBGene00000463;WBGene00000678;WBGene00000683;WBGene00000738;WBGene00000776;WBGene00000991;WBGene00001008;WBGene00001172;WBGene00001177;WBGene00001189;WBGene00001208;WBGene00001345;WBGene00001410;WBGene00001439;WBGene00001516;WBGene00001519;WBGene00001564;WBGene00001852;WBGene00001898;WBGene000…	up		Other	SL2-Enriched total	153	327	4686	30409	1.22027e-40	3.60346e-37	9.00866e-38	T27D12.1;glna-2;ZC123.1;hsp-16.1;hsp-16.11;F44E5.4;F44E5.5;ora-1;cpg-3;bcl-11;F26F12.3;T28F4.5;imph-1;fos-1;F55H12.4;nhr-105;irg-3;Y44A6C.1;icl-1;E01G4.3;ifg-1;mml-1;ZK1307.1;dpy-17;F36G3.2;F23F1.2;F29B9.8;F56C9.10;fil-1;acs-7;R02F2.1;cpl-1;M79.2;nhr-20;vap-2;M01H9.3;act-1;act-3;prdh-1;pak-1;suco-1;anmt-3;sqst-1;sma-4;aqp-1;plin-1;ptc-1;lipl-7;F11A5.9;C05D12.2;xpo-1;trcs-1;prk-2;T19B4.5;pqm-1;ZK8…	http://www.ncbi.nlm.nih.gov/pubmed/12075352	up		Epigenetics	1	2	Lm433
Mutants	UP by jmjd-3.1 expressed	228	583	3671	30409	7.27069e-63	2.14703e-59	4.29407e-60	http://www.ncbi.nlm.nih.gov/pubmed/27133168	WBGene00000086;WBGene00000273;WBGene00000277;WBGene00000415;WBGene00000463;WBGene00000464;WBGene00000540;WBGene00000566;WBGene00000776;WBGene00000898;WBGene00000906;WBGene00000958;WBGene00001008;WBGene00001080;WBGene00001172;WBGene00001177;WBGene00001189;WBGene00001208;WBGene00001394;WBGene00001410;WBGene00001439;WBGene00001470;WBGene00001519;WBGene00001534;WBGene00001543;WBGene00001547;WBGene000…	up		Development/Dauer/Aging	UP Day 8 on glp-1(e2141ts) vs. Wildtype	113	327	2548	30409	3.74058e-40	1.10459e-36	2.20919e-37	T27D12.1;gpx-1;Y87G2A.2;ora-1;bcl-11;F26F12.3;T12A7.6;T28F4.5;fos-1;F55H12.4;nhr-105;irg-3;smf-1;icl-1;E01G4.3;F23F1.2;F29B9.8;Y44A6D.3;acs-7;cpl-1;epg-9;M79.2;acds-10;F27D9.2;prdh-1;anc-1;Y71F9B.13;sqst-1;sma-4;plin-1;F11A5.9;C30G4.4;pqm-1;nac-3;vhp-1;drd-1;cpt-1;unk-1;cpz-1;F11D5.1;acox-3;bcmo-2;T20B3.1;F56C9.8;B0410.3;mfb-1;mdl-1;dhs-9;pck-2;nep-22;hlh-30;ZK550.6;Y48A6B.9;gstk-1;F08B12.4;sdha-…	http://www.ncbi.nlm.nih.gov/pubmed/20555324	up		Kim Mountains	3	2	Lm433
Tissue	Up Day 2 Adult P-granule depleted UNC-119::GFP(+)	334	583	7689	30409	5.63133e-61	1.66293e-57	2.77155e-58	https://pubmed.ncbi.nlm.nih.gov/28258184/	WBGene00000086;WBGene00000139;WBGene00000140;WBGene00000169;WBGene00000244;WBGene00000273;WBGene00000277;WBGene00000298;WBGene00000463;WBGene00000484;WBGene00000683;WBGene00000687;WBGene00000738;WBGene00000776;WBGene00000788;WBGene00000906;WBGene00000958;WBGene00000967;WBGene00000973;WBGene00000983;WBGene00000991;WBGene00001008;WBGene00001157;WBGene00001172;WBGene00001177;WBGene00001189;WBGene000…	up		Chemicals/stress	down by UV (Choi)	97	327	1918	30409	1.90015e-38	5.61113e-35	9.35188e-36	T22B7.3;T27D12.1;ZC123.1;F44E5.4;F44E5.5;bcl-11;F26F12.3;fos-1;F55H12.4;nhr-105;irg-3;Y44A6C.1;icl-1;col-109;ZK1307.1;dpy-17;F29B9.8;Y44A6D.3;fil-1;acs-7;cpl-1;M79.2;vap-2;M01H9.3;anc-1;W03F9.4;sma-4;aqp-1;F11A5.9;prk-2;pqm-1;asah-1;tag-241;W02F12.2;unk-1;hil-1;F11D5.1;acox-3;best-1;T20B3.1;lgg-2;F56C9.8;B0410.3;mfb-1;mdl-1;dhrs-4;kin-19;nep-22;ins-17;hlh-30;ZK550.6;Y48A6B.9;snf-1;ccch-1;dcar-1;F…	https://www.ncbi.nlm.nih.gov/geo/query/acc.cgi?acc=GSE84441	up		Microbes	36	24	Lm433
DAF/Insulin/food	UP by starved (Mueller)	151	583	1641	30409	2.35347e-60	6.9498e-57	9.92828e-58	http://www.ncbi.nlm.nih.gov/pubmed/25419847	WBGene00000139;WBGene00000140;WBGene00000169;WBGene00000273;WBGene00000277;WBGene00000298;WBGene00000973;WBGene00001157;WBGene00001172;WBGene00001177;WBGene00001189;WBGene00001208;WBGene00001394;WBGene00001410;WBGene00001439;WBGene00001519;WBGene00001543;WBGene00001852;WBGene00002078;WBGene00002100;WBGene00002163;WBGene00002979;WBGene00002981;WBGene00003040;WBGene00003151;WBGene00003163;WBGene000…	up		Chemicals/stress	down by UV and TiO2 (Choi)	96	327	1927	30409	1.79327e-37	5.29552e-34	7.56502e-35	T22B7.3;T27D12.1;glna-2;ZC123.1;F44E5.4;F44E5.5;bcl-11;F26F12.3;F55H12.4;nhr-105;irg-3;Y44A6C.1;icl-1;col-109;ZK1307.1;dpy-17;F29B9.8;Y44A6D.3;fil-1;acs-7;M79.2;vap-2;M01H9.3;prdh-1;anc-1;W03F9.4;sma-4;aqp-1;F11A5.9;prk-2;pqm-1;asah-1;unk-1;hil-1;F11D5.1;acox-3;best-1;T20B3.1;lgg-2;F56C9.8;B0410.3;mfb-1;mdl-1;dhrs-4;R10H1.1;nep-22;ins-17;hlh-30;ZK550.6;Y48A6B.9;snf-1;gstk-1;ccch-1;dcar-1;F21C10.1…	https://www.ncbi.nlm.nih.gov/geo/query/acc.cgi?acc=GSE84441	up		Mutants	204	115	Lm433
Mutants	alg-1 candidates	200	583	2978	30409	3.17879e-59	9.38695e-56	1.17337e-56	http://www.ncbi.nlm.nih.gov/pubmed/20062054	WBGene00000065;WBGene00000139;WBGene00000140;WBGene00000277;WBGene00000419;WBGene00000464;WBGene00000558;WBGene00000683;WBGene00000894;WBGene00000991;WBGene00001008;WBGene00001177;WBGene00001208;WBGene00001394;WBGene00001410;WBGene00001439;WBGene00001470;WBGene00001516;WBGene00001519;WBGene00001564;WBGene00001633;WBGene00001679;WBGene00001837;WBGene00001898;WBGene00001909;WBGene00002035;WBGene000…	up		Microbes	UP on S. marcescens	77	327	1235	30409	6.1163e-36	1.80614e-32	2.25768e-33	T22B7.3;Y87G2A.2;hsp-16.1;F44E5.5;ora-1;bcl-11;F26F12.3;T12A7.6;T28F4.5;F55H12.4;Y44A6C.1;icl-1;ZK1307.1;F36G3.2;nhr-6;F47E1.2;fil-1;acs-7;epg-9;fip-6;lgg-1;acds-10;F27D9.2;F28F5.6;sqst-1;sma-4;pqm-1;vhp-1;W02F12.2;hil-1;acox-3;best-1;T20B3.1;lgg-2;mfb-1;mdl-1;dhrs-4;R10H1.1;slc-25A29;ZK550.6;Y48A6B.9;gstk-1;F08B12.4;ccch-1;dcar-1;F21C10.10;ech-8;C18E9.9;memo-1;yap-1;Y106G6D.6;egl-3;C35C5.9;fat-2…	http://www.ncbi.nlm.nih.gov/pubmed/23028509	up		Other	25	20	Lm433
Mutants	UP by pgl-1 mutant (Knutson)	195	583	2869	30409	2.50488e-58	7.39691e-55	8.21879e-56	https://www.ncbi.nlm.nih.gov/pubmed/28258184	WBGene00000086;WBGene00000140;WBGene00000273;WBGene00000277;WBGene00000298;WBGene00000776;WBGene00000788;WBGene00000803;WBGene00000906;WBGene00000958;WBGene00000967;WBGene00000991;WBGene00001008;WBGene00001172;WBGene00001177;WBGene00001189;WBGene00001208;WBGene00001345;WBGene00001394;WBGene00001410;WBGene00001439;WBGene00001519;WBGene00001564;WBGene00001633;WBGene00001651;WBGene00001837;WBGene000…	up		TF Targets	zfp-1 targets	106	327	2505	30409	1.56599e-35	4.62436e-32	5.13818e-33	ptr-15;F44E5.4;F44E5.5;F26F12.3;T28F4.5;imph-1;Y44A6C.1;icl-1;E01G4.3;dpy-21;ifg-1;dpy-17;set-26;F56C9.10;R02F2.1;epg-9;M79.2;rbm-22;lgg-1;M01H9.3;act-1;act-3;prdh-1;F53E4.1;anc-1;anmt-3;sma-4;rab-7;gid-7;K09E9.4;ptc-1;atgl-1;xpo-1;nac-3;vhp-1;unk-1;2L52.1;tlp-1;lron-10;asd-2;sar-1;spsb-1;acs-19;lgg-2;B0410.3;mfb-1;gpb-1;mdl-1;W01D2.3;kin-19;pck-2;hlh-30;ari-2;F53C11.4;Y38C1AA.1;F20D1.3;ccch-1;sd…	http://www.ncbi.nlm.nih.gov/pubmed/23806335	up		TF Targets	71	72	Lm433
Tissue	UP by GSC removal	184	583	2590	30409	1.91352e-57	5.65061e-54	5.65061e-55	https://pubmed.ncbi.nlm.nih.gov/26196144/	WBGene00000169;WBGene00000169;WBGene00000277;WBGene00000277;WBGene00000678;WBGene00000678;WBGene00000683;WBGene00000683;WBGene00000973;WBGene00000973;WBGene00000983;WBGene00000983;WBGene00001172;WBGene00001172;WBGene00001189;WBGene00001189;WBGene00001345;WBGene00001345;WBGene00001633;WBGene00001633;WBGene00001852;WBGene00001852;WBGene00002976;WBGene00002976;WBGene00003163;WBGene00003163;WBGene000…	up		TF Targets	MDL-1 L1 Targets	119	327	3213	30409	6.02868e-35	1.78027e-31	1.78027e-32	T22B7.3;T27D12.1;hsp-16.1;hsp-16.11;F26F12.3;T12A7.6;imph-1;nhr-105;Y44A6C.1;icl-1;E01G4.3;mml-1;flp-23;set-26;F56C9.10;Y44A6D.3;R02F2.1;cpl-1;epg-9;lgg-1;M01H9.3;act-1;act-3;F28F5.6;prdh-1;F53E4.1;anc-1;suco-1;Y104H12D.2;anmt-3;sqst-1;plin-1;gid-7;K09E9.4;ptc-1;lipl-7;F11A5.9;F37A8.5;atgl-1;prk-2;asah-1;nac-3;vhp-1;ell-1;cpt-1;rsbp-1;unk-1;tlp-1;tcer-1;cpz-1;lron-10;ekl-1;F46C5.10;best-1;Y41D4A.…	http://www.ncbi.nlm.nih.gov/pubmed/21177963	up		Tissue	33	24	Lm433
Other	SL2-Enriched total	250	583	4686	30409	3.2178e-57	9.50216e-54	8.63832e-55	http://www.ncbi.nlm.nih.gov/pubmed/12075352	WBGene00000063;WBGene00000065;WBGene00000169;WBGene00000277;WBGene00000415;WBGene00000419;WBGene00000463;WBGene00000534;WBGene00000558;WBGene00000687;WBGene00000738;WBGene00000776;WBGene00000788;WBGene00000970;WBGene00000983;WBGene00000991;WBGene00001008;WBGene00001157;WBGene00001172;WBGene00001189;WBGene00001208;WBGene00001345;WBGene00001394;WBGene00001470;WBGene00001516;WBGene00001564;WBGene000…	up		DAF/Insulin/food	UP by Starvation, GR1307 (daf-16) mutant (Baugh)	60	327	718	30409	1.77156e-34	5.23142e-31	4.75584e-32	T22B7.3;F26F12.3;T12A7.6;T28F4.5;Y44A6C.1;icl-1;E01G4.3;F56C9.10;nhr-6;fil-1;cpl-1;epg-9;lgg-1;M01H9.3;F27D9.2;F53E4.1;suco-1;Y71F9B.13;sqst-1;rab-7;F11A5.9;atgl-1;trcs-1;prk-2;drd-1;cpt-1;unk-1;hil-1;cpz-1;best-1;lgg-2;B0410.3;mfb-1;mdl-1;dhrs-4;R10H1.1;dab-1;ZK550.6;F53C11.4;F08B12.4;ccch-1;F21C10.10;memo-1;F38B7.3;ipla-6;nhr-19;C35C5.9;abts-4;dct-1;B0546.4;Y95B8A.6;D2030.2;coel-1;zig-7;Y42G9A.…	https://www.ncbi.nlm.nih.gov/geo/query/acc.cgi?acc=GSE99201	up
Mutants	UP by daf-2 mutant (Rizki)	134	583	1347	30409	5.41694e-57	1.59962e-53	1.33302e-54	http://www.ncbi.nlm.nih.gov/pubmed/21909281	WBGene00000063;WBGene00000273;WBGene00000277;WBGene00000534;WBGene00000738;WBGene00000973;WBGene00000983;WBGene00000991;WBGene00001157;WBGene00001172;WBGene00001564;WBGene00001852;WBGene00002163;WBGene00002980;WBGene00003151;WBGene00003497;WBGene00003589;WBGene00003778;WBGene00003965;WBGene00004083;WBGene00004124;WBGene00004131;WBGene00004228;WBGene00004234;WBGene00004876;WBGene00006448;WBGene000…	up		DAF/Insulin/food	UP by starved (Mueller)	85	327	1641	30409	5.17862e-34	1.52925e-30	1.27437e-31	glna-2;bcl-11;F26F12.3;rga-6;T12A7.6;F55H12.4;nhr-105;Y44A6C.1;F56C9.10;nhr-6;R02F2.1;epg-9;M01H9.3;prdh-1;F53E4.1;anc-1;suco-1;Y71F9B.13;anmt-3;sqst-1;sma-4;aqp-1;F11A5.9;F37A8.5;npr-11;C05D12.2;xpo-1;asah-1;vhp-1;gcy-18;unk-1;hil-1;best-1;T20B3.1;lgg-2;F56C9.8;mfb-1;mdl-1;olrn-1;F20A1.4;dhs-9;dhrs-4;R10H1.1;ins-17;slc-25A29;hlh-30;Y48A6B.9;ccch-1;F21C10.10;ech-8;F38B7.3;ipla-6;Y106G6D.6;nhr-19;…	http://www.ncbi.nlm.nih.gov/pubmed/25419847	up		Chemicals/stress	69	27	Lm533
Mutants	UP by cyc-1 RNAi	216	583	3743	30409	2.19669e-53	6.48681e-50	4.98986e-51	http://www.ncbi.nlm.nih.gov/pubmed/19360127	WBGene00000013;WBGene00000086;WBGene00000140;WBGene00000169;WBGene00000244;WBGene00000277;WBGene00000683;WBGene00000687;WBGene00000738;WBGene00000788;WBGene00000973;WBGene00000991;WBGene00001008;WBGene00001157;WBGene00001172;WBGene00001177;WBGene00001189;WBGene00001345;WBGene00001516;WBGene00001547;WBGene00001909;WBGene00002100;WBGene00002252;WBGene00002979;WBGene00002981;WBGene00003071;WBGene000…	up	https://version-12-0.string-db.org/cgi/network?networkId=b2OfdwW4frpm	Other	O-GlcNAc peaks affy tags	61	327	800	30409	7.33107e-33	2.16487e-29	1.66528e-30	hsp-16.1;F44E5.4;F44E5.5;bcl-11;F26F12.3;T28F4.5;nhr-105;Y44A6C.1;E01G4.3;mml-1;F56C9.10;R02F2.1;epg-9;M79.2;lgg-1;M01H9.3;sqst-1;rab-7;F11A5.9;atgl-1;xpo-1;nac-3;W02F12.2;rsbp-1;unk-1;asd-2;bcmo-2;lgg-2;B0410.3;mfb-1;gpb-1;mdl-1;pck-2;hlh-30;F53C11.4;F21C10.10;F38B7.3;xbp-1;ipla-6;taap-1;ubxn-3;nhr-19;egl-3;nhr-14;jmjd-1.2;B0546.4;unc-16;Y95B8A.6;D2030.2;F45D3.2;coel-1;Y42G9A.3;snt-4;egl-21;epc-…	http://www.ncbi.nlm.nih.gov/pubmed/20368426	up		DAF/Insulin/food	46	20	Lm533
TF Targets	MDL-1 L1 Targets	198	583	3213	30409	1.49444e-52	4.41308e-49	3.1522e-50	http://www.ncbi.nlm.nih.gov/pubmed/21177963	WBGene00000063;WBGene00000065;WBGene00000140;WBGene00000273;WBGene00000419;WBGene00000534;WBGene00000776;WBGene00000788;WBGene00000894;WBGene00000973;WBGene00001008;WBGene00001172;WBGene00001189;WBGene00001208;WBGene00001394;WBGene00001439;WBGene00001564;WBGene00001909;WBGene00002015;WBGene00002017;WBGene00002035;WBGene00002202;WBGene00002207;WBGene00002220;WBGene00002979;WBGene00002980;WBGene000…	up		Mutants	UP by cyc-1 RNAi	125	327	3743	30409	1.44075e-32	4.25452e-29	3.03895e-30	T22B7.3;glna-2;ZC123.1;Y53F4B.39;F26F12.3;T12A7.6;fos-1;col-109;flp-23;Y44A6D.3;F47E1.2;R02F2.1;epg-9;fip-6;acds-10;F27D9.2;H32C10.1;anc-1;Y71F9B.13;W03F9.4;sqst-1;sma-4;aqp-1;plin-1;lipl-7;F11A5.9;C30G4.4;atgl-1;prk-2;pqm-1;ZK84.1;nac-3;vhp-1;tag-241;W02F12.2;rsbp-1;unk-1;tlp-1;cpz-1;F11D5.1;F46C5.10;acox-3;best-1;bcmo-2;T20B3.1;CC8.2;lgg-2;B0410.3;mfb-1;mdl-1;dhs-9;R10H1.1;glb-20;ins-17;gcy-22;…	http://www.ncbi.nlm.nih.gov/pubmed/19360127	up		Development/Dauer/Aging	26	19	Lm533
TF Targets	BLMP-1 L1 targets	203	583	3374	30409	1.92187e-52	5.67528e-49	3.78352e-50	http://www.ncbi.nlm.nih.gov/pubmed/21177963	WBGene00000273;WBGene00000298;WBGene00000419;WBGene00000566;WBGene00000788;WBGene00000803;WBGene00000894;WBGene00000898;WBGene00000970;WBGene00000973;WBGene00001208;WBGene00001345;WBGene00001439;WBGene00001470;WBGene00001516;WBGene00001633;WBGene00001651;WBGene00001951;WBGene00002035;WBGene00002207;WBGene00002220;WBGene00002979;WBGene00002980;WBGene00003071;WBGene00003150;WBGene00003151;WBGene000…	up		DAF/Insulin/food	UP by Starvation, N2 (Baugh)	63	327	900	30409	7.02922e-32	2.07573e-28	1.38382e-29	T22B7.3;glna-2;F26F12.3;T12A7.6;T28F4.5;Y44A6C.1;icl-1;E01G4.3;F56C9.10;cpl-1;epg-9;lgg-1;M01H9.3;F27D9.2;F53E4.1;Y71F9B.13;sqst-1;aqp-1;rab-7;F11A5.9;C05D12.2;trcs-1;prk-2;asah-1;unk-1;hil-1;cpz-1;best-1;acs-19;CC8.2;lgg-2;B0410.3;mfb-1;mdl-1;dhs-9;R10H1.1;pck-2;ZK550.6;F53C11.4;F08B12.4;ccch-1;dcar-1;F21C10.10;memo-1;F38B7.3;ipla-6;nhr-19;C35C5.9;dct-1;B0546.4;Y95B8A.6;D2030.2;decr-1.1;coel-1;Y…	https://www.ncbi.nlm.nih.gov/geo/query/acc.cgi?acc=GSE99201	up		Epigenetics	1	1	Lm533
Mutants	UP by met-2 mutant (eemb)	200	583	3286	30409	2.54828e-52	7.52506e-49	4.70316e-50	https://www.ncbi.nlm.nih.gov/geo/query/acc.cgi?acc=GSE100726	WBGene00000086;WBGene00000140;WBGene00000169;WBGene00000244;WBGene00000273;WBGene00000277;WBGene00000415;WBGene00000464;WBGene00000484;WBGene00000678;WBGene00000683;WBGene00000687;WBGene00000738;WBGene00000776;WBGene00000788;WBGene00000906;WBGene00000958;WBGene00000967;WBGene00000983;WBGene00000991;WBGene00001008;WBGene00001172;WBGene00001177;WBGene00001189;WBGene00001345;WBGene00001394;WBGene000…	up		Mutants	alg-1 candidates	110	327	2978	30409	8.66172e-32	2.55781e-28	1.59863e-29	T27D12.1;F44E5.4;bcl-11;F26F12.3;T28F4.5;imph-1;F55H12.4;icl-1;E01G4.3;ifg-1;col-109;mml-1;set-26;F29B9.8;F56C9.10;nhr-6;R02F2.1;epg-9;lgg-1;M01H9.3;act-3;prdh-1;pak-1;anc-1;suco-1;rab-7;plin-1;ZC250.4;ptc-1;F37A8.5;atgl-1;xpo-1;pqm-1;nac-3;vhp-1;ell-1;cpt-1;rsbp-1;unk-1;daf-18;tlp-1;tcer-1;asd-2;F46C5.10;sar-1;spsb-1;acs-19;CC8.2;lgg-2;B0410.3;mfb-1;gpb-1;mdl-1;olrn-1;kin-19;pck-2;dab-1;hlh-30;F…	http://www.ncbi.nlm.nih.gov/pubmed/20062054	up		Kim Mountains	2	1	Lm533
Microbes	UP on S. marcescens	122	583	1235	30409	3.2798e-51	9.68525e-48	5.69721e-49	http://www.ncbi.nlm.nih.gov/pubmed/23028509	WBGene00000273;WBGene00000277;WBGene00000298;WBGene00000558;WBGene00000991;WBGene00001157;WBGene00001172;WBGene00001189;WBGene00001394;WBGene00001564;WBGene00001852;WBGene00002015;WBGene00002980;WBGene00002981;WBGene00003151;WBGene00003163;WBGene00003589;WBGene00003605;WBGene00003879;WBGene00004013;WBGene00004037;WBGene00004096;WBGene00004131;WBGene00004196;WBGene00004858;WBGene00006575;WBGene000…	up		TF Targets	dot-1.1 targets	107	327	2825	30409	1.00376e-31	2.9641e-28	1.74359e-29	ptr-15;F44E5.4;F44E5.5;F26F12.3;T28F4.5;imph-1;Y44A6C.1;icl-1;E01G4.3;dpy-21;ifg-1;dpy-17;F56C9.10;R02F2.1;epg-9;M79.2;lgg-1;M01H9.3;act-1;act-3;anc-1;anmt-3;sma-4;rab-7;gid-7;K09E9.4;ptc-1;cnt-2;atgl-1;xpo-1;ZK84.1;nac-3;vhp-1;rsbp-1;unk-1;2L52.1;tlp-1;F11D5.1;asd-2;spsb-1;acs-19;CC8.2;lgg-2;mfb-1;gpb-1;mdl-1;W01D2.3;kin-19;pck-2;nas-39;dab-1;hlh-30;F53C11.4;Y38C1AA.1;F20D1.3;ccch-1;sdha-1;F21C1…	http://www.ncbi.nlm.nih.gov/pubmed/23806335	up		Microbes	29	14	Lm533
Development/Dauer/Aging	UP by Dauer vs. Dauer recovery 12 h (McElwee)	108	583	946	30409	4.47554e-51	1.32163e-47	7.16733e-49	http://www.ncbi.nlm.nih.gov/pubmed/15308663	WBGene00000277;WBGene00000558;WBGene00000967;WBGene00000991;WBGene00001157;WBGene00001172;WBGene00001189;WBGene00001394;WBGene00001564;WBGene00002100;WBGene00002980;WBGene00002981;WBGene00003163;WBGene00003511;WBGene00003519;WBGene00003529;WBGene00003605;WBGene00003606;WBGene00003695;WBGene00003778;WBGene00003886;WBGene00003954;WBGene00004083;WBGene00004096;WBGene00004182;WBGene00004196;WBGene000…	up		Microbes	UP by S. aureus (Visvikis)	60	327	815	30409	1.77779e-31	5.24982e-28	2.91657e-29	T27D12.1;hsp-16.1;F44E5.4;F44E5.5;F26F12.3;T12A7.6;T28F4.5;nhr-105;Y44A6C.1;icl-1;R02F2.1;epg-9;ZK353.2;lgg-1;M01H9.3;suco-1;sqst-1;F11A5.9;F37A8.5;prk-2;pqm-1;unk-1;hil-1;best-1;spsb-1;T20B3.1;lgg-2;mfb-1;mdl-1;dhrs-4;R10H1.1;Y57G11B.2;hlh-30;ZK550.6;F08B12.4;ccch-1;dcar-1;F21C10.10;C18E9.9;memo-1;F38B7.3;yap-1;C35C5.9;ZK863.8;dct-1;B0546.4;Y95B8A.6;D2030.2;coel-1;zig-7;rei-2;T24B8.4;pnp-1;T23G7…	http://www.ncbi.nlm.nih.gov/pubmed/24882217	up		Mutants	137	55	Lm533
Development/Dauer/Aging	Down in N2 dauer 20C	174	583	2564	30409	4.61155e-51	1.36179e-47	7.16733e-49	https://pubmed.ncbi.nlm.nih.gov/27905558/	WBGene00000086;WBGene00000169;WBGene00000244;WBGene00000273;WBGene00000277;WBGene00000484;WBGene00000678;WBGene00000906;WBGene00000970;WBGene00000973;WBGene00000983;WBGene00000991;WBGene00001157;WBGene00001172;WBGene00001177;WBGene00001189;WBGene00001410;WBGene00001439;WBGene00001519;WBGene00001543;WBGene00001547;WBGene00001564;WBGene00001852;WBGene00002015;WBGene00002100;WBGene00002163;WBGene000…	up		TF Targets	TAP:ALG-1 pull down	121	327	3620	30409	2.29974e-31	6.79114e-28	3.57429e-29	T27D12.1;gpx-1;ora-1;bcl-11;Y53F4B.39;F26F12.3;imph-1;fos-1;nhr-105;irg-3;Y44A6C.1;icl-1;E01G4.3;ifg-1;mml-1;flp-23;F36G3.2;F23F1.2;set-26;F29B9.8;mig-22;F56C9.10;Y44A6D.3;cpl-1;epg-9;rbm-22;nhr-20;lgg-1;M01H9.3;vps-52;prdh-1;pak-1;F53E4.1;anc-1;anmt-3;sma-4;rab-7;plin-1;gid-7;ptc-1;atgl-1;prk-2;T19B4.5;asah-1;vhp-1;ell-1;cpt-1;W02F12.2;rsbp-1;tlp-1;tcer-1;cpz-1;lron-10;acox-3;best-1;acs-19;CC8.2…	http://www.ncbi.nlm.nih.gov/pubmed/22454234	up		Other	21	14	Lm533
Other	enriched by dsRNA-specific antibody:J2 (wild-type)	182	583	2809	30409	8.61924e-51	2.54526e-47	1.27263e-48	http://www.ncbi.nlm.nih.gov/pubmed/25391662	WBGene00000063;WBGene00000065;WBGene00000140;WBGene00000277;WBGene00000415;WBGene00000419;WBGene00000540;WBGene00000803;WBGene00000894;WBGene00000898;WBGene00000973;WBGene00001008;WBGene00001080;WBGene00001172;WBGene00001177;WBGene00001189;WBGene00001208;WBGene00001345;WBGene00001394;WBGene00001439;WBGene00001470;WBGene00001516;WBGene00001651;WBGene00001679;WBGene00001837;WBGene00001898;WBGene000…	up		Tissue	Up Day 2 Adult P-granule depleted UNC-119::GFP(+)	182	327	7689	30409	2.9707e-31	8.77246e-28	4.38623e-29	T27D12.1;glna-2;gpx-1;Y87G2A.2;ptr-15;hsp-16.1;hsp-16.11;F44E5.4;F44E5.5;ora-1;bcl-11;F59A6.10;F26F12.3;rga-6;T12A7.6;T28F4.5;fos-1;F55H12.4;nhr-105;Y43C5A.7;irg-3;smf-1;Y44A6C.1;icl-1;col-109;mml-1;ZK1307.1;dpy-17;flp-23;F36G3.2;F29B9.8;Y44A6D.3;F47E1.2;T21D12.14;cpl-1;fip-6;M79.2;acds-10;F27D9.2;F28F5.6;prdh-1;H32C10.1;pak-1;anc-1;Y71F9B.13;W03F9.4;anmt-3;sqst-1;sma-4;aqp-1;gid-7;K09E9.4;ZC250.…	https://pubmed.ncbi.nlm.nih.gov/28258184/	up		TF Targets	67	35	Lm533
TF Targets	dot-1.1 targets	180	583	2825	30409	4.19234e-49	1.238e-45	5.89522e-47	http://www.ncbi.nlm.nih.gov/pubmed/23806335	WBGene00000063;WBGene00000065;WBGene00000086;WBGene00000140;WBGene00000277;WBGene00000415;WBGene00000463;WBGene00000464;WBGene00000534;WBGene00000566;WBGene00000894;WBGene00001008;WBGene00001080;WBGene00001172;WBGene00001189;WBGene00001208;WBGene00001439;WBGene00001470;WBGene00001516;WBGene00001564;WBGene00001679;WBGene00001898;WBGene00001909;WBGene00002043;WBGene00002078;WBGene00002202;WBGene000…	up		Mutants	UP by daf-2 mutant (Rizki)	73	327	1347	30409	4.1698e-30	1.23134e-26	5.86353e-28	T27D12.1;glna-2;gpx-1;cpg-3;F55H12.4;smf-1;icl-1;E01G4.3;ZK1307.1;F47E1.2;acs-7;ZK353.2;fip-6;vap-2;lgg-1;M01H9.3;F27D9.2;act-1;Y71F9B.13;anmt-3;sqst-1;plin-1;C30G4.4;C05D12.2;vhp-1;hil-1;acox-3;best-1;bcmo-2;T20B3.1;dhs-9;dhrs-4;pck-2;nep-22;R53.5;ZK550.6;Y48A6B.9;F20D1.3;gstk-1;F08B12.4;dcar-1;Y43F8B.1;F21C10.10;ech-8;memo-1;yap-1;F52E4.5;Y106G6D.6;sta-2;egl-3;C35C5.9;ZK863.8;abts-4;Y95B8A.6;zi…	http://www.ncbi.nlm.nih.gov/pubmed/21909281	up		Tissue	28	8	Lm533
TF Targets	egl-3 L1 targets	135	583	1611	30409	1.06408e-48	3.14222e-45	1.42828e-46	http://www.ncbi.nlm.nih.gov/pubmed/21177963	WBGene00000063;WBGene00000273;WBGene00000298;WBGene00000419;WBGene00000776;WBGene00000788;WBGene00000894;WBGene00000898;WBGene00000973;WBGene00000983;WBGene00000991;WBGene00001008;WBGene00001439;WBGene00001633;WBGene00001651;WBGene00002015;WBGene00002017;WBGene00002202;WBGene00002979;WBGene00002980;WBGene00003071;WBGene00003151;WBGene00003378;WBGene00003497;WBGene00003511;WBGene00003589;WBGene000…	up		Other	O-GlcNAc peaks	60	327	875	30409	7.9973e-30	2.3616e-26	1.07346e-27	hsp-16.1;hsp-16.11;F44E5.4;F44E5.5;bcl-11;F26F12.3;T28F4.5;nhr-105;Y44A6C.1;E01G4.3;mml-1;F56C9.10;R02F2.1;epg-9;M79.2;lgg-1;M01H9.3;sqst-1;rab-7;F11A5.9;atgl-1;nac-3;W02F12.2;rsbp-1;unk-1;bcmo-2;lgg-2;B0410.3;mfb-1;gpb-1;mdl-1;pck-2;hlh-30;F53C11.4;F21C10.10;F38B7.3;xbp-1;ipla-6;taap-1;ubxn-3;nhr-19;egl-3;nhr-14;jmjd-1.2;B0546.4;unc-16;Y95B8A.6;D2030.2;F45D3.2;coel-1;Y42G9A.3;snt-4;egl-21;epc-1;…	http://www.ncbi.nlm.nih.gov/pubmed/20368426	up
TF Targets	TAP:ALG-1 pull down	204	583	3620	30409	3.26845e-48	9.65173e-45	4.1964e-46	http://www.ncbi.nlm.nih.gov/pubmed/22454234	WBGene00000140;WBGene00000277;WBGene00000298;WBGene00000415;WBGene00000463;WBGene00000534;WBGene00000776;WBGene00000788;WBGene00000894;WBGene00000898;WBGene00000967;WBGene00000991;WBGene00001008;WBGene00001345;WBGene00001439;WBGene00001516;WBGene00001564;WBGene00001679;WBGene00001909;WBGene00002043;WBGene00002163;WBGene00002207;WBGene00002979;WBGene00002980;WBGene00002981;WBGene00003071;WBGene000…	up		Other	worm fly orthologs	120	327	3721	30409	1.29442e-29	3.82243e-26	1.66193e-27	glna-2;gpx-1;bcl-11;rga-6;imph-1;smf-1;dpy-21;ifg-1;mml-1;mig-22;F56C9.10;nhr-6;F47E1.2;cpl-1;epg-9;nkcc-1;rbm-22;lgg-1;vps-52;prdh-1;pak-1;F53E4.1;suco-1;rab-7;gid-7;ptc-1;F37A8.5;cnt-2;npr-11;atgl-1;xpo-1;drd-1;tag-241;cpt-1;W02F12.2;eif-2gamma;unk-1;daf-18;pigg-1;tcer-1;asd-2;acox-3;sar-1;spsb-1;bcmo-2;T20B3.1;acs-19;atic-1;mfb-1;gpb-1;olrn-1;ykt-6;dhs-6;kin-19;pck-2;nas-39;slc-25A29;dab-1;ari…	http://www.ncbi.nlm.nih.gov/pubmed/14730301	up
Chemicals/stress	UP by fenamiphos high	100	583	912	30409	1.54827e-45	4.57205e-42	1.90502e-43	http://www.ncbi.nlm.nih.gov/pubmed/19402892	WBGene00000013;WBGene00000415;WBGene00000534;WBGene00000558;WBGene00000687;WBGene00001345;WBGene00001394;WBGene00001439;WBGene00001564;WBGene00002163;WBGene00002979;WBGene00002981;WBGene00003163;WBGene00003529;WBGene00003589;WBGene00003606;WBGene00003879;WBGene00003885;WBGene00003968;WBGene00004056;WBGene00004083;WBGene00004131;WBGene00004183;WBGene00004858;WBGene00004876;WBGene00004892;WBGene000…	up		TF Targets	PQM-1 L3 Targets	79	327	1677	30409	1.06858e-28	3.15552e-25	1.3148e-26	glna-2;bcl-11;F26F12.3;imph-1;nhr-105;irg-3;Y44A6C.1;icl-1;nhr-6;Y44A6D.3;acs-7;R02F2.1;cpl-1;epg-9;M79.2;M01H9.3;acds-10;act-1;sqst-1;sma-4;aqp-1;ptc-1;C30G4.4;atgl-1;prk-2;asah-1;vhp-1;drd-1;ell-1;cpt-1;cpz-1;F11D5.1;acox-3;sar-1;F56C9.8;olrn-1;dhrs-4;kin-19;pck-2;nep-22;nas-39;dab-1;hlh-30;ZK550.6;Y38C1AA.1;F08B12.4;acs-5;ccch-1;ech-8;xbp-1;ipla-6;taap-1;sta-2;fat-2;cmd-1;unc-16;W04B5.3;hyl-1;…	http://www.ncbi.nlm.nih.gov/pubmed/21177963	up
Microbes	UP by S. aureus (Visvikis)	95	583	815	30409	1.91088e-45	5.64283e-42	2.25713e-43	http://www.ncbi.nlm.nih.gov/pubmed/24882217	WBGene00000013;WBGene00000273;WBGene00000558;WBGene00001177;WBGene00001439;WBGene00001564;WBGene00001852;WBGene00002015;WBGene00002979;WBGene00002980;WBGene00002981;WBGene00003071;WBGene00003163;WBGene00003589;WBGene00003695;WBGene00003778;WBGene00004037;WBGene00004096;WBGene00004183;WBGene00006649;WBGene00006705;WBGene00006984;WBGene00007203;WBGene00007395;WBGene00007689;WBGene00007878;WBGene000…	up		Microbes	UP by S. aureus, dependent on hlh-30 (Visvikis)	51	327	630	30409	1.63311e-28	4.82257e-25	1.92903e-26	T27D12.1;T12A7.6;nhr-105;Y44A6C.1;icl-1;R02F2.1;epg-9;ZK353.2;lgg-1;M01H9.3;suco-1;F11A5.9;F37A8.5;prk-2;pqm-1;unk-1;hil-1;best-1;spsb-1;T20B3.1;lgg-2;mfb-1;mdl-1;dhrs-4;R10H1.1;Y57G11B.2;hlh-30;ZK550.6;F08B12.4;ccch-1;dcar-1;F21C10.10;C18E9.9;memo-1;F38B7.3;yap-1;C35C5.9;ZK863.8;dct-1;B0546.4;Y95B8A.6;D2030.2;coel-1;zig-7;rei-2;pnp-1;R31.2;let-522;ZK1073.1;ttr-5;W07G4.5	http://www.ncbi.nlm.nih.gov/pubmed/24882217	up
Tissue	Up Day 2 Adult P-granule depleted UNC-119::GFP(-)	255	583	5608	30409	2.60545e-45	7.69389e-42	2.95919e-43	https://pubmed.ncbi.nlm.nih.gov/28258184/	WBGene00000086;WBGene00000139;WBGene00000140;WBGene00000169;WBGene00000244;WBGene00000273;WBGene00000277;WBGene00000298;WBGene00000683;WBGene00000687;WBGene00000776;WBGene00000788;WBGene00000906;WBGene00000958;WBGene00000967;WBGene00000983;WBGene00000991;WBGene00001172;WBGene00001177;WBGene00001189;WBGene00001208;WBGene00001345;WBGene00001394;WBGene00001410;WBGene00001519;WBGene00001547;WBGene000…	up		TF Targets	SUP-26::FLAG CLIP Peaks	56	327	792	30409	1.97855e-28	5.84265e-25	2.24717e-26	bcl-11;F26F12.3;T28F4.5;icl-1;R02F2.1;cpl-1;lgg-1;M01H9.3;act-1;act-3;anc-1;anmt-3;sqst-1;aqp-1;plin-1;F11A5.9;xpo-1;asah-1;vhp-1;rsbp-1;cpz-1;sar-1;acs-19;lgg-2;gpb-1;mdl-1;kin-19;pck-2;dab-1;hlh-30;F20D1.3;F08B12.4;ccch-1;sdha-1;dcar-1;F21C10.10;memo-1;T19C3.3;ZK863.8;cmd-1;txdc-12.1;F41F3.3;mbk-2;zyx-1;his-35;atp-1;cab-1;snt-4;egl-21;pnp-1;abts-1;zfp-1;unc-115;ZK1073.1;ttr-5;F46H5.3	https://www.ncbi.nlm.nih.gov/pubmed/28279983	up
TF Targets	elt-3 targets	191	583	3382	30409	9.74864e-45	2.87877e-41	1.06621e-42	http://www.ncbi.nlm.nih.gov/pubmed/24097988	WBGene00000063;WBGene00000065;WBGene00000140;WBGene00000273;WBGene00000298;WBGene00000415;WBGene00000419;WBGene00000464;WBGene00000776;WBGene00000788;WBGene00000973;WBGene00001008;WBGene00001157;WBGene00001189;WBGene00001208;WBGene00001394;WBGene00001439;WBGene00001516;WBGene00001564;WBGene00001633;WBGene00001651;WBGene00001837;WBGene00002015;WBGene00002163;WBGene00002207;WBGene00002979;WBGene000…	up		Other	enriched by dsRNA-specific antibody:J2 (wild-type)	101	327	2809	30409	6.49105e-28	1.91681e-24	7.09928e-26	T22B7.3;F44E5.4;F44E5.5;bcl-11;F26F12.3;imph-1;fos-1;dpy-21;ifg-1;mml-1;M01F1.8;dpy-17;set-26;mig-22;F56C9.10;R02F2.1;epg-9;nkcc-1;M01H9.3;act-1;act-3;pak-1;F53E4.1;anc-1;suco-1;Y104H12D.2;sqst-1;rab-7;gid-7;ptc-1;C30G4.4;atgl-1;xpo-1;trcs-1;asah-1;vhp-1;ell-1;tag-241;cpt-1;rsbp-1;unk-1;daf-18;pigg-1;asd-2;Y41D4A.7;spsb-1;CC8.2;lgg-2;gpb-1;mdl-1;dhs-9;dab-1;hlh-30;F25B5.6;F53C11.4;Y38C1AA.1;snf-1…	http://www.ncbi.nlm.nih.gov/pubmed/25391662	up
Development/Dauer/Aging	Up in dpy-27 early embryos	211	583	4119	30409	1.4894e-43	4.39819e-40	1.57078e-41	https://pubmed.ncbi.nlm.nih.gov/27356611/	WBGene00000086;WBGene00000139;WBGene00000140;WBGene00000169;WBGene00000244;WBGene00000273;WBGene00000277;WBGene00000298;WBGene00000484;WBGene00000678;WBGene00000687;WBGene00000788;WBGene00000906;WBGene00000958;WBGene00000967;WBGene00001008;WBGene00001157;WBGene00001172;WBGene00001177;WBGene00001189;WBGene00001208;WBGene00001345;WBGene00001410;WBGene00001519;WBGene00001543;WBGene00001547;WBGene000…	up		TF Targets	elt-3 targets	111	327	3382	30409	1.13355e-27	3.34739e-24	1.1955e-25	T22B7.3;T27D12.1;glna-2;hsp-16.1;F44E5.4;F44E5.5;cpg-3;bcl-11;Y53F4B.39;T28F4.5;F55H12.4;nhr-105;Y43C5A.7;Y44A6C.1;icl-1;E01G4.3;mml-1;M01F1.8;ZK1307.1;F29B9.8;mig-22;F56C9.10;cpl-1;M79.2;rbm-22;lgg-1;act-1;act-3;vps-52;H32C10.1;pak-1;anc-1;suco-1;Y71F9B.13;sma-4;plin-1;gid-7;K09E9.4;lipl-7;F11A5.9;C30G4.4;T19B4.5;ZK84.1;vhp-1;cpz-1;asd-2;ekl-1;F46C5.10;acox-3;best-1;spsb-1;T20B3.1;acs-19;CC8.2;a…	http://www.ncbi.nlm.nih.gov/pubmed/24097988	up
DAF/Insulin/food	UP by Starvation, N2 (Baugh)	97	583	900	30409	1.83198e-43	5.40983e-40	1.86546e-41	https://www.ncbi.nlm.nih.gov/geo/query/acc.cgi?acc=GSE99201	WBGene00000139;WBGene00000169;WBGene00000273;WBGene00000534;WBGene00000776;WBGene00000788;WBGene00000973;WBGene00001439;WBGene00001564;WBGene00001852;WBGene00002163;WBGene00002980;WBGene00002981;WBGene00003151;WBGene00003163;WBGene00003511;WBGene00003589;WBGene00003618;WBGene00003778;WBGene00003954;WBGene00004182;WBGene00004183;WBGene00004271;WBGene00006591;WBGene00007203;WBGene00007340;WBGene000…	up		Mutants	UP by cco-1 RNAi (Merkwirth)	75	327	1599	30409	4.96932e-27	1.46744e-23	4.75382e-25	bcl-11;Y53F4B.39;F26F12.3;imph-1;fos-1;icl-1;ifg-1;F56C9.10;nhr-6;R02F2.1;nkcc-1;rbm-22;lgg-1;F27D9.2;suco-1;sqst-1;ZC250.4;K08H10.6;cnt-2;atgl-1;xpo-1;T19B4.5;vhp-1;cpt-1;rsbp-1;unk-1;F11D5.1;asd-2;Y41D4A.7;sar-1;spsb-1;acs-19;lgg-2;F56C9.8;B0410.3;olrn-1;kin-19;slc-25A29;snf-1;C50D2.7;ccch-1;dcar-1;Y43F8B.1;yap-1;ceh-48;egl-3;trxr-1;jmjd-1.2;abts-4;dct-1;unc-16;F16F9.1;F45D3.2;F54D1.6;unc-94;mb…	http://www.ncbi.nlm.nih.gov/pubmed/27133168	up
Mutants	UP by jmjd-1.2 neuron expressed	166	583	2701	30409	9.8323e-43	2.90348e-39	9.36606e-41	http://www.ncbi.nlm.nih.gov/pubmed/27133168	WBGene00000063;WBGene00000273;WBGene00000277;WBGene00000415;WBGene00000464;WBGene00000566;WBGene00000776;WBGene00000898;WBGene00000958;WBGene00001008;WBGene00001080;WBGene00001172;WBGene00001177;WBGene00001208;WBGene00001394;WBGene00001410;WBGene00001439;WBGene00001470;WBGene00001519;WBGene00001543;WBGene00001564;WBGene00001651;WBGene00001837;WBGene00002017;WBGene00002163;WBGene00002207;WBGene000…	up		Mutants	Up in cco-1 (RNA-i)	75	327	1599	30409	4.96932e-27	1.46744e-23	4.75382e-25	bcl-11;Y53F4B.39;F26F12.3;imph-1;fos-1;icl-1;ifg-1;F56C9.10;nhr-6;R02F2.1;nkcc-1;rbm-22;lgg-1;F27D9.2;suco-1;sqst-1;ZC250.4;K08H10.6;cnt-2;atgl-1;xpo-1;T19B4.5;vhp-1;cpt-1;rsbp-1;unk-1;F11D5.1;asd-2;Y41D4A.7;sar-1;spsb-1;acs-19;lgg-2;F56C9.8;B0410.3;olrn-1;kin-19;slc-25A29;snf-1;C50D2.7;ccch-1;dcar-1;Y43F8B.1;yap-1;ceh-48;egl-3;trxr-1;jmjd-1.2;abts-4;dct-1;unc-16;F16F9.1;F45D3.2;F54D1.6;unc-94;mb…	https://pubmed.ncbi.nlm.nih.gov/27133168/	up
Mutants	Up by neuronal jmjd-1.2 overexpression	166	583	2701	30409	9.8323e-43	2.90348e-39	9.36606e-41	https://pubmed.ncbi.nlm.nih.gov/27133168/	WBGene00000063;WBGene00000273;WBGene00000277;WBGene00000415;WBGene00000464;WBGene00000566;WBGene00000776;WBGene00000898;WBGene00000958;WBGene00001008;WBGene00001080;WBGene00001172;WBGene00001177;WBGene00001208;WBGene00001394;WBGene00001410;WBGene00001439;WBGene00001470;WBGene00001519;WBGene00001543;WBGene00001564;WBGene00001651;WBGene00001837;WBGene00002017;WBGene00002163;WBGene00002207;WBGene000…	up		Development/Dauer/Aging	Down in N2 dauer 20C	95	327	2564	30409	4.99046e-27	1.47368e-23	4.75382e-25	gpx-1;Y87G2A.2;hsp-16.1;F44E5.5;bcl-11;rga-6;T12A7.6;nhr-105;Y43C5A.7;Y44A6C.1;icl-1;E01G4.3;F36G3.2;F47E1.2;acs-7;M01H9.3;acds-10;Y71F9B.13;W03F9.4;rdl-1;anmt-3;sqst-1;sma-4;aqp-1;K09E9.4;F37A8.5;odr-3;gcy-18;tag-241;W02F12.2;unk-1;tlp-1;hil-1;acox-3;best-1;Y41D4A.7;spsb-1;T20B3.1;B0410.3;mfb-1;mdl-1;olrn-1;dhs-9;dhs-6;R10H1.1;glb-20;nep-22;ins-17;gcy-22;hlh-30;ZK550.6;F07H5.7;Y48A6B.9;frpr-7;dc…	https://pubmed.ncbi.nlm.nih.gov/27905558/	up
Mutants	UP glp-4 vs. wt Adult	150	583	2233	30409	1.05856e-42	3.12592e-39	9.76849e-41	http://www.ncbi.nlm.nih.gov/pubmed/17096596	WBGene00000065;WBGene00000139;WBGene00000298;WBGene00000534;WBGene00000687;WBGene00000788;WBGene00000983;WBGene00000991;WBGene00001008;WBGene00001157;WBGene00001172;WBGene00001177;WBGene00001189;WBGene00001208;WBGene00001345;WBGene00001651;WBGene00002220;WBGene00002252;WBGene00002979;WBGene00003071;WBGene00003163;WBGene00003400;WBGene00003497;WBGene00003529;WBGene00003613;WBGene00003625;WBGene000…	up		Tissue	Up Day 2 Adult P-granule depleted UNC-119::GFP(-)	145	327	5608	30409	9.02934e-27	2.66636e-23	8.33239e-25	glna-2;ZC123.1;Y87G2A.2;ptr-15;hsp-16.1;hsp-16.11;F44E5.4;F44E5.5;bcl-11;F26F12.3;rga-6;T12A7.6;T28F4.5;fos-1;F55H12.4;Y43C5A.7;irg-3;smf-1;Y44A6C.1;icl-1;col-109;mml-1;ZK1307.1;dpy-17;F36G3.2;F29B9.8;nhr-6;Y44A6D.3;F47E1.2;T21D12.14;cpl-1;fip-6;M79.2;acds-10;F27D9.2;F28F5.6;prdh-1;H32C10.1;anc-1;Y71F9B.13;W03F9.4;anmt-3;sma-4;aqp-1;ZC250.4;F11A5.9;F37A8.5;C30G4.4;C05D12.2;pqm-1;asah-1;nac-3;vhp-…	https://pubmed.ncbi.nlm.nih.gov/28258184/	up
Other	Cluster 7, decreasing expression postembryonic	180	583	3140	30409	1.2097e-42	3.57223e-39	1.08249e-40	http://www.ncbi.nlm.nih.gov/pubmed/24036951	WBGene00000086;WBGene00000140;WBGene00000169;WBGene00000415;WBGene00000464;WBGene00000534;WBGene00000540;WBGene00000678;WBGene00000683;WBGene00000803;WBGene00000898;WBGene00000973;WBGene00001008;WBGene00001080;WBGene00001177;WBGene00001208;WBGene00001345;WBGene00001470;WBGene00001516;WBGene00001519;WBGene00001547;WBGene00001564;WBGene00001679;WBGene00001837;WBGene00001909;WBGene00002035;WBGene000…	up		TF Targets	egl-3 L1 targets	74	327	1611	30409	4.28289e-26	1.26474e-22	3.83254e-24	T22B7.3;T27D12.1;hsp-16.1;hsp-16.11;F26F12.3;nhr-105;Y44A6C.1;mml-1;F29B9.8;F56C9.10;R02F2.1;cpl-1;lgg-1;act-1;suco-1;Y71F9B.13;sqst-1;sma-4;plin-1;F11A5.9;atgl-1;vhp-1;M03A1.3;eif-2gamma;tlp-1;cpz-1;lron-10;ekl-1;F46C5.10;acox-3;best-1;T20B3.1;B0410.3;mfb-1;olrn-1;dhs-9;kin-19;pck-2;slc-25A29;dab-1;hlh-30;ZK550.6;F25B5.6;gstk-1;acs-5;ccch-1;dcar-1;ipla-6;C17C3.1;Y106G6D.6;nhr-19;sap-140;acdh-12;…	http://www.ncbi.nlm.nih.gov/pubmed/21177963	up
Other	O-GlcNAc peaks affy tags	91	583	800	30409	1.38029e-42	4.07599e-39	1.19882e-40	http://www.ncbi.nlm.nih.gov/pubmed/20368426	WBGene00000086;WBGene00000958;WBGene00001008;WBGene00001172;WBGene00001189;WBGene00001208;WBGene00001679;WBGene00001898;WBGene00002015;WBGene00002078;WBGene00002207;WBGene00002980;WBGene00002981;WBGene00003040;WBGene00003163;WBGene00003196;WBGene00003378;WBGene00003519;WBGene00003613;WBGene00003618;WBGene00003695;WBGene00003954;WBGene00003965;WBGene00004182;WBGene00004271;WBGene00004924;WBGene000…	up		TF Targets	eor-1 L3 targets	94	327	2600	30409	6.24455e-26	1.84402e-22	5.3659e-24	hsp-16.1;hsp-16.11;F26F12.3;imph-1;nhr-105;Y44A6C.1;icl-1;mml-1;F56C9.10;Y44A6D.3;R02F2.1;epg-9;lgg-1;M01H9.3;act-1;act-3;prdh-1;pak-1;anc-1;suco-1;sqst-1;plin-1;K09E9.4;ptc-1;F37A8.5;atgl-1;nac-3;vhp-1;cpt-1;eif-2gamma;rsbp-1;unk-1;tcer-1;cpz-1;lron-10;ekl-1;sar-1;T20B3.1;mfb-1;W01D2.3;dhs-9;kin-19;dab-1;hlh-30;ZK550.6;F25B5.6;F20D1.3;gstk-1;acs-5;ccch-1;F21C10.10;npp-14;memo-1;F38B7.3;xbp-1;ipl…	http://www.ncbi.nlm.nih.gov/pubmed/21177963	up
TF Targets	zfp-1 targets	159	583	2505	30409	1.88662e-42	5.57119e-39	1.59177e-40	http://www.ncbi.nlm.nih.gov/pubmed/23806335	WBGene00000063;WBGene00000065;WBGene00000086;WBGene00000140;WBGene00000277;WBGene00000463;WBGene00000464;WBGene00000534;WBGene00001008;WBGene00001080;WBGene00001172;WBGene00001189;WBGene00001208;WBGene00001439;WBGene00001516;WBGene00001564;WBGene00001679;WBGene00001898;WBGene00001909;WBGene00002043;WBGene00002078;WBGene00002202;WBGene00002980;WBGene00002981;WBGene00003040;WBGene00003150;WBGene000…	up		Mutants	UP by pgl-1 mutant (Knutson)	99	327	2869	30409	6.35985e-26	1.87806e-22	5.3659e-24	glna-2;ZC123.1;F44E5.4;F44E5.5;bcl-11;F26F12.3;T12A7.6;T28F4.5;fos-1;F55H12.4;icl-1;mml-1;dpy-17;F36G3.2;F29B9.8;cpl-1;M79.2;F27D9.2;vps-52;prdh-1;pak-1;anc-1;W03F9.4;anmt-3;sqst-1;sma-4;gid-7;ZC250.4;F11A5.9;prk-2;asah-1;nac-3;vhp-1;drd-1;tag-241;rsbp-1;unk-1;hil-1;cpz-1;asd-2;acox-3;bcmo-2;atic-1;mfb-1;mdl-1;olrn-1;dhrs-4;R10H1.1;nep-22;Y57G11B.2;ZK550.6;F20D1.3;F08B12.4;acs-5;ccch-1;sdha-1;Y43…	https://www.ncbi.nlm.nih.gov/pubmed/28258184	up
DAF/Insulin/food	UP by Starvation, GR1307 (daf-16) mutant (Baugh)	86	583	718	30409	6.43167e-42	1.89927e-38	5.27576e-40	https://www.ncbi.nlm.nih.gov/geo/query/acc.cgi?acc=GSE99201	WBGene00000273;WBGene00000415;WBGene00000776;WBGene00000788;WBGene00000894;WBGene00001410;WBGene00001439;WBGene00001564;WBGene00001852;WBGene00002980;WBGene00002981;WBGene00003163;WBGene00003589;WBGene00003605;WBGene00003618;WBGene00003778;WBGene00004037;WBGene00004183;WBGene00004271;WBGene00006591;WBGene00006984;WBGene00007203;WBGene00007878;WBGene00008412;WBGene00008439;WBGene00008446;WBGene000…	up		Mutants	UP by jmjd-3.1 expressed	112	327	3671	30409	2.79874e-25	8.26467e-22	2.29574e-23	T27D12.1;F44E5.5;ora-1;bcl-11;Y53F4B.39;F26F12.3;rga-6;imph-1;nhr-105;smf-1;Y44A6C.1;icl-1;dpy-21;ifg-1;mml-1;F23F1.2;F56C9.10;F47E1.2;cpl-1;nkcc-1;F27D9.2;F28F5.6;pak-1;suco-1;W03F9.4;gid-7;K08H10.6;odr-3;cnt-2;atgl-1;prk-2;T19B4.5;ZK84.1;nac-3;vhp-1;gcy-18;ell-1;tag-241;cpt-1;rsbp-1;unk-1;2L52.1;tlp-1;F11D5.1;asd-2;Y41D4A.7;spsb-1;acs-19;F56C9.8;B0410.3;mfb-1;gpb-1;olrn-1;kin-19;nep-22;Y57G11B.…	http://www.ncbi.nlm.nih.gov/pubmed/27133168	up
Other	worm fly orthologs	196	583	3721	30409	1.26362e-41	3.73146e-38	1.0085e-39	http://www.ncbi.nlm.nih.gov/pubmed/14730301	WBGene00000086;WBGene00000244;WBGene00000277;WBGene00000298;WBGene00000419;WBGene00000463;WBGene00000464;WBGene00000484;WBGene00000540;WBGene00000566;WBGene00000776;WBGene00000894;WBGene00000898;WBGene00000906;WBGene00000958;WBGene00000970;WBGene00000991;WBGene00001008;WBGene00001080;WBGene00001172;WBGene00001177;WBGene00001208;WBGene00001516;WBGene00001519;WBGene00001679;WBGene00001837;WBGene000…	up		Chemicals/stress	UP by mefloquine high	64	327	1249	30409	6.65021e-25	1.96381e-21	5.30759e-23	T22B7.3;hsp-16.1;hsp-16.11;T12A7.6;fos-1;smf-1;Y44A6C.1;Y44A6D.3;R02F2.1;cpl-1;M79.2;M01H9.3;F27D9.2;vps-52;pak-1;sqst-1;rab-7;plin-1;ptc-1;vhp-1;drd-1;W02F12.2;hil-1;lron-10;best-1;lgg-2;F56C9.8;mfb-1;gpb-1;dhs-9;slc-25A29;snf-1;F20D1.3;alx-1;dcar-1;F21C10.10;C18E9.9;memo-1;xbp-1;F52E4.5;egl-3;trxr-1;abts-4;dct-1;B0546.4;D2030.2;vti-1;F54D1.6;zip-10;coel-1;cab-1;C42D4.3;rei-2;snt-4;egl-21;gap-2;…	http://www.ncbi.nlm.nih.gov/pubmed/19402892	up
Tissue	1.5X enriched PVD OLL cell-specific	146	583	2167	30409	1.3479e-41	3.98034e-38	1.04746e-39	http://www.ncbi.nlm.nih.gov/pubmed/20537990	WBGene00000277;WBGene00000415;WBGene00000419;WBGene00000566;WBGene00000776;WBGene00000898;WBGene00000958;WBGene00001008;WBGene00001172;WBGene00001177;WBGene00001208;WBGene00001439;WBGene00001516;WBGene00001519;WBGene00001651;WBGene00001679;WBGene00001898;WBGene00002015;WBGene00002035;WBGene00002078;WBGene00002163;WBGene00002207;WBGene00002220;WBGene00002979;WBGene00002981;WBGene00003040;WBGene000…	up		TF Targets	PHA-4 L2 Targets	93	327	2640	30409	8.15876e-25	2.40928e-21	6.34022e-23	bcl-11;F26F12.3;T12A7.6;imph-1;Y44A6C.1;icl-1;mml-1;acs-7;R02F2.1;epg-9;lgg-1;M01H9.3;F27D9.2;act-1;act-3;prdh-1;F53E4.1;anc-1;suco-1;anmt-3;sqst-1;sma-4;aqp-1;ptc-1;C30G4.4;atgl-1;pqm-1;asah-1;nac-3;vhp-1;cpt-1;W02F12.2;eif-2gamma;rsbp-1;unk-1;tcer-1;cpz-1;F11D5.1;lron-10;ekl-1;sar-1;F56C9.8;atic-1;mfb-1;W01D2.3;dhs-9;kin-19;dab-1;hlh-30;ZK550.6;Y38C1AA.1;snf-1;F20D1.3;F08B12.4;ccch-1;F21C10.10;…	http://www.ncbi.nlm.nih.gov/pubmed/21177963	up
TF Targets	PHA-4 L2 Targets	161	583	2640	30409	7.27154e-41	2.14729e-37	5.50586e-39	http://www.ncbi.nlm.nih.gov/pubmed/21177963	WBGene00000063;WBGene00000065;WBGene00000140;WBGene00000169;WBGene00000419;WBGene00000534;WBGene00000788;WBGene00000803;WBGene00000894;WBGene00000973;WBGene00000983;WBGene00000991;WBGene00001208;WBGene00001394;WBGene00001410;WBGene00001439;WBGene00001516;WBGene00001564;WBGene00002035;WBGene00002043;WBGene00002202;WBGene00002207;WBGene00002220;WBGene00002979;WBGene00002980;WBGene00003150;WBGene000…	up		Mutants	Up by jmjd-3.1 overexpression	83	327	2137	30409	1.24378e-24	3.67287e-21	9.41762e-23	ora-1;bcl-11;Y53F4B.39;F26F12.3;rga-6;imph-1;icl-1;ifg-1;F56C9.10;nkcc-1;F27D9.2;F28F5.6;suco-1;K08H10.6;cnt-2;atgl-1;prk-2;T19B4.5;nac-3;vhp-1;ell-1;cpt-1;rsbp-1;unk-1;tlp-1;F11D5.1;asd-2;Y41D4A.7;spsb-1;acs-19;F56C9.8;B0410.3;gpb-1;olrn-1;kin-19;gcy-22;slc-25A29;F07H5.7;snf-1;C50D2.7;ccch-1;dcar-1;Y43F8B.1;yap-1;ipla-6;T19C3.3;ceh-48;egl-3;trxr-1;jmjd-1.2;dct-1;unc-16;hyl-1;nspb-11;F45D3.2;F54D…	https://pubmed.ncbi.nlm.nih.gov/27133168/	up
TF Targets	PQM-1 L3 Targets	126	583	1677	30409	3.11244e-40	9.19105e-37	2.29776e-38	http://www.ncbi.nlm.nih.gov/pubmed/21177963	WBGene00000063;WBGene00000169;WBGene00000298;WBGene00000419;WBGene00000776;WBGene00000788;WBGene00000894;WBGene00000983;WBGene00000991;WBGene00001157;WBGene00001189;WBGene00001208;WBGene00001394;WBGene00001439;WBGene00001564;WBGene00002043;WBGene00002202;WBGene00002207;WBGene00002979;WBGene00003150;WBGene00003511;WBGene00003589;WBGene00003605;WBGene00003625;WBGene00003695;WBGene00004013;WBGene000…	up		Tissue	UP in germline-ablated animals	62	327	1203	30409	3.18038e-24	9.39166e-21	2.34792e-22	T28F4.5;F55H12.4;irg-3;icl-1;E01G4.3;ifg-1;ZK1307.1;acds-10;anc-1;anmt-3;aqp-1;C30G4.4;pqm-1;asah-1;vhp-1;drd-1;ZK455.5;hil-1;acox-3;bcmo-2;T20B3.1;atic-1;B0410.3;mdl-1;dhs-9;dhrs-4;kin-19;glb-20;ZK550.6;gstk-1;dcar-1;Y43F8B.1;F21C10.10;ech-8;C18E9.9;yap-1;F52E4.5;fat-2;csb-1;abts-4;Y95B8A.6;gly-8;R13D11.10;dhs-3;cab-1;Y42G9A.3;egl-21;ttr-36;M05D6.5;W01F3.2;acox-1.1;ttr-35;C39E9.8;clec-41;maoc-1;…	http://www.ncbi.nlm.nih.gov/pubmed/25093668	up
Mutants	Up by jmjd-3.1 overexpression	142	583	2137	30409	1.14235e-39	3.37335e-36	8.22768e-38	https://pubmed.ncbi.nlm.nih.gov/27133168/	WBGene00000086;WBGene00000277;WBGene00000463;WBGene00000464;WBGene00000540;WBGene00000566;WBGene00000898;WBGene00000906;WBGene00000958;WBGene00001008;WBGene00001172;WBGene00001177;WBGene00001189;WBGene00001208;WBGene00001439;WBGene00001547;WBGene00001564;WBGene00001679;WBGene00001837;WBGene00002043;WBGene00002202;WBGene00002220;WBGene00002252;WBGene00002979;WBGene00003150;WBGene00003151;WBGene000…	up		Mutants	UP by met-2 mutant (eemb)	103	327	3286	30409	7.52029e-24	2.22074e-20	5.41645e-22	glna-2;ZC123.1;ptr-15;bcl-11;Y53F4B.39;F59A6.10;rga-6;T12A7.6;fos-1;col-109;dpy-17;Y44A6D.3;F47E1.2;acs-7;cpl-1;fip-6;nkcc-1;M79.2;acds-10;F27D9.2;prdh-1;anc-1;W03F9.4;anmt-3;aqp-1;F37A8.5;odr-3;ZK84.1;nac-3;gcy-18;tag-241;cpt-1;M03A1.3;W02F12.2;ZK455.5;pigg-1;cpz-1;F11D5.1;acox-3;best-1;Y41D4A.7;T20B3.1;F56C9.8;atic-1;R10H1.1;nep-22;Y57G11B.2;nas-39;Y48A6B.9;snf-1;C50D2.7;acs-5;ccch-1;dcar-1;Y43…	https://www.ncbi.nlm.nih.gov/geo/query/acc.cgi?acc=GSE100726	up
Other	O-GlcNAc peaks	91	583	875	30409	2.00923e-39	5.93326e-36	1.41268e-37	http://www.ncbi.nlm.nih.gov/pubmed/20368426	WBGene00000086;WBGene00000958;WBGene00001008;WBGene00001172;WBGene00001189;WBGene00001208;WBGene00001679;WBGene00001898;WBGene00002015;WBGene00002017;WBGene00002207;WBGene00002980;WBGene00002981;WBGene00003040;WBGene00003163;WBGene00003196;WBGene00003378;WBGene00003519;WBGene00003613;WBGene00003618;WBGene00003695;WBGene00003954;WBGene00003965;WBGene00004182;WBGene00004271;WBGene00004924;WBGene000…	up		Chemicals/stress	UP by HF-HQ 2.0 3D	56	327	990	30409	1.04039e-23	3.07227e-20	7.31493e-22	T27D12.1;F26F12.3;T12A7.6;T28F4.5;fos-1;irg-3;Y44A6C.1;dpy-17;acs-7;R02F2.1;M79.2;prdh-1;sqst-1;sma-4;pqm-1;asah-1;M03A1.3;unk-1;hil-1;acox-3;T20B3.1;mfb-1;R10H1.1;hlh-30;ZK550.6;Y48A6B.9;snf-1;F08B12.4;ccch-1;dcar-1;ech-8;C18E9.9;memo-1;yap-1;cls-1;nhr-19;egl-3;C35C5.9;nhr-14;dct-1;W04B5.3;F54D1.6;zip-10;coel-1;zig-7;cab-1;Y42G9A.3;snt-4;egl-21;T24B8.4;W01F3.2;R01H10.4;mtl-1;nhr-64;ttr-5;W07G4.5	http://www.ncbi.nlm.nih.gov/pubmed/22529848	up
Microbes	UP by S. aureus, dependent on hlh-30 (Visvikis)	78	583	630	30409	6.13003e-39	1.8102e-35	4.20976e-37	http://www.ncbi.nlm.nih.gov/pubmed/24882217	WBGene00000013;WBGene00001177;WBGene00001439;WBGene00001564;WBGene00001852;WBGene00002979;WBGene00002980;WBGene00002981;WBGene00003163;WBGene00003589;WBGene00003695;WBGene00003778;WBGene00004037;WBGene00004096;WBGene00004183;WBGene00006649;WBGene00006705;WBGene00006984;WBGene00007203;WBGene00007395;WBGene00007689;WBGene00007878;WBGene00008412;WBGene00008439;WBGene00008444;WBGene00008572;WBGene000…	up		Chemicals/stress	UP by 1ng/ml ivermectin	42	327	530	30409	4.73063e-23	1.39695e-19	3.24873e-21	T22B7.3;F26F12.3;T12A7.6;T28F4.5;Y44A6C.1;icl-1;fil-1;acs-7;lgg-1;M01H9.3;F53E4.1;sqst-1;aqp-1;F11A5.9;C30G4.4;atgl-1;asah-1;hil-1;acox-3;best-1;lgg-2;dhrs-4;R53.5;ZK550.6;F08B12.4;F21C10.10;F38B7.3;F52E4.5;C35C5.9;dct-1;B0546.4;Y95B8A.6;D2030.2;coel-1;zig-7;rei-2;Y42G9A.3;W01F3.2;R31.2;mtl-1;nhr-64;ceeh-2	http://www.ncbi.nlm.nih.gov/pubmed/22348077	up
Mutants	Up by pmt-2(RNAi)	138	583	2097	30409	5.44515e-38	1.60795e-34	3.65444e-36	https://pubmed.ncbi.nlm.nih.gov/30333136/	WBGene00000013;WBGene00000086;WBGene00000169;WBGene00000273;WBGene00000277;WBGene00000958;WBGene00000973;WBGene00001008;WBGene00001172;WBGene00001189;WBGene00001208;WBGene00001345;WBGene00001394;WBGene00001837;WBGene00002015;WBGene00002017;WBGene00002100;WBGene00002252;WBGene00003071;WBGene00003151;WBGene00003163;WBGene00003378;WBGene00003519;WBGene00003589;WBGene00003605;WBGene00003606;WBGene000…	up		TF Targets	daf-12 targets, within 1k bps	65	327	1418	30409	1.02187e-22	3.01759e-19	6.85817e-21	hsp-16.1;hsp-16.11;F44E5.4;F44E5.5;F26F12.3;T28F4.5;imph-1;Y44A6C.1;E01G4.3;ifg-1;mml-1;F56C9.10;R02F2.1;epg-9;M01H9.3;ptc-1;F37A8.5;atgl-1;vhp-1;unk-1;2L52.1;sar-1;acs-19;lgg-2;mfb-1;gpb-1;mdl-1;kin-19;pck-2;ins-17;hlh-30;F25B5.6;F53C11.4;F20D1.3;alx-1;ccch-1;F21C10.10;memo-1;F38B7.3;xbp-1;ipla-6;taap-1;ubxn-3;nhr-19;sap-140;fat-2;abts-4;B0546.4;unc-16;Y71H2AM.20;F45D3.2;mbk-2;his-35;coel-1;atp-…	http://www.ncbi.nlm.nih.gov/pubmed/21814518	up
Chemicals/stress	UP by Beta-naphthoflavone 8	157	583	2663	30409	5.90463e-38	1.74364e-34	3.87475e-36	http://www.ncbi.nlm.nih.gov/pubmed/11697852	WBGene00000063;WBGene00000139;WBGene00000415;WBGene00000540;WBGene00000566;WBGene00000678;WBGene00000776;WBGene00000788;WBGene00000803;WBGene00000894;WBGene00000970;WBGene00000991;WBGene00001008;WBGene00001172;WBGene00001189;WBGene00001208;WBGene00001345;WBGene00001470;WBGene00001516;WBGene00001564;WBGene00001679;WBGene00001837;WBGene00001898;WBGene00002035;WBGene00002078;WBGene00002202;WBGene000…	up		Mutants	UP by mex-5 RNAi	52	327	919	30409	5.55406e-22	1.64011e-18	3.64469e-20	T22B7.3;T27D12.1;ZC123.1;hsp-16.1;hsp-16.11;cpg-3;F55H12.4;icl-1;ZK1307.1;dpy-17;F29B9.8;F47E1.2;acs-7;anc-1;anmt-3;K09E9.4;ZC250.4;vhp-1;tag-241;F56C9.8;mdl-1;olrn-1;dhrs-4;nep-22;nas-39;gcy-22;slc-25A29;ZK550.6;F08B12.4;frpr-7;ccch-1;dcar-1;C18E9.9;yap-1;cest-24;cls-1;sta-2;nhr-14;F08G2.8;F41F3.3;rhgf-2;F54D1.6;zip-10;zig-7;cab-1;C42D4.3;ttr-36;acox-1.1;R01H10.4;ttr-35;let-522;ceeh-2	http://www.ncbi.nlm.nih.gov/geo/query/acc.cgi?acc=GSE57993	up
Mutants	UP unc-32(e189);dcr-1(ok247) vs. unc-32(e189)	100	583	1114	30409	6.33681e-38	1.87126e-34	4.06796e-36	http://www.ncbi.nlm.nih.gov/pubmed/17526642	WBGene00000273;WBGene00000277;WBGene00000463;WBGene00000558;WBGene00001008;WBGene00001208;WBGene00001345;WBGene00001439;WBGene00001564;WBGene00001898;WBGene00001909;WBGene00002100;WBGene00003071;WBGene00003163;WBGene00003497;WBGene00003589;WBGene00003778;WBGene00003879;WBGene00003911;WBGene00004131;WBGene00004183;WBGene00004234;WBGene00004858;WBGene00004876;WBGene00004900;WBGene00006367;WBGene000…	up		TF Targets	BLMP-1 L1 targets	101	327	3374	30409	7.67028e-22	2.26503e-18	4.92398e-20	T22B7.3;T27D12.1;glna-2;ptr-15;ora-1;F26F12.3;fos-1;nhr-105;Y44A6C.1;E01G4.3;mml-1;F29B9.8;F56C9.10;T21D12.14;acs-7;R02F2.1;epg-9;M79.2;lgg-1;suco-1;W03F9.4;plin-1;K09E9.4;F11A5.9;C30G4.4;cnt-2;atgl-1;C25F6.6;prk-2;vhp-1;M03A1.3;ZK455.5;tlp-1;tcer-1;cpz-1;F11D5.1;lron-10;ekl-1;F46C5.10;acox-3;best-1;sar-1;spsb-1;acs-19;CC8.2;mfb-1;olrn-1;W01D2.3;dhs-9;dhs-6;R10H1.1;slc-25A29;dab-1;hlh-30;ZK550.6;…	http://www.ncbi.nlm.nih.gov/pubmed/21177963	up
Chemicals/stress	UP by mefloquine high	104	583	1249	30409	1.21148e-36	3.57749e-33	7.61168e-35	http://www.ncbi.nlm.nih.gov/pubmed/19402892	WBGene00000277;WBGene00000415;WBGene00000534;WBGene00000558;WBGene00000776;WBGene00000973;WBGene00001008;WBGene00001172;WBGene00001189;WBGene00001345;WBGene00001439;WBGene00001516;WBGene00001679;WBGene00001852;WBGene00002015;WBGene00002017;WBGene00002035;WBGene00002163;WBGene00002981;WBGene00003589;WBGene00003911;WBGene00003954;WBGene00004013;WBGene00004131;WBGene00004208;WBGene00004271;WBGene000…	up		Chemicals/stress	UP dpy-10 mutant	74	327	1930	30409	1.85251e-21	5.47046e-18	1.16393e-19	glna-2;ZC123.1;ora-1;bcl-11;fos-1;F55H12.4;irg-3;smf-1;icl-1;col-109;ZK1307.1;F36G3.2;F29B9.8;vap-2;F27D9.2;H32C10.1;anc-1;Y71F9B.13;sma-4;aqp-1;C05D12.2;ZK84.1;asah-1;drd-1;M03A1.3;W02F12.2;cpz-1;T20B3.1;atic-1;dhrs-4;R10H1.1;nep-22;Y57G11B.2;ZK550.6;gstk-1;F08B12.4;acs-5;dcar-1;Y43F8B.1;ech-8;C18E9.9;cls-1;F52E4.5;Y106G6D.6;nhr-19;sta-2;egl-3;W04B5.3;txdc-12.1;F41F3.3;gly-8;F54D1.6;decr-1.1;dhs…	http://www.ncbi.nlm.nih.gov/pubmed/20126308	up
DAF/Insulin/food	UP daf-2 (e1370) vs. wildtype	185	583	3668	30409	2.45313e-36	7.2441e-33	1.50919e-34	http://www.ncbi.nlm.nih.gov/pubmed/22482728	WBGene00000086;WBGene00000139;WBGene00000244;WBGene00000277;WBGene00000484;WBGene00000678;WBGene00000683;WBGene00000687;WBGene00000738;WBGene00000788;WBGene00000906;WBGene00000958;WBGene00000973;WBGene00001157;WBGene00001172;WBGene00001189;WBGene00001410;WBGene00001519;WBGene00001633;WBGene00001852;WBGene00002163;WBGene00002252;WBGene00002976;WBGene00003071;WBGene00003163;WBGene00003165;WBGene000…	up		Development/Dauer/Aging	Down SLR-2-responsive	61	327	1330	30409	2.80325e-21	8.27799e-18	1.72458e-19	T27D12.1;bcl-11;F26F12.3;imph-1;dpy-21;ifg-1;F29B9.8;nkcc-1;act-3;prdh-1;F53E4.1;anc-1;rab-7;ptc-1;xpo-1;prk-2;nac-3;vhp-1;ell-1;tag-241;cpt-1;W02F12.2;eif-2gamma;rsbp-1;daf-18;tcer-1;F11D5.1;asd-2;CC8.2;atic-1;gpb-1;olrn-1;ykt-6;kin-19;dab-1;hlh-30;F53C11.4;ccch-1;dcar-1;Y32H12A.8;acdh-12;trxr-1;cmd-1;unc-16;hyl-1;unc-94;mbk-2;zyx-1;snt-4;epc-1;gap-2;F40H3.1;abts-1;gmeb-2;ubc-3;C39E9.8;zfp-1;unc…	http://www.ncbi.nlm.nih.gov/pubmed/18437219	up
TF Targets	Low-complexity elt-2 targets	147	583	2444	30409	3.00937e-36	8.88667e-33	1.81361e-34	http://www.ncbi.nlm.nih.gov/pubmed/27070429	WBGene00000063;WBGene00000140;WBGene00000169;WBGene00000277;WBGene00000298;WBGene00000415;WBGene00000534;WBGene00000776;WBGene00000894;WBGene00000967;WBGene00000973;WBGene00000983;WBGene00000991;WBGene00001008;WBGene00001177;WBGene00001208;WBGene00001345;WBGene00001439;WBGene00001564;WBGene00001651;WBGene00002035;WBGene00002043;WBGene00002207;WBGene00002979;WBGene00003040;WBGene00003150;WBGene000…	up		Chemicals/stress	UP by IVM exposure	30	327	254	30409	3.19007e-21	9.42027e-18	1.90501e-19	T22B7.3;T12A7.6;T28F4.5;Y44A6C.1;icl-1;acs-7;lgg-1;sqst-1;aqp-1;F11A5.9;pqm-1;asah-1;hil-1;acox-3;best-1;T20B3.1;lgg-2;mdl-1;dhrs-4;kin-19;ZK550.6;F21C10.10;F52E4.5;C35C5.9;dct-1;D2030.2;Y42G9A.3;pnp-1;W01F3.2;mtl-1	http://www.ncbi.nlm.nih.gov/pubmed/22348077	up
Mutants	UP by rhy-1 mutant (Albores)	96	583	1074	30409	3.40873e-36	1.0066e-32	2.0132e-34	http://www.biorxiv.org/content/early/2017/03/02/112920.1	WBGene00000678;WBGene00000683;WBGene00000687;WBGene00000898;WBGene00001345;WBGene00001410;WBGene00001516;WBGene00001651;WBGene00002202;WBGene00002207;WBGene00002252;WBGene00002979;WBGene00003071;WBGene00003150;WBGene00003151;WBGene00003378;WBGene00003497;WBGene00003589;WBGene00003613;WBGene00003879;WBGene00004037;WBGene00004133;WBGene00004228;WBGene00004350;WBGene00004858;WBGene00006359;WBGene000…	up		Development/Dauer/Aging	Up in dpy-27 early embryos	112	327	4119	30409	3.22555e-21	9.52504e-18	1.90501e-19	glna-2;ptr-15;T28F4.5;fos-1;F55H12.4;ZK1307.1;dpy-17;F36G3.2;F29B9.8;Y44A6D.3;F47E1.2;acs-7;nkcc-1;M79.2;acds-10;vps-52;pak-1;anc-1;anmt-3;sqst-1;aqp-1;rab-7;gid-7;K09E9.4;lipl-7;odr-3;pqm-1;ZK84.1;nac-3;gcy-18;tag-241;W02F12.2;ZK455.5;rsbp-1;unk-1;2L52.1;cpz-1;F11D5.1;asd-2;acox-3;F56C9.8;B0410.3;olrn-1;dhrs-4;R10H1.1;nep-22;Y57G11B.2;nas-39;gcy-22;slc-25A29;hlh-30;C50D2.7;F08B12.4;acs-5;ccch-1;…	https://pubmed.ncbi.nlm.nih.gov/27356611/	up
Chemicals/stress	UP by HF-HQ 2.0 3D	92	583	990	30409	5.90016e-36	1.74232e-32	3.41631e-34	http://www.ncbi.nlm.nih.gov/pubmed/22529848	WBGene00000013;WBGene00000273;WBGene00000277;WBGene00000558;WBGene00000991;WBGene00001008;WBGene00001157;WBGene00001172;WBGene00001189;WBGene00001208;WBGene00001345;WBGene00001852;WBGene00003613;WBGene00003618;WBGene00003778;WBGene00003968;WBGene00004083;WBGene00004096;WBGene00004131;WBGene00004196;WBGene00004858;WBGene00004900;WBGene00004924;WBGene00006575;WBGene00006649;WBGene00006984;WBGene000…	up		Mutants	Activated by glp-1 mutant (Germ cell absence)	60	327	1293	30409	3.64231e-21	1.07558e-17	2.10897e-19	T22B7.3;T27D12.1;glna-2;ora-1;fos-1;F55H12.4;irg-3;E01G4.3;col-109;F23F1.2;Y44A6D.3;fip-6;prdh-1;anmt-3;sma-4;aqp-1;ZC250.4;C05D12.2;pqm-1;ZK84.1;asah-1;vhp-1;unk-1;hil-1;acox-3;bcmo-2;B0410.3;mdl-1;dhs-9;ZK550.6;Y48A6B.9;F08B12.4;F21C10.10;C18E9.9;F52E4.5;egl-3;W04B5.3;F45D3.2;gly-8;cyp-13A11;zip-10;decr-1.1;zyx-1;coel-1;F28H7.8;zig-7;cab-1;C42D4.3;egl-21;ttr-36;W01F3.2;R01H10.4;mbl-1;clec-41;ac…	http://www.ncbi.nlm.nih.gov/pubmed/26196144	up
TF Targets	PHA-4 L1 Targets	172	583	3284	30409	1.94402e-35	5.74068e-32	1.10398e-33	http://www.ncbi.nlm.nih.gov/pubmed/21177963	WBGene00000063;WBGene00000065;WBGene00000140;WBGene00000169;WBGene00000419;WBGene00000534;WBGene00000803;WBGene00000894;WBGene00000973;WBGene00000983;WBGene00001208;WBGene00001394;WBGene00001410;WBGene00001439;WBGene00001516;WBGene00002035;WBGene00002043;WBGene00002202;WBGene00002207;WBGene00002252;WBGene00002979;WBGene00002980;WBGene00003150;WBGene00003196;WBGene00003378;WBGene00003511;WBGene000…	up		TF Targets	PHA-4 L1 Targets	98	327	3284	30409	5.13671e-21	1.51687e-17	2.91706e-19	F26F12.3;T12A7.6;imph-1;nhr-105;Y44A6C.1;E01G4.3;mml-1;F56C9.10;acs-7;R02F2.1;epg-9;M79.2;lgg-1;M01H9.3;F27D9.2;act-1;act-3;F28F5.6;prdh-1;F53E4.1;anc-1;suco-1;Y104H12D.2;anmt-3;sqst-1;sma-4;aqp-1;plin-1;ptc-1;C30G4.4;atgl-1;C25F6.6;prk-2;vhp-1;W02F12.2;eif-2gamma;rsbp-1;tcer-1;F11D5.1;ekl-1;best-1;sar-1;acs-19;CC8.2;F56C9.8;mfb-1;W01D2.3;dhs-9;dhrs-4;kin-19;R53.5;dab-1;hlh-30;Y38C1AA.1;snf-1;F20…	http://www.ncbi.nlm.nih.gov/pubmed/21177963	up
Other	aln-2 related genes	124	583	1835	30409	5.86288e-35	1.73131e-31	3.26662e-33	http://www.ncbi.nlm.nih.gov/pubmed/18042455	WBGene00000140;WBGene00000277;WBGene00000298;WBGene00000463;WBGene00000464;WBGene00000683;WBGene00000894;WBGene00001008;WBGene00001177;WBGene00001189;WBGene00001345;WBGene00001410;WBGene00001519;WBGene00001651;WBGene00001898;WBGene00002078;WBGene00002981;WBGene00003163;WBGene00003196;WBGene00003253;WBGene00003378;WBGene00003511;WBGene00003519;WBGene00003618;WBGene00003619;WBGene00003624;WBGene000…	up		Mutants	Down spr-5 mutant (sprf13)	61	327	1352	30409	6.28858e-21	1.85702e-17	3.50381e-19	F26F12.3;Y44A6C.1;icl-1;nhr-6;epg-9;M01H9.3;Y104H12D.2;sqst-1;aqp-1;K08H10.6;F11A5.9;F37A8.5;cnt-2;C05D12.2;pqm-1;asah-1;vhp-1;hil-1;best-1;bcmo-2;T20B3.1;lgg-2;atic-1;B0410.3;mfb-1;mdl-1;olrn-1;ins-17;Y57G11B.2;nas-39;slc-25A29;hlh-30;C50D2.7;ccch-1;dcar-1;memo-1;sta-2;egl-3;C35C5.9;ZK863.8;abts-4;dct-1;B0546.4;W04B5.3;Y95B8A.6;D2030.2;F45D3.2;F54D1.6;cyp-13A11;coel-1;cab-1;snt-4;egl-21;pnp-1;T2…	http://www.ncbi.nlm.nih.gov/pubmed/19379696	up
Development/Dauer/Aging	Up in XX males (tra-2(ar221) II; xol-1(y9) X.) at young adult	237	583	5706	30409	1.02027e-34	3.01287e-31	5.57939e-33	https://pubmed.ncbi.nlm.nih.gov/27356611/	WBGene00000013;WBGene00000063;WBGene00000065;WBGene00000086;WBGene00000140;WBGene00000273;WBGene00000277;WBGene00000298;WBGene00000463;WBGene00000484;WBGene00000738;WBGene00000906;WBGene00000958;WBGene00000967;WBGene00000991;WBGene00001008;WBGene00001157;WBGene00001172;WBGene00001177;WBGene00001189;WBGene00001208;WBGene00001394;WBGene00001516;WBGene00001519;WBGene00001534;WBGene00001633;WBGene000…	up		Chemicals/stress	UP by Beta-naphthoflavone 8	87	327	2663	30409	6.48953e-21	1.91636e-17	3.50495e-19	ZC123.1;ora-1;bcl-11;F26F12.3;imph-1;fos-1;smf-1;Y44A6C.1;icl-1;mml-1;ZK1307.1;F29B9.8;F56C9.10;acs-7;cpl-1;M79.2;act-1;vps-52;pak-1;sqst-1;sma-4;plin-1;K08H10.6;C30G4.4;cnt-2;npr-11;atgl-1;C25F6.6;xpo-1;prk-2;pqm-1;ZK84.1;vhp-1;drd-1;tag-241;unk-1;pigg-1;cpz-1;F11D5.1;asd-2;acox-3;best-1;bcmo-2;T20B3.1;atic-1;gpb-1;olrn-1;F20A1.4;dhs-6;kin-19;dab-1;ari-2;ZK550.6;F25B5.6;F53C11.4;prp-39;snf-1;gst…	http://www.ncbi.nlm.nih.gov/pubmed/11697852	up
Chemicals/stress	UP by mercury high 4H	80	583	778	30409	3.5321e-34	1.04303e-30	1.89642e-32	http://www.ncbi.nlm.nih.gov/geo/query/acc.cgi?acc=GSE42592	WBGene00000013;WBGene00000273;WBGene00000298;WBGene00000415;WBGene00000973;WBGene00001439;WBGene00001519;WBGene00001564;WBGene00002981;WBGene00003589;WBGene00003605;WBGene00003606;WBGene00003954;WBGene00004013;WBGene00004131;WBGene00004350;WBGene00004924;WBGene00006649;WBGene00006923;WBGene00007010;WBGene00007024;WBGene00007203;WBGene00007297;WBGene00007395;WBGene00007598;WBGene00007689;WBGene000…	up		TF Targets	Low-complexity elt-2 targets	83	327	2444	30409	6.52802e-21	1.92772e-17	3.50495e-19	bcl-11;Y53F4B.39;fos-1;irg-3;icl-1;E01G4.3;mml-1;nhr-6;fil-1;acs-7;R02F2.1;cpl-1;M79.2;M01H9.3;act-1;F28F5.6;anc-1;aqp-1;ZC250.4;ptc-1;F37A8.5;C30G4.4;atgl-1;C05D12.2;prk-2;pqm-1;asah-1;vhp-1;drd-1;cpt-1;ZK455.5;unk-1;F11D5.1;spsb-1;bcmo-2;T20B3.1;CC8.2;F56C9.8;atic-1;mfb-1;olrn-1;dhs-9;pck-2;nep-22;dab-1;Y38C1AA.1;gstk-1;F08B12.4;acs-5;ccch-1;C18E9.9;yap-1;taap-1;C17C3.1;cls-1;nhr-19;abts-4;hyl-…	http://www.ncbi.nlm.nih.gov/pubmed/27070429	up
DAF/Insulin/food	daf-16 targets	84	583	866	30409	4.44701e-34	1.3132e-30	2.34501e-32	http://www.ncbi.nlm.nih.gov/pubmed/20706209	WBGene00000140;WBGene00000534;WBGene00000894;WBGene00000970;WBGene00001008;WBGene00001177;WBGene00001208;WBGene00001410;WBGene00001439;WBGene00001679;WBGene00001837;WBGene00001852;WBGene00001909;WBGene00002163;WBGene00002976;WBGene00003150;WBGene00003163;WBGene00003165;WBGene00003196;WBGene00003589;WBGene00003618;WBGene00004131;WBGene00004208;WBGene00004739;WBGene00004892;WBGene00004900;WBGene000…	up		Mutants	UP glp-4 vs. wt Adult	79	327	2233	30409	6.93779e-21	2.04873e-17	3.65845e-19	T27D12.1;glna-2;fos-1;smf-1;E01G4.3;ZK1307.1;F29B9.8;F47E1.2;fil-1;M79.2;acds-10;act-3;prdh-1;anmt-3;sma-4;lipl-7;C30G4.4;C05D12.2;prk-2;vhp-1;W02F12.2;ZK455.5;unk-1;cpz-1;F11D5.1;asd-2;acox-3;bcmo-2;T20B3.1;atic-1;mdl-1;R10H1.1;pck-2;nep-22;Y48A6B.9;snf-1;gstk-1;F08B12.4;acs-5;sdha-1;Y43F8B.1;ech-8;C18E9.9;xbp-1;yap-1;cls-1;Y37A1A.3;F52E4.5;Y106G6D.6;sta-2;egl-3;C35C5.9;nhr-14;abts-4;F16F9.1;zip…	http://www.ncbi.nlm.nih.gov/pubmed/17096596	up
Mutants	UP by cco-1 RNAi (Merkwirth)	114	583	1599	30409	4.61995e-34	1.36427e-30	2.35219e-32	http://www.ncbi.nlm.nih.gov/pubmed/27133168	WBGene00000277;WBGene00000463;WBGene00000464;WBGene00000540;WBGene00000566;WBGene00000898;WBGene00000958;WBGene00001008;WBGene00001172;WBGene00001177;WBGene00001208;WBGene00001345;WBGene00001439;WBGene00001564;WBGene00001837;WBGene00002078;WBGene00002202;WBGene00002252;WBGene00002979;WBGene00002980;WBGene00002981;WBGene00003150;WBGene00003151;WBGene00003400;WBGene00003511;WBGene00003605;WBGene000…	up		Tissue	Positive Enriched Intestinal genes	82	327	2411	30409	1.11546e-20	3.29396e-17	5.77888e-19	Y87G2A.2;Y53F4B.39;T28F4.5;nhr-105;Y43C5A.7;mml-1;ZK1307.1;Y44A6D.3;acs-7;cpl-1;epg-9;nhr-20;M01H9.3;acds-10;F28F5.6;vps-52;W03F9.4;rdl-1;sma-4;rab-7;ZC250.4;C05D12.2;pqm-1;asah-1;vhp-1;gcy-18;M03A1.3;2L52.1;tlp-1;cpz-1;T20B3.1;CC8.2;F56C9.8;atic-1;B0410.3;mdl-1;dhrs-4;R10H1.1;nep-22;Y57G11B.2;ZK550.6;Y48A6B.9;C50D2.7;ech-8;C18E9.9;xbp-1;taap-1;nhr-19;acdh-12;C35C5.9;nhr-14;csb-1;abts-4;affl-2;hy…	http://www.ncbi.nlm.nih.gov/pubmed/22467213	up
Mutants	Up in cco-1 (RNA-i)	114	583	1599	30409	4.61995e-34	1.36427e-30	2.35219e-32	https://pubmed.ncbi.nlm.nih.gov/27133168/	WBGene00000277;WBGene00000463;WBGene00000464;WBGene00000540;WBGene00000566;WBGene00000898;WBGene00000958;WBGene00001008;WBGene00001172;WBGene00001177;WBGene00001208;WBGene00001345;WBGene00001439;WBGene00001564;WBGene00001837;WBGene00002078;WBGene00002202;WBGene00002252;WBGene00002979;WBGene00002980;WBGene00002981;WBGene00003150;WBGene00003151;WBGene00003400;WBGene00003511;WBGene00003605;WBGene000…	up		Mutants	UP unc-32(e189);dcr-1(ok247) vs. unc-32(e189)	55	327	1114	30409	1.46083e-20	4.31384e-17	7.43766e-19	T22B7.3;T27D12.1;F44E5.4;F44E5.5;ora-1;T28F4.5;fos-1;F55H12.4;smf-1;icl-1;E01G4.3;dpy-17;pak-1;sqst-1;sma-4;prk-2;vhp-1;M03A1.3;ZK455.5;unk-1;F11D5.1;acox-3;mfb-1;mdl-1;olrn-1;ins-17;Y57G11B.2;hlh-30;ZK550.6;snf-1;F20D1.3;F08B12.4;dcar-1;F21C10.10;C18E9.9;cest-24;F52E4.5;Y106G6D.6;abts-4;Y95B8A.6;F54D1.6;zip-10;his-35;cab-1;T24B8.4;vpat-1;pnp-1;M05D6.5;W01F3.2;C39E9.8;clec-41;ceh-43;mtl-1;let-522…	http://www.ncbi.nlm.nih.gov/pubmed/17526642	up
DAF/Insulin/food	Genes downregulated by SEK-1	184	583	3789	30409	6.16612e-34	1.82086e-30	3.0862e-32	https://pubmed.ncbi.nlm.nih.gov/30905669/	WBGene00000086;WBGene00000140;WBGene00000169;WBGene00000244;WBGene00000463;WBGene00000484;WBGene00000678;WBGene00000683;WBGene00000687;WBGene00000738;WBGene00000906;WBGene00000958;WBGene00001008;WBGene00001177;WBGene00001208;WBGene00001345;WBGene00001410;WBGene00001470;WBGene00001516;WBGene00001519;WBGene00001534;WBGene00001547;WBGene00001898;WBGene00001909;WBGene00001951;WBGene00002015;WBGene000…	up		Chemicals/stress	UP by mercury high 4H	46	327	778	30409	3.73685e-20	1.10349e-16	1.85196e-18	F44E5.4;F44E5.5;F26F12.3;F55H12.4;irg-3;icl-1;F56C9.10;nhr-6;R02F2.1;epg-9;nkcc-1;M01H9.3;suco-1;Y71F9B.13;sqst-1;plin-1;lipl-7;vhp-1;ZK455.5;best-1;lgg-2;mfb-1;dhs-9;slc-25A29;hlh-30;F53C11.4;prp-39;alx-1;dcar-1;F21C10.10;C18E9.9;memo-1;dct-1;B0546.4;D2030.2;zip-10;coel-1;C42D4.3;rei-2;Y42G9A.3;snt-4;R107.2;pnp-1;W01F3.2;C39E9.8;ttr-5	http://www.ncbi.nlm.nih.gov/geo/query/acc.cgi?acc=GSE42592	up
Chemicals/stress	UP dpy-10 mutant	125	583	1930	30409	1.86199e-33	5.49845e-30	9.16408e-32	http://www.ncbi.nlm.nih.gov/pubmed/20126308	WBGene00000139;WBGene00000140;WBGene00000169;WBGene00000558;WBGene00000678;WBGene00000683;WBGene00000788;WBGene00000967;WBGene00000991;WBGene00001157;WBGene00001172;WBGene00001189;WBGene00001345;WBGene00001564;WBGene00001633;WBGene00003071;WBGene00003497;WBGene00003618;WBGene00003625;WBGene00003778;WBGene00003879;WBGene00004037;WBGene00004122;WBGene00004131;WBGene00004133;WBGene00004196;WBGene000…	up		Mutants	UP by P-granule RNAi (Knutson)	78	327	2244	30409	3.76287e-20	1.11117e-16	1.85196e-18	ZC123.1;F26F12.3;T28F4.5;F55H12.4;icl-1;mml-1;ZK1307.1;cpl-1;vps-52;prdh-1;pak-1;anc-1;W03F9.4;anmt-3;sqst-1;gid-7;ZC250.4;F11A5.9;asah-1;nac-3;vhp-1;rsbp-1;unk-1;tlp-1;hil-1;cpz-1;asd-2;acox-3;Y41D4A.7;bcmo-2;atic-1;mfb-1;mdl-1;W01D2.3;dhs-9;pck-2;nep-22;hlh-30;ZK550.6;F20D1.3;gstk-1;F08B12.4;acs-5;ccch-1;Y43F8B.1;F21C10.10;memo-1;C17C3.1;F52E4.5;nhr-19;egl-3;fat-2;csb-1;abts-4;F08G2.8;gly-8;F54…	https://www.ncbi.nlm.nih.gov/pubmed/28258184	up
Tissue	Positive Enriched Intestinal genes	141	583	2411	30409	2.54586e-33	7.51792e-30	1.23245e-31	http://www.ncbi.nlm.nih.gov/pubmed/22467213	WBGene00000013;WBGene00000086;WBGene00000139;WBGene00000776;WBGene00000788;WBGene00000803;WBGene00000967;WBGene00000983;WBGene00000991;WBGene00001157;WBGene00001177;WBGene00001208;WBGene00001516;WBGene00001543;WBGene00001651;WBGene00001837;WBGene00002043;WBGene00002163;WBGene00002207;WBGene00002979;WBGene00003040;WBGene00003163;WBGene00003378;WBGene00003400;WBGene00003511;WBGene00003613;WBGene000…	up		Chemicals/stress	UP by mercury mid 4H	40	327	568	30409	3.95445e-20	1.16775e-16	1.91434e-18	F44E5.4;F44E5.5;F26F12.3;icl-1;E01G4.3;mml-1;F56C9.10;R02F2.1;epg-9;nkcc-1;M01H9.3;suco-1;Y71F9B.13;sqst-1;xpo-1;pqm-1;vhp-1;unk-1;hil-1;lgg-2;B0410.3;mfb-1;dhs-9;F53C11.4;F08B12.4;frpr-7;F21C10.10;memo-1;trxr-1;dct-1;B0546.4;R166.3;F08G2.8;D2030.2;zip-10;C42D4.3;snt-4;pnp-1;C39E9.8;ttr-5	http://www.ncbi.nlm.nih.gov/geo/query/acc.cgi?acc=GSE42592	up
TF Targets	eor-1 L3 targets	147	583	2600	30409	2.88266e-33	8.5125e-30	1.37298e-31	http://www.ncbi.nlm.nih.gov/pubmed/21177963	WBGene00000063;WBGene00000065;WBGene00000140;WBGene00000277;WBGene00000419;WBGene00000534;WBGene00000788;WBGene00000803;WBGene00000894;WBGene00000958;WBGene00000973;WBGene00001172;WBGene00001189;WBGene00001394;WBGene00001410;WBGene00001439;WBGene00001564;WBGene00001898;WBGene00001909;WBGene00002015;WBGene00002017;WBGene00002043;WBGene00002202;WBGene00002207;WBGene00002980;WBGene00003150;WBGene000…	up		Mutants	UP by hcf-1 mutant	38	327	510	30409	6.12769e-20	1.80951e-16	2.91856e-18	cpg-3;smf-1;icl-1;ZK1307.1;acs-7;lgg-1;M01H9.3;F27D9.2;anmt-3;sqst-1;plin-1;C30G4.4;hil-1;best-1;bcmo-2;T20B3.1;dhs-9;dhrs-4;R53.5;ZK550.6;Y48A6B.9;gstk-1;F21C10.10;ech-8;memo-1;xbp-1;F52E4.5;nhr-19;ZK863.8;dct-1;Y95B8A.6;D2030.2;pnp-1;R01H10.4;C39E9.8;mtl-1;nhr-64;ttr-5	http://www.ncbi.nlm.nih.gov/pubmed/21909281	up
Development/Dauer/Aging	Down SLR-2-responsive	102	583	1330	30409	6.71569e-33	1.98314e-29	3.14785e-31	http://www.ncbi.nlm.nih.gov/pubmed/18437219	WBGene00000065;WBGene00000140;WBGene00000415;WBGene00000464;WBGene00000894;WBGene00000898;WBGene00001080;WBGene00001177;WBGene00001208;WBGene00001410;WBGene00001516;WBGene00001679;WBGene00002043;WBGene00002078;WBGene00002202;WBGene00003071;WBGene00003150;WBGene00003196;WBGene00003497;WBGene00003519;WBGene00003965;WBGene00003968;WBGene00004013;WBGene00004131;WBGene00004183;WBGene00004208;WBGene000…	up		DAF/Insulin/food	daf-16 targets	48	327	866	30409	6.66543e-20	1.9683e-16	3.12429e-18	F26F12.3;T28F4.5;imph-1;Y44A6C.1;E01G4.3;F56C9.10;M01H9.3;anc-1;plin-1;ptc-1;F37A8.5;atgl-1;vhp-1;unk-1;daf-18;hil-1;gpb-1;mdl-1;F20A1.4;dhs-6;pck-2;dab-1;hlh-30;F53C11.4;snf-1;ccch-1;F21C10.10;F38B7.3;ipla-6;taap-1;C17C3.1;ubxn-3;nhr-19;sap-140;sta-2;abts-4;dct-1;F45D3.2;mbk-2;zyx-1;his-35;T24B8.4;epc-1;M05D6.5;zfp-1;R31.2;unc-49;F46H5.3	http://www.ncbi.nlm.nih.gov/pubmed/20706209	up
Mutants	UP by glp-1 mutant (Boyd)	113	583	1628	30409	1.06354e-32	3.14064e-29	4.90725e-31	http://www.ncbi.nlm.nih.gov/pubmed/19879883	WBGene00000013;WBGene00000139;WBGene00000273;WBGene00000298;WBGene00000534;WBGene00000967;WBGene00000973;WBGene00000983;WBGene00000991;WBGene00001157;WBGene00001208;WBGene00001633;WBGene00001651;WBGene00001909;WBGene00002220;WBGene00002979;WBGene00003151;WBGene00003511;WBGene00003589;WBGene00003778;WBGene00004037;WBGene00004131;WBGene00004182;WBGene00004228;WBGene00004234;WBGene00004858;WBGene000…	up		Tissue	1.5X enriched PVD OLL cell-specific	76	327	2167	30409	8.0136e-20	2.36642e-16	3.69752e-18	ZC123.1;hsp-16.1;F44E5.4;F44E5.5;F26F12.3;nhr-105;ifg-1;mml-1;set-26;nhr-6;R02F2.1;cpl-1;nkcc-1;M01H9.3;vps-52;pak-1;sqst-1;sma-4;rab-7;ptc-1;F37A8.5;cnt-2;atgl-1;xpo-1;pqm-1;vhp-1;ell-1;tag-241;rsbp-1;unk-1;2L52.1;tlp-1;lgg-2;atic-1;mfb-1;gpb-1;mdl-1;olrn-1;hlh-30;ari-2;F25B5.6;snf-1;F20D1.3;alx-1;xbp-1;yap-1;C17C3.1;ceh-48;ubxn-3;egl-3;cmd-1;abts-4;dct-1;unc-16;W04B5.3;vti-1;rhgf-2;F45D3.2;mbk-…	http://www.ncbi.nlm.nih.gov/pubmed/20537990	up
Tissue	Up in pgl-1 Day 1 Adult	128	583	2062	30409	1.68326e-32	4.97066e-29	7.64717e-31	https://pubmed.ncbi.nlm.nih.gov/28258184/	WBGene00000086;WBGene00000140;WBGene00000273;WBGene00000803;WBGene00000906;WBGene00000958;WBGene00000967;WBGene00001172;WBGene00001177;WBGene00001208;WBGene00001345;WBGene00001410;WBGene00001519;WBGene00001564;WBGene00001852;WBGene00002163;WBGene00002220;WBGene00002252;WBGene00003071;WBGene00003163;WBGene00003497;WBGene00003511;WBGene00003519;WBGene00003589;WBGene00003606;WBGene00003625;WBGene000…	up		DAF/Insulin/food	Fasting-Induced	65	327	1634	30409	1.56132e-19	4.61058e-16	7.0932e-18	T22B7.3;Y87G2A.2;hsp-16.1;hsp-16.11;F44E5.4;F44E5.5;F26F12.3;T28F4.5;smf-1;Y44A6C.1;icl-1;ZK1307.1;dpy-17;nhr-6;acs-7;epg-9;M01H9.3;acds-10;F27D9.2;pak-1;anc-1;sqst-1;aqp-1;unk-1;tlp-1;hil-1;F11D5.1;acox-3;best-1;T20B3.1;dhs-9;dhrs-4;R10H1.1;kin-19;pck-2;ins-17;ZK550.6;Y48A6B.9;F20D1.3;F08B12.4;F21C10.10;ech-8;C18E9.9;memo-1;F38B7.3;F52E4.5;nhr-19;C35C5.9;csb-1;dct-1;txdc-12.1;F54D1.6;coel-1;Y42G…	http://www.ncbi.nlm.nih.gov/pubmed/23352664	up
Mutants	UP by mex-5 RNAi	84	583	919	30409	3.21184e-32	9.48456e-29	1.43705e-30	http://www.ncbi.nlm.nih.gov/geo/query/acc.cgi?acc=GSE57993	WBGene00000140;WBGene00000277;WBGene00000558;WBGene00000738;WBGene00001547;WBGene00001564;WBGene00002015;WBGene00002017;WBGene00003071;WBGene00003163;WBGene00003497;WBGene00003511;WBGene00003613;WBGene00003625;WBGene00003778;WBGene00004196;WBGene00006787;WBGene00006814;WBGene00006820;WBGene00006923;WBGene00006984;WBGene00007228;WBGene00007260;WBGene00007395;WBGene00007689;WBGene00007817;WBGene000…	up		Mutants	UP by sir-2.1(O/E)	38	327	526	30409	1.72224e-19	5.08578e-16	7.70573e-18	cpg-3;smf-1;icl-1;ZK1307.1;acs-7;lgg-1;M01H9.3;F27D9.2;anmt-3;sqst-1;plin-1;C30G4.4;asah-1;hil-1;best-1;bcmo-2;T20B3.1;atic-1;dhs-9;dhrs-4;R53.5;ZK550.6;Y48A6B.9;gstk-1;F21C10.10;ech-8;memo-1;xbp-1;nhr-19;ZK863.8;dct-1;Y95B8A.6;D2030.2;pnp-1;R01H10.4;C39E9.8;mtl-1;ttr-5	http://www.ncbi.nlm.nih.gov/pubmed/21909281	up
DAF/Insulin/food	down by daf-16 mutant, Polysomal seq	66	583	553	30409	6.82956e-32	2.01677e-28	3.0101e-30	http://www.ncbi.nlm.nih.gov/pubmed/25600869	WBGene00000558;WBGene00000683;WBGene00000973;WBGene00001172;WBGene00001189;WBGene00001439;WBGene00001564;WBGene00001633;WBGene00001852;WBGene00002163;WBGene00003071;WBGene00003511;WBGene00003778;WBGene00003965;WBGene00004133;WBGene00006306;WBGene00006367;WBGene00006649;WBGene00006705;WBGene00006923;WBGene00007340;WBGene00007384;WBGene00007877;WBGene00008439;WBGene00008446;WBGene00008510;WBGene000…	up		Mutants	down by sig-7 RNAi	60	327	1417	30409	2.96091e-19	8.74357e-16	1.30501e-17	T22B7.3;T27D12.1;ZC123.1;ptr-15;F26F12.3;dpy-21;ifg-1;mml-1;ZK1307.1;dpy-17;acs-7;cpl-1;M79.2;acds-10;anc-1;W03F9.4;sqst-1;gid-7;lipl-7;cnt-2;vhp-1;tag-241;rsbp-1;2L52.1;F11D5.1;acox-3;T20B3.1;lgg-2;F56C9.8;mdl-1;olrn-1;dhs-9;dhrs-4;nas-39;ZK550.6;F20D1.3;F21C10.10;ech-8;yap-1;cest-24;ceh-48;nhr-14;abts-4;unc-16;F41F3.3;F54D1.6;unc-94;zyx-1;nhr-173;pnp-1;ttr-36;F19C6.5;acox-1.1;ttr-35;zfp-1;acox-…	https://www.ncbi.nlm.nih.gov/pubmed/27541139	up
Mutants	UP by P-granule RNAi (Knutson)	133	583	2244	30409	7.64009e-32	2.25612e-28	3.31782e-30	https://www.ncbi.nlm.nih.gov/pubmed/28258184	WBGene00000140;WBGene00000273;WBGene00000277;WBGene00000776;WBGene00000788;WBGene00000803;WBGene00000967;WBGene00000973;WBGene00000991;WBGene00001008;WBGene00001172;WBGene00001177;WBGene00001189;WBGene00001208;WBGene00001394;WBGene00001410;WBGene00001564;WBGene00001633;WBGene00001651;WBGene00001852;WBGene00003071;WBGene00003163;WBGene00003378;WBGene00003400;WBGene00003497;WBGene00003511;WBGene000…	up		Development/Dauer/Aging	Up in XO hermaphrodites (her-1(e1520) sdc-3(y126) V; xol-1(y9) X) at young adult	80	327	2450	30409	4.36167e-19	1.288e-15	1.89412e-17	T22B7.3;T27D12.1;T12A7.6;T28F4.5;fos-1;nhr-105;E01G4.3;ifg-1;mml-1;F36G3.2;Y44A6D.3;R02F2.1;epg-9;lgg-1;M01H9.3;act-3;F28F5.6;vps-52;prdh-1;pak-1;anc-1;Y71F9B.13;anmt-3;rab-7;K09E9.4;F37A8.5;C30G4.4;pqm-1;nac-3;unk-1;hil-1;F11D5.1;spsb-1;CC8.2;B0410.3;gpb-1;kin-19;pck-2;hlh-30;F20D1.3;acs-5;ccch-1;sdha-1;Y43F8B.1;yap-1;taap-1;T19C3.3;ubxn-3;C35C5.9;nhr-14;cmd-1;csb-1;dct-1;affl-2;F16F9.1;zyx-1;hi…	https://pubmed.ncbi.nlm.nih.gov/27356611/	up
Chemicals/stress	UP by mercury high 8H	90	583	1073	30409	9.20042e-32	2.71688e-28	3.93751e-30	http://www.ncbi.nlm.nih.gov/geo/query/acc.cgi?acc=GSE42592	WBGene00000013;WBGene00000558;WBGene00000788;WBGene00000894;WBGene00000898;WBGene00000973;WBGene00001345;WBGene00001439;WBGene00001564;WBGene00001852;WBGene00002015;WBGene00002017;WBGene00002981;WBGene00003040;WBGene00003605;WBGene00003778;WBGene00003954;WBGene00004096;WBGene00004122;WBGene00004131;WBGene00004858;WBGene00004924;WBGene00005010;WBGene00006814;WBGene00006923;WBGene00006959;WBGene000…	up		Chemicals/stress	UP by mercury high 8H	52	327	1073	30409	4.4681e-19	1.31943e-15	1.91222e-17	hsp-16.1;hsp-16.11;F44E5.4;F44E5.5;F26F12.3;T28F4.5;fos-1;Y44A6C.1;icl-1;nhr-6;fil-1;R02F2.1;M79.2;M01H9.3;suco-1;Y71F9B.13;Y104H12D.2;sqst-1;sma-4;pqm-1;vhp-1;tag-241;hil-1;cpz-1;best-1;lgg-2;dhs-9;R53.5;dab-1;F20D1.3;F08B12.4;alx-1;F21C10.10;C18E9.9;F38B7.3;xbp-1;ubxn-3;B0546.4;D2030.2;zip-10;C42D4.3;Y42G9A.3;snt-4;R107.2;pnp-1;T23G7.3;W01F3.2;F10G8.9;C39E9.8;lmtr-2;ttr-5;gale-1	http://www.ncbi.nlm.nih.gov/geo/query/acc.cgi?acc=GSE42592	up
Chemicals/stress	UP by high dichlorvos	86	583	992	30409	2.44209e-31	7.21149e-28	1.03021e-29	http://www.ncbi.nlm.nih.gov/pubmed/19402892	WBGene00000013;WBGene00000169;WBGene00000273;WBGene00000415;WBGene00000419;WBGene00000558;WBGene00000776;WBGene00001008;WBGene00001345;WBGene00001439;WBGene00001564;WBGene00002163;WBGene00002981;WBGene00003151;WBGene00003529;WBGene00003589;WBGene00003606;WBGene00003911;WBGene00003968;WBGene00004208;WBGene00004879;WBGene00004892;WBGene00004924;WBGene00006575;WBGene00006649;WBGene00006923;WBGene000…	up		Mutants	Down spr-5 mutant (sprf1)	58	327	1362	30409	1.04049e-18	3.07256e-15	4.38937e-17	T27D12.1;F26F12.3;T12A7.6;T28F4.5;Y44A6C.1;icl-1;nhr-6;Y44A6D.3;R02F2.1;M01H9.3;sqst-1;aqp-1;F11A5.9;F37A8.5;cnt-2;C05D12.2;prk-2;pqm-1;asah-1;vhp-1;unk-1;hil-1;F46C5.10;best-1;Y41D4A.7;bcmo-2;lgg-2;B0410.3;mfb-1;mdl-1;R10H1.1;ins-17;Y57G11B.2;hlh-30;C50D2.7;F08B12.4;ccch-1;dcar-1;egl-3;C35C5.9;ZK863.8;dct-1;B0546.4;F45D3.2;cyp-13A11;zip-10;coel-1;cab-1;snt-4;egl-21;vpat-1;pnp-1;T23G7.3;W01F3.2;m…	http://www.ncbi.nlm.nih.gov/pubmed/19379696	up
Microbes	Up Myzocytiopsis humicola in JU2519 24h after exposure	138	583	2429	30409	2.99455e-31	8.8429e-28	1.24548e-29	https://www.sciencedirect.com/science/article/pii/S0960982218300319#app2	WBGene00000086;WBGene00000140;WBGene00000463;WBGene00000484;WBGene00000678;WBGene00000683;WBGene00000687;WBGene00000738;WBGene00000898;WBGene00000958;WBGene00001172;WBGene00001189;WBGene00001208;WBGene00001410;WBGene00001439;WBGene00001516;WBGene00001519;WBGene00001543;WBGene00001679;WBGene00001837;WBGene00001898;WBGene00002207;WBGene00002252;WBGene00002976;WBGene00003150;WBGene00003163;WBGene000…	up		Mutants	Up in hlh-29	28	327	264	30409	1.37744e-18	4.06757e-15	5.72897e-17	F44E5.4;F44E5.4;F44E5.5;F44E5.5;T28F4.5;F55H12.4;icl-1;icl-1;lgg-1;act-1;act-3;anc-1;anc-1;sqst-1;aqp-1;pqm-1;acs-19;pck-2;hlh-30;F08B12.4;dcar-1;F21C10.10;xbp-1;fat-2;egl-21;mtl-1;ttr-5;W07G4.5	https://pubmed.ncbi.nlm.nih.gov/23533643/	up
TF Targets	enriched by ain-2 IP	121	583	1928	30409	4.90391e-31	1.44813e-27	2.01129e-29	http://www.ncbi.nlm.nih.gov/pubmed/19675127	WBGene00000169;WBGene00000277;WBGene00000415;WBGene00000419;WBGene00000558;WBGene00000566;WBGene00000894;WBGene00001177;WBGene00001189;WBGene00001345;WBGene00001519;WBGene00001651;WBGene00001679;WBGene00001898;WBGene00002078;WBGene00002981;WBGene00003071;WBGene00003150;WBGene00003163;WBGene00003196;WBGene00003253;WBGene00003378;WBGene00003511;WBGene00003605;WBGene00003618;WBGene00003619;WBGene000…	up		TF Targets	MAB-5 L3 Targets	63	327	1610	30409	1.46159e-18	4.31607e-15	5.99454e-17	F26F12.3;imph-1;Y44A6C.1;F56C9.10;lgg-1;act-1;act-3;prdh-1;anc-1;suco-1;K09E9.4;ptc-1;F37A8.5;C25F6.6;nac-3;vhp-1;cpt-1;eif-2gamma;rsbp-1;unk-1;2L52.1;tlp-1;cpz-1;lron-10;Y41D4A.7;CC8.2;atic-1;W01D2.3;kin-19;pck-2;hlh-30;F20D1.3;ccch-1;F21C10.10;npp-14;ipla-6;ubxn-3;Y106G6D.6;egl-3;nhr-14;cmd-1;csb-1;dct-1;Y95B8A.6;F45D3.2;mbk-2;zyx-1;cab-1;snt-4;egl-21;epc-1;R107.2;abts-1;ubc-3;mec-3;zfp-1;mbl-1…	http://www.ncbi.nlm.nih.gov/pubmed/21177963	up
DAF/Insulin/food	down by daf-2 mutant, Polysomal seq	66	583	572	30409	5.06889e-31	1.49684e-27	2.05047e-29	http://www.ncbi.nlm.nih.gov/pubmed/25600869	WBGene00000558;WBGene00000683;WBGene00000973;WBGene00001172;WBGene00001189;WBGene00001439;WBGene00001564;WBGene00001633;WBGene00001852;WBGene00002163;WBGene00003071;WBGene00003511;WBGene00003778;WBGene00003965;WBGene00004133;WBGene00006306;WBGene00006367;WBGene00006649;WBGene00006705;WBGene00006923;WBGene00007340;WBGene00007384;WBGene00007877;WBGene00008439;WBGene00008446;WBGene00008510;WBGene000…	up		Other	aln-2 related genes	67	327	1835	30409	3.04407e-18	8.98914e-15	1.23139e-16	T27D12.1;Y87G2A.2;ptr-15;bcl-11;F26F12.3;rga-6;fos-1;E01G4.3;col-109;mml-1;F29B9.8;mig-22;nhr-20;prdh-1;anc-1;ptc-1;F11A5.9;F37A8.5;C30G4.4;npr-11;xpo-1;prk-2;pqm-1;nac-3;vhp-1;W02F12.2;unk-1;tlp-1;F11D5.1;F46C5.10;lgg-2;F56C9.8;B0410.3;mfb-1;mdl-1;olrn-1;glb-20;slc-25A29;dab-1;F07H5.7;snf-1;ccch-1;cest-24;ceh-48;cls-1;F52E4.5;nhr-19;trxr-1;ZK863.8;affl-2;Y95B8A.6;R166.3;F45D3.2;zyx-1;cab-1;rei-2…	http://www.ncbi.nlm.nih.gov/pubmed/18042455	up
Mutants	UP by jmjd-1.2 expressed	132	583	2261	30409	6.19429e-31	1.82917e-27	2.4389e-29	http://www.ncbi.nlm.nih.gov/pubmed/27133168	WBGene00000277;WBGene00000415;WBGene00000464;WBGene00000558;WBGene00000566;WBGene00000898;WBGene00001080;WBGene00001208;WBGene00001439;WBGene00001470;WBGene00001534;WBGene00001543;WBGene00001564;WBGene00001651;WBGene00001837;WBGene00002017;WBGene00002252;WBGene00003151;WBGene00003165;WBGene00003378;WBGene00003400;WBGene00003497;WBGene00003604;WBGene00003695;WBGene00003885;WBGene00003911;WBGene000…	up		DAF/Insulin/food	UP by daf-2 mutant (Sonoda)	52	327	1126	30409	3.39316e-18	1.002e-14	1.35406e-16	T22B7.3;F26F12.3;T28F4.5;F55H12.4;icl-1;F23F1.2;F47E1.2;acs-7;ZK353.2;fip-6;M01H9.3;sqst-1;C05D12.2;tsp-6;asah-1;vhp-1;ZK455.5;unk-1;tlp-1;hil-1;acox-3;bcmo-2;T20B3.1;mfb-1;olrn-1;dhs-9;ins-17;R53.5;slc-25A29;ZK550.6;F21C10.10;ech-8;yap-1;F52E4.5;C35C5.9;ZK863.8;Y95B8A.6;F45D3.2;cyp-13A11;coel-1;vpat-1;F19C6.5;gmeb-2;mec-3;acox-1.6;ceh-43;ptr-14;mtl-1;nhr-64;C24A3.4;ZK1073.1;ttr-5	https://www.ncbi.nlm.nih.gov/pubmed/27320929	up
Mutants	Up by jmjd-1.2 overexpression	132	583	2261	30409	6.19429e-31	1.82917e-27	2.4389e-29	https://pubmed.ncbi.nlm.nih.gov/27133168/	WBGene00000277;WBGene00000415;WBGene00000464;WBGene00000558;WBGene00000566;WBGene00000898;WBGene00001080;WBGene00001208;WBGene00001439;WBGene00001470;WBGene00001534;WBGene00001543;WBGene00001564;WBGene00001651;WBGene00001837;WBGene00002017;WBGene00002252;WBGene00003151;WBGene00003165;WBGene00003378;WBGene00003400;WBGene00003497;WBGene00003604;WBGene00003695;WBGene00003885;WBGene00003911;WBGene000…	up		Other	Cluster 7, decreasing expression postembryonic	90	327	3140	30409	5.30431e-18	1.56636e-14	2.08848e-16	T27D12.1;glna-2;ZC123.1;ora-1;T12A7.6;fos-1;nhr-105;Y43C5A.7;irg-3;icl-1;dpy-21;col-109;mml-1;set-26;mig-22;F56C9.10;Y44A6D.3;F47E1.2;nhr-20;lgg-1;F27D9.2;anc-1;suco-1;anmt-3;sma-4;aqp-1;rab-7;plin-1;gid-7;ptc-1;xpo-1;pqm-1;nac-3;tag-241;cpt-1;ZK455.5;rsbp-1;unk-1;2L52.1;tcer-1;T20B3.1;CC8.2;F56C9.8;gpb-1;dhs-9;glb-20;nas-39;gcy-22;hlh-30;F53C11.4;snf-1;C50D2.7;F08B12.4;alx-1;C18E9.9;memo-1;xbp-1…	http://www.ncbi.nlm.nih.gov/pubmed/24036951	up
Mutants	down by sig-7 RNAi	102	583	1417	30409	1.22642e-30	3.62161e-27	4.76528e-29	https://www.ncbi.nlm.nih.gov/pubmed/27541139	WBGene00000139;WBGene00000140;WBGene00000566;WBGene00000776;WBGene00000958;WBGene00000973;WBGene00000991;WBGene00001080;WBGene00001157;WBGene00001208;WBGene00001439;WBGene00002981;WBGene00003071;WBGene00003151;WBGene00003163;WBGene00003378;WBGene00003497;WBGene00003511;WBGene00003604;WBGene00003613;WBGene00003625;WBGene00003778;WBGene00003885;WBGene00004013;WBGene00004031;WBGene00004037;WBGene000…	up		TF Targets	egl-27 L1 targets	32	327	400	30409	1.12564e-17	3.32402e-14	4.37371e-16	imph-1;nhr-105;E01G4.3;F56C9.10;R02F2.1;lgg-1;sqst-1;atgl-1;vhp-1;ell-1;tlp-1;sar-1;B0410.3;mfb-1;W01D2.3;pck-2;hlh-30;ccch-1;F38B7.3;xbp-1;ipla-6;C17C3.1;egl-3;nhr-14;B0546.4;affl-2;W04B5.3;cab-1;epc-1;zfp-1;snt-2;unc-115	http://www.ncbi.nlm.nih.gov/pubmed/21177963	up
Development/Dauer/Aging	expression oscillatory during larval development	144	583	2656	30409	1.37589e-30	4.06299e-27	5.27661e-29	http://www.ncbi.nlm.nih.gov/pubmed/24440504	WBGene00000013;WBGene00000415;WBGene00000678;WBGene00000683;WBGene00000687;WBGene00000776;WBGene00000788;WBGene00000894;WBGene00000983;WBGene00001410;WBGene00001547;WBGene00001633;WBGene00001852;WBGene00001898;WBGene00002043;WBGene00002252;WBGene00002980;WBGene00003071;WBGene00003497;WBGene00003604;WBGene00003605;WBGene00003606;WBGene00003778;WBGene00003879;WBGene00003968;WBGene00004083;WBGene000…	up		Tissue	Neuron expression Key 0h	43	327	784	30409	1.18227e-17	3.49125e-14	4.53409e-16	gpx-1;hsp-16.1;ifg-1;F56C9.10;R02F2.1;lgg-1;act-3;vps-52;pak-1;F53E4.1;anc-1;suco-1;sqst-1;atgl-1;eif-2gamma;acs-19;mfb-1;gpb-1;mdl-1;dhs-9;kin-19;nas-39;hlh-30;F25B5.6;sdha-1;ipla-6;Y32H12A.8;fat-2;csb-1;unc-16;zipt-16;rhgf-2;mbk-2;zyx-1;abts-1;ubc-3;zfp-1;lmtr-2;unc-115;nhr-64;unc-49;rpl-7A;gale-1	http://www.ncbi.nlm.nih.gov/pubmed/17848203	up
Chemicals/stress	down by arsenic, high dose	71	583	684	30409	1.62321e-30	4.79335e-27	6.14532e-29	http://www.ncbi.nlm.nih.gov/pubmed/23894281	WBGene00000558;WBGene00001439;WBGene00002980;WBGene00002981;WBGene00003589;WBGene00003605;WBGene00003695;WBGene00004013;WBGene00004083;WBGene00004096;WBGene00004131;WBGene00004350;WBGene00004900;WBGene00006415;WBGene00006702;WBGene00006923;WBGene00007024;WBGene00007030;WBGene00007153;WBGene00007297;WBGene00007689;WBGene00008439;WBGene00009241;WBGene00009503;WBGene00009534;WBGene00009691;WBGene000…	up		Microbes	UP on B. thuringiensis DB27	27	327	268	30409	2.25721e-17	6.66553e-14	8.54555e-16	T22B7.3;F26F12.3;T28F4.5;icl-1;R02F2.1;lgg-1;M01H9.3;W03F9.4;F11A5.9;hil-1;acox-3;best-1;T20B3.1;lgg-2;mdl-1;dhrs-4;R10H1.1;ZK550.6;F08B12.4;F21C10.10;memo-1;C35C5.9;coel-1;Y42G9A.3;pnp-1;acox-1.6;acdh-10	http://www.ncbi.nlm.nih.gov/pubmed/23028509	up
Mutants	Up in xrn-2 mutants downstream	147	583	2780	30409	3.92236e-30	1.15827e-26	1.46617e-28	https://pubmed.ncbi.nlm.nih.gov/29021241/	WBGene00000013;WBGene00000063;WBGene00000139;WBGene00000273;WBGene00000298;WBGene00000415;WBGene00000534;WBGene00000558;WBGene00000566;WBGene00000678;WBGene00000776;WBGene00000894;WBGene00000967;WBGene00000970;WBGene00000973;WBGene00001008;WBGene00001394;WBGene00001439;WBGene00001516;WBGene00001633;WBGene00001651;WBGene00002078;WBGene00002202;WBGene00002980;WBGene00002981;WBGene00003040;WBGene000…	up		Chemicals/stress	down by arsenic, high dose	40	327	684	30409	2.34373e-17	6.92104e-14	8.76081e-16	F44E5.4;F44E5.5;F26F12.3;T12A7.6;T28F4.5;nhr-105;Y44A6C.1;F56C9.10;nhr-6;epg-9;lgg-1;F53E4.1;anmt-3;sqst-1;plin-1;F37A8.5;pqm-1;vhp-1;lgg-2;mfb-1;Y57G11B.2;snf-1;C18E9.9;F38B7.3;ipla-6;F52E4.5;dct-1;B0546.4;zip-10;coel-1;F28H7.8;C42D4.3;Y42G9A.3;epc-1;pnp-1;W01F3.2;ubc-3;clec-41;nhr-64;glb-25	http://www.ncbi.nlm.nih.gov/pubmed/23894281	up
DAF/Insulin/food	Induced by daf-16 (Heimbucher)	57	583	439	30409	2.1059e-29	6.21872e-26	7.7734e-28	https://www.ncbi.nlm.nih.gov/pubmed/26154057	WBGene00000013;WBGene00000273;WBGene00000534;WBGene00000973;WBGene00001439;WBGene00002163;WBGene00003589;WBGene00003778;WBGene00003965;WBGene00004182;WBGene00004234;WBGene00006649;WBGene00007024;WBGene00007340;WBGene00007384;WBGene00007680;WBGene00008412;WBGene00008446;WBGene00008572;WBGene00008975;WBGene00009964;WBGene00010135;WBGene00011232;WBGene00011274;WBGene00011462;WBGene00011831;WBGene000…	up		Tissue	Neuron expression Key total	48	327	1020	30409	4.23998e-17	1.25206e-13	1.56508e-15	gpx-1;hsp-16.1;rga-6;ifg-1;F56C9.10;nhr-6;R02F2.1;lgg-1;act-3;vps-52;pak-1;F53E4.1;anc-1;suco-1;sqst-1;atgl-1;eif-2gamma;daf-18;acs-19;mfb-1;gpb-1;mdl-1;dhs-9;kin-19;nas-39;R53.5;hlh-30;F25B5.6;sdha-1;ipla-6;Y32H12A.8;fat-2;csb-1;unc-16;zipt-16;hyl-1;rhgf-2;mbk-2;zyx-1;abts-1;ubc-3;zfp-1;lmtr-2;unc-115;nhr-64;unc-49;rpl-7A;gale-1	http://www.ncbi.nlm.nih.gov/pubmed/17848203	up
Chemicals/stress	down by single-walled carbon nanotubes (SWCNTs)	115	583	1852	30409	5.38009e-29	1.58874e-25	1.96141e-27	http://www.ncbi.nlm.nih.gov/pubmed/23623425	WBGene00000063;WBGene00000065;WBGene00000140;WBGene00000464;WBGene00000540;WBGene00000683;WBGene00000687;WBGene00000803;WBGene00001208;WBGene00001394;WBGene00001516;WBGene00001651;WBGene00001852;WBGene00002043;WBGene00002078;WBGene00002163;WBGene00002202;WBGene00002220;WBGene00003071;WBGene00003150;WBGene00003151;WBGene00003196;WBGene00003378;WBGene00003497;WBGene00003613;WBGene00003778;WBGene000…	up		Mutants	UP by glp-1 mutant (Boyd)	61	327	1628	30409	4.47435e-17	1.32128e-13	1.63121e-15	T27D12.1;glna-2;T28F4.5;F55H12.4;irg-3;smf-1;E01G4.3;F36G3.2;F23F1.2;F29B9.8;acds-10;F27D9.2;Y71F9B.13;anmt-3;sma-4;lipl-7;C05D12.2;asah-1;ZK455.5;bcmo-2;T20B3.1;dhs-9;dhrs-4;R10H1.1;slc-25A29;ZK550.6;F20D1.3;F08B12.4;acs-5;dcar-1;Y43F8B.1;ech-8;C18E9.9;C17C3.1;cls-1;Y37A1A.3;F52E4.5;Y106G6D.6;W04B5.3;F08G2.8;F45D3.2;gly-8;zip-10;dhs-3;his-35;F28H7.8;zig-7;Y42G9A.3;T24B8.4;vpat-1;W01F3.2;acox-1.1…	http://www.ncbi.nlm.nih.gov/pubmed/19879883	up
TF Targets	PHA-4 lemb Targets	164	583	3466	30409	1.93356e-28	5.7098e-25	6.96317e-27	http://www.ncbi.nlm.nih.gov/pubmed/21177963	WBGene00000063;WBGene00000065;WBGene00000086;WBGene00000140;WBGene00000169;WBGene00000419;WBGene00000534;WBGene00000803;WBGene00000894;WBGene00000958;WBGene00000970;WBGene00000973;WBGene00001208;WBGene00001394;WBGene00001410;WBGene00001439;WBGene00001516;WBGene00001679;WBGene00001898;WBGene00001909;WBGene00002035;WBGene00002043;WBGene00002202;WBGene00002207;WBGene00002220;WBGene00002980;WBGene000…	up		DAF/Insulin/food	Up control fed vs control starved	22	327	158	30409	4.62339e-17	1.36529e-13	1.66498e-15	glna-2;T12A7.6;T28F4.5;icl-1;M01H9.3;aqp-1;F11A5.9;unk-1;best-1;lgg-2;R10H1.1;ins-17;F21C10.10;ZK863.8;dct-1;B0546.4;Y95B8A.6;D2030.2;coel-1;T23G7.3;W01F3.2;ttr-5	https://pubmed.ncbi.nlm.nih.gov/30049782/	up
Mutants	Down by Bacillus thuringiensis pore forming toxin Cry5B and hlh-30-dependent	61	583	539	30409	3.41133e-28	1.00737e-24	1.21369e-26	https://www.tandfonline.com/doi/full/10.1080/15548627.2016.1256933?scroll=top&needAccess=true	WBGene00000140;WBGene00000273;WBGene00000298;WBGene00000415;WBGene00000776;WBGene00000991;WBGene00001837;WBGene00001852;WBGene00002078;WBGene00002979;WBGene00002980;WBGene00002981;WBGene00003151;WBGene00003625;WBGene00004196;WBGene00004876;WBGene00006649;WBGene00007016;WBGene00007680;WBGene00007857;WBGene00007878;WBGene00008032;WBGene00008439;WBGene00008444;WBGene00008677;WBGene00009532;WBGene000…	up		Chemicals/stress	UP dpy-9 mutant	63	327	1732	30409	4.87834e-17	1.44057e-13	1.73563e-15	ZC123.1;ora-1;bcl-11;fos-1;F55H12.4;icl-1;col-109;ZK1307.1;F36G3.2;F29B9.8;F27D9.2;H32C10.1;aqp-1;ZK84.1;vhp-1;drd-1;M03A1.3;W02F12.2;cpz-1;T20B3.1;atic-1;dhrs-4;R10H1.1;nep-22;Y57G11B.2;ZK550.6;gstk-1;F08B12.4;acs-5;ccch-1;dcar-1;Y43F8B.1;ech-8;C18E9.9;cls-1;F52E4.5;sta-2;egl-3;txdc-12.1;F41F3.3;gly-8;F54D1.6;dhs-3;F28H7.8;cab-1;C42D4.3;snt-4;egl-21;vpat-1;pnp-1;F19C6.5;W01F3.2;acox-1.1;ttr-35;c…	http://www.ncbi.nlm.nih.gov/pubmed/20126308	up
Mutants	Down tdp-1 mutant	127	583	2271	30409	6.42932e-28	1.89858e-24	2.26021e-26	http://www.ncbi.nlm.nih.gov/pubmed/22232551	WBGene00000013;WBGene00000063;WBGene00000139;WBGene00000140;WBGene00000273;WBGene00000419;WBGene00000678;WBGene00000683;WBGene00000738;WBGene00000967;WBGene00000991;WBGene00001172;WBGene00001189;WBGene00001345;WBGene00001519;WBGene00001564;WBGene00001633;WBGene00001898;WBGene00001909;WBGene00002015;WBGene00002043;WBGene00002078;WBGene00002163;WBGene00002202;WBGene00002981;WBGene00003071;WBGene000…	up		DAF/Insulin/food	UP by food under high salt (Burton)	15	327	47	30409	5.19484e-17	1.53404e-13	1.82623e-15	gpx-1;irg-3;acs-7;acds-10;W03F9.4;plin-1;acox-3;dhrs-4;Y48A6B.9;ech-8;acdh-12;acox-1.1;acdh-10;maoc-1;ceeh-2	https://www.ncbi.nlm.nih.gov/pubmed/28166192	up
Chemicals/stress	UP by mid dichlorvos	60	583	526	30409	6.53245e-28	1.92903e-24	2.26945e-26	http://www.ncbi.nlm.nih.gov/pubmed/19402892	WBGene00000013;WBGene00000273;WBGene00000415;WBGene00000558;WBGene00000776;WBGene00001345;WBGene00001394;WBGene00001564;WBGene00002981;WBGene00003151;WBGene00003529;WBGene00003589;WBGene00003606;WBGene00003968;WBGene00004208;WBGene00004350;WBGene00004892;WBGene00007010;WBGene00007203;WBGene00007297;WBGene00007395;WBGene00007969;WBGene00008032;WBGene00008412;WBGene00008572;WBGene00008677;WBGene000…	up		Mutants	Down tdp-1 mutant	73	327	2271	30409	5.8927e-17	1.74011e-13	2.04719e-15	T27D12.1;ZC123.1;ptr-15;hsp-16.1;F44E5.4;ora-1;fos-1;F55H12.4;nhr-105;Y44A6C.1;icl-1;E01G4.3;col-109;mml-1;ZK1307.1;F36G3.2;F29B9.8;F56C9.10;Y44A6D.3;act-1;F53E4.1;anc-1;rab-7;plin-1;xpo-1;nac-3;drd-1;cpt-1;W02F12.2;daf-18;sar-1;acs-19;lgg-2;F56C9.8;B0410.3;mdl-1;kin-19;pck-2;nep-22;ZK550.6;F25B5.6;gstk-1;xbp-1;yap-1;ipla-6;C17C3.1;F52E4.5;egl-3;dct-1;unc-16;hyl-1;txdc-12.1;F45D3.2;gly-8;unc-94;d…	http://www.ncbi.nlm.nih.gov/pubmed/22232551	up
TF Targets	SUP-26::FLAG CLIP Peaks	72	583	792	30409	2.17996e-27	6.43741e-24	7.48536e-26	https://www.ncbi.nlm.nih.gov/pubmed/28279983	WBGene00000063;WBGene00000065;WBGene00000140;WBGene00000169;WBGene00000273;WBGene00000277;WBGene00000298;WBGene00000534;WBGene00000738;WBGene00000776;WBGene00000788;WBGene00000894;WBGene00001189;WBGene00001564;WBGene00001679;WBGene00001898;WBGene00001909;WBGene00002078;WBGene00002202;WBGene00002980;WBGene00002981;WBGene00003150;WBGene00003151;WBGene00003163;WBGene00004739;WBGene00004924;WBGene000…	up		Chemicals/stress	UP by mid dichlorvos	35	327	526	30409	7.1658e-17	2.11606e-13	2.46053e-15	fos-1;F55H12.4;Y44A6C.1;icl-1;cpl-1;M01H9.3;suco-1;sqst-1;ptc-1;F11A5.9;C30G4.4;best-1;acs-19;lgg-2;F20D1.3;F08B12.4;alx-1;dcar-1;F21C10.10;ipla-6;ceh-48;Y106G6D.6;C35C5.9;fat-2;dct-1;B0546.4;nas-10;nspb-12;D2030.2;zip-10;coel-1;C42D4.3;pnp-1;W01F3.2;C39E9.8	http://www.ncbi.nlm.nih.gov/pubmed/19402892	up
Mutants	Activated by glp-1 mutant (Germ cell absence)	92	583	1293	30409	3.70671e-27	1.09459e-23	1.25815e-25	http://www.ncbi.nlm.nih.gov/pubmed/26196144	WBGene00000169;WBGene00000277;WBGene00000678;WBGene00000683;WBGene00000973;WBGene00000983;WBGene00001172;WBGene00001189;WBGene00001345;WBGene00001633;WBGene00001852;WBGene00002976;WBGene00003163;WBGene00003511;WBGene00003778;WBGene00003879;WBGene00004096;WBGene00004122;WBGene00004124;WBGene00004131;WBGene00004234;WBGene00004858;WBGene00006591;WBGene00006784;WBGene00006923;WBGene00006984;WBGene000…	up		TF Targets	PHA-4 lemb Targets	93	327	3466	30409	8.15104e-17	2.407e-13	2.76667e-15	F26F12.3;imph-1;nhr-105;Y44A6C.1;E01G4.3;mml-1;flp-23;F56C9.10;R02F2.1;epg-9;lgg-1;act-1;act-3;prdh-1;pak-1;anc-1;suco-1;Y104H12D.2;sqst-1;aqp-1;gid-7;ptc-1;lipl-7;atgl-1;T19B4.5;nac-3;vhp-1;W02F12.2;eif-2gamma;rsbp-1;2L52.1;tcer-1;F11D5.1;lron-10;ekl-1;sar-1;spsb-1;F56C9.8;mfb-1;gpb-1;W01D2.3;dhs-9;dhs-6;kin-19;dab-1;hlh-30;ari-2;ZK550.6;F25B5.6;F53C11.4;Y38C1AA.1;F20D1.3;ccch-1;npp-14;memo-1;F3…	http://www.ncbi.nlm.nih.gov/pubmed/21177963	up
Chemicals/stress	Regulated by temperature	112	583	1875	30409	8.88809e-27	2.62465e-23	2.98256e-25	http://www.ncbi.nlm.nih.gov/pubmed/21931806	WBGene00000013;WBGene00000063;WBGene00000065;WBGene00000540;WBGene00000566;WBGene00000687;WBGene00000788;WBGene00000967;WBGene00000973;WBGene00000983;WBGene00000991;WBGene00001157;WBGene00001345;WBGene00001633;WBGene00002078;WBGene00002100;WBGene00003040;WBGene00003071;WBGene00003253;WBGene00003378;WBGene00003589;WBGene00003800;WBGene00003879;WBGene00003954;WBGene00004013;WBGene00004131;WBGene000…	up		TF Targets	atfs-1 targets under spg-7(RNAi)	33	327	463	30409	9.08154e-17	2.68178e-13	3.04747e-15	F44E5.4;icl-1;cpl-1;epg-9;lgg-1;sqst-1;plin-1;ptc-1;pqm-1;vhp-1;cpt-1;hil-1;cpz-1;sar-1;acs-19;lgg-2;gpb-1;mdl-1;kin-19;hlh-30;snf-1;ccch-1;sdha-1;xbp-1;abts-4;unc-94;his-35;coel-1;atp-1;abts-1;ubc-3;rpl-7A;timm-17B.1	http://www.ncbi.nlm.nih.gov/pubmed/25773600	up
DAF/Insulin/food	UP by daf-2 mutant (Sonoda)	85	583	1126	30409	9.01349e-27	2.66168e-23	2.99066e-25	https://www.ncbi.nlm.nih.gov/pubmed/27320929	WBGene00000273;WBGene00000463;WBGene00000558;WBGene00000898;WBGene00000973;WBGene00000983;WBGene00001157;WBGene00001439;WBGene00001564;WBGene00001852;WBGene00001898;WBGene00002100;WBGene00003589;WBGene00003778;WBGene00004013;WBGene00004228;WBGene00006575;WBGene00006580;WBGene00006632;WBGene00006649;WBGene00006923;WBGene00007228;WBGene00007260;WBGene00007340;WBGene00007680;WBGene00007904;WBGene000…	up		TF Targets	enriched by Pges-1::ain-2::gfp, Asynchronous worms	34	327	497	30409	9.54888e-17	2.81978e-13	3.1683e-15	T27D12.1;T28F4.5;icl-1;E01G4.3;mml-1;Y44A6D.3;F47E1.2;nhr-20;suco-1;ptc-1;prk-2;drd-1;ell-1;tlp-1;mdl-1;R10H1.1;nep-22;F20D1.3;ccch-1;C18E9.9;C17C3.1;cls-1;nhr-19;R166.3;F45D3.2;zip-10;rei-2;egl-21;pnp-1;M05D6.5;mbl-1;mtl-1;let-522;W07G4.5	http://www.ncbi.nlm.nih.gov/pubmed/22503424	up
Mutants	UP by tbx-2(bx59) mutant, embryos	81	583	1026	30409	9.33845e-27	2.75764e-23	3.06405e-25	http://www.ncbi.nlm.nih.gov/pubmed/23595631	WBGene00000273;WBGene00000277;WBGene00000558;WBGene00000683;WBGene00000687;WBGene00001189;WBGene00001345;WBGene00001394;WBGene00003163;WBGene00003511;WBGene00003589;WBGene00003606;WBGene00003625;WBGene00003695;WBGene00004083;WBGene00004096;WBGene00004131;WBGene00004183;WBGene00004228;WBGene00004858;WBGene00004924;WBGene00006591;WBGene00006649;WBGene00006923;WBGene00007153;WBGene00007178;WBGene000…	up		TF Targets	egl-5 L3 targets	42	327	795	30409	1.11729e-16	3.29936e-13	3.64191e-15	T27D12.1;F26F12.3;mml-1;F56C9.10;R02F2.1;M79.2;M01H9.3;ptc-1;F37A8.5;prk-2;vhp-1;unk-1;tlp-1;lron-10;F46C5.10;T20B3.1;CC8.2;W01D2.3;hlh-30;npp-14;memo-1;ipla-6;Y106G6D.6;nhr-19;egl-3;fat-2;nhr-14;cmd-1;csb-1;B0546.4;unc-16;mbk-2;cab-1;snt-4;egl-21;T24B8.4;epc-1;gap-2;zfp-1;snt-2;unc-115;zfr-1	http://www.ncbi.nlm.nih.gov/pubmed/21177963	up
Chemicals/stress	hlh-30-dependent Cry5B response genes	58	583	518	30409	1.45994e-26	4.31121e-23	4.7376e-25	https://www.ncbi.nlm.nih.gov/pubmed/27875098	WBGene00000140;WBGene00000273;WBGene00000298;WBGene00000415;WBGene00000776;WBGene00000991;WBGene00001837;WBGene00001852;WBGene00002078;WBGene00002979;WBGene00002980;WBGene00002981;WBGene00003151;WBGene00003625;WBGene00004196;WBGene00004876;WBGene00006649;WBGene00007016;WBGene00007680;WBGene00007857;WBGene00007878;WBGene00008032;WBGene00008439;WBGene00008444;WBGene00008677;WBGene00009532;WBGene000…	up	https://version-12-0.string-db.org/cgi/network?networkId=b9PshjEcehBW	Chemicals/stress	UP by Cadmium (Huffman)	32	327	434	30409	1.1223e-16	3.31414e-13	3.64191e-15	T22B7.3;T27D12.1;Y87G2A.2;F26F12.3;T28F4.5;fos-1;Y44A6C.1;F56C9.10;fil-1;R02F2.1;lgg-1;M01H9.3;suco-1;sqst-1;prk-2;pqm-1;bcmo-2;lgg-2;dhs-9;ZK550.6;F08B12.4;alx-1;C18E9.9;yap-1;fat-2;dct-1;R107.2;pnp-1;W01F3.2;clec-41;mtl-1;gale-1	http://www.ncbi.nlm.nih.gov/pubmed/15256590	up
Tissue	UP in germline-ablated animals	86	583	1203	30409	1.77643e-25	5.24578e-22	5.70194e-24	http://www.ncbi.nlm.nih.gov/pubmed/25093668	WBGene00000140;WBGene00000169;WBGene00000273;WBGene00000277;WBGene00000298;WBGene00000558;WBGene00000803;WBGene00000967;WBGene00000973;WBGene00000983;WBGene00000991;WBGene00001157;WBGene00001189;WBGene00001394;WBGene00001564;WBGene00001633;WBGene00001852;WBGene00002202;WBGene00003163;WBGene00004037;WBGene00004096;WBGene00006820;WBGene00006923;WBGene00007153;WBGene00007384;WBGene00007395;WBGene000…	up		Mutants	Up by pmt-2(RNAi)	69	327	2097	30409	1.71156e-16	5.05424e-13	5.49374e-15	T22B7.3;hsp-16.1;hsp-16.11;bcl-11;fos-1;smf-1;mml-1;nhr-6;Y44A6D.3;vap-2;F27D9.2;F28F5.6;Y71F9B.13;sma-4;aqp-1;plin-1;F11A5.9;atgl-1;pqm-1;nac-3;vhp-1;asd-2;best-1;Y41D4A.7;F56C9.8;mdl-1;olrn-1;W01D2.3;dhs-9;R10H1.1;pck-2;ins-17;hlh-30;F20D1.3;acs-5;alx-1;ccch-1;xbp-1;cest-24;cls-1;F52E4.5;sta-2;egl-3;fat-2;nhr-14;cmd-1;abts-4;B0546.4;W04B5.3;rhgf-2;F54D1.6;zip-10;unc-94;zig-7;cab-1;C42D4.3;snt-4…	https://pubmed.ncbi.nlm.nih.gov/30333136/	up
Mutants	UP by sir-2.1(O/E)	57	583	526	30409	2.17025e-25	6.40875e-22	6.89113e-24	http://www.ncbi.nlm.nih.gov/pubmed/21909281	WBGene00000534;WBGene00000973;WBGene00001157;WBGene00001564;WBGene00001852;WBGene00002163;WBGene00002980;WBGene00003618;WBGene00003778;WBGene00004876;WBGene00006448;WBGene00006959;WBGene00007024;WBGene00007203;WBGene00007228;WBGene00007680;WBGene00008032;WBGene00008412;WBGene00009106;WBGene00009973;WBGene00010063;WBGene00010769;WBGene00011063;WBGene00011274;WBGene00011573;WBGene00011737;WBGene000…	up		Mutants	UP by cco-1 RNAi	44	327	895	30409	2.39618e-16	7.07592e-13	7.60851e-15	F44E5.5;bcl-11;Y53F4B.39;F26F12.3;imph-1;icl-1;ifg-1;R02F2.1;F27D9.2;ZC250.4;atgl-1;xpo-1;vhp-1;cpt-1;rsbp-1;unk-1;F11D5.1;asd-2;acs-19;lgg-2;F56C9.8;B0410.3;olrn-1;kin-19;slc-25A29;C50D2.7;dcar-1;Y43F8B.1;yap-1;egl-3;jmjd-1.2;dct-1;F54D1.6;unc-94;mbk-2;zyx-1;cab-1;epc-1;C39E9.8;mbl-1;ptr-14;let-522;ZK1073.1;glb-25	http://www.ncbi.nlm.nih.gov/pubmed/27133166	up
Mutants	UP by wdr-23 mutant	122	583	2266	30409	2.73931e-25	8.08917e-22	8.6055e-24	http://www.ncbi.nlm.nih.gov/pubmed/23555279	WBGene00000086;WBGene00000273;WBGene00000277;WBGene00000298;WBGene00000558;WBGene00000973;WBGene00001008;WBGene00001172;WBGene00001189;WBGene00001208;WBGene00001345;WBGene00001410;WBGene00001439;WBGene00001519;WBGene00001547;WBGene00001852;WBGene00002100;WBGene00002163;WBGene00002252;WBGene00002979;WBGene00003163;WBGene00003606;WBGene00003613;WBGene00003624;WBGene00003625;WBGene00003778;WBGene000…	up		Mutants	UP by rhy-1 mutant (Albores)	48	327	1074	30409	3.0584e-16	9.03145e-13	9.60793e-15	ora-1;cpg-3;bcl-11;fos-1;ifg-1;col-109;mml-1;F23F1.2;fip-6;nkcc-1;vap-2;sma-4;ZK84.1;vhp-1;tcer-1;acs-19;CC8.2;kin-19;ccch-1;Y43F8B.1;cest-24;taap-1;nhr-14;ZK863.8;unc-16;nspb-12;D2030.2;F41F3.3;rhgf-2;F54D1.6;mbk-2;coel-1;atp-1;C42D4.3;F10G7.10;T24B8.4;epc-1;M05D6.5;gap-2;abts-1;acox-1.1;C39E9.8;zfp-1;clec-41;acdh-10;ptr-14;unc-115;ZK1073.1	http://www.biorxiv.org/content/early/2017/03/02/112920.1	up
Chemicals/stress	UP by 1ng/ml ivermectin	57	583	530	30409	3.16826e-25	9.35587e-22	9.84828e-24	http://www.ncbi.nlm.nih.gov/pubmed/22348077	WBGene00000169;WBGene00000558;WBGene00000983;WBGene00001564;WBGene00001852;WBGene00002980;WBGene00002981;WBGene00003589;WBGene00003778;WBGene00003886;WBGene00006984;WBGene00007203;WBGene00007228;WBGene00007878;WBGene00008412;WBGene00008572;WBGene00008677;WBGene00009534;WBGene00009978;WBGene00010063;WBGene00010369;WBGene00010628;WBGene00010747;WBGene00010769;WBGene00010872;WBGene00011274;WBGene000…	up		Mutants	Down wdr-5 mutant day 1	90	327	3359	30409	3.5017e-16	1.03405e-12	1.08848e-14	ZC123.1;Y87G2A.2;ora-1;bcl-11;fos-1;smf-1;icl-1;ZK1307.1;F36G3.2;nhr-6;M79.2;acds-10;F27D9.2;prdh-1;pak-1;C30G4.4;npr-11;C25F6.6;prk-2;nac-3;drd-1;ell-1;ZK455.5;eif-2gamma;rsbp-1;cpz-1;F11D5.1;asd-2;ekl-1;spsb-1;bcmo-2;T20B3.1;acs-19;F56C9.8;B0410.3;gpb-1;olrn-1;dhs-6;nep-22;gcy-22;hlh-30;F25B5.6;snf-1;frpr-7;acs-5;ccch-1;sdha-1;dcar-1;memo-1;taap-1;C17C3.1;nhr-19;acdh-12;egl-3;trxr-1;nhr-14;cmd-…	http://www.ncbi.nlm.nih.gov/pubmed/22012258	up
Mutants	Down wdr-5 mutant day 1	154	583	3359	30409	4.59074e-25	1.35565e-21	1.41213e-23	http://www.ncbi.nlm.nih.gov/pubmed/22012258	WBGene00000086;WBGene00000139;WBGene00000738;WBGene00000788;WBGene00000970;WBGene00000983;WBGene00000991;WBGene00001172;WBGene00001177;WBGene00001208;WBGene00001345;WBGene00001410;WBGene00001516;WBGene00001519;WBGene00001547;WBGene00001564;WBGene00001633;WBGene00001651;WBGene00001679;WBGene00001898;WBGene00002043;WBGene00002163;WBGene00002976;WBGene00003071;WBGene00003150;WBGene00003511;WBGene000…	up		TF Targets	dcr-1 targets (Rybak-Wolf)	55	327	1412	30409	4.52931e-16	1.33751e-12	1.39323e-14	T27D12.1;cpg-3;fos-1;icl-1;ifg-1;ZK1307.1;mig-22;F56C9.10;R02F2.1;cpl-1;acds-10;act-3;anc-1;sqst-1;rab-7;gid-7;xpo-1;trcs-1;asah-1;ell-1;unk-1;daf-18;cpz-1;acs-19;F56C9.8;atic-1;B0410.3;mfb-1;gpb-1;mdl-1;W01D2.3;pck-2;nas-39;dab-1;F25B5.6;snf-1;F20D1.3;C50D2.7;acs-5;alx-1;npp-14;F38B7.3;C35C5.9;fat-2;D2030.2;unc-94;mbk-2;atp-1;cab-1;epc-1;R107.2;zfp-1;acdh-10;mtl-1;F46H5.3	http://www.ncbi.nlm.nih.gov/pubmed/25416952	up
Microbes	Up in JU2519 24h before exposure to Myzocytiopsis humicola	152	583	3291	30409	4.98594e-25	1.47235e-21	1.51788e-23	https://www.sciencedirect.com/science/article/pii/S0960982218300319#app2	WBGene00000086;WBGene00000463;WBGene00000484;WBGene00000678;WBGene00000683;WBGene00000687;WBGene00000738;WBGene00000906;WBGene00000958;WBGene00001172;WBGene00001189;WBGene00001208;WBGene00001410;WBGene00001519;WBGene00001547;WBGene00001633;WBGene00001898;WBGene00002100;WBGene00002252;WBGene00003163;WBGene00003165;WBGene00003400;WBGene00003497;WBGene00003589;WBGene00003606;WBGene00003625;WBGene000…	up		Chemicals/stress	UP by fenamiphos high	44	327	912	30409	4.67709e-16	1.38114e-12	1.42386e-14	ora-1;F26F12.3;T12A7.6;fos-1;F55H12.4;smf-1;Y44A6C.1;icl-1;ZK353.2;F27D9.2;F53E4.1;suco-1;sqst-1;sma-4;prk-2;tag-241;W02F12.2;unk-1;best-1;lgg-2;mfb-1;mdl-1;R10H1.1;nas-39;slc-25A29;F20D1.3;alx-1;memo-1;F38B7.3;xbp-1;ceh-48;cls-1;F52E4.5;fat-2;dct-1;nas-10;D2030.2;zip-10;C42D4.3;T24B8.4;pnp-1;W01F3.2;C39E9.8;ceeh-2	http://www.ncbi.nlm.nih.gov/pubmed/19402892	up
Microbes	UP on B. thuringiensis DB27	42	583	268	30409	7.35057e-25	2.17062e-21	2.21492e-23	http://www.ncbi.nlm.nih.gov/pubmed/23028509	WBGene00000273;WBGene00000558;WBGene00000991;WBGene00001564;WBGene00001852;WBGene00002980;WBGene00002981;WBGene00003163;WBGene00004131;WBGene00007203;WBGene00008572;WBGene00008677;WBGene00010063;WBGene00011850;WBGene00012140;WBGene00012364;WBGene00013181;WBGene00013704;WBGene00013717;WBGene00013969;WBGene00014000;WBGene00015350;WBGene00015947;WBGene00016172;WBGene00016260;WBGene00016500;WBGene000…	up		Development/Dauer/Aging	expression oscillatory during larval development	78	327	2656	30409	5.31364e-16	1.56912e-12	1.60114e-14	T22B7.3;T27D12.1;glna-2;ZC123.1;ptr-15;ora-1;bcl-11;F55H12.4;Y43C5A.7;col-109;ZK1307.1;dpy-17;F23F1.2;F29B9.8;nhr-6;T21D12.14;cpl-1;ZK353.2;fip-6;M79.2;lgg-1;F28F5.6;F53E4.1;Y71F9B.13;W03F9.4;lipl-7;K08H10.6;F37A8.5;C25F6.6;C05D12.2;prk-2;pqm-1;ZK84.1;Y41E3.22;W02F12.2;ZK455.5;hil-1;cpz-1;lron-10;F46C5.10;best-1;spsb-1;acs-19;atic-1;C46F4.3;Y57G11B.2;gcy-22;dab-1;ccch-1;cest-24;C17C3.1;T19C3.3;F5…	http://www.ncbi.nlm.nih.gov/pubmed/24440504	up
TF Targets	PHA-4 emb Targets	139	583	2858	30409	8.67404e-25	2.56144e-21	2.58732e-23	http://www.ncbi.nlm.nih.gov/pubmed/21177963	WBGene00000063;WBGene00000065;WBGene00000086;WBGene00000140;WBGene00000419;WBGene00000534;WBGene00000894;WBGene00000958;WBGene00001208;WBGene00001410;WBGene00001439;WBGene00001516;WBGene00001898;WBGene00002015;WBGene00002017;WBGene00002035;WBGene00002043;WBGene00002202;WBGene00002207;WBGene00002220;WBGene00002980;WBGene00003150;WBGene00003196;WBGene00003378;WBGene00003396;WBGene00003589;WBGene000…	up		Microbes	Up Myzocytiopsis humicola in JU2519 24h after exposure	74	327	2429	30409	5.77827e-16	1.70632e-12	1.72356e-14	ZC123.1;ptr-15;bcl-11;F59A6.10;F26F12.3;col-109;mml-1;dpy-17;set-26;fil-1;prdh-1;anc-1;W03F9.4;anmt-3;sqst-1;C05D12.2;pqm-1;ZK84.1;asah-1;nac-3;gcy-18;ell-1;tag-241;rsbp-1;tlp-1;F11D5.1;asd-2;T20B3.1;F56C9.8;gpb-1;mdl-1;glb-20;nep-22;snf-1;ccch-1;sdha-1;Y43F8B.1;Y43F8B.1;F38B7.3;yap-1;ceh-48;cls-1;F52E4.5;egl-3;ZK863.8;cmd-1;dct-1;Y95B8A.6;txdc-12.1;nspb-11;nspb-12;F41F3.3;rhgf-2;F54D1.6;mbk-2;zy…	https://www.sciencedirect.com/science/article/pii/S0960982218300319#app2	up
DAF/Insulin/food	Fasting-Induced	100	583	1634	30409	1.4455e-24	4.26855e-21	4.26855e-23	http://www.ncbi.nlm.nih.gov/pubmed/23352664	WBGene00000013;WBGene00000140;WBGene00000169;WBGene00000463;WBGene00000558;WBGene00000803;WBGene00000973;WBGene00000983;WBGene00000991;WBGene00001157;WBGene00001439;WBGene00001470;WBGene00001516;WBGene00001564;WBGene00001852;WBGene00001898;WBGene00002015;WBGene00002017;WBGene00002100;WBGene00002202;WBGene00003589;WBGene00003605;WBGene00003618;WBGene00003778;WBGene00003911;WBGene00003954;WBGene000…	up		Microbes	Common between C. elegans and P. pacificus to X. Nematophila	65	327	1944	30409	7.81955e-16	2.30911e-12	2.30911e-14	T27D12.1;gpx-1;cpg-3;Y53F4B.39;dpy-21;ZK1307.1;F56C9.10;Y44A6D.3;T21D12.14;cpl-1;nkcc-1;M79.2;rbm-22;acds-10;vps-52;rab-7;ptc-1;trcs-1;pqm-1;asah-1;drd-1;eif-2gamma;tcer-1;cpz-1;F11D5.1;ekl-1;sar-1;T20B3.1;acs-19;CC8.2;mfb-1;dhs-6;kin-19;pck-2;nep-22;R53.5;dab-1;ZK550.6;gstk-1;acs-5;ech-8;C17C3.1;fat-2;csb-1;hyl-1;txdc-12.1;Y71H2AM.20;gly-8;unc-94;atp-1;pnp-1;M05D6.5;mrpl-23;ttr-35;C39E9.8;clec-4…	http://www.ncbi.nlm.nih.gov/pubmed/23028509	up
Mutants	Down spr-5 mutant (sprf13)	90	583	1352	30409	1.6005e-24	4.72627e-21	4.67948e-23	http://www.ncbi.nlm.nih.gov/pubmed/19379696	WBGene00000169;WBGene00000273;WBGene00000277;WBGene00000566;WBGene00000738;WBGene00001172;WBGene00001189;WBGene00001439;WBGene00001519;WBGene00001564;WBGene00001837;WBGene00001852;WBGene00002100;WBGene00002163;WBGene00002981;WBGene00003163;WBGene00003604;WBGene00003605;WBGene00003778;WBGene00003968;WBGene00004013;WBGene00004096;WBGene00004182;WBGene00004924;WBGene00005715;WBGene00005718;WBGene000…	up		Development/Dauer/Aging	Up in XX males (tra-2(ar221) II; xol-1(y9) X.) at young adult	124	327	5706	30409	8.43634e-16	2.49125e-12	2.46658e-14	T27D12.1;gpx-1;ptr-15;F26F12.3;rga-6;F55H12.4;smf-1;E01G4.3;mml-1;flp-23;F36G3.2;F29B9.8;nhr-6;Y44A6D.3;F47E1.2;acs-7;M79.2;vap-2;acds-10;act-1;act-3;F28F5.6;prdh-1;H32C10.1;anc-1;Y71F9B.13;W03F9.4;anmt-3;sqst-1;sma-4;K09E9.4;ZC250.4;F37A8.5;odr-3;prk-2;pqm-1;nac-3;vhp-1;ell-1;tag-241;Y41E3.22;M03A1.3;W02F12.2;rsbp-1;tlp-1;F11D5.1;asd-2;best-1;Y41D4A.7;bcmo-2;F56C9.8;B0410.3;mdl-1;olrn-1;F20A1.4;…	https://pubmed.ncbi.nlm.nih.gov/27356611/	up
Microbes	UP P.luminescens 24h, TillingArray	162	583	3694	30409	1.88345e-24	5.56184e-21	5.45278e-23	http://www.ncbi.nlm.nih.gov/pubmed/21602919	WBGene00000415;WBGene00000678;WBGene00000683;WBGene00000687;WBGene00000738;WBGene00000958;WBGene00000983;WBGene00001008;WBGene00001172;WBGene00001189;WBGene00001208;WBGene00001345;WBGene00001410;WBGene00001516;WBGene00001519;WBGene00001547;WBGene00002015;WBGene00002017;WBGene00003071;WBGene00003165;WBGene00003519;WBGene00003589;WBGene00003604;WBGene00003605;WBGene00003606;WBGene00003613;WBGene000…	up		Mutants	UP by htz-1 mutant (Latorre)	34	327	541	30409	1.12855e-15	3.33261e-12	3.26726e-14	T12A7.6;T28F4.5;fos-1;nkcc-1;suco-1;W03F9.4;anmt-3;aqp-1;rab-7;lipl-7;asah-1;unk-1;2L52.1;tlp-1;pigg-1;lgg-2;F56C9.8;mfb-1;ykt-6;slc-25A29;C18E9.9;memo-1;yap-1;acdh-12;abts-4;B0546.4;D2030.2;F54D1.6;nhr-173;ttr-35;ubc-3;snt-2;let-522;nhr-64	http://www.ncbi.nlm.nih.gov/pubmed/25737279	up
Chemicals/stress	Down by Rapamycin + Allantoin	90	583	1368	30409	3.60594e-24	1.06484e-20	1.03382e-22	https://www.sciencedirect.com/science/article/pii/S1534580718306993#app2	WBGene00000013;WBGene00000273;WBGene00000277;WBGene00000558;WBGene00001633;WBGene00001852;WBGene00002252;WBGene00002979;WBGene00003071;WBGene00003163;WBGene00003165;WBGene00003497;WBGene00003511;WBGene00003604;WBGene00003613;WBGene00004083;WBGene00004124;WBGene00004228;WBGene00004234;WBGene00006591;WBGene00006632;WBGene00006787;WBGene00006839;WBGene00007178;WBGene00007203;WBGene00007340;WBGene000…	up		Tissue	N2 Enriched Genes vs unc-4 GFP, motor neurons	55	327	1445	30409	1.19079e-15	3.51641e-12	3.41399e-14	T12A7.6;fos-1;Y44A6C.1;icl-1;E01G4.3;dpy-17;R02F2.1;cpl-1;M79.2;M01H9.3;rdl-1;plin-1;atgl-1;xpo-1;vhp-1;cpt-1;M03A1.3;W02F12.2;F11D5.1;acs-19;dhs-9;pck-2;R53.5;snf-1;F08B12.4;F21C10.10;F38B7.3;xbp-1;cest-24;F52E4.5;nhr-19;fat-2;txdc-12.1;nspb-12;F41F3.3;rhgf-2;F54D1.6;atp-1;F28H7.8;C42D4.3;T24B8.4;epc-1;pnp-1;gap-2;F40H3.1;T23G7.3;abts-1;gmeb-2;ttr-35;mec-3;zfp-1;ceh-43;acdh-10;R31.2;gale-1	http://www.ncbi.nlm.nih.gov/pubmed/15780142	up
DAF/Insulin/food	down by daf-16 mutant (McElwee)	57	583	558	30409	4.06396e-24	1.20009e-20	1.15393e-22	http://www.ncbi.nlm.nih.gov/pubmed/15308663	WBGene00000013;WBGene00000273;WBGene00000277;WBGene00000973;WBGene00000983;WBGene00001439;WBGene00001564;WBGene00001852;WBGene00003778;WBGene00003965;WBGene00004234;WBGene00006649;WBGene00007024;WBGene00007680;WBGene00007877;WBGene00007969;WBGene00008032;WBGene00008297;WBGene00008412;WBGene00008439;WBGene00008446;WBGene00008572;WBGene00008594;WBGene00008748;WBGene00008809;WBGene00009532;WBGene000…	up		Chemicals/stress	UP by mefloquine mid	34	327	546	30409	1.47123e-15	4.34453e-12	4.17743e-14	T12A7.6;smf-1;Y44A6C.1;icl-1;cpl-1;sqst-1;F11A5.9;vhp-1;hil-1;lron-10;best-1;lgg-2;F56C9.8;mfb-1;hlh-30;snf-1;dcar-1;F21C10.10;C18E9.9;abts-4;dct-1;B0546.4;D2030.2;zip-10;coel-1;C42D4.3;snt-4;egl-21;W01F3.2;clec-41;let-522;nhr-64;ZK1073.1;rpl-7A	http://www.ncbi.nlm.nih.gov/pubmed/19402892	up
DAF/Insulin/food	UP by TGFbeta, adults	116	583	2147	30409	4.28112e-24	1.26422e-20	1.20402e-22	http://www.ncbi.nlm.nih.gov/pubmed/17900898	WBGene00000063;WBGene00000139;WBGene00000169;WBGene00000273;WBGene00000277;WBGene00000298;WBGene00000678;WBGene00000683;WBGene00000687;WBGene00000738;WBGene00000776;WBGene00000967;WBGene00000983;WBGene00000991;WBGene00001157;WBGene00001633;WBGene00003163;WBGene00003165;WBGene00003497;WBGene00003511;WBGene00003589;WBGene00003604;WBGene00003625;WBGene00003778;WBGene00003879;WBGene00004122;WBGene000…	up		Mutants	UP by daf-2 RNAi (Roitenberg)	40	327	786	30409	2.33707e-15	6.90137e-12	6.57273e-14	T22B7.3;T27D12.1;F55H12.4;Y43C5A.7;E01G4.3;F23F1.2;acs-7;M01H9.3;F28F5.6;anmt-3;pqm-1;ZK84.1;ZK455.5;unk-1;Y41D4A.7;bcmo-2;atic-1;B0410.3;mfb-1;mdl-1;dhs-9;pck-2;ccch-1;Y43F8B.1;C18E9.9;C17C3.1;sta-2;ZK863.8;dct-1;gly-8;cyp-13A11;zip-10;decr-1.1;F28H7.8;snt-4;egl-21;ttr-36;ttr-35;mtl-1;C24A3.4	https://www.ncbi.nlm.nih.gov/geo/query/acc.cgi?acc=GSE100045	up
Tissue	Muscle depleted genes	125	583	2447	30409	6.1658e-24	1.82076e-20	1.7177e-22	http://www.ncbi.nlm.nih.gov/pubmed/17848203	WBGene00000086;WBGene00000273;WBGene00000277;WBGene00000463;WBGene00000464;WBGene00000534;WBGene00000558;WBGene00000566;WBGene00000683;WBGene00000687;WBGene00000788;WBGene00000906;WBGene00000991;WBGene00001008;WBGene00001172;WBGene00001177;WBGene00001189;WBGene00001345;WBGene00001410;WBGene00001439;WBGene00001470;WBGene00001516;WBGene00001898;WBGene00002035;WBGene00002100;WBGene00002163;WBGene000…	up		Mutants	UP by nhr-62; eat-2 mutants	36	327	639	30409	3.78674e-15	1.11823e-11	1.05493e-13	bcl-11;F26F12.3;fos-1;Y44A6C.1;nhr-6;anmt-3;pqm-1;vhp-1;unk-1;tlp-1;T20B3.1;F56C9.8;hlh-30;F08B12.4;ccch-1;memo-1;yap-1;nhr-19;sta-2;egl-3;ZK863.8;abts-4;nspb-11;nspb-12;F54D1.6;cyp-13A11;zip-10;coel-1;nhr-173;cab-1;C42D4.3;egl-21;T24B8.4;pnp-1;let-522;C09D4.1	http://www.ncbi.nlm.nih.gov/pubmed/23935515	up
Chemicals/stress	UP dpy-9 mutant	102	583	1732	30409	8.1884e-24	2.41803e-20	2.25985e-22	http://www.ncbi.nlm.nih.gov/pubmed/20126308	WBGene00000169;WBGene00000273;WBGene00000277;WBGene00000558;WBGene00000678;WBGene00000683;WBGene00000788;WBGene00000967;WBGene00000991;WBGene00001157;WBGene00001172;WBGene00001189;WBGene00001345;WBGene00001564;WBGene00001633;WBGene00003071;WBGene00003497;WBGene00003625;WBGene00003778;WBGene00003879;WBGene00004037;WBGene00004122;WBGene00004131;WBGene00004133;WBGene00004228;WBGene00004234;WBGene000…	up		Chemicals/stress	down by single-walled carbon nanotubes (SWCNTs)	62	327	1852	30409	4.15668e-15	1.22747e-11	1.13992e-13	ZC123.1;F44E5.4;F44E5.5;bcl-11;T28F4.5;E01G4.3;col-109;mml-1;F23F1.2;F29B9.8;F56C9.10;vap-2;M01H9.3;act-1;act-3;anc-1;sqst-1;plin-1;lipl-7;F11A5.9;xpo-1;prk-2;unk-1;daf-18;pigg-1;hil-1;best-1;CC8.2;F56C9.8;kin-19;hlh-30;F53C11.4;alx-1;dcar-1;F21C10.10;xbp-1;yap-1;fat-2;nhr-14;cmd-1;csb-1;W04B5.3;F16F9.1;hyl-1;F54D1.6;cyp-13A11;mbk-2;atp-1;F28H7.8;rei-2;T24B8.4;pnp-1;M05D6.5;gap-2;abts-1;W01F3.2;R…	http://www.ncbi.nlm.nih.gov/pubmed/23623425	up
Mutants	UP by hcf-1 mutant	54	583	510	30409	1.39849e-23	4.12974e-20	3.82383e-22	http://www.ncbi.nlm.nih.gov/pubmed/21909281	WBGene00000534;WBGene00000973;WBGene00001157;WBGene00001564;WBGene00001852;WBGene00002163;WBGene00002980;WBGene00003618;WBGene00003778;WBGene00004876;WBGene00006448;WBGene00006959;WBGene00007024;WBGene00007203;WBGene00007228;WBGene00007680;WBGene00008032;WBGene00008412;WBGene00009106;WBGene00009973;WBGene00010063;WBGene00011063;WBGene00011274;WBGene00011573;WBGene00011737;WBGene00011850;WBGene000…	up		Chemicals/stress	Light and Temperature Driven	58	327	1642	30409	4.16901e-15	1.23111e-11	1.13992e-13	T22B7.3;Y87G2A.2;hsp-16.1;F44E5.4;F44E5.5;T12A7.6;irg-3;smf-1;Y44A6C.1;E01G4.3;ifg-1;ZK1307.1;acs-7;R02F2.1;cpl-1;acds-10;prdh-1;Y104H12D.2;anmt-3;sqst-1;plin-1;gid-7;F11A5.9;atgl-1;eif-2gamma;acox-3;mfb-1;gpb-1;dhrs-4;pck-2;nep-22;dab-1;hlh-30;ZK550.6;Y48A6B.9;snf-1;F21C10.10;xbp-1;cest-24;taap-1;C17C3.1;Y106G6D.6;nhr-19;nhr-14;F10G7.10;vpat-1;pnp-1;W01F3.2;R01H10.4;mbl-1;acox-1.6;acdh-10;maoc-1…	http://www.ncbi.nlm.nih.gov/pubmed/20967231	up
TF Targets	MAB-5 L3 Targets	97	583	1610	30409	2.59507e-23	7.66324e-20	7.0305e-22	http://www.ncbi.nlm.nih.gov/pubmed/21177963	WBGene00000063;WBGene00000065;WBGene00000140;WBGene00000277;WBGene00000788;WBGene00000803;WBGene00000958;WBGene00001008;WBGene00001172;WBGene00001189;WBGene00001410;WBGene00001439;WBGene00001837;WBGene00001898;WBGene00002035;WBGene00002202;WBGene00002980;WBGene00003150;WBGene00003511;WBGene00003519;WBGene00003613;WBGene00003800;WBGene00004131;WBGene00004182;WBGene00004208;WBGene00004350;WBGene000…	up		Mutants	UP by jmjd-1.2 neuron expressed	77	327	2701	30409	4.28066e-15	1.26408e-11	1.14916e-13	hsp-16.11;F44E5.5;bcl-11;Y53F4B.39;F26F12.3;imph-1;nhr-105;smf-1;icl-1;dpy-21;ifg-1;mml-1;F47E1.2;cpl-1;nkcc-1;F27D9.2;act-1;pak-1;suco-1;gid-7;K08H10.6;odr-3;cnt-2;atgl-1;T19B4.5;ZK84.1;vhp-1;gcy-18;tag-241;rsbp-1;unk-1;2L52.1;F11D5.1;asd-2;spsb-1;acs-19;F56C9.8;nep-22;Y57G11B.2;slc-25A29;C50D2.7;dcar-1;Y43F8B.1;yap-1;egl-3;trxr-1;fat-2;ZK863.8;jmjd-1.2;dct-1;unc-16;Y95B8A.6;F45D3.2;F54D1.6;unc-…	http://www.ncbi.nlm.nih.gov/pubmed/27133168	up
Chemicals/stress	Light and Temperature Driven	98	583	1642	30409	2.90005e-23	8.56384e-20	7.78531e-22	http://www.ncbi.nlm.nih.gov/pubmed/20967231	WBGene00000086;WBGene00000415;WBGene00000558;WBGene00000738;WBGene00000776;WBGene00000894;WBGene00000991;WBGene00001679;WBGene00002015;WBGene00002207;WBGene00002979;WBGene00003511;WBGene00003589;WBGene00003613;WBGene00003618;WBGene00003625;WBGene00004013;WBGene00004876;WBGene00004900;WBGene00006367;WBGene00006493;WBGene00006496;WBGene00006839;WBGene00006959;WBGene00007024;WBGene00007197;WBGene000…	up		Mutants	Up by neuronal jmjd-1.2 overexpression	77	327	2701	30409	4.28066e-15	1.26408e-11	1.14916e-13	hsp-16.11;F44E5.5;bcl-11;Y53F4B.39;F26F12.3;imph-1;nhr-105;smf-1;icl-1;dpy-21;ifg-1;mml-1;F47E1.2;cpl-1;nkcc-1;F27D9.2;act-1;pak-1;suco-1;gid-7;K08H10.6;odr-3;cnt-2;atgl-1;T19B4.5;ZK84.1;vhp-1;gcy-18;tag-241;rsbp-1;unk-1;2L52.1;F11D5.1;asd-2;spsb-1;acs-19;F56C9.8;nep-22;Y57G11B.2;slc-25A29;C50D2.7;dcar-1;Y43F8B.1;yap-1;egl-3;trxr-1;fat-2;ZK863.8;jmjd-1.2;dct-1;unc-16;Y95B8A.6;F45D3.2;F54D1.6;unc-…	https://pubmed.ncbi.nlm.nih.gov/27133168/	up
Mutants	Down spr-5 mutant (sprf1)	88	583	1362	30409	4.3031e-23	1.2707e-19	1.14478e-21	http://www.ncbi.nlm.nih.gov/pubmed/19379696	WBGene00000013;WBGene00000169;WBGene00000273;WBGene00000277;WBGene00000566;WBGene00001172;WBGene00001189;WBGene00001439;WBGene00001534;WBGene00001564;WBGene00001852;WBGene00002100;WBGene00002163;WBGene00002979;WBGene00002981;WBGene00003163;WBGene00003604;WBGene00003605;WBGene00003778;WBGene00003968;WBGene00004096;WBGene00004183;WBGene00004924;WBGene00005715;WBGene00006649;WBGene00006923;WBGene000…	up		Tissue	Muscle Key 0h in bwm	35	327	610	30409	5.77652e-15	1.70581e-11	1.53676e-13	hsp-16.1;fos-1;ifg-1;F56C9.10;Y44A6D.3;lgg-1;act-3;vps-52;anc-1;atgl-1;eif-2gamma;mfb-1;gpb-1;mdl-1;kin-19;pck-2;nas-39;hlh-30;alx-1;ccch-1;sdha-1;xbp-1;ipla-6;fat-2;unc-16;unc-94;mbk-2;zyx-1;atp-1;zig-7;epc-1;abts-1;ubc-3;unc-49;rpl-7A	http://www.ncbi.nlm.nih.gov/pubmed/17848203	up
Mutants	UP by gas-1 mutant, L1 (McCormack)	80	583	1145	30409	4.82188e-23	1.4239e-19	1.27134e-21	http://www.ncbi.nlm.nih.gov/pubmed/25744875	WBGene00000169;WBGene00000558;WBGene00000678;WBGene00000683;WBGene00000687;WBGene00000738;WBGene00001172;WBGene00001189;WBGene00001410;WBGene00001519;WBGene00001564;WBGene00002015;WBGene00002017;WBGene00003071;WBGene00003618;WBGene00003778;WBGene00003879;WBGene00004037;WBGene00004056;WBGene00004131;WBGene00004133;WBGene00004228;WBGene00004739;WBGene00004924;WBGene00006367;WBGene00006575;WBGene000…	up		Chemicals/stress	UP by MWCNT 24H vs. 0H	43	327	940	30409	6.7153e-15	1.98303e-11	1.77056e-13	F26F12.3;T12A7.6;Y44A6C.1;dpy-17;fil-1;R02F2.1;M79.2;lgg-1;M01H9.3;anc-1;suco-1;sqst-1;asah-1;hil-1;F11D5.1;T20B3.1;lgg-2;F56C9.8;mfb-1;olrn-1;R10H1.1;kin-19;ins-17;dcar-1;F21C10.10;memo-1;nhr-19;C35C5.9;fat-2;dct-1;B0546.4;Y95B8A.6;F54D1.6;coel-1;cab-1;rei-2;Y42G9A.3;snt-4;egl-21;T23G7.3;ubc-3;mtl-1;let-522	http://www.ncbi.nlm.nih.gov/geo/query/acc.cgi?acc=GSE24847	up
Chemicals/stress	UP by mercury mid 4H	56	583	568	30409	5.91745e-23	1.74742e-19	1.54639e-21	http://www.ncbi.nlm.nih.gov/geo/query/acc.cgi?acc=GSE42592	WBGene00000298;WBGene00000415;WBGene00000973;WBGene00001439;WBGene00001564;WBGene00001852;WBGene00002078;WBGene00002981;WBGene00003378;WBGene00003954;WBGene00004096;WBGene00004924;WBGene00006923;WBGene00007878;WBGene00008032;WBGene00008412;WBGene00008439;WBGene00008446;WBGene00008572;WBGene00008579;WBGene00009691;WBGene00009692;WBGene00009974;WBGene00010236;WBGene00010827;WBGene00011303;WBGene000…	up		TF Targets	enriched by ain-2 IP	63	327	1928	30409	7.0661e-15	2.08662e-11	1.81656e-13	T27D12.1;ptr-15;bcl-11;rga-6;fos-1;E01G4.3;mml-1;M01F1.8;F29B9.8;mig-22;nhr-6;Y44A6D.3;epg-9;nhr-20;F53E4.1;suco-1;aqp-1;ptc-1;F11A5.9;F37A8.5;C30G4.4;cnt-2;xpo-1;prk-2;ell-1;tlp-1;pigg-1;F11D5.1;lgg-2;B0410.3;mfb-1;gpb-1;mdl-1;olrn-1;slc-25A29;dab-1;snf-1;F20D1.3;ccch-1;dcar-1;memo-1;F38B7.3;cest-24;cls-1;nhr-19;ZK863.8;affl-2;zipt-16;R166.3;F45D3.2;mbk-2;cab-1;C42D4.3;rei-2;Y42G9A.3;egl-21;T24B…	http://www.ncbi.nlm.nih.gov/pubmed/19675127	up
Mutants	UP by nhr-62; eat-2 mutants	59	583	639	30409	9.3691e-23	2.7667e-19	2.42693e-21	http://www.ncbi.nlm.nih.gov/pubmed/23935515	WBGene00000277;WBGene00001008;WBGene00001172;WBGene00001189;WBGene00001208;WBGene00001345;WBGene00001410;WBGene00001439;WBGene00002979;WBGene00003605;WBGene00003618;WBGene00004096;WBGene00006580;WBGene00006705;WBGene00006923;WBGene00007817;WBGene00007877;WBGene00008572;WBGene00008594;WBGene00008748;WBGene00008809;WBGene00009398;WBGene00009532;WBGene00010047;WBGene00010251;WBGene00010425;WBGene000…	up		Mutants	UP by jmjd-1.2 expressed	69	327	2261	30409	7.07433e-15	2.08905e-11	1.81656e-13	T22B7.3;T27D12.1;hsp-16.11;F44E5.5;bcl-11;Y53F4B.39;F26F12.3;T12A7.6;imph-1;nhr-105;smf-1;Y44A6C.1;icl-1;dpy-21;ifg-1;mml-1;F23F1.2;F47E1.2;fip-6;nkcc-1;pak-1;suco-1;W03F9.4;sqst-1;gid-7;K08H10.6;cnt-2;atgl-1;C05D12.2;T19B4.5;ZK84.1;vhp-1;gcy-18;tag-241;rsbp-1;unk-1;2L52.1;F11D5.1;asd-2;Y41D4A.7;spsb-1;mfb-1;Y57G11B.2;C50D2.7;dcar-1;Y43F8B.1;yap-1;Y32H12A.8;F52E4.5;trxr-1;jmjd-1.2;dct-1;unc-16;Y9…	http://www.ncbi.nlm.nih.gov/pubmed/27133168	up
Mutants	UP by glh-1 mutant (Knutson)	58	583	624	30409	1.64079e-22	4.84524e-19	4.21325e-21	https://www.ncbi.nlm.nih.gov/pubmed/28258184	WBGene00000140;WBGene00000273;WBGene00000277;WBGene00000776;WBGene00000803;WBGene00000967;WBGene00001172;WBGene00001177;WBGene00001394;WBGene00001410;WBGene00001564;WBGene00001651;WBGene00002220;WBGene00003040;WBGene00003071;WBGene00003163;WBGene00003378;WBGene00003497;WBGene00003519;WBGene00003589;WBGene00003618;WBGene00003911;WBGene00004038;WBGene00004056;WBGene00004131;WBGene00004776;WBGene000…	up		Mutants	Up by jmjd-1.2 overexpression	69	327	2261	30409	7.07433e-15	2.08905e-11	1.81656e-13	T22B7.3;T27D12.1;hsp-16.11;F44E5.5;bcl-11;Y53F4B.39;F26F12.3;T12A7.6;imph-1;nhr-105;smf-1;Y44A6C.1;icl-1;dpy-21;ifg-1;mml-1;F23F1.2;F47E1.2;fip-6;nkcc-1;pak-1;suco-1;W03F9.4;sqst-1;gid-7;K08H10.6;cnt-2;atgl-1;C05D12.2;T19B4.5;ZK84.1;vhp-1;gcy-18;tag-241;rsbp-1;unk-1;2L52.1;F11D5.1;asd-2;Y41D4A.7;spsb-1;mfb-1;Y57G11B.2;C50D2.7;dcar-1;Y43F8B.1;yap-1;Y32H12A.8;F52E4.5;trxr-1;jmjd-1.2;dct-1;unc-16;Y9…	https://pubmed.ncbi.nlm.nih.gov/27133168/	up
Mutants	UP by htz-1 mutant (Latorre)	54	583	541	30409	2.19003e-22	6.46716e-19	5.57514e-21	http://www.ncbi.nlm.nih.gov/pubmed/25737279	WBGene00000169;WBGene00001345;WBGene00001898;WBGene00002981;WBGene00003954;WBGene00004037;WBGene00004271;WBGene00004922;WBGene00006580;WBGene00006614;WBGene00006649;WBGene00006702;WBGene00006705;WBGene00007063;WBGene00007689;WBGene00007904;WBGene00008320;WBGene00008412;WBGene00008439;WBGene00008444;WBGene00008510;WBGene00008720;WBGene00008748;WBGene00009204;WBGene00010047;WBGene00010503;WBGene000…	up		DAF/Insulin/food	UP by Fasting	42	327	900	30409	7.60237e-15	2.24498e-11	1.93533e-13	T22B7.3;F44E5.4;F44E5.5;F26F12.3;T28F4.5;Y44A6C.1;icl-1;nhr-6;acs-7;epg-9;M01H9.3;acds-10;F27D9.2;aqp-1;unk-1;tlp-1;hil-1;F11D5.1;acox-3;T20B3.1;dhrs-4;kin-19;pck-2;ZK550.6;Y48A6B.9;F21C10.10;ech-8;memo-1;F38B7.3;F52E4.5;nhr-19;dct-1;coel-1;pnp-1;gap-2;T23G7.3;ceh-43;maoc-1;mtl-1;ZK1073.1;ceeh-2;W07G4.5	http://www.ncbi.nlm.nih.gov/pubmed/23352664	up
DAF/Insulin/food	Genes downregulated by DR	72	583	984	30409	7.58273e-22	2.23918e-18	1.91383e-20	https://pubmed.ncbi.nlm.nih.gov/30905669/	WBGene00000273;WBGene00000298;WBGene00000558;WBGene00000776;WBGene00000788;WBGene00000967;WBGene00000983;WBGene00001394;WBGene00001534;WBGene00001633;WBGene00003163;WBGene00003378;WBGene00003497;WBGene00003511;WBGene00003695;WBGene00003879;WBGene00004096;WBGene00004122;WBGene00004229;WBGene00004234;WBGene00006493;WBGene00006705;WBGene00006787;WBGene00006812;WBGene00006814;WBGene00006820;WBGene000…	up		TF Targets	SKN-1 L1 Targets	68	327	2221	30409	1.01192e-14	2.9882e-11	2.55402e-13	gpx-1;hsp-16.1;hsp-16.11;F26F12.3;imph-1;Y44A6C.1;E01G4.3;mml-1;flp-23;F56C9.10;Y44A6D.3;R02F2.1;epg-9;lgg-1;M01H9.3;act-1;suco-1;Y104H12D.2;sqst-1;K09E9.4;F37A8.5;atgl-1;nac-3;vhp-1;ell-1;cpt-1;unk-1;tcer-1;lron-10;sar-1;CC8.2;W01D2.3;dhs-9;kin-19;hlh-30;Y38C1AA.1;F20D1.3;alx-1;ccch-1;npp-14;xbp-1;ipla-6;taap-1;C17C3.1;ubxn-3;Y106G6D.6;egl-3;cmd-1;csb-1;B0546.4;unc-16;affl-2;Y95B8A.6;mbk-2;his-3…	http://www.ncbi.nlm.nih.gov/pubmed/21177963	up
Tissue	muscle gene induced by hlh-1	116	583	2292	30409	8.75462e-22	2.58524e-18	2.19088e-20	http://www.ncbi.nlm.nih.gov/pubmed/17848203	WBGene00000140;WBGene00000273;WBGene00000277;WBGene00000298;WBGene00000558;WBGene00000776;WBGene00000788;WBGene00000970;WBGene00001008;WBGene00001208;WBGene00001345;WBGene00001470;WBGene00001519;WBGene00001564;WBGene00001951;WBGene00002015;WBGene00003163;WBGene00003196;WBGene00003619;WBGene00003778;WBGene00003886;WBGene00003954;WBGene00004037;WBGene00004038;WBGene00004229;WBGene00004739;WBGene000…	up		Chemicals/stress	Up when fed with Lactyferrin Classic Drinkable (LfCD) nutritional supplement product	13	327	41	30409	1.1677e-14	3.44823e-11	2.92223e-13	gpx-1;gpx-1;Y87G2A.2;irg-3;icl-1;acs-7;acds-10;dhs-9;dhrs-4;Y48A6B.9;gstk-1;ech-8;acox-1.1	https://pubmed.ncbi.nlm.nih.gov/28265360/	up
Mutants	UP by sams-1 RNAi	63	583	764	30409	9.86836e-22	2.91413e-18	2.44885e-20	http://www.ncbi.nlm.nih.gov/pubmed/26321661	WBGene00001008;WBGene00001208;WBGene00001345;WBGene00001394;WBGene00001439;WBGene00001852;WBGene00003163;WBGene00003511;WBGene00003606;WBGene00004096;WBGene00004131;WBGene00004858;WBGene00006575;WBGene00006649;WBGene00006705;WBGene00006923;WBGene00006959;WBGene00007689;WBGene00008572;WBGene00008594;WBGene00009532;WBGene00010047;WBGene00010425;WBGene00010747;WBGene00010870;WBGene00010902;WBGene000…	up		DAF/Insulin/food	down by daf-16 mutant, Polysomal seq	33	327	553	30409	1.35549e-14	4.00275e-11	3.36365e-13	T22B7.3;T27D12.1;T28F4.5;F55H12.4;icl-1;E01G4.3;col-109;fip-6;M01H9.3;sqst-1;ZC250.4;lipl-7;C05D12.2;vhp-1;unk-1;hil-1;acox-3;bcmo-2;mfb-1;dhs-9;R53.5;F08B12.4;Y43F8B.1;F21C10.10;F52E4.5;egl-3;txdc-12.1;F45D3.2;gly-8;F54D1.6;egl-21;mtl-1;ttr-5	http://www.ncbi.nlm.nih.gov/pubmed/25600869	up
Mutants	UP by nhr-25 RNAi	52	583	519	30409	1.23235e-21	3.63912e-18	3.0326e-20	http://www.ncbi.nlm.nih.gov/pubmed/24651852	WBGene00000558;WBGene00000683;WBGene00001345;WBGene00001439;WBGene00001547;WBGene00001837;WBGene00002252;WBGene00002980;WBGene00003778;WBGene00003879;WBGene00003968;WBGene00004096;WBGene00004183;WBGene00004876;WBGene00006649;WBGene00007203;WBGene00007260;WBGene00008368;WBGene00009503;WBGene00009964;WBGene00010236;WBGene00011592;WBGene00011727;WBGene00011737;WBGene00011831;WBGene00011850;WBGene000…	up		Tissue	muscle gene induced by hlh-1	69	327	2292	30409	1.368e-14	4.0397e-11	3.36641e-13	gpx-1;ptr-15;hsp-16.1;F26F12.3;rga-6;T12A7.6;fos-1;F55H12.4;Y44A6C.1;icl-1;E01G4.3;F29B9.8;Y44A6D.3;acs-7;cpl-1;nkcc-1;nhr-20;F27D9.2;prdh-1;anc-1;anmt-3;lipl-7;ell-1;tag-241;cpz-1;F11D5.1;asd-2;sar-1;F56C9.8;mdl-1;W01D2.3;dhs-6;dhrs-4;R10H1.1;nas-39;ZK550.6;snf-1;F21C10.10;xbp-1;C17C3.1;cls-1;trxr-1;dct-1;unc-16;Y95B8A.6;R166.3;txdc-12.1;D2030.2;zip-10;unc-94;zyx-1;zig-7;cab-1;C42D4.3;F10G7.10;r…	http://www.ncbi.nlm.nih.gov/pubmed/17848203	up
Tissue	Neuron expression Key total	73	583	1020	30409	1.33464e-21	3.94119e-18	3.25718e-20	http://www.ncbi.nlm.nih.gov/pubmed/17848203	WBGene00000013;WBGene00000065;WBGene00000140;WBGene00000415;WBGene00000540;WBGene00000803;WBGene00000958;WBGene00000973;WBGene00001177;WBGene00001208;WBGene00001394;WBGene00001439;WBGene00001470;WBGene00001519;WBGene00001679;WBGene00002015;WBGene00002035;WBGene00002043;WBGene00002202;WBGene00002220;WBGene00002976;WBGene00002980;WBGene00003150;WBGene00003163;WBGene00003605;WBGene00003911;WBGene000…	up		TF Targets	daf-16 targets within daf-2(-) (Kumar)	40	327	831	30409	1.41071e-14	4.16583e-11	3.44283e-13	Y87G2A.2;T12A7.6;T28F4.5;Y44A6C.1;icl-1;ZK1307.1;acs-7;cpl-1;act-1;sqst-1;aqp-1;vhp-1;cpt-1;ZK455.5;hil-1;cpz-1;F46C5.10;acox-3;bcmo-2;T20B3.1;acs-19;F56C9.8;mfb-1;gstk-1;F08B12.4;sdha-1;F21C10.10;C18E9.9;C35C5.9;ZK863.8;W04B5.3;Y95B8A.6;dhs-3;coel-1;ttr-36;C39E9.8;acox-1.6;mtl-1;ttr-5;W07G4.5	http://www.ncbi.nlm.nih.gov/pubmed/26539642	up
TF Targets	egl-27 L1 targets	46	583	400	30409	1.47235e-21	4.34784e-18	3.5638e-20	http://www.ncbi.nlm.nih.gov/pubmed/21177963	WBGene00000277;WBGene00001172;WBGene00002207;WBGene00002980;WBGene00003196;WBGene00003511;WBGene00003613;WBGene00003695;WBGene00004131;WBGene00004892;WBGene00004922;WBGene00006580;WBGene00006705;WBGene00006839;WBGene00006887;WBGene00006923;WBGene00006959;WBGene00006975;WBGene00007030;WBGene00008439;WBGene00008444;WBGene00008446;WBGene00009532;WBGene00009534;WBGene00009628;WBGene00010425;WBGene000…	up		Mutants	down by lin-35 mutant (Latorre)	30	327	449	30409	1.53857e-14	4.54338e-11	3.72409e-13	gpx-1;Y87G2A.2;Y53F4B.39;acs-7;acds-10;act-1;act-3;Y71F9B.13;rsbp-1;acox-3;dhs-9;dhrs-4;pck-2;ZK550.6;Y48A6B.9;acs-5;ech-8;taap-1;Y106G6D.6;fat-2;dhs-3;atp-1;pnp-1;acox-1.1;maoc-1;C24A3.4;ceeh-2;rpl-7A;timm-17B.1;F46H5.3	http://www.ncbi.nlm.nih.gov/pubmed/25737279	up
Development/Dauer/Aging	UP by aging on day 10	137	583	3025	30409	1.49217e-21	4.40637e-18	3.58241e-20	http://www.ncbi.nlm.nih.gov/pubmed/26623667	WBGene00000013;WBGene00000140;WBGene00000244;WBGene00000273;WBGene00000277;WBGene00000484;WBGene00000534;WBGene00000558;WBGene00000687;WBGene00000906;WBGene00000958;WBGene00001345;WBGene00001547;WBGene00001852;WBGene00001909;WBGene00001951;WBGene00002015;WBGene00002017;WBGene00002100;WBGene00002976;WBGene00003163;WBGene00003589;WBGene00003605;WBGene00003606;WBGene00003625;WBGene00003695;WBGene000…	up		Tissue	Muscle Key 0h and 24h in bwm	37	327	714	30409	1.85394e-14	5.47469e-11	4.45097e-13	hsp-16.1;fos-1;ifg-1;F56C9.10;Y44A6D.3;lgg-1;act-3;vps-52;anc-1;atgl-1;cpt-1;eif-2gamma;daf-18;mfb-1;gpb-1;mdl-1;kin-19;pck-2;nas-39;hlh-30;alx-1;ccch-1;sdha-1;xbp-1;ipla-6;fat-2;unc-16;unc-94;mbk-2;zyx-1;atp-1;zig-7;epc-1;abts-1;ubc-3;unc-49;rpl-7A	http://www.ncbi.nlm.nih.gov/pubmed/17848203	up
Chemicals/stress	down by mianserin but not aging on day 5	49	583	461	30409	1.75271e-21	5.17574e-18	4.17399e-20	http://www.ncbi.nlm.nih.gov/pubmed/26623667	WBGene00000898;WBGene00001651;WBGene00001679;WBGene00002035;WBGene00002078;WBGene00002202;WBGene00003378;WBGene00003604;WBGene00003968;WBGene00004122;WBGene00004182;WBGene00004183;WBGene00004228;WBGene00004900;WBGene00004922;WBGene00004924;WBGene00005661;WBGene00006787;WBGene00006811;WBGene00006820;WBGene00006839;WBGene00007059;WBGene00007340;WBGene00008444;WBGene00008446;WBGene00009532;WBGene000…	up		DAF/Insulin/food	UP by daf-2 mutant & RNAi (Murphy)	23	327	238	30409	1.8902e-14	5.58176e-11	4.50142e-13	hsp-16.1;T28F4.5;icl-1;E01G4.3;M01H9.3;aqp-1;asah-1;vhp-1;unk-1;hil-1;bcmo-2;CC8.2;mdl-1;pck-2;ZK550.6;F08B12.4;F21C10.10;Y32H12A.8;F52E4.5;snt-4;T23G7.3;mtl-1;ttr-5	http://www.ncbi.nlm.nih.gov/pubmed/12845331	up
Tissue	N2 Enriched Genes vs unc-4 GFP, motor neurons	88	583	1445	30409	2.13097e-21	6.29276e-18	5.03421e-20	http://www.ncbi.nlm.nih.gov/pubmed/15780142	WBGene00000273;WBGene00000463;WBGene00000558;WBGene00000776;WBGene00000973;WBGene00001345;WBGene00001394;WBGene00001439;WBGene00001516;WBGene00001564;WBGene00001651;WBGene00001898;WBGene00001951;WBGene00002078;WBGene00003151;WBGene00003497;WBGene00003618;WBGene00004122;WBGene00004133;WBGene00004739;WBGene00004900;WBGene00006493;WBGene00006575;WBGene00006820;WBGene00006923;WBGene00006959;WBGene000…	up		Mutants	Down hlh-30 mutant	18	327	122	30409	2.10157e-14	6.20593e-11	4.92534e-13	T28F4.5;Y44A6C.1;mml-1;F56C9.10;epg-9;M01H9.3;suco-1;atgl-1;xpo-1;lgg-2;hlh-30;ipla-6;C35C5.9;dct-1;B0546.4;D2030.2;pnp-1;ceeh-2	http://www.ncbi.nlm.nih.gov/pubmed/19632181	up
TF Targets	SKN-1 L1 Targets	113	583	2221	30409	2.27616e-21	6.72149e-18	5.33451e-20	http://www.ncbi.nlm.nih.gov/pubmed/21177963	WBGene00000063;WBGene00000086;WBGene00000277;WBGene00000419;WBGene00000803;WBGene00000898;WBGene00000958;WBGene00000973;WBGene00001172;WBGene00001189;WBGene00001439;WBGene00001898;WBGene00001909;WBGene00002015;WBGene00002017;WBGene00002202;WBGene00002207;WBGene00002980;WBGene00003150;WBGene00003378;WBGene00003511;WBGene00003519;WBGene00003589;WBGene00003800;WBGene00003886;WBGene00003965;WBGene000…	up		DAF/Insulin/food	Up long term dauer fed vs long term dauer starved	18	327	122	30409	2.10157e-14	6.20593e-11	4.92534e-13	glna-2;T12A7.6;icl-1;M01H9.3;aqp-1;F11A5.9;unk-1;best-1;lgg-2;R10H1.1;F21C10.10;ZK863.8;dct-1;B0546.4;Y95B8A.6;coel-1;T23G7.3;ttr-5	https://pubmed.ncbi.nlm.nih.gov/30049782/	up
Other	aln-1 related genes	123	583	2595	30409	8.47963e-21	2.50403e-17	1.97168e-19	http://www.ncbi.nlm.nih.gov/pubmed/18042455	WBGene00000140;WBGene00000277;WBGene00000419;WBGene00000463;WBGene00000464;WBGene00000894;WBGene00000967;WBGene00001177;WBGene00001345;WBGene00001516;WBGene00001519;WBGene00001898;WBGene00002979;WBGene00003040;WBGene00003071;WBGene00003163;WBGene00003196;WBGene00003253;WBGene00003378;WBGene00003605;WBGene00003606;WBGene00003618;WBGene00003619;WBGene00003624;WBGene00003625;WBGene00003968;WBGene000…	up		Chemicals/stress	Regulated by temperature	61	327	1875	30409	2.59636e-14	7.66705e-11	6.03705e-13	T22B7.3;Y87G2A.2;ora-1;cpg-3;bcl-11;fos-1;mml-1;M01F1.8;set-26;mig-22;F56C9.10;Y44A6D.3;acs-7;acds-10;act-1;act-3;prdh-1;sma-4;ptc-1;cnt-2;xpo-1;trcs-1;prk-2;T19B4.5;asah-1;vhp-1;ell-1;daf-18;tcer-1;cpz-1;acox-3;bcmo-2;dhs-9;dhrs-4;ins-17;ZK550.6;Y48A6B.9;snf-1;F20D1.3;sdha-1;npp-14;ech-8;cest-24;cls-1;W04B5.3;R166.3;gly-8;F54D1.6;dhs-3;C42D4.3;F10G7.10;T24B8.4;F19C6.5;C39E9.8;acox-1.6;acdh-10;sn…	http://www.ncbi.nlm.nih.gov/pubmed/21931806	up
TF Targets	daf-12 targets, within 1k bps	86	583	1418	30409	8.66641e-21	2.55919e-17	1.99937e-19	http://www.ncbi.nlm.nih.gov/pubmed/21814518	WBGene00000277;WBGene00001008;WBGene00001394;WBGene00001439;WBGene00001679;WBGene00001898;WBGene00001909;WBGene00002015;WBGene00002017;WBGene00002100;WBGene00002202;WBGene00002220;WBGene00002981;WBGene00003040;WBGene00003150;WBGene00003163;WBGene00003378;WBGene00003618;WBGene00003968;WBGene00004131;WBGene00004208;WBGene00004739;WBGene00006359;WBGene00006493;WBGene00006607;WBGene00006702;WBGene000…	up		Tissue	WT-Pico Pan-neural Depleted Genes	49	327	1260	30409	2.76824e-14	8.17461e-11	6.38641e-13	T27D12.1;F55H12.4;irg-3;col-109;mml-1;F56C9.10;Y44A6D.3;acds-10;anc-1;Y71F9B.13;sma-4;plin-1;atgl-1;pqm-1;ZK84.1;asah-1;ell-1;M03A1.3;cpz-1;spsb-1;CC8.2;dhs-6;R10H1.1;nep-22;dab-1;acs-5;ccch-1;Y43F8B.1;C18E9.9;yap-1;cls-1;Y106G6D.6;fat-2;W04B5.3;F08G2.8;F41F3.3;gly-8;decr-1.1;dhs-3;zig-7;pnp-1;W01F3.2;R01H10.4;C39E9.8;clec-41;acdh-10;maoc-1;let-522;gale-1	http://www.ncbi.nlm.nih.gov/pubmed/18284693	up
DAF/Insulin/food	Up control fed vs control starved	30	583	158	30409	3.33577e-20	9.85054e-17	7.63608e-19	https://pubmed.ncbi.nlm.nih.gov/30049782/	WBGene00000169;WBGene00001564;WBGene00002100;WBGene00002981;WBGene00003778;WBGene00006705;WBGene00007203;WBGene00008412;WBGene00008435;WBGene00008677;WBGene00011726;WBGene00011727;WBGene00011849;WBGene00011966;WBGene00012140;WBGene00012185;WBGene00014125;WBGene00015251;WBGene00016407;WBGene00016513;WBGene00016866;WBGene00017464;WBGene00017659;WBGene00017698;WBGene00017756;WBGene00019719;WBGene000…	up		TF Targets	alr-1 L2 targets	46	327	1118	30409	2.82329e-14	8.33718e-11	6.46293e-13	F26F12.3;rga-6;nhr-6;M01H9.3;act-1;anc-1;suco-1;aqp-1;F37A8.5;nac-3;vhp-1;W02F12.2;eif-2gamma;unk-1;ekl-1;F46C5.10;mfb-1;dhs-9;kin-19;glb-20;ZK550.6;F20D1.3;acs-5;npp-14;xbp-1;ipla-6;taap-1;Y106G6D.6;nhr-19;egl-3;unc-16;Y95B8A.6;D2030.2;zyx-1;cab-1;snt-4;egl-21;R107.2;pnp-1;mec-3;zfp-1;mbl-1;R31.2;zfr-1;ZK1073.1;F46H5.3	http://www.ncbi.nlm.nih.gov/pubmed/21177963	up
TF Targets	egl-5 L3 targets	62	583	795	30409	3.55242e-20	1.04903e-16	8.06945e-19	http://www.ncbi.nlm.nih.gov/pubmed/21177963	WBGene00000277;WBGene00000803;WBGene00000958;WBGene00001172;WBGene00001189;WBGene00001394;WBGene00001439;WBGene00001516;WBGene00001898;WBGene00003150;WBGene00003378;WBGene00003613;WBGene00003618;WBGene00003800;WBGene00004131;WBGene00004183;WBGene00004208;WBGene00004892;WBGene00004922;WBGene00004924;WBGene00006493;WBGene00006580;WBGene00006755;WBGene00006839;WBGene00006923;WBGene00006975;WBGene000…	up		Mutants	Down mex-3;skn-1 RNAi mutant 122min	45	327	1076	30409	3.25371e-14	9.60822e-11	7.39094e-13	Y87G2A.2;F26F12.3;icl-1;mml-1;dpy-17;cpl-1;suco-1;W03F9.4;Y104H12D.2;lipl-7;cnt-2;rsbp-1;2L52.1;daf-18;F11D5.1;T20B3.1;gpb-1;mdl-1;dhs-6;ZK550.6;F25B5.6;Y48A6B.9;acs-5;alx-1;Y43F8B.1;F21C10.10;ech-8;memo-1;F38B7.3;dct-1;W04B5.3;R166.3;dhs-3;T24B8.4;vpat-1;pnp-1;acox-1.1;acox-1.6;ceh-43;maoc-1;nhr-64;C24A3.4;zfr-1;ceeh-2;F46H5.3	http://www.ncbi.nlm.nih.gov/pubmed/15772128	up
Tissue	WT-Pico Pan-neural Depleted Genes	79	583	1260	30409	6.38384e-20	1.88515e-16	1.43904e-18	http://www.ncbi.nlm.nih.gov/pubmed/18284693	WBGene00000140;WBGene00000273;WBGene00000464;WBGene00000558;WBGene00000683;WBGene00000788;WBGene00000894;WBGene00000967;WBGene00000970;WBGene00000991;WBGene00001394;WBGene00001633;WBGene00003071;WBGene00003378;WBGene00003968;WBGene00004096;WBGene00004122;WBGene00004133;WBGene00004858;WBGene00006367;WBGene00006649;WBGene00006787;WBGene00006820;WBGene00006887;WBGene00006984;WBGene00007024;WBGene000…	up		DAF/Insulin/food	down by daf-2 mutant, Polysomal seq	33	327	572	30409	3.43579e-14	1.01459e-10	7.74495e-13	T22B7.3;T27D12.1;T28F4.5;F55H12.4;icl-1;E01G4.3;col-109;fip-6;M01H9.3;sqst-1;ZC250.4;lipl-7;C05D12.2;vhp-1;unk-1;hil-1;acox-3;bcmo-2;mfb-1;dhs-9;R53.5;F08B12.4;Y43F8B.1;F21C10.10;F52E4.5;egl-3;txdc-12.1;F45D3.2;gly-8;F54D1.6;egl-21;mtl-1;ttr-5	http://www.ncbi.nlm.nih.gov/pubmed/25600869	up
Development/Dauer/Aging	UP by aging on day 5	117	583	2470	30409	1.05428e-19	3.11328e-16	2.35854e-18	http://www.ncbi.nlm.nih.gov/pubmed/26623667	WBGene00000013;WBGene00000140;WBGene00000273;WBGene00000277;WBGene00000558;WBGene00000683;WBGene00000906;WBGene00000958;WBGene00001008;WBGene00001345;WBGene00001439;WBGene00001516;WBGene00001534;WBGene00001547;WBGene00001837;WBGene00001852;WBGene00001951;WBGene00002015;WBGene00002017;WBGene00002100;WBGene00002252;WBGene00002976;WBGene00003040;WBGene00003071;WBGene00003163;WBGene00003589;WBGene000…	up		Chemicals/stress	UP by high dichlorvos	43	327	992	30409	4.14556e-14	1.22418e-10	9.27411e-13	fos-1;F55H12.4;Y44A6C.1;icl-1;F23F1.2;cpl-1;pak-1;Y104H12D.2;sqst-1;aqp-1;ptc-1;vhp-1;lron-10;ekl-1;best-1;acs-19;lgg-2;mfb-1;slc-25A29;F20D1.3;F08B12.4;alx-1;dcar-1;F21C10.10;ipla-6;ceh-48;F52E4.5;C35C5.9;dct-1;B0546.4;Y95B8A.6;nas-10;nspb-12;D2030.2;zip-10;coel-1;C42D4.3;snt-4;T24B8.4;pnp-1;W01F3.2;C39E9.8;ceeh-2	http://www.ncbi.nlm.nih.gov/pubmed/19402892	up
Mutants	Up in mir-35-41 mutants at 25C	56	583	667	30409	1.08981e-19	3.21821e-16	2.41971e-18	https://pubmed.ncbi.nlm.nih.gov/28279983/	WBGene00000013;WBGene00000273;WBGene00000277;WBGene00000558;WBGene00000687;WBGene00001008;WBGene00001172;WBGene00001189;WBGene00001394;WBGene00001852;WBGene00003529;WBGene00003606;WBGene00004858;WBGene00007153;WBGene00007203;WBGene00007817;WBGene00007857;WBGene00007878;WBGene00008032;WBGene00008572;WBGene00008975;WBGene00009398;WBGene00009722;WBGene00010135;WBGene00010827;WBGene00011927;WBGene000…	up		Chemicals/stress	UP by Lactoferrin-based product	20	327	174	30409	5.77148e-14	1.70432e-10	1.28144e-12	gpx-1;Y87G2A.2;irg-3;icl-1;acs-7;acds-10;T20B3.1;dhs-9;dhrs-4;nep-22;Y48A6B.9;gstk-1;ech-8;cest-24;C17C3.1;Y42G9A.3;acox-1.1;acdh-10;maoc-1;ceeh-2	https://www.ncbi.nlm.nih.gov/pubmed/28265360	up
Mutants	UP by sek-1 mutant (Wu)	61	583	790	30409	1.21377e-19	3.58427e-16	2.67483e-18	https://www.ncbi.nlm.nih.gov/geo/query/acc.cgi?acc=GSE92902	WBGene00000140;WBGene00000683;WBGene00000687;WBGene00000738;WBGene00000958;WBGene00001008;WBGene00001345;WBGene00001470;WBGene00001516;WBGene00003071;WBGene00003497;WBGene00003589;WBGene00003625;WBGene00003885;WBGene00003968;WBGene00004133;WBGene00004229;WBGene00004739;WBGene00004858;WBGene00004900;WBGene00006367;WBGene00006575;WBGene00006787;WBGene00006812;WBGene00006839;WBGene00006887;WBGene000…	up		Mutants	Up in xrn-2 mutants downstream	76	327	2780	30409	6.00147e-14	1.77224e-10	1.32256e-12	T27D12.1;ZC123.1;cpg-3;bcl-11;T28F4.5;F55H12.4;Y44A6C.1;E01G4.3;mml-1;F23F1.2;acs-7;R02F2.1;cpl-1;fip-6;lgg-1;act-1;pak-1;sqst-1;sma-4;rab-7;ZC250.4;cnt-2;xpo-1;prk-2;pqm-1;ZK84.1;vhp-1;tlp-1;pigg-1;tcer-1;lron-10;asd-2;acs-19;CC8.2;lgg-2;B0410.3;mdl-1;dhs-9;dhs-6;kin-19;pck-2;slc-25A29;dab-1;hlh-30;ari-2;gstk-1;acs-5;alx-1;npp-14;xbp-1;ipla-6;cest-24;cls-1;Y37A1A.3;F52E4.5;nhr-19;fat-2;nhr-14;F1…	https://pubmed.ncbi.nlm.nih.gov/29021241/	up
Chemicals/stress	UP By HuminFeed 2.0 3D	86	583	1491	30409	2.02249e-19	5.9724e-16	4.424e-18	http://www.ncbi.nlm.nih.gov/pubmed/22529848	WBGene00000140;WBGene00000273;WBGene00000277;WBGene00000534;WBGene00000788;WBGene00000967;WBGene00001008;WBGene00001172;WBGene00001564;WBGene00001898;WBGene00002207;WBGene00002979;WBGene00003163;WBGene00003954;WBGene00004037;WBGene00004056;WBGene00004083;WBGene00004096;WBGene00004131;WBGene00004196;WBGene00004739;WBGene00006448;WBGene00006493;WBGene00006984;WBGene00006999;WBGene00007384;WBGene000…	up		Mutants	UP by hlh-29 mutant	23	327	252	30409	6.14763e-14	1.81539e-10	1.34474e-12	F44E5.4;F44E5.5;T28F4.5;F55H12.4;lgg-1;act-1;act-3;anc-1;sqst-1;aqp-1;pqm-1;acs-19;pck-2;hlh-30;F08B12.4;dcar-1;F21C10.10;xbp-1;fat-2;egl-21;mtl-1;ttr-5;W07G4.5	http://www.ncbi.nlm.nih.gov/pubmed/23533643	up
Mutants	changed by mir-35-41(nDf50) embryos	62	583	824	30409	2.07662e-19	6.13226e-16	4.50902e-18	https://www.ncbi.nlm.nih.gov/pubmed/28279983	WBGene00000013;WBGene00000273;WBGene00000277;WBGene00000558;WBGene00000566;WBGene00000687;WBGene00000738;WBGene00001008;WBGene00001172;WBGene00001189;WBGene00001394;WBGene00001852;WBGene00003529;WBGene00003606;WBGene00004858;WBGene00007153;WBGene00007203;WBGene00007425;WBGene00007817;WBGene00007857;WBGene00007878;WBGene00008032;WBGene00008572;WBGene00008975;WBGene00009398;WBGene00009722;WBGene000…	up		Mutants	UP by gas-1 mutant, L1 (McCormack)	46	327	1145	30409	6.54971e-14	1.93413e-10	1.42215e-12	T22B7.3;ZC123.1;hsp-16.1;hsp-16.11;F44E5.4;F44E5.5;ora-1;bcl-11;F55H12.4;icl-1;col-109;dpy-17;fil-1;F27D9.2;W03F9.4;anmt-3;sqst-1;aqp-1;tag-241;F11D5.1;acox-3;best-1;T20B3.1;F56C9.8;R10H1.1;Y57G11B.2;ceh-48;F52E4.5;nhr-19;egl-3;txdc-12.1;F41F3.3;rhgf-2;F45D3.2;F54D1.6;C42D4.3;snt-4;egl-21;T24B8.4;pnp-1;ptr-14;mtl-1;let-522;unc-115;ZK1073.1;W07G4.5	http://www.ncbi.nlm.nih.gov/pubmed/25744875	up
Chemicals/stress	UP by mefloquine mid	50	583	546	30409	3.6647e-19	1.08219e-15	7.89917e-18	http://www.ncbi.nlm.nih.gov/pubmed/19402892	WBGene00000415;WBGene00000558;WBGene00000776;WBGene00001189;WBGene00001439;WBGene00001564;WBGene00001852;WBGene00002981;WBGene00003954;WBGene00004013;WBGene00004182;WBGene00004876;WBGene00004900;WBGene00004924;WBGene00006923;WBGene00007153;WBGene00007203;WBGene00007297;WBGene00007395;WBGene00007689;WBGene00008412;WBGene00008439;WBGene00008677;WBGene00010503;WBGene00010870;WBGene00011727;WBGene000…	up		DAF/Insulin/food	Down Food vs. Starve 6H	29	327	442	30409	7.19004e-14	2.12322e-10	1.5498e-12	T22B7.3;glna-2;E01G4.3;M01H9.3;F27D9.2;Y71F9B.13;aqp-1;C05D12.2;hil-1;best-1;bcmo-2;acs-19;B0410.3;ins-17;R53.5;dcar-1;F21C10.10;nhr-19;nhr-14;Y95B8A.6;D2030.2;decr-1.1;Y42G9A.3;R107.2;T23G7.3;R31.2;mtl-1;ttr-5;W07G4.5	http://www.ncbi.nlm.nih.gov/pubmed/19251593,http://www.ncbi.nlm.nih.gov/pubmed/21445366	up
Chemicals/stress	Down by Psora + Allantoin	98	583	1882	30409	4.13096e-19	1.21987e-15	8.83966e-18	https://www.sciencedirect.com/science/article/pii/S1534580718306993#app2	WBGene00000013;WBGene00000273;WBGene00000298;WBGene00000558;WBGene00001189;WBGene00001394;WBGene00001633;WBGene00002252;WBGene00002979;WBGene00003165;WBGene00003400;WBGene00003497;WBGene00003519;WBGene00003604;WBGene00003613;WBGene00003879;WBGene00004083;WBGene00004124;WBGene00004228;WBGene00004234;WBGene00006591;WBGene00006607;WBGene00006632;WBGene00006688;WBGene00006705;WBGene00006787;WBGene000…	up		DAF/Insulin/food	Down Food vs. Starve 24H	37	327	753	30409	9.09488e-14	2.68572e-10	1.94617e-12	T22B7.3;glna-2;F26F12.3;icl-1;E01G4.3;F56C9.10;nhr-20;M01H9.3;suco-1;sqst-1;aqp-1;lipl-7;hil-1;best-1;acs-19;CC8.2;lgg-2;mfb-1;mdl-1;olrn-1;F21C10.10;memo-1;egl-3;C35C5.9;fat-2;dct-1;B0546.4;Y95B8A.6;D2030.2;coel-1;nhr-173;Y42G9A.3;snt-4;egl-21;T23G7.3;mec-3;mtl-1	http://www.ncbi.nlm.nih.gov/pubmed/19251593,http://www.ncbi.nlm.nih.gov/pubmed/21445366	up
Chemicals/stress	UP by MWCNT 24H vs. 0H	66	583	940	30409	4.1987e-19	1.23988e-15	8.91998e-18	http://www.ncbi.nlm.nih.gov/geo/query/acc.cgi?acc=GSE24847	WBGene00000013;WBGene00000140;WBGene00000273;WBGene00000277;WBGene00000738;WBGene00001189;WBGene00001394;WBGene00001410;WBGene00001519;WBGene00001852;WBGene00001898;WBGene00002100;WBGene00002202;WBGene00002979;WBGene00002980;WBGene00002981;WBGene00003151;WBGene00003618;WBGene00003778;WBGene00003968;WBGene00004013;WBGene00004056;WBGene00004924;WBGene00006306;WBGene00006649;WBGene00006702;WBGene000…	up		DAF/Insulin/food	down by daf-16 mutant (McElwee)	32	327	558	30409	1.06095e-13	3.13298e-10	2.25394e-12	T27D12.1;F55H12.4;icl-1;E01G4.3;F23F1.2;vap-2;M01H9.3;plin-1;ZK455.5;hil-1;acs-19;CC8.2;F56C9.8;mfb-1;dhs-9;pck-2;R53.5;F08B12.4;ccch-1;F21C10.10;memo-1;yap-1;Y95B8A.6;D2030.2;F45D3.2;cyp-13A11;cab-1;C39E9.8;R31.2;mtl-1;ZK1073.1;ttr-5	http://www.ncbi.nlm.nih.gov/pubmed/15308663	up
Chemicals/stress	UP by IVM exposure	35	583	254	30409	6.121e-19	1.80753e-15	1.29109e-17	http://www.ncbi.nlm.nih.gov/pubmed/22348077	WBGene00000169;WBGene00000558;WBGene00001564;WBGene00001852;WBGene00001898;WBGene00002202;WBGene00002980;WBGene00002981;WBGene00003163;WBGene00004096;WBGene00004131;WBGene00007203;WBGene00007228;WBGene00008412;WBGene00008677;WBGene00010063;WBGene00010769;WBGene00011727;WBGene00011737;WBGene00011850;WBGene00012140;WBGene00012185;WBGene00012610;WBGene00012850;WBGene00014000;WBGene00015350;WBGene000…	up		Tissue	Endoderm genes	28	327	416	30409	1.14666e-13	3.38608e-10	2.41863e-12	Y87G2A.2;rga-6;icl-1;acs-7;cpl-1;acds-10;pqm-1;cpz-1;acox-3;T20B3.1;dhrs-4;nep-22;ZK550.6;Y48A6B.9;acs-5;ech-8;C18E9.9;dhs-3;coel-1;vpat-1;pnp-1;F19C6.5;acox-1.1;acox-1.6;maoc-1;ptr-14;let-522;C24A3.4	http://www.ncbi.nlm.nih.gov/pubmed/25487147	up
Mutants	down by ets-4 RNAi (Habacher)	61	583	823	30409	8.7412e-19	2.58128e-15	1.83069e-17	https://www.ncbi.nlm.nih.gov/pubmed/27746047	WBGene00000298;WBGene00000678;WBGene00000683;WBGene00000970;WBGene00000991;WBGene00001157;WBGene00001208;WBGene00001564;WBGene00003618;WBGene00003625;WBGene00003778;WBGene00004096;WBGene00004133;WBGene00004196;WBGene00006575;WBGene00006812;WBGene00006820;WBGene00007203;WBGene00007857;WBGene00007969;WBGene00008564;WBGene00008594;WBGene00009902;WBGene00009973;WBGene00010047;WBGene00010063;WBGene000…	up		DAF/Insulin/food	Genes downregulated by DR	42	327	984	30409	1.44446e-13	4.26549e-10	3.02517e-12	T27D12.1;ptr-15;ora-1;F55H12.4;nhr-105;Y43C5A.7;mml-1;F47E1.2;cpl-1;F28F5.6;prdh-1;ZC250.4;F11A5.9;F37A8.5;pqm-1;cpz-1;acox-3;B0410.3;mdl-1;nep-22;ZK550.6;Y48A6B.9;gstk-1;Y43F8B.1;C17C3.1;fat-2;W04B5.3;Y95B8A.6;gly-8;zip-10;dhs-3;zyx-1;zig-7;ttr-36;F40H3.1;acox-1.1;R01H10.4;ttr-35;C39E9.8;clec-41;unc-115;F46H5.3	https://pubmed.ncbi.nlm.nih.gov/30905669/	up
TF Targets	alr-1 L2 targets	72	583	1118	30409	8.9055e-19	2.62979e-15	1.85197e-17	http://www.ncbi.nlm.nih.gov/pubmed/21177963	WBGene00000063;WBGene00000140;WBGene00000169;WBGene00000277;WBGene00000298;WBGene00000973;WBGene00001172;WBGene00001189;WBGene00001410;WBGene00001439;WBGene00001519;WBGene00002035;WBGene00002202;WBGene00003165;WBGene00003519;WBGene00003605;WBGene00003618;WBGene00003625;WBGene00003778;WBGene00003800;WBGene00004031;WBGene00004131;WBGene00004350;WBGene00004924;WBGene00006306;WBGene00006493;WBGene000…	up		Mutants	UP pmk-1 mutant	54	327	1577	30409	1.5968e-13	4.71536e-10	3.32067e-12	glna-2;ZC123.1;F26F12.3;fos-1;nhr-105;irg-3;icl-1;E01G4.3;F36G3.2;Y44A6D.3;vap-2;anc-1;anmt-3;sma-4;ZC250.4;lipl-7;C30G4.4;asah-1;gcy-18;tlp-1;hil-1;cpz-1;asd-2;F56C9.8;atic-1;mdl-1;dhs-9;ZK550.6;F08B12.4;acs-5;alx-1;Y43F8B.1;F21C10.10;ech-8;cest-24;nhr-19;ZK863.8;dct-1;gly-8;F54D1.6;dhs-3;zyx-1;coel-1;snt-4;egl-21;R01H10.4;ttr-35;mtl-1;let-522;C09D4.1;ttr-5;ceeh-2;W07G4.5;F46H5.3	http://www.ncbi.nlm.nih.gov/pubmed/23117578	up
Mutants	UP tax-6 null	67	583	983	30409	9.98282e-19	2.94793e-15	2.06149e-17	http://www.ncbi.nlm.nih.gov/pubmed/21331044	WBGene00000013;WBGene00000298;WBGene00001172;WBGene00001189;WBGene00001410;WBGene00001519;WBGene00002100;WBGene00003163;WBGene00003497;WBGene00003606;WBGene00003778;WBGene00004096;WBGene00004131;WBGene00004350;WBGene00006591;WBGene00007203;WBGene00007297;WBGene00007384;WBGene00007680;WBGene00007817;WBGene00008032;WBGene00008368;WBGene00008412;WBGene00008439;WBGene00008677;WBGene00009241;WBGene000…	up		Tissue	Neuron expression Key 24h	40	327	901	30409	1.82792e-13	5.39784e-10	3.77472e-12	gpx-1;hsp-16.1;rga-6;F56C9.10;nhr-6;lgg-1;act-3;pak-1;F53E4.1;anc-1;sqst-1;atgl-1;eif-2gamma;daf-18;acs-19;mfb-1;gpb-1;mdl-1;dhs-9;kin-19;nas-39;R53.5;hlh-30;F25B5.6;sdha-1;ipla-6;Y32H12A.8;fat-2;csb-1;unc-16;hyl-1;zyx-1;abts-1;ubc-3;lmtr-2;unc-115;nhr-64;unc-49;rpl-7A;gale-1	http://www.ncbi.nlm.nih.gov/pubmed/17848203	up
TF Targets	daf-16 targets within daf-2(-) (Kumar)	61	583	831	30409	1.38822e-18	4.09941e-15	2.84681e-17	http://www.ncbi.nlm.nih.gov/pubmed/26539642	WBGene00000063;WBGene00000139;WBGene00000169;WBGene00000298;WBGene00000776;WBGene00000788;WBGene00000967;WBGene00000991;WBGene00001564;WBGene00001852;WBGene00003511;WBGene00004013;WBGene00004037;WBGene00006493;WBGene00006649;WBGene00006820;WBGene00006923;WBGene00007228;WBGene00007689;WBGene00007904;WBGene00007969;WBGene00008032;WBGene00008439;WBGene00008572;WBGene00009628;WBGene00009785;WBGene000…	up		Mutants	down by crtc-1 and aak-2 mutant (Burkewitz)	39	327	872	30409	3.11574e-13	9.20078e-10	6.38943e-12	T22B7.3;T27D12.1;glna-2;gpx-1;ora-1;bcl-11;nhr-105;icl-1;E01G4.3;ZK1307.1;F36G3.2;F23F1.2;Y44A6D.3;acds-10;aqp-1;nac-3;drd-1;cpz-1;atic-1;B0410.3;pck-2;nep-22;acs-5;taap-1;txdc-12.1;F41F3.3;dhs-3;F28H7.8;vpat-1;ttr-36;M05D6.5;F40H3.1;acox-1.1;ttr-35;acox-1.6;acdh-10;maoc-1;C09D4.1;W07G4.5	http://www.ncbi.nlm.nih.gov/pubmed/25723162	up
TF Targets	enriched by Pges-1::ain-2::gfp, Asynchronous worms	47	583	497	30409	1.39902e-18	4.1313e-15	2.84917e-17	http://www.ncbi.nlm.nih.gov/pubmed/22503424	WBGene00001189;WBGene00001564;WBGene00003163;WBGene00003378;WBGene00003511;WBGene00003618;WBGene00003619;WBGene00003625;WBGene00004182;WBGene00004183;WBGene00004208;WBGene00004892;WBGene00006367;WBGene00006580;WBGene00007384;WBGene00007689;WBGene00008446;WBGene00008975;WBGene00009293;WBGene00009532;WBGene00009628;WBGene00009722;WBGene00009902;WBGene00010870;WBGene00011303;WBGene00012085;WBGene000…	up		TF Targets	PES-1 L4 Targets	65	327	2220	30409	3.53094e-13	1.04269e-09	7.19094e-12	hsp-16.1;hsp-16.11;F26F12.3;imph-1;Y44A6C.1;mml-1;set-26;R02F2.1;epg-9;nhr-20;lgg-1;act-1;act-3;prdh-1;suco-1;K09E9.4;atgl-1;nac-3;vhp-1;unk-1;cpz-1;lron-10;ekl-1;F46C5.10;sar-1;acs-19;CC8.2;W01D2.3;kin-19;pck-2;hlh-30;F20D1.3;gstk-1;ccch-1;Y43F8B.1;F21C10.10;npp-14;ubxn-3;Y106G6D.6;nhr-19;sap-140;egl-3;cmd-1;csb-1;B0546.4;unc-16;affl-2;W04B5.3;Y95B8A.6;mbk-2;his-35;cab-1;rei-2;snt-4;egl-21;epc-1…	http://www.ncbi.nlm.nih.gov/pubmed/21177963	up
Development/Dauer/Aging	Up in XO hermaphrodites (her-1(e1520) sdc-3(y126) V; xol-1(y9) X) at L3	80	583	1360	30409	1.51477e-18	4.47311e-15	3.04952e-17	https://pubmed.ncbi.nlm.nih.gov/27356611/	WBGene00000894;WBGene00001208;WBGene00001345;WBGene00001439;WBGene00001534;WBGene00002078;WBGene00002207;WBGene00003071;WBGene00003253;WBGene00003378;WBGene00003400;WBGene00003605;WBGene00003695;WBGene00003800;WBGene00003968;WBGene00004013;WBGene00004031;WBGene00004096;WBGene00004208;WBGene00004228;WBGene00004229;WBGene00004858;WBGene00004922;WBGene00006493;WBGene00006580;WBGene00006607;WBGene000…	up		Mutants	UP by glh-1 mutant (Knutson)	33	327	624	30409	3.6432e-13	1.07584e-09	7.36876e-12	ZC123.1;F26F12.3;icl-1;mml-1;cpl-1;vps-52;pak-1;anc-1;W03F9.4;sqst-1;sma-4;nac-3;unk-1;mfb-1;mdl-1;pck-2;nep-22;F20D1.3;sdha-1;Y32H12A.8;nhr-19;egl-3;fat-2;csb-1;F54D1.6;dhs-3;cab-1;F10G7.10;clec-41;snt-2;unc-115;ZK1073.1;F46H5.3	https://www.ncbi.nlm.nih.gov/pubmed/28258184	up
TF Targets	LIN-39 L3 Targets	60	583	807	30409	1.52288e-18	4.49706e-15	3.04952e-17	http://www.ncbi.nlm.nih.gov/pubmed/21177963	WBGene00000277;WBGene00001172;WBGene00001439;WBGene00001516;WBGene00001898;WBGene00003196;WBGene00003800;WBGene00003965;WBGene00004131;WBGene00004182;WBGene00004922;WBGene00005661;WBGene00006415;WBGene00006493;WBGene00006580;WBGene00006702;WBGene00006755;WBGene00006784;WBGene00006812;WBGene00006820;WBGene00006923;WBGene00007030;WBGene00007197;WBGene00007203;WBGene00008339;WBGene00008444;WBGene000…	up		TF Targets	Lost RNA Polymerase II binding by sig-7 RNAi	28	327	438	30409	3.89818e-13	1.15113e-09	7.83084e-12	T27D12.1;ZC123.1;F26F12.3;mml-1;F29B9.8;acs-7;cpl-1;sqst-1;vhp-1;rsbp-1;F11D5.1;asd-2;Y41D4A.7;mdl-1;olrn-1;dhs-9;slc-25A29;hlh-30;F21C10.10;ech-8;memo-1;yap-1;affl-2;txdc-12.1;F41F3.3;rhgf-2;unc-94;Y42G9A.3	https://www.ncbi.nlm.nih.gov/pubmed/27541139	up
Chemicals/stress	UP by Cadmium (Huffman)	44	583	434	30409	1.52837e-18	4.51329e-15	3.04952e-17	http://www.ncbi.nlm.nih.gov/pubmed/15256590	WBGene00000298;WBGene00000973;WBGene00001345;WBGene00001394;WBGene00002980;WBGene00002981;WBGene00003589;WBGene00004096;WBGene00004131;WBGene00004183;WBGene00007010;WBGene00007153;WBGene00007689;WBGene00008572;WBGene00008748;WBGene00011298;WBGene00011321;WBGene00011737;WBGene00012085;WBGene00012140;WBGene00012185;WBGene00012364;WBGene00012464;WBGene00012850;WBGene00013181;WBGene00013594;WBGene000…	up		DAF/Insulin/food	Induced by daf-16 (Heimbucher)	28	327	439	30409	4.11381e-13	1.21481e-09	8.20817e-12	T28F4.5;F55H12.4;E01G4.3;F23F1.2;fip-6;vap-2;M01H9.3;plin-1;C05D12.2;unk-1;bcmo-2;CC8.2;dhs-9;pck-2;Y57G11B.2;R53.5;ZK550.6;F20D1.3;F08B12.4;Y43F8B.1;F21C10.10;memo-1;abts-4;D2030.2;mtl-1;ZK1073.1;ttr-5;glb-25	https://www.ncbi.nlm.nih.gov/pubmed/26154057	up
Mutants	Down mex-3;skn-1 RNAi mutant 122min	70	583	1076	30409	1.73303e-18	5.11765e-15	3.43466e-17	http://www.ncbi.nlm.nih.gov/pubmed/15772128	WBGene00000463;WBGene00000464;WBGene00000566;WBGene00000776;WBGene00000967;WBGene00000970;WBGene00000991;WBGene00001157;WBGene00001470;WBGene00001564;WBGene00001679;WBGene00001898;WBGene00003163;WBGene00003378;WBGene00003400;WBGene00003589;WBGene00003778;WBGene00004013;WBGene00004892;WBGene00006359;WBGene00006531;WBGene00006575;WBGene00006591;WBGene00007010;WBGene00007016;WBGene00007063;WBGene000…	up		DAF/Insulin/food	Genes downregulated by SEK-1	90	327	3789	30409	4.23113e-13	1.24945e-09	8.38558e-12	T22B7.3;ZC123.1;Y87G2A.2;ptr-15;hsp-16.1;hsp-16.11;F44E5.4;F44E5.5;bcl-11;F26F12.3;rga-6;fos-1;nhr-105;col-109;dpy-17;Y44A6D.3;F47E1.2;acs-7;R02F2.1;F27D9.2;pak-1;anc-1;W03F9.4;sqst-1;sma-4;aqp-1;K09E9.4;odr-3;prk-2;ZK84.1;nac-3;tag-241;Y41E3.22;ZK455.5;rsbp-1;2L52.1;F11D5.1;asd-2;best-1;Y41D4A.7;F56C9.8;B0410.3;mdl-1;dhrs-4;R10H1.1;gcy-22;hlh-30;snf-1;F20D1.3;F08B12.4;frpr-7;ccch-1;memo-1;F38B7.…	https://pubmed.ncbi.nlm.nih.gov/30905669/	up
Mutants	UP by bcat-1 RNAi	127	583	2927	30409	2.4109e-18	7.11937e-15	4.74625e-17	http://www.ncbi.nlm.nih.gov/pubmed/26620638	WBGene00000086;WBGene00000140;WBGene00000169;WBGene00000244;WBGene00000277;WBGene00000463;WBGene00000484;WBGene00000678;WBGene00000683;WBGene00000687;WBGene00000906;WBGene00000958;WBGene00001008;WBGene00001172;WBGene00001208;WBGene00001345;WBGene00001410;WBGene00001470;WBGene00001519;WBGene00001547;WBGene00001898;WBGene00002100;WBGene00003071;WBGene00003163;WBGene00003165;WBGene00003400;WBGene000…	up		Mutants	UP by tbx-2(bx59) mutant, embryos	42	327	1026	30409	5.5779e-13	1.64715e-09	1.0981e-11	T12A7.6;T28F4.5;fos-1;F55H12.4;nhr-105;Y44A6C.1;col-109;sma-4;prk-2;pqm-1;ZK84.1;vhp-1;drd-1;unk-1;lron-10;best-1;B0410.3;mdl-1;dhrs-4;Y57G11B.2;ZK550.6;F20D1.3;F08B12.4;dcar-1;C18E9.9;F52E4.5;sta-2;C35C5.9;fat-2;F16F9.1;nspb-12;zip-10;coel-1;cab-1;C42D4.3;snt-4;egl-21;W01F3.2;C39E9.8;clec-41;ptr-14;mtl-1	http://www.ncbi.nlm.nih.gov/pubmed/23595631	up
Mutants	UP in bcat-1 RNAi	128	583	2972	30409	3.07908e-18	9.09252e-15	6.02154e-17	https://pubmed.ncbi.nlm.nih.gov/26620638/	WBGene00000086;WBGene00000140;WBGene00000169;WBGene00000244;WBGene00000277;WBGene00000463;WBGene00000484;WBGene00000678;WBGene00000683;WBGene00000687;WBGene00000906;WBGene00000958;WBGene00001008;WBGene00001172;WBGene00001208;WBGene00001345;WBGene00001410;WBGene00001470;WBGene00001519;WBGene00001547;WBGene00001898;WBGene00002100;WBGene00003071;WBGene00003163;WBGene00003165;WBGene00003400;WBGene000…	up		Mutants	down by swsn-2.2 RNAi	25	327	344	30409	5.93472e-13	1.75252e-09	1.16061e-11	ZC123.1;hsp-16.1;F44E5.4;F44E5.5;ora-1;T28F4.5;Y44A6C.1;icl-1;col-109;acs-7;cpl-1;W03F9.4;sqst-1;ZK84.1;unk-1;acox-3;T20B3.1;dhrs-4;F08B12.4;F21C10.10;dct-1;nas-10;acdh-10;maoc-1;mtl-1	http://www.ncbi.nlm.nih.gov/pubmed/26739451	up
Mutants	UP by nuo-6 mutant	112	583	2416	30409	3.93808e-18	1.16292e-14	7.65076e-17	http://www.ncbi.nlm.nih.gov/pubmed/24813612	WBGene00000013;WBGene00000139;WBGene00000140;WBGene00000540;WBGene00000558;WBGene00000803;WBGene00000967;WBGene00001008;WBGene00001439;WBGene00001470;WBGene00001516;WBGene00001519;WBGene00002202;WBGene00002220;WBGene00003071;WBGene00003151;WBGene00003511;WBGene00003613;WBGene00003619;WBGene00003624;WBGene00003911;WBGene00003965;WBGene00004013;WBGene00004182;WBGene00004208;WBGene00004228;WBGene000…	up		Mutants	UP rde-4 mutant	27	327	411	30409	5.98326e-13	1.76686e-09	1.16241e-11	T22B7.3;T27D12.1;Y87G2A.2;T28F4.5;F55H12.4;irg-3;E01G4.3;acs-7;sqst-1;unk-1;acox-3;bcmo-2;atic-1;mdl-1;dhs-9;ZK550.6;F08B12.4;ccch-1;dcar-1;F21C10.10;gly-8;dhs-3;R01H10.4;clec-41;acox-1.6;ZK1073.1;W07G4.5	http://www.ncbi.nlm.nih.gov/pubmed/17526642	up
Chemicals/stress	UP by Lactoferrin-based product	29	583	174	30409	5.73531e-18	1.69364e-14	1.10695e-16	https://www.ncbi.nlm.nih.gov/pubmed/28265360	WBGene00000298;WBGene00000973;WBGene00000983;WBGene00000991;WBGene00001157;WBGene00001564;WBGene00003778;WBGene00004196;WBGene00007228;WBGene00008564;WBGene00009165;WBGene00009973;WBGene00010063;WBGene00010628;WBGene00011831;WBGene00011850;WBGene00012970;WBGene00013594;WBGene00014206;WBGene00014251;WBGene00015887;WBGene00017123;WBGene00018760;WBGene00018958;WBGene00019599;WBGene00020366;WBGene000…	up		Mutants	Down by swsn-2.2 (RNAi)	25	327	345	30409	6.3171e-13	1.86544e-09	1.21924e-11	ZC123.1;hsp-16.1;F44E5.4;F44E5.5;ora-1;T28F4.5;Y44A6C.1;icl-1;col-109;acs-7;cpl-1;W03F9.4;sqst-1;ZK84.1;unk-1;acox-3;T20B3.1;dhrs-4;F08B12.4;F21C10.10;dct-1;nas-10;acdh-10;maoc-1;mtl-1	https://pubmed.ncbi.nlm.nih.gov/26739451/	up
Chemicals/stress	Down by Rapamycin + Metformin	101	583	2064	30409	7.4115e-18	2.18862e-14	1.42118e-16	https://www.sciencedirect.com/science/article/pii/S1534580718306993#app2	WBGene00000013;WBGene00000169;WBGene00000273;WBGene00000298;WBGene00000558;WBGene00001189;WBGene00001394;WBGene00001633;WBGene00001852;WBGene00002252;WBGene00002979;WBGene00003165;WBGene00003497;WBGene00003519;WBGene00003879;WBGene00004083;WBGene00004124;WBGene00004228;WBGene00004234;WBGene00006591;WBGene00006607;WBGene00006632;WBGene00006705;WBGene00006787;WBGene00006999;WBGene00007178;WBGene000…	up		TF Targets	LIN-39 L3 Targets	37	327	807	30409	6.96857e-13	2.05782e-09	1.33625e-11	F26F12.3;imph-1;Y44A6C.1;F36G3.2;M01H9.3;F28F5.6;prdh-1;F53E4.1;anmt-3;sqst-1;F37A8.5;atgl-1;vhp-1;tlp-1;best-1;sar-1;W01D2.3;hlh-30;F08B12.4;ccch-1;npp-14;Y37A1A.3;ubxn-3;Y106G6D.6;sap-140;egl-3;cmd-1;unc-16;Y95B8A.6;F28H7.8;cab-1;epc-1;gap-2;ubc-3;R31.2;snt-2;unc-49	http://www.ncbi.nlm.nih.gov/pubmed/21177963	up
DAF/Insulin/food	UP by food under high salt (Burton)	18	583	47	30409	8.16238e-18	2.41035e-14	1.55506e-16	https://www.ncbi.nlm.nih.gov/pubmed/28166192	WBGene00000991;WBGene00001157;WBGene00007024;WBGene00007228;WBGene00008564;WBGene00009165;WBGene00009973;WBGene00010063;WBGene00010628;WBGene00012970;WBGene00013358;WBGene00017123;WBGene00017125;WBGene00018760;WBGene00019060;WBGene00019599;WBGene00020366;WBGene00021002	up		TF Targets	PHA-4 emb Targets	75	327	2858	30409	7.15577e-13	2.1131e-09	1.35769e-11	hsp-16.1;hsp-16.11;bcl-11;F26F12.3;imph-1;Y44A6C.1;E01G4.3;mml-1;F56C9.10;R02F2.1;epg-9;lgg-1;act-1;act-3;anc-1;suco-1;Y104H12D.2;sqst-1;ptc-1;atgl-1;T19B4.5;vhp-1;ell-1;W02F12.2;eif-2gamma;rsbp-1;2L52.1;daf-18;tcer-1;F11D5.1;ekl-1;sar-1;spsb-1;mfb-1;W01D2.3;kin-19;dab-1;hlh-30;Y38C1AA.1;F20D1.3;ccch-1;npp-14;memo-1;F38B7.3;ipla-6;ubxn-3;F52E4.5;Y106G6D.6;nhr-19;sap-140;ZK863.8;cmd-1;dct-1;B0546.…	http://www.ncbi.nlm.nih.gov/pubmed/21177963	up
Chemicals/stress	UP by Cadmium under mtl-1 KO, mtl-2 (zs1) mutant	52	583	637	30409	8.67605e-18	2.56204e-14	1.64233e-16	http://www.ncbi.nlm.nih.gov/geo/query/acc.cgi?acc=GSE29951	WBGene00000273;WBGene00000277;WBGene00000687;WBGene00000973;WBGene00001172;WBGene00001189;WBGene00001410;WBGene00001564;WBGene00001852;WBGene00003497;WBGene00003606;WBGene00003778;WBGene00003879;WBGene00004013;WBGene00004083;WBGene00004122;WBGene00004182;WBGene00004234;WBGene00006591;WBGene00006812;WBGene00007203;WBGene00007817;WBGene00008677;WBGene00009398;WBGene00009730;WBGene00009978;WBGene000…	up		DAF/Insulin/food	Down Food vs. Starve 15H	33	327	640	30409	7.17238e-13	2.118e-09	1.35769e-11	T22B7.3;glna-2;icl-1;M01H9.3;F27D9.2;aqp-1;plin-1;lipl-7;F11A5.9;ZK455.5;unk-1;hil-1;best-1;lgg-2;mfb-1;ins-17;F21C10.10;ech-8;Y32H12A.8;nhr-19;egl-3;dct-1;B0546.4;Y95B8A.6;D2030.2;coel-1;nhr-173;Y42G9A.3;egl-21;T23G7.3;mec-3;mtl-1;ttr-5	http://www.ncbi.nlm.nih.gov/pubmed/19251593,http://www.ncbi.nlm.nih.gov/pubmed/21445366	up
Mutants	UP by daf-2 RNAi (Roitenberg)	58	583	786	30409	8.73813e-18	2.58037e-14	1.64355e-16	https://www.ncbi.nlm.nih.gov/geo/query/acc.cgi?acc=GSE100045	WBGene00000973;WBGene00001008;WBGene00001189;WBGene00001633;WBGene00003163;WBGene00003589;WBGene00004096;WBGene00004124;WBGene00004131;WBGene00004234;WBGene00004924;WBGene00007228;WBGene00007689;WBGene00007877;WBGene00008297;WBGene00008439;WBGene00008446;WBGene00008594;WBGene00008809;WBGene00009241;WBGene00009293;WBGene00009532;WBGene00009628;WBGene00010135;WBGene00010251;WBGene00010503;WBGene000…	up		DAF/Insulin/food	Up short term dauer fed vs short term dauer starved	17	327	129	30409	7.89357e-13	2.33097e-09	1.48469e-11	T12A7.6;T28F4.5;icl-1;M01H9.3;aqp-1;F11A5.9;unk-1;best-1;lgg-2;R10H1.1;F21C10.10;ZK863.8;dct-1;B0546.4;coel-1;T23G7.3;ttr-5	https://pubmed.ncbi.nlm.nih.gov/30049782/	up
Mutants	UP by cco-1 RNAi	62	583	895	30409	1.12083e-17	3.30982e-14	2.09482e-16	http://www.ncbi.nlm.nih.gov/pubmed/27133166	WBGene00000277;WBGene00000558;WBGene00000898;WBGene00001172;WBGene00001208;WBGene00001439;WBGene00001564;WBGene00001837;WBGene00002078;WBGene00002202;WBGene00002981;WBGene00003150;WBGene00003151;WBGene00003511;WBGene00004228;WBGene00004739;WBGene00006823;WBGene00006923;WBGene00006999;WBGene00007016;WBGene00007030;WBGene00007260;WBGene00007395;WBGene00007877;WBGene00007969;WBGene00008032;WBGene000…	up		DAF/Insulin/food	UP by TGFbeta, adults	63	327	2147	30409	8.30045e-13	2.45112e-09	1.55134e-11	T27D12.1;glna-2;ora-1;F55H12.4;E01G4.3;col-109;F36G3.2;Y44A6D.3;cpl-1;vap-2;acds-10;act-1;F28F5.6;sma-4;aqp-1;F11A5.9;C05D12.2;prk-2;ZK84.1;rsbp-1;F11D5.1;asd-2;F46C5.10;bcmo-2;atic-1;B0410.3;mdl-1;glb-20;pck-2;nep-22;Y57G11B.2;acs-5;sdha-1;Y43F8B.1;ech-8;C18E9.9;cest-24;C17C3.1;Y106G6D.6;sta-2;zipt-16;nspb-11;F41F3.3;gly-8;R13D11.10;decr-1.1;dhs-3;zyx-1;cab-1;C42D4.3;Y42G9A.3;snt-4;W01F3.2;acox-…	http://www.ncbi.nlm.nih.gov/pubmed/17900898	up
Tissue	Endoderm genes	42	583	416	30409	1.18806e-17	3.50835e-14	2.20651e-16	http://www.ncbi.nlm.nih.gov/pubmed/25487147	WBGene00000776;WBGene00000788;WBGene00000967;WBGene00000991;WBGene00001157;WBGene00001564;WBGene00003625;WBGene00004013;WBGene00004096;WBGene00004228;WBGene00006367;WBGene00007228;WBGene00007384;WBGene00007680;WBGene00007689;WBGene00007904;WBGene00008564;WBGene00008954;WBGene00010063;WBGene00010870;WBGene00011756;WBGene00011831;WBGene00011850;WBGene00011936;WBGene00012970;WBGene00013575;WBGene000…	up		TF Targets	Rb/E2F (dpl-1, efl-1, lin-35) targets, intestine	26	327	386	30409	1.00769e-12	2.97572e-09	1.87152e-11	nhr-105;Y44A6C.1;icl-1;E01G4.3;mml-1;sqst-1;pqm-1;vhp-1;cpt-1;gpb-1;dhrs-4;hlh-30;F21C10.10;memo-1;cest-24;fat-2;nhr-14;dct-1;Y95B8A.6;D2030.2;pnp-1;ubc-3;zfp-1;acdh-10;zfr-1;timm-17B.1	http://www.ncbi.nlm.nih.gov/pubmed/23347407	up
TF Targets	fbf-1 associated	144	583	3622	30409	1.30478e-17	3.853e-14	2.40813e-16	http://www.ncbi.nlm.nih.gov/pubmed/20142496	WBGene00000298;WBGene00000415;WBGene00000419;WBGene00000464;WBGene00000540;WBGene00000683;WBGene00000803;WBGene00000894;WBGene00000970;WBGene00001345;WBGene00001679;WBGene00002035;WBGene00002043;WBGene00002078;WBGene00002202;WBGene00002220;WBGene00002980;WBGene00002981;WBGene00003150;WBGene00003151;WBGene00003196;WBGene00003253;WBGene00003378;WBGene00003396;WBGene00003519;WBGene00003605;WBGene000…	up		Mutants	down by ets-4 RNAi (Habacher)	37	327	823	30409	1.23194e-12	3.63792e-09	2.2737e-11	T22B7.3;ZC123.1;Y87G2A.2;bcl-11;irg-3;icl-1;col-109;dpy-17;fil-1;acds-10;F27D9.2;W03F9.4;sqst-1;pqm-1;asah-1;drd-1;tag-241;unk-1;acox-3;best-1;T20B3.1;acs-19;dhs-6;dhrs-4;nep-22;Y48A6B.9;ech-8;C17C3.1;nhr-19;txdc-12.1;F41F3.3;F54D1.6;pnp-1;acox-1.1;acox-1.6;maoc-1;gale-1	https://www.ncbi.nlm.nih.gov/pubmed/27746047	up
Tissue	Neuron expression Key 24h	62	583	901	30409	1.53904e-17	4.5448e-14	2.82286e-16	http://www.ncbi.nlm.nih.gov/pubmed/17848203	WBGene00000013;WBGene00000065;WBGene00000140;WBGene00000415;WBGene00000540;WBGene00000803;WBGene00000958;WBGene00000973;WBGene00001177;WBGene00001208;WBGene00001394;WBGene00001470;WBGene00001519;WBGene00001679;WBGene00002015;WBGene00002035;WBGene00002043;WBGene00002202;WBGene00002220;WBGene00002976;WBGene00002980;WBGene00003163;WBGene00003605;WBGene00003911;WBGene00003968;WBGene00004013;WBGene000…	up		DAF/Insulin/food	UP by daf-2 mutant (Kumar)	37	327	836	30409	1.93671e-12	5.71912e-09	3.55225e-11	T22B7.3;T28F4.5;F55H12.4;icl-1;E01G4.3;fip-6;M01H9.3;Y71F9B.13;anmt-3;sqst-1;gid-7;C05D12.2;tsp-6;asah-1;ZK455.5;unk-1;hil-1;bcmo-2;atic-1;mfb-1;dhs-9;pck-2;gstk-1;Y43F8B.1;F21C10.10;cest-24;F52E4.5;C35C5.9;D2030.2;cyp-13A11;decr-1.1;pnp-1;W01F3.2;clec-41;mtl-1;ZK1073.1;ttr-5	http://www.ncbi.nlm.nih.gov/pubmed/26539642	up
Chemicals/stress	Up when fed with Lactyferrin Classic Drinkable (LfCD) nutritional supplement product	17	583	41	30409	1.79925e-17	5.31318e-14	3.27974e-16	https://pubmed.ncbi.nlm.nih.gov/28265360/	WBGene00000298;WBGene00000973;WBGene00001157;WBGene00001564;WBGene00003778;WBGene00007228;WBGene00008564;WBGene00009165;WBGene00009165;WBGene00009973;WBGene00010063;WBGene00012970;WBGene00013594;WBGene00014251;WBGene00018760;WBGene00018958;WBGene00019599	up		Mutants	down by rde-4 mutant (Grishok)	20	327	216	30409	2.86793e-12	8.46898e-09	5.22777e-11	F55H12.4;icl-1;acds-10;Y71F9B.13;W03F9.4;F11A5.9;drd-1;acox-3;best-1;lgg-2;ins-17;ZK550.6;F08B12.4;F21C10.10;ech-8;nhr-19;dct-1;B0546.4;pnp-1;W07G4.5	http://www.ncbi.nlm.nih.gov/pubmed/19073934	up
TF Targets	nhr-25 targets (L1)	78	583	1368	30409	2.53952e-17	7.4992e-14	4.60074e-16	http://www.ncbi.nlm.nih.gov/pubmed/24097988	WBGene00000273;WBGene00000419;WBGene00000463;WBGene00000464;WBGene00001008;WBGene00001080;WBGene00001189;WBGene00001345;WBGene00001439;WBGene00001564;WBGene00002980;WBGene00003378;WBGene00003511;WBGene00003589;WBGene00003613;WBGene00003618;WBGene00003619;WBGene00003625;WBGene00003695;WBGene00003800;WBGene00003965;WBGene00004037;WBGene00004739;WBGene00004892;WBGene00004922;WBGene00006702;WBGene000…	up		TF Targets	CEH-30 Emb targets	41	327	1036	30409	3.20302e-12	9.45851e-09	5.80277e-11	Y87G2A.2;hsp-16.1;hsp-16.11;Y44A6C.1;F56C9.10;R02F2.1;epg-9;lgg-1;act-1;suco-1;sqst-1;plin-1;atgl-1;vhp-1;rsbp-1;2L52.1;tcer-1;sar-1;mfb-1;W01D2.3;hlh-30;F53C11.4;F20D1.3;npp-14;xbp-1;ipla-6;ubxn-3;Y106G6D.6;sap-140;nhr-14;B0546.4;unc-16;W04B5.3;Y95B8A.6;mbk-2;coel-1;epc-1;ubc-3;zfp-1;acdh-10;unc-115	http://www.ncbi.nlm.nih.gov/pubmed/21177963	up
Development/Dauer/Aging	UP in gene-body H3K36me3 levels during aging	50	583	608	30409	3.01895e-17	8.91497e-14	5.43595e-16	http://www.ncbi.nlm.nih.gov/pubmed/25838541	WBGene00000086;WBGene00001439;WBGene00002163;WBGene00003151;WBGene00003163;WBGene00003497;WBGene00003589;WBGene00003604;WBGene00003605;WBGene00003778;WBGene00004182;WBGene00004922;WBGene00006591;WBGene00006705;WBGene00006784;WBGene00006787;WBGene00006812;WBGene00006959;WBGene00006999;WBGene00007103;WBGene00007260;WBGene00007297;WBGene00007425;WBGene00007877;WBGene00007878;WBGene00008564;WBGene000…	up		Chemicals/stress	hlh-30-dependent Cry5B response genes	29	327	518	30409	3.34998e-12	9.89248e-09	6.032e-11	bcl-11;T12A7.6;smf-1;cpl-1;lgg-1;anc-1;suco-1;gid-7;F11A5.9;xpo-1;cpt-1;unk-1;hil-1;tcer-1;sar-1;spsb-1;lgg-2;mfb-1;dhrs-4;ZK550.6;ccch-1;F38B7.3;C17C3.1;cmd-1;jmjd-1.2;R166.3;coel-1;W01F3.2;C39E9.8	https://www.ncbi.nlm.nih.gov/pubmed/27875098	up
TF Targets	Rb/E2F (dpl-1, efl-1, lin-35) targets, intestine	40	583	386	30409	3.23667e-17	9.5579e-14	5.79267e-16	http://www.ncbi.nlm.nih.gov/pubmed/23347407	WBGene00000991;WBGene00001208;WBGene00001394;WBGene00001439;WBGene00001564;WBGene00001679;WBGene00001898;WBGene00002207;WBGene00003378;WBGene00003511;WBGene00003613;WBGene00003695;WBGene00003965;WBGene00003968;WBGene00004096;WBGene00006575;WBGene00006702;WBGene00006923;WBGene00006975;WBGene00007877;WBGene00008412;WBGene00008446;WBGene00009628;WBGene00010063;WBGene00011737;WBGene00012463;WBGene000…	up		TF Targets	nhr-25 targets (L1)	47	327	1368	30409	7.75282e-12	2.28941e-08	1.38752e-10	F59A6.10;F26F12.3;T28F4.5;fos-1;nhr-105;icl-1;dpy-21;mml-1;M01F1.8;F56C9.10;nhr-20;lgg-1;M01H9.3;Y71F9B.13;W03F9.4;sqst-1;C30G4.4;atgl-1;vhp-1;lron-10;F46C5.10;mfb-1;R53.5;hlh-30;ari-2;F25B5.6;F20D1.3;ccch-1;sdha-1;dcar-1;npp-14;yap-1;ipla-6;ubxn-3;nhr-19;sap-140;nhr-14;B0546.4;vti-1;zig-7;egl-21;epc-1;ubc-3;C39E9.8;ceh-43;snt-2;ceeh-2	http://www.ncbi.nlm.nih.gov/pubmed/24097988	up
DAF/Insulin/food	UP by daf-2 mutant (Kumar)	59	583	836	30409	3.35924e-17	9.91984e-14	5.97581e-16	http://www.ncbi.nlm.nih.gov/pubmed/26539642	WBGene00000273;WBGene00000558;WBGene00000973;WBGene00001439;WBGene00001564;WBGene00001852;WBGene00003589;WBGene00003778;WBGene00004182;WBGene00006632;WBGene00006649;WBGene00006705;WBGene00007153;WBGene00007340;WBGene00007598;WBGene00007680;WBGene00008412;WBGene00008439;WBGene00008446;WBGene00008809;WBGene00009964;WBGene00010135;WBGene00010348;WBGene00010769;WBGene00011232;WBGene00011573;WBGene000…	up		Mutants	Down by Bacillus thuringiensis pore forming toxin Cry5B and hlh-30-dependent	29	327	539	30409	8.57455e-12	2.53206e-08	1.52534e-10	bcl-11;T12A7.6;smf-1;cpl-1;lgg-1;anc-1;suco-1;gid-7;F11A5.9;xpo-1;cpt-1;unk-1;hil-1;tcer-1;sar-1;spsb-1;lgg-2;mfb-1;dhrs-4;ZK550.6;ccch-1;F38B7.3;C17C3.1;cmd-1;jmjd-1.2;R166.3;coel-1;W01F3.2;C39E9.8	https://www.tandfonline.com/doi/full/10.1080/15548627.2016.1256933?scroll=top&needAccess=true	up
Tissue	Neuron expression Key 0h	57	583	784	30409	3.38549e-17	9.99736e-14	5.98644e-16	http://www.ncbi.nlm.nih.gov/pubmed/17848203	WBGene00000065;WBGene00000140;WBGene00000415;WBGene00000540;WBGene00000803;WBGene00000958;WBGene00000973;WBGene00001208;WBGene00001394;WBGene00001439;WBGene00001519;WBGene00001679;WBGene00002015;WBGene00002202;WBGene00002976;WBGene00002980;WBGene00003150;WBGene00003163;WBGene00003911;WBGene00003965;WBGene00004182;WBGene00004739;WBGene00006448;WBGene00006486;WBGene00006702;WBGene00006755;WBGene000…	up		DAF/Insulin/food	UP daf-2 (e1370) vs. wildtype	85	327	3668	30409	9.36218e-12	2.76465e-08	1.65548e-10	T22B7.3;T27D12.1;ZC123.1;ptr-15;bcl-11;F59A6.10;F26F12.3;rga-6;T28F4.5;F55H12.4;col-109;dpy-17;Y44A6D.3;acs-7;vap-2;Y71F9B.13;K09E9.4;K08H10.6;F37A8.5;odr-3;npr-11;C05D12.2;prk-2;ZK84.1;tag-241;W02F12.2;ZK455.5;rsbp-1;unk-1;hil-1;cpz-1;F11D5.1;asd-2;Y41D4A.7;bcmo-2;F56C9.8;mdl-1;F20A1.4;dhs-9;glb-20;nep-22;hlh-30;F07H5.7;frpr-7;ccch-1;dcar-1;Y43F8B.1;ech-8;T19C3.3;ceh-48;sta-2;egl-3;ZK863.8;F16F9…	http://www.ncbi.nlm.nih.gov/pubmed/22482728	up
TF Targets	RNA bound by lin-28	70	583	1152	30409	5.9786e-17	1.76548e-13	1.05088e-15	http://www.ncbi.nlm.nih.gov/pubmed/25805859	WBGene00000063;WBGene00000140;WBGene00000277;WBGene00000419;WBGene00000678;WBGene00000683;WBGene00000687;WBGene00000894;WBGene00000906;WBGene00000958;WBGene00002035;WBGene00002980;WBGene00003071;WBGene00003400;WBGene00003497;WBGene00003850;WBGene00004122;WBGene00004131;WBGene00004234;WBGene00004350;WBGene00004739;WBGene00005010;WBGene00006306;WBGene00006591;WBGene00006784;WBGene00006812;WBGene000…	up		Tissue	Intestine-enriched mRNA tag (Pauli)	30	327	587	30409	1.20774e-11	3.56647e-08	2.1229e-10	T27D12.1;gpx-1;ZK1307.1;fil-1;acs-7;vap-2;sma-4;aqp-1;F11A5.9;pqm-1;asah-1;nac-3;cpz-1;acox-3;acs-19;nep-22;C17C3.1;Y106G6D.6;nhr-19;trxr-1;C35C5.9;nhr-14;D2030.2;nhr-173;R107.2;W01F3.2;clec-41;maoc-1;mtl-1;W07G4.5	http://www.ncbi.nlm.nih.gov/pubmed/16354718	up
Mutants	UP miR-243 mutant	90	583	1770	30409	6.94097e-17	2.04967e-13	1.21282e-15	http://www.ncbi.nlm.nih.gov/pubmed/20386745	WBGene00000484;WBGene00000558;WBGene00000678;WBGene00000683;WBGene00000687;WBGene00000738;WBGene00001410;WBGene00001439;WBGene00001516;WBGene00001547;WBGene00001633;WBGene00003071;WBGene00003378;WBGene00003589;WBGene00003879;WBGene00004122;WBGene00004133;WBGene00004228;WBGene00004229;WBGene00004924;WBGene00006367;WBGene00006575;WBGene00006580;WBGene00006649;WBGene00006787;WBGene00006814;WBGene000…	up		Development/Dauer/Aging	Down in lin-22(ot267) mutants	24	327	363	30409	1.30511e-11	3.85398e-08	2.27328e-10	T27D12.1;Y87G2A.2;T12A7.6;T28F4.5;Y44A6C.1;dpy-17;acs-7;lgg-1;anmt-3;sqst-1;pqm-1;F46C5.10;acox-3;lgg-2;B0410.3;mfb-1;ZK550.6;ipla-6;taap-1;zig-7;pnp-1;M05D6.5;maoc-1;C24A3.4	https://pubmed.ncbi.nlm.nih.gov/29108019/	up
TF Targets	atfs-1 targets under spg-7(RNAi)	43	583	463	30409	9.48006e-17	2.79946e-13	1.64674e-15	http://www.ncbi.nlm.nih.gov/pubmed/25773600	WBGene00000776;WBGene00000788;WBGene00000898;WBGene00001008;WBGene00001564;WBGene00001679;WBGene00001837;WBGene00001852;WBGene00001898;WBGene00001909;WBGene00002202;WBGene00002980;WBGene00002981;WBGene00003163;WBGene00003511;WBGene00003965;WBGene00004096;WBGene00004182;WBGene00004208;WBGene00004900;WBGene00006575;WBGene00006702;WBGene00006705;WBGene00006823;WBGene00006923;WBGene00006959;WBGene000…	up		Other	aln-1 related genes	68	327	2595	30409	1.3087e-11	3.86458e-08	2.27328e-10	ZC123.1;ptr-15;bcl-11;F26F12.3;rga-6;fos-1;E01G4.3;mml-1;M01F1.8;mig-22;nhr-6;R02F2.1;epg-9;nkcc-1;nhr-20;anc-1;anmt-3;ptc-1;F11A5.9;F37A8.5;C30G4.4;npr-11;atgl-1;pqm-1;ZK84.1;vhp-1;cpt-1;unk-1;tlp-1;F11D5.1;F46C5.10;best-1;mdl-1;olrn-1;glb-20;nas-39;slc-25A29;dab-1;hlh-30;snf-1;F20D1.3;ccch-1;sdha-1;dcar-1;memo-1;F38B7.3;cest-24;cls-1;nhr-19;sta-2;cmd-1;abts-4;affl-2;Y95B8A.6;txdc-12.1;nspb-12;F…	http://www.ncbi.nlm.nih.gov/pubmed/18042455	up
DAF/Insulin/food	Up in daf-16;fer-15 at day6-7	39	583	379	30409	1.0752e-16	3.17507e-13	1.85676e-15	https://pubmed.ncbi.nlm.nih.gov/30773782/	WBGene00000013;WBGene00000973;WBGene00001439;WBGene00001852;WBGene00002163;WBGene00002220;WBGene00003151;WBGene00003778;WBGene00003911;WBGene00003954;WBGene00003965;WBGene00004350;WBGene00004739;WBGene00006632;WBGene00006705;WBGene00006959;WBGene00007063;WBGene00007260;WBGene00007297;WBGene00007598;WBGene00008439;WBGene00008572;WBGene00009503;WBGene00009534;WBGene00010348;WBGene00011259;WBGene000…	up		Chemicals/stress	Down by Beta-naphthoflavone 7	51	327	1607	30409	1.41186e-11	4.16922e-08	2.43814e-10	glna-2;gpx-1;hsp-16.1;hsp-16.11;F44E5.4;F44E5.5;T28F4.5;F55H12.4;nhr-105;fil-1;acs-7;lgg-1;M01H9.3;acds-10;aqp-1;lipl-7;asah-1;acox-3;best-1;T20B3.1;acs-19;lgg-2;mdl-1;R10H1.1;pck-2;ins-17;gstk-1;F08B12.4;F21C10.10;memo-1;xbp-1;cest-24;sta-2;fat-2;B0546.4;D2030.2;F54D1.6;cab-1;rei-2;snt-4;pnp-1;F40H3.1;T23G7.3;mec-3;F10G8.9;acox-1.6;mtl-1;ZK1073.1;ttr-5;ceeh-2;W07G4.5	http://www.ncbi.nlm.nih.gov/pubmed/11697852	up
Chemicals/stress	Down by AgNPs	64	583	1000	30409	1.40927e-16	4.16157e-13	2.41952e-15	http://www.ncbi.nlm.nih.gov/pubmed/19544910	WBGene00000140;WBGene00001008;WBGene00001080;WBGene00001172;WBGene00001177;WBGene00001410;WBGene00001439;WBGene00001519;WBGene00001679;WBGene00001898;WBGene00003150;WBGene00003519;WBGene00003613;WBGene00003625;WBGene00004013;WBGene00004038;WBGene00004739;WBGene00004900;WBGene00004924;WBGene00006306;WBGene00006493;WBGene00006580;WBGene00006614;WBGene00006763;WBGene00006784;WBGene00006812;WBGene000…	up		Chemicals/stress	UP by mid cadmium 8H	24	327	366	30409	1.54114e-11	4.55099e-08	2.64592e-10	gpx-1;hsp-16.1;hsp-16.11;F44E5.4;F44E5.5;irg-3;fil-1;F27D9.2;suco-1;Y71F9B.13;sqst-1;pqm-1;hil-1;bcmo-2;lgg-2;mfb-1;dhs-9;memo-1;dct-1;W04B5.3;Y42G9A.3;snt-4;pnp-1;mtl-1	http://www.ncbi.nlm.nih.gov/geo/query/acc.cgi?acc=GSE42592	up
TF Targets	CEH-30 Emb targets	65	583	1036	30409	2.03809e-16	6.01847e-13	3.47888e-15	http://www.ncbi.nlm.nih.gov/pubmed/21177963	WBGene00000063;WBGene00000419;WBGene00000958;WBGene00001898;WBGene00002015;WBGene00002017;WBGene00002207;WBGene00002980;WBGene00003150;WBGene00003196;WBGene00003613;WBGene00003800;WBGene00004879;WBGene00005661;WBGene00006415;WBGene00006688;WBGene00006702;WBGene00006705;WBGene00006755;WBGene00006763;WBGene00006839;WBGene00006887;WBGene00006923;WBGene00006959;WBGene00006975;WBGene00007024;WBGene000…	up		Chemicals/stress	UP by Cadmium under mtl-1 KO, mtl-2 (zs1) mutant	31	327	637	30409	1.71475e-11	5.06366e-08	2.92697e-10	ora-1;bcl-11;F55H12.4;irg-3;icl-1;F29B9.8;F53E4.1;Y71F9B.13;F11A5.9;asah-1;W02F12.2;hil-1;best-1;bcmo-2;dhs-9;F21C10.10;Y106G6D.6;egl-3;C35C5.9;B0546.4;Y95B8A.6;F16F9.1;nspb-11;nspb-12;F41F3.3;decr-1.1;coel-1;cab-1;egl-21;W01F3.2;ZK1073.1	http://www.ncbi.nlm.nih.gov/geo/query/acc.cgi?acc=GSE29951	up
Development/Dauer/Aging	Up in XO hermaphrodites (her-1(e1520) sdc-3(y126) V; xol-1(y9) X) at young adult	109	583	2450	30409	2.24698e-16	6.63534e-13	3.81341e-15	https://pubmed.ncbi.nlm.nih.gov/27356611/	WBGene00000065;WBGene00000140;WBGene00000273;WBGene00000277;WBGene00000534;WBGene00000803;WBGene00001208;WBGene00001345;WBGene00001439;WBGene00001516;WBGene00001679;WBGene00001837;WBGene00001852;WBGene00001909;WBGene00002163;WBGene00002202;WBGene00002207;WBGene00002220;WBGene00002980;WBGene00003378;WBGene00003400;WBGene00003511;WBGene00003519;WBGene00003613;WBGene00003624;WBGene00003695;WBGene000…	up		Tissue	UP in Wt between total and muscle nuclei	36	327	858	30409	1.80435e-11	5.32823e-08	3.0622e-10	bcl-11;F26F12.3;T12A7.6;Y44A6C.1;icl-1;E01G4.3;act-1;act-3;prdh-1;anc-1;anmt-3;lipl-7;nac-3;tag-241;rsbp-1;unk-1;asd-2;Y41D4A.7;R10H1.1;glb-20;pck-2;F08B12.4;sdha-1;Y43F8B.1;F21C10.10;cls-1;unc-94;zyx-1;zig-7;T24B8.4;ttr-35;C09D4.1;ZK1073.1;unc-49;ttr-5;F46H5.3	http://www.ncbi.nlm.nih.gov/pubmed/22219512	up
Mutants	Down zfp-1 mutant	41	583	431	30409	2.3948e-16	7.07184e-13	4.04105e-15	http://www.ncbi.nlm.nih.gov/pubmed/19073934	WBGene00000169;WBGene00000273;WBGene00000788;WBGene00001439;WBGene00003151;WBGene00004182;WBGene00006486;WBGene00006984;WBGene00007203;WBGene00007297;WBGene00007680;WBGene00008510;WBGene00008572;WBGene00008677;WBGene00010628;WBGene00011725;WBGene00011831;WBGene00011966;WBGene00012364;WBGene00012463;WBGene00012610;WBGene00013181;WBGene00013702;WBGene00014000;WBGene00015172;WBGene00015580;WBGene000…	up		TF Targets	RNA bound by lin-28	42	327	1152	30409	2.13192e-11	6.29556e-08	3.59747e-10	T27D12.1;bcl-11;imph-1;ifg-1;col-109;M01F1.8;set-26;lgg-1;act-1;F53E4.1;anc-1;ZC250.4;K08H10.6;odr-3;vhp-1;ell-1;tag-241;W02F12.2;rsbp-1;unk-1;2L52.1;asd-2;pck-2;dab-1;ari-2;ccch-1;yap-1;Y32H12A.8;nspb-12;F41F3.3;F45D3.2;F28H7.8;cab-1;C42D4.3;T23G7.3;abts-1;R01H10.4;unc-115;unc-49;glb-25;W07G4.5;F46H5.3	http://www.ncbi.nlm.nih.gov/pubmed/25805859	up
Microbes	Common between C. elegans and P. pacificus to X. Nematophila	94	583	1944	30409	2.85626e-16	8.43454e-13	4.79235e-15	http://www.ncbi.nlm.nih.gov/pubmed/23028509	WBGene00000540;WBGene00000678;WBGene00000776;WBGene00000788;WBGene00000803;WBGene00000894;WBGene00000970;WBGene00001008;WBGene00001080;WBGene00001157;WBGene00001394;WBGene00001633;WBGene00001651;WBGene00002043;WBGene00002202;WBGene00002220;WBGene00003589;WBGene00003778;WBGene00003954;WBGene00004096;WBGene00004182;WBGene00004208;WBGene00004271;WBGene00004350;WBGene00004879;WBGene00005010;WBGene000…	up		Chemicals/stress	Down HS F3 vs. CTL F3	33	327	735	30409	2.67993e-11	7.91385e-08	4.4965e-10	F55H12.4;mml-1;ZK1307.1;F29B9.8;F47E1.2;fil-1;acds-10;sma-4;aqp-1;pqm-1;asah-1;F46C5.10;acox-3;atic-1;mdl-1;glb-20;nep-22;ZK550.6;gstk-1;acs-5;sta-2;acdh-12;dhs-3;cab-1;C42D4.3;Y42G9A.3;egl-21;pnp-1;R01H10.4;C39E9.8;maoc-1;ptr-14;W07G4.5	http://www.ncbi.nlm.nih.gov/pubmed/20816092	up
Tissue	Muscle Depleted 24H	82	583	1562	30409	3.75802e-16	1.10974e-12	6.26974e-15	http://www.ncbi.nlm.nih.gov/pubmed/17848203	WBGene00000086;WBGene00000273;WBGene00000277;WBGene00000463;WBGene00000464;WBGene00000534;WBGene00000566;WBGene00000991;WBGene00001172;WBGene00001189;WBGene00001345;WBGene00001410;WBGene00001439;WBGene00001516;WBGene00001898;WBGene00002100;WBGene00003150;WBGene00003151;WBGene00003497;WBGene00003606;WBGene00003619;WBGene00003625;WBGene00003885;WBGene00004122;WBGene00004133;WBGene00004183;WBGene000…	up		Tissue	Muscle Key 24h in bwm	31	327	650	30409	2.81328e-11	8.30763e-08	4.66871e-10	hsp-16.1;F56C9.10;Y44A6D.3;lgg-1;act-3;anc-1;atgl-1;cpt-1;eif-2gamma;daf-18;mfb-1;gpb-1;mdl-1;kin-19;pck-2;nas-39;hlh-30;alx-1;sdha-1;ipla-6;fat-2;unc-16;unc-94;zyx-1;atp-1;zig-7;epc-1;abts-1;ubc-3;unc-49;rpl-7A	http://www.ncbi.nlm.nih.gov/pubmed/17848203	up
Development/Dauer/Aging	UP from young adults to 10 days of age	68	583	1140	30409	4.49588e-16	1.32763e-12	7.45861e-15	http://www.ncbi.nlm.nih.gov/pubmed/18778409	WBGene00000534;WBGene00000973;WBGene00001008;WBGene00001345;WBGene00001519;WBGene00001547;WBGene00002163;WBGene00003519;WBGene00003589;WBGene00003605;WBGene00003618;WBGene00004013;WBGene00004183;WBGene00004858;WBGene00004924;WBGene00006306;WBGene00006649;WBGene00006959;WBGene00006984;WBGene00007024;WBGene00007203;WBGene00007297;WBGene00007395;WBGene00008368;WBGene00008572;WBGene00008975;WBGene000…	up		Development/Dauer/Aging	Age-related	40	327	1063	30409	2.81419e-11	8.31031e-08	4.66871e-10	hsp-16.1;hsp-16.11;F44E5.4;F44E5.5;cpg-3;T28F4.5;imph-1;F55H12.4;irg-3;icl-1;ZK1307.1;F29B9.8;cpl-1;W03F9.4;anmt-3;sqst-1;aqp-1;lipl-7;vhp-1;drd-1;tcer-1;acox-3;T20B3.1;pck-2;ZK550.6;Y48A6B.9;gstk-1;F08B12.4;acs-5;ech-8;C17C3.1;fat-2;pnp-1;W01F3.2;C39E9.8;zfp-1;clec-41;ceh-43;acdh-10;F46H5.3	http://www.ncbi.nlm.nih.gov/pubmed/18662544	up
DAF/Insulin/food	down by daf-16 mutant:daf-16;daf-2 vs. daf-2 (Mueller)	56	583	806	30409	4.74072e-16	1.39994e-12	7.82087e-15	http://www.ncbi.nlm.nih.gov/pubmed/25419847	WBGene00000273;WBGene00000970;WBGene00000973;WBGene00001157;WBGene00001439;WBGene00001852;WBGene00003778;WBGene00003965;WBGene00004131;WBGene00004182;WBGene00006367;WBGene00006787;WBGene00007178;WBGene00007228;WBGene00007598;WBGene00007680;WBGene00008032;WBGene00008510;WBGene00008572;WBGene00008975;WBGene00009106;WBGene00009722;WBGene00009973;WBGene00010135;WBGene00010425;WBGene00010628;WBGene000…	up		Development/Dauer/Aging	Down in lin-22(ot269) mutants	38	327	970	30409	3.153e-11	9.31081e-08	5.20157e-10	T22B7.3;T27D12.1;glna-2;Y87G2A.2;hsp-16.1;hsp-16.11;F44E5.4;F44E5.5;T12A7.6;T28F4.5;smf-1;Y44A6C.1;nhr-6;vap-2;lgg-1;act-1;act-3;prdh-1;suco-1;anmt-3;F11A5.9;F46C5.10;B0410.3;Y48A6B.9;ipla-6;taap-1;fat-2;nspb-11;nspb-12;F28H7.8;zig-7;pnp-1;M05D6.5;maoc-1;lmtr-2;let-522;C24A3.4;ceeh-2	https://pubmed.ncbi.nlm.nih.gov/29108019/	up
Mutants	UP pmk-1 mutant	82	583	1577	30409	6.42373e-16	1.89693e-12	1.05385e-14	http://www.ncbi.nlm.nih.gov/pubmed/23117578	WBGene00000140;WBGene00000788;WBGene00000967;WBGene00000973;WBGene00000983;WBGene00001157;WBGene00001189;WBGene00001345;WBGene00001543;WBGene00001564;WBGene00001633;WBGene00001852;WBGene00001898;WBGene00002163;WBGene00002252;WBGene00002976;WBGene00003163;WBGene00003497;WBGene00003511;WBGene00003589;WBGene00003618;WBGene00003695;WBGene00003886;WBGene00004131;WBGene00004858;WBGene00004924;WBGene000…	up		Chemicals/stress	UP By HuminFeed 2.0 3D	48	327	1491	30409	4.0519e-11	1.19653e-07	6.64737e-10	T27D12.1;glna-2;T28F4.5;irg-3;icl-1;F36G3.2;F29B9.8;R02F2.1;M79.2;F27D9.2;anc-1;rdl-1;pqm-1;ZK84.1;asah-1;drd-1;cpz-1;acox-3;F56C9.8;B0410.3;mdl-1;ykt-6;dhrs-4;ZK550.6;acs-5;Y43F8B.1;F21C10.10;cls-1;egl-3;W04B5.3;F16F9.1;R166.3;txdc-12.1;dhs-3;zyx-1;zig-7;cab-1;Y42G9A.3;vpat-1;acox-1.1;ttr-35;C39E9.8;acdh-10;maoc-1;C24A3.4;ttr-5;W07G4.5;F46H5.3	http://www.ncbi.nlm.nih.gov/pubmed/22529848	up
DAF/Insulin/food	UP by Fasting	59	583	900	30409	9.14779e-16	2.70134e-12	1.49245e-14	http://www.ncbi.nlm.nih.gov/pubmed/23352664	WBGene00000169;WBGene00000463;WBGene00000991;WBGene00001157;WBGene00001439;WBGene00001470;WBGene00001516;WBGene00001564;WBGene00001852;WBGene00002202;WBGene00003605;WBGene00003618;WBGene00003778;WBGene00003954;WBGene00004013;WBGene00004037;WBGene00004739;WBGene00006575;WBGene00006580;WBGene00006649;WBGene00007228;WBGene00007904;WBGene00008585;WBGene00009293;WBGene00009534;WBGene00009691;WBGene000…	up		Tissue	Up in pgl-1 Day 1 Adult	58	327	2062	30409	4.54474e-11	1.34206e-07	7.41471e-10	glna-2;ZC123.1;F44E5.4;F44E5.5;bcl-11;F26F12.3;T12A7.6;fos-1;icl-1;dpy-17;F36G3.2;M79.2;F27D9.2;vps-52;pak-1;anc-1;W03F9.4;sma-4;ZC250.4;prk-2;nac-3;drd-1;unk-1;hil-1;bcmo-2;atic-1;mfb-1;mdl-1;dhrs-4;R10H1.1;nep-22;Y57G11B.2;F20D1.3;F08B12.4;sdha-1;Y43F8B.1;cest-24;ceh-48;F52E4.5;egl-3;ZK863.8;csb-1;F08G2.8;txdc-12.1;F54D1.6;zip-10;dhs-3;T24B8.4;vpat-1;gmeb-2;mbl-1;clec-41;acox-1.6;ptr-14;let-522…	https://pubmed.ncbi.nlm.nih.gov/28258184/	up
Mutants	Up in hlh-29	32	583	264	30409	9.44803e-16	2.79e-12	1.53297e-14	https://pubmed.ncbi.nlm.nih.gov/23533643/	WBGene00000013;WBGene00000063;WBGene00000065;WBGene00000140;WBGene00000140;WBGene00000169;WBGene00000273;WBGene00001189;WBGene00001394;WBGene00001564;WBGene00001564;WBGene00002980;WBGene00003778;WBGene00004096;WBGene00006959;WBGene00007395;WBGene00007969;WBGene00008572;WBGene00009691;WBGene00009691;WBGene00009692;WBGene00009692;WBGene00010135;WBGene00011232;WBGene00011737;WBGene00012140;WBGene000…	up		DAF/Insulin/food	Up Ivermectin at 1 hour vs. Ivermectin + Food at 1 hour	17	327	168	30409	4.67732e-11	1.38121e-07	7.58909e-10	gpx-1;Y87G2A.2;hsp-16.11;F44E5.4;F44E5.5;Y53F4B.39;W03F9.4;plin-1;drd-1;W02F12.2;dhs-6;C17C3.1;acdh-12;C42D4.3;acox-1.1;acdh-10;maoc-1	https://pubmed.ncbi.nlm.nih.gov/30296941/	up
Development/Dauer/Aging	Up in mixed sex (fog-2(oz40)) at 4hr embryos	105	583	2371	30409	1.26684e-15	3.74096e-12	2.04424e-14	https://pubmed.ncbi.nlm.nih.gov/27356611/	WBGene00000063;WBGene00000065;WBGene00000803;WBGene00000898;WBGene00001080;WBGene00001172;WBGene00001345;WBGene00001394;WBGene00001410;WBGene00001516;WBGene00001679;WBGene00001837;WBGene00001852;WBGene00002078;WBGene00002100;WBGene00002163;WBGene00002202;WBGene00002207;WBGene00002981;WBGene00003151;WBGene00003378;WBGene00003396;WBGene00003606;WBGene00003695;WBGene00003800;WBGene00003965;WBGene000…	up		Mutants	down by lin-22 mutant (oh4271)	22	327	319	30409	5.10257e-11	1.50679e-07	8.23381e-10	T22B7.3;T27D12.1;hsp-16.1;hsp-16.11;F44E5.4;F44E5.5;T12A7.6;T28F4.5;Y44A6C.1;icl-1;R02F2.1;epg-9;M01H9.3;F11A5.9;acs-19;CC8.2;B0410.3;ipla-6;dct-1;decr-1.1;zig-7;pnp-1	https://www.ncbi.nlm.nih.gov/geo/query/acc.cgi?acc=GSE101645	up
DAF/Insulin/food	Up long term dauer fed vs long term dauer starved	23	583	122	30409	1.76963e-15	5.22571e-12	2.84006e-14	https://pubmed.ncbi.nlm.nih.gov/30049782/	WBGene00000169;WBGene00000298;WBGene00001564;WBGene00002981;WBGene00003778;WBGene00006705;WBGene00007203;WBGene00008435;WBGene00008677;WBGene00011726;WBGene00011727;WBGene00011849;WBGene00011966;WBGene00014125;WBGene00015251;WBGene00016407;WBGene00016513;WBGene00016866;WBGene00017464;WBGene00017659;WBGene00019719;WBGene00019998;WBGene00022386	up		Chemicals/stress	UP by 1-methylnicotinamide (MNA)	32	327	711	30409	5.3751e-11	1.58727e-07	8.59185e-10	gpx-1;ZC123.1;Y87G2A.2;ora-1;bcl-11;irg-3;col-109;ZK1307.1;T21D12.14;fil-1;acs-7;acds-10;asah-1;drd-1;T20B3.1;dhs-9;dhrs-4;gstk-1;ech-8;cest-24;C17C3.1;T19C3.3;nspb-11;nspb-12;F41F3.3;dhs-3;C42D4.3;Y42G9A.3;acox-1.1;C39E9.8;acdh-10;ptr-14	http://www.ncbi.nlm.nih.gov/pubmed/24077178	up
Chemicals/stress	UP by mercury mid 8H	39	583	413	30409	1.8112e-15	5.34846e-12	2.89106e-14	http://www.ncbi.nlm.nih.gov/geo/query/acc.cgi?acc=GSE42592	WBGene00000277;WBGene00001439;WBGene00001564;WBGene00002015;WBGene00002017;WBGene00002981;WBGene00003511;WBGene00003624;WBGene00004096;WBGene00007024;WBGene00007178;WBGene00007203;WBGene00008667;WBGene00009534;WBGene00009691;WBGene00009692;WBGene00010135;WBGene00010236;WBGene00011966;WBGene00012463;WBGene00013481;WBGene00014206;WBGene00015350;WBGene00015947;WBGene00016378;WBGene00016407;WBGene000…	up		Development/Dauer/Aging	Up in mixed sex (fog-2(oz40)) at 4hr embryos	63	327	2371	30409	5.38264e-11	1.58949e-07	8.59185e-10	bcl-11;rga-6;imph-1;fos-1;nhr-105;smf-1;dpy-21;ifg-1;mml-1;set-26;F56C9.10;Y44A6D.3;R02F2.1;rbm-22;act-1;act-3;prdh-1;Y71F9B.13;sma-4;plin-1;ptc-1;F11A5.9;atgl-1;xpo-1;ell-1;cpt-1;eif-2gamma;hil-1;tcer-1;ekl-1;lgg-2;mfb-1;gpb-1;kin-19;pck-2;ins-17;F07H5.7;F53C11.4;prp-39;sdha-1;npp-14;memo-1;Y32H12A.8;ubxn-3;sap-140;egl-3;fat-2;cmd-1;csb-1;abts-4;zyx-1;atp-1;F10G7.10;Y42G9A.3;vpat-1;gap-2;abts-1;…	https://pubmed.ncbi.nlm.nih.gov/27356611/	up
DAF/Insulin/food	Down Food vs. Starve 24H	53	583	753	30409	1.9334e-15	5.70932e-12	3.06953e-14	http://www.ncbi.nlm.nih.gov/pubmed/19251593,http://www.ncbi.nlm.nih.gov/pubmed/21445366	WBGene00000169;WBGene00000983;WBGene00001172;WBGene00001189;WBGene00001394;WBGene00001564;WBGene00001852;WBGene00001898;WBGene00002163;WBGene00002981;WBGene00003163;WBGene00003604;WBGene00003619;WBGene00003778;WBGene00003965;WBGene00004924;WBGene00006614;WBGene00006812;WBGene00007203;WBGene00007260;WBGene00007680;WBGene00007969;WBGene00008412;WBGene00008435;WBGene00008439;WBGene00008446;WBGene000…	up		Mutants	Down transgenic aex-3::his-SUMO-1	29	327	585	30409	5.77115e-11	1.70422e-07	9.16248e-10	bcl-11;F26F12.3;irg-3;Y44A6C.1;col-109;fil-1;M79.2;sqst-1;pqm-1;F11D5.1;T20B3.1;F56C9.8;mfb-1;olrn-1;R10H1.1;Y57G11B.2;F08B12.4;ccch-1;F21C10.10;memo-1;cls-1;nhr-19;F41F3.3;rhgf-2;F45D3.2;F54D1.6;decr-1.1;pnp-1;unc-49	http://www.ncbi.nlm.nih.gov/pubmed/21253676	up
TF Targets	lin-41 associated genes	142	583	3773	30409	2.33057e-15	6.88218e-12	3.68031e-14	https://www.ncbi.nlm.nih.gov/pubmed/28576864	WBGene00000169;WBGene00000415;WBGene00000419;WBGene00000464;WBGene00000803;WBGene00000863;WBGene00000894;WBGene00000970;WBGene00000973;WBGene00001008;WBGene00001080;WBGene00001516;WBGene00001633;WBGene00001679;WBGene00001837;WBGene00001898;WBGene00002035;WBGene00002043;WBGene00002078;WBGene00002980;WBGene00002981;WBGene00003150;WBGene00003151;WBGene00003163;WBGene00003396;WBGene00003497;WBGene000…	up		Development/Dauer/Aging	UP from young adults to 10 days of age	41	327	1140	30409	5.86688e-11	1.73249e-07	9.26464e-10	T22B7.3;gpx-1;rga-6;T12A7.6;fos-1;dpy-17;F36G3.2;set-26;nhr-6;H32C10.1;W03F9.4;sqst-1;sma-4;plin-1;C30G4.4;prk-2;nac-3;tag-241;M03A1.3;best-1;dhs-9;R10H1.1;gcy-22;F20D1.3;F08B12.4;dcar-1;F38B7.3;xbp-1;T19C3.3;F52E4.5;nhr-19;C35C5.9;F54D1.6;zip-10;zig-7;snt-4;T23G7.3;acdh-10;maoc-1;C09D4.1;ttr-5	http://www.ncbi.nlm.nih.gov/pubmed/18778409	up
DAF/Insulin/food	Down Food vs. Starve 6H	40	583	442	30409	3.06064e-15	9.03807e-12	4.80749e-14	http://www.ncbi.nlm.nih.gov/pubmed/19251593,http://www.ncbi.nlm.nih.gov/pubmed/21445366	WBGene00000169;WBGene00000273;WBGene00001852;WBGene00002100;WBGene00002163;WBGene00003604;WBGene00003613;WBGene00003618;WBGene00003778;WBGene00004182;WBGene00007203;WBGene00007340;WBGene00007395;WBGene00007969;WBGene00008412;WBGene00008435;WBGene00008446;WBGene00010872;WBGene00011274;WBGene00011298;WBGene00011726;WBGene00011849;WBGene00011927;WBGene00011966;WBGene00012364;WBGene00015172;WBGene000…	up		Chemicals/stress	Down by Tunicamycin (Koh)	39	327	1043	30409	6.31285e-11	1.86418e-07	9.91588e-10	T27D12.1;glna-2;hsp-16.1;hsp-16.11;F44E5.5;bcl-11;F55H12.4;F36G3.2;nhr-6;vap-2;anc-1;Y71F9B.13;anmt-3;aqp-1;F11A5.9;ZK84.1;nac-3;drd-1;W02F12.2;bcmo-2;mdl-1;nep-22;acs-5;sdha-1;Y43F8B.1;cest-24;C17C3.1;T19C3.3;W04B5.3;F45D3.2;gly-8;zip-10;zyx-1;ttr-36;C39E9.8;mbl-1;clec-41;ptr-14;unc-49	https://pubmed.ncbi.nlm.nih.gov/30333136/	up
Tissue	Up in AVK interneurons	82	583	1623	30409	3.16855e-15	9.35674e-12	4.95066e-14	https://pubmed.ncbi.nlm.nih.gov/30392795/	WBGene00000086;WBGene00000277;WBGene00000464;WBGene00000906;WBGene00000958;WBGene00001008;WBGene00001080;WBGene00001172;WBGene00001177;WBGene00001189;WBGene00001564;WBGene00001679;WBGene00001837;WBGene00001909;WBGene00002207;WBGene00003150;WBGene00003511;WBGene00003519;WBGene00003605;WBGene00004056;WBGene00004131;WBGene00004208;WBGene00004739;WBGene00004922;WBGene00004924;WBGene00005010;WBGene000…	up		Mutants	UP spg-7 RNAi dependent on atfs-1	23	327	358	30409	6.63403e-11	1.95903e-07	1.03652e-09	F26F12.3;F27D9.2;sqst-1;pqm-1;vhp-1;bcmo-2;acs-19;lgg-2;mfb-1;R53.5;C50D2.7;F38B7.3;fat-2;dct-1;B0546.4;Y95B8A.6;zip-10;unc-94;W01F3.2;C39E9.8;mtl-1;ttr-5;timm-17B.1	http://www.ncbi.nlm.nih.gov/pubmed/22700657	up
TF Targets	enriched by Pmyo-3::ain-2::gfp, Asynchronous worms	44	583	538	30409	3.82107e-15	1.12836e-11	5.93875e-14	http://www.ncbi.nlm.nih.gov/pubmed/22503424	WBGene00000139;WBGene00000277;WBGene00001189;WBGene00001516;WBGene00001519;WBGene00001651;WBGene00002981;WBGene00003163;WBGene00003378;WBGene00003511;WBGene00003519;WBGene00003618;WBGene00003619;WBGene00004182;WBGene00004892;WBGene00004900;WBGene00006580;WBGene00006784;WBGene00006814;WBGene00006839;WBGene00006999;WBGene00007878;WBGene00008446;WBGene00009293;WBGene00009532;WBGene00009628;WBGene000…	up		Mutants	UP wdr-5 mutant Day2	35	327	854	30409	6.82844e-11	2.01644e-07	1.06128e-09	T22B7.3;F26F12.3;T28F4.5;dpy-21;lgg-1;M01H9.3;anmt-3;sqst-1;pqm-1;lgg-2;mdl-1;R10H1.1;R53.5;prp-39;F20D1.3;F08B12.4;alx-1;F21C10.10;C18E9.9;xbp-1;F52E4.5;jmjd-1.2;dct-1;B0546.4;F08G2.8;vti-1;zig-7;F10G7.10;T23G7.3;R01H10.4;ceh-43;mtl-1;ttr-5;W07G4.5;gale-1	http://www.ncbi.nlm.nih.gov/pubmed/22012258	up
Tissue	Muscle Key 0h and 24h in bwm	51	583	714	30409	4.00293e-15	1.18206e-11	6.18882e-14	http://www.ncbi.nlm.nih.gov/pubmed/17848203	WBGene00000065;WBGene00000140;WBGene00000415;WBGene00001345;WBGene00001394;WBGene00001679;WBGene00002015;WBGene00002035;WBGene00002202;WBGene00002220;WBGene00002980;WBGene00003150;WBGene00003163;WBGene00004013;WBGene00004739;WBGene00006448;WBGene00006702;WBGene00006755;WBGene00006784;WBGene00006787;WBGene00006820;WBGene00006823;WBGene00006887;WBGene00006959;WBGene00006984;WBGene00006999;WBGene000…	up		Other	worm Yeast orthologs	49	327	1572	30409	7.25502e-11	2.14241e-07	1.12168e-09	gpx-1;rga-6;smf-1;icl-1;ifg-1;rbm-22;lgg-1;prdh-1;H32C10.1;pak-1;F53E4.1;suco-1;rab-7;F37A8.5;xpo-1;nac-3;drd-1;eif-2gamma;pigg-1;sar-1;acs-19;CC8.2;atic-1;gpb-1;ykt-6;kin-19;F25B5.6;Y38C1AA.1;alx-1;ccch-1;sdha-1;memo-1;cmd-1;jmjd-1.2;csb-1;R166.3;hyl-1;vti-1;Y71H2AM.20;his-35;atp-1;R107.2;pnp-1;gap-2;F10G8.9;acox-1.6;rpl-7A;timm-17B.1;gale-1	http://www.ncbi.nlm.nih.gov/pubmed/14730301	up
TF Targets	dcr-1 targets (Rybak-Wolf)	75	583	1412	30409	4.8222e-15	1.42399e-11	7.41664e-14	http://www.ncbi.nlm.nih.gov/pubmed/25416952	WBGene00000065;WBGene00000140;WBGene00000273;WBGene00000277;WBGene00000415;WBGene00000534;WBGene00000776;WBGene00000788;WBGene00000894;WBGene00000991;WBGene00001345;WBGene00001394;WBGene00001564;WBGene00001651;WBGene00001679;WBGene00002078;WBGene00003150;WBGene00003151;WBGene00003163;WBGene00003253;WBGene00003800;WBGene00004031;WBGene00004271;WBGene00004892;WBGene00004900;WBGene00006591;WBGene000…	up		Microbes	Up in JU2519 24h before exposure to Myzocytiopsis humicola	77	327	3291	30409	8.51663e-11	2.51496e-07	1.30987e-09	T22B7.3;gpx-1;ZC123.1;ptr-15;F44E5.4;F44E5.5;ora-1;bcl-11;rga-6;nhr-105;irg-3;Y44A6C.1;col-109;dpy-17;T21D12.14;fil-1;vap-2;prdh-1;W03F9.4;anmt-3;sqst-1;K09E9.4;F37A8.5;odr-3;C05D12.2;pqm-1;ZK84.1;tag-241;W02F12.2;tlp-1;F11D5.1;asd-2;T20B3.1;mdl-1;olrn-1;nep-22;ins-17;gcy-22;F07H5.7;ccch-1;Y43F8B.1;Y43F8B.1;F21C10.10;memo-1;T19C3.3;ceh-48;F52E4.5;egl-3;ZK863.8;dct-1;txdc-12.1;nspb-11;nspb-12;F41F…	https://www.sciencedirect.com/science/article/pii/S0960982218300319#app2	up
Microbes	UP on X. nematophila	52	583	744	30409	4.90545e-15	1.44858e-11	7.50559e-14	http://www.ncbi.nlm.nih.gov/pubmed/23028509	WBGene00000273;WBGene00000558;WBGene00001564;WBGene00001852;WBGene00002980;WBGene00003163;WBGene00003511;WBGene00003589;WBGene00004096;WBGene00004196;WBGene00006575;WBGene00006923;WBGene00006984;WBGene00007228;WBGene00007395;WBGene00007689;WBGene00008032;WBGene00009692;WBGene00010063;WBGene00011727;WBGene00011737;WBGene00011756;WBGene00011831;WBGene00011849;WBGene00011850;WBGene00011927;WBGene000…	up		TF Targets	lin-41 associated genes	84	327	3773	30409	1.00105e-10	2.9561e-07	1.53166e-09	bcl-11;F26F12.3;nhr-105;Y44A6C.1;dpy-21;F36G3.2;set-26;R02F2.1;epg-9;nkcc-1;nhr-20;lgg-1;M01H9.3;pak-1;F53E4.1;suco-1;aqp-1;rab-7;ZC250.4;F11A5.9;atgl-1;xpo-1;trcs-1;vhp-1;ell-1;cpt-1;M03A1.3;2L52.1;daf-18;tlp-1;tcer-1;lron-10;sar-1;spsb-1;CC8.2;lgg-2;gpb-1;mdl-1;olrn-1;ykt-6;dhs-9;dhs-6;R53.5;dab-1;hlh-30;ari-2;F25B5.6;F53C11.4;Y38C1AA.1;snf-1;C50D2.7;ccch-1;F21C10.10;npp-14;F38B7.3;xbp-1;ipla-6…	https://www.ncbi.nlm.nih.gov/pubmed/28576864	up
Mutants	UP by isp-1 mutant	87	583	1805	30409	5.69041e-15	1.68038e-11	8.66174e-14	http://www.ncbi.nlm.nih.gov/pubmed/24813612	WBGene00000013;WBGene00000540;WBGene00000803;WBGene00000898;WBGene00001516;WBGene00001519;WBGene00002220;WBGene00003071;WBGene00003151;WBGene00003163;WBGene00003378;WBGene00003396;WBGene00003511;WBGene00003619;WBGene00003911;WBGene00003954;WBGene00003965;WBGene00003968;WBGene00004013;WBGene00004234;WBGene00004350;WBGene00004876;WBGene00004900;WBGene00004924;WBGene00005718;WBGene00006448;WBGene000…	up		TF Targets	CSR-1 22G-RNA targets	81	327	3576	30409	1.09287e-10	3.22725e-07	1.66353e-09	cpg-3;imph-1;dpy-21;ifg-1;mml-1;M01F1.8;set-26;mig-22;F56C9.10;R02F2.1;epg-9;nkcc-1;rbm-22;nhr-20;M01H9.3;act-3;vps-52;suco-1;Y104H12D.2;rab-7;plin-1;ptc-1;cnt-2;atgl-1;xpo-1;trcs-1;T19B4.5;ell-1;eif-2gamma;daf-18;tlp-1;tcer-1;sar-1;acs-19;CC8.2;lgg-2;gpb-1;ykt-6;dhs-6;kin-19;pck-2;R53.5;dab-1;ari-2;F53C11.4;prp-39;snf-1;C50D2.7;alx-1;npp-14;xbp-1;ipla-6;taap-1;Y32H12A.8;ubxn-3;sap-140;acdh-12;cm…	http://www.ncbi.nlm.nih.gov/pubmed/22738724	up
Chemicals/stress	Up by Pyoverdine	32	583	283	30409	6.60029e-15	1.94906e-11	9.9952e-14	https://pubmed.ncbi.nlm.nih.gov/29532717/	WBGene00000558;WBGene00001516;WBGene00003378;WBGene00003879;WBGene00004892;WBGene00006575;WBGene00006591;WBGene00006702;WBGene00006823;WBGene00007024;WBGene00007707;WBGene00008439;WBGene00009628;WBGene00009691;WBGene00009692;WBGene00011063;WBGene00011230;WBGene00011259;WBGene00012107;WBGene00013295;WBGene00013923;WBGene00013969;WBGene00015163;WBGene00016500;WBGene00017834;WBGene00017836;WBGene000…	up		TF Targets	HLH-1 Emb targets	29	327	606	30409	1.2948e-10	3.82353e-07	1.96079e-09	Y44A6C.1;E01G4.3;F29B9.8;Y44A6D.3;epg-9;M79.2;act-1;act-3;F28F5.6;prdh-1;F53E4.1;anmt-3;sqst-1;lipl-7;cnt-2;atgl-1;2L52.1;Y41D4A.7;W01D2.3;nas-39;hlh-30;ccch-1;F21C10.10;ubxn-3;unc-16;mbk-2;epc-1;ttr-36;R31.2	http://www.ncbi.nlm.nih.gov/pubmed/21177963	up
Tissue	UP in Wt between total and muscle nuclei	56	583	858	30409	6.65343e-15	1.96476e-11	1.00243e-13	http://www.ncbi.nlm.nih.gov/pubmed/22219512	WBGene00000063;WBGene00000065;WBGene00000140;WBGene00001177;WBGene00001519;WBGene00001564;WBGene00001837;WBGene00002976;WBGene00003511;WBGene00003519;WBGene00003589;WBGene00004131;WBGene00004182;WBGene00006496;WBGene00006784;WBGene00006787;WBGene00006814;WBGene00006820;WBGene00006823;WBGene00006984;WBGene00006999;WBGene00007197;WBGene00007877;WBGene00008446;WBGene00008510;WBGene00008572;WBGene000…	up		TF Targets	LIN-15B L3 Targets	62	327	2364	30409	1.35522e-10	4.00198e-07	2.04183e-09	F26F12.3;imph-1;Y44A6C.1;E01G4.3;set-26;F56C9.10;epg-9;lgg-1;M01H9.3;act-1;act-3;prdh-1;suco-1;Y104H12D.2;sqst-1;lipl-7;atgl-1;nac-3;vhp-1;ell-1;eif-2gamma;rsbp-1;tcer-1;lron-10;ekl-1;sar-1;mfb-1;W01D2.3;kin-19;hlh-30;F20D1.3;npp-14;xbp-1;ipla-6;taap-1;ubxn-3;Y106G6D.6;sap-140;egl-3;fat-2;cmd-1;csb-1;B0546.4;unc-16;affl-2;W04B5.3;Y95B8A.6;mbk-2;his-35;cab-1;snt-4;egl-21;epc-1;ubc-3;zfp-1;R31.2;sn…	http://www.ncbi.nlm.nih.gov/pubmed/21177963	up
Mutants	down by osm-9 (King)	61	583	999	30409	6.71358e-15	1.98252e-11	1.00636e-13	https://www.ncbi.nlm.nih.gov/pubmed/27111894	WBGene00000463;WBGene00000558;WBGene00000803;WBGene00001394;WBGene00001439;WBGene00001547;WBGene00003040;WBGene00003071;WBGene00003163;WBGene00003968;WBGene00004229;WBGene00004234;WBGene00006367;WBGene00006614;WBGene00006649;WBGene00006705;WBGene00007203;WBGene00007228;WBGene00008439;WBGene00008975;WBGene00009503;WBGene00009722;WBGene00009730;WBGene00010769;WBGene00011321;WBGene00011737;WBGene000…	up		TF Targets	HAM-1 L4 targets (Araya)	18	327	210	30409	1.51677e-10	4.47903e-07	2.27362e-09	F26F12.3;icl-1;epg-9;M01H9.3;vhp-1;ell-1;cpt-1;unk-1;acs-19;gpb-1;mdl-1;pck-2;hlh-30;F25B5.6;cmd-1;R166.3;epc-1;zfp-1	http://www.ncbi.nlm.nih.gov/pubmed/25164749	up
Chemicals/stress	UP by HuminFeed 0.2 3D	70	583	1267	30409	6.96408e-15	2.05649e-11	1.03863e-13	http://www.ncbi.nlm.nih.gov/pubmed/22529848	WBGene00000140;WBGene00000273;WBGene00000277;WBGene00000534;WBGene00000967;WBGene00001008;WBGene00001172;WBGene00001564;WBGene00001898;WBGene00002979;WBGene00003613;WBGene00003954;WBGene00004037;WBGene00004083;WBGene00004096;WBGene00004131;WBGene00004183;WBGene00004196;WBGene00006493;WBGene00006649;WBGene00006923;WBGene00006999;WBGene00007598;WBGene00007680;WBGene00007877;WBGene00008564;WBGene000…	up		Mutants	UP by lsm-1 mutant	24	327	411	30409	1.55323e-10	4.58668e-07	2.31651e-09	T27D12.1;ptr-15;hsp-16.1;hsp-16.11;F44E5.5;F55H12.4;irg-3;E01G4.3;R02F2.1;act-1;F11A5.9;vhp-1;glb-20;gcy-22;Y38C1AA.1;dcar-1;nhr-14;ZK863.8;zipt-16;hyl-1;zip-10;abts-1;ttr-35;C39E9.8	http://www.ncbi.nlm.nih.gov/pubmed/26150554	up
Other	Enriched of Antisense 22G-RNAs in the fem-1 Oocyte Library	107	583	2525	30409	1.17192e-14	3.46069e-11	1.73904e-13	http://www.ncbi.nlm.nih.gov/pubmed/19800275	WBGene00000065;WBGene00000140;WBGene00000415;WBGene00000419;WBGene00000463;WBGene00000464;WBGene00000534;WBGene00000566;WBGene00000803;WBGene00000898;WBGene00001008;WBGene00001080;WBGene00001177;WBGene00001189;WBGene00001394;WBGene00001439;WBGene00001679;WBGene00001898;WBGene00002015;WBGene00002017;WBGene00002078;WBGene00002100;WBGene00002202;WBGene00002220;WBGene00002980;WBGene00002981;WBGene000…	up		Mutants	Up by lsm-1 at L3 stage	24	327	412	30409	1.62922e-10	4.81108e-07	2.41763e-09	T27D12.1;ptr-15;hsp-16.1;hsp-16.11;F44E5.5;F55H12.4;irg-3;E01G4.3;R02F2.1;act-1;F11A5.9;vhp-1;glb-20;gcy-22;Y38C1AA.1;dcar-1;nhr-14;ZK863.8;zipt-16;hyl-1;zip-10;abts-1;ttr-35;C39E9.8	https://pubmed.ncbi.nlm.nih.gov/26150554/	up
TF Targets	Lost RNA Polymerase II binding by sig-7 RNAi	39	583	438	30409	1.20191e-14	3.54924e-11	1.77462e-13	https://www.ncbi.nlm.nih.gov/pubmed/27541139	WBGene00000298;WBGene00000776;WBGene00000973;WBGene00000991;WBGene00001157;WBGene00001208;WBGene00003163;WBGene00003378;WBGene00003400;WBGene00003886;WBGene00003968;WBGene00004013;WBGene00006787;WBGene00006823;WBGene00006923;WBGene00007016;WBGene00007228;WBGene00007260;WBGene00007680;WBGene00008320;WBGene00008585;WBGene00008748;WBGene00010503;WBGene00010868;WBGene00011175;WBGene00011737;WBGene000…	up		Microbes	UP on X. nematophila	32	327	744	30409	1.64547e-10	4.85908e-07	2.42954e-09	T22B7.3;F44E5.5;F26F12.3;T12A7.6;T28F4.5;Y44A6C.1;icl-1;acs-7;lgg-1;F28F5.6;sqst-1;pqm-1;vhp-1;hil-1;tcer-1;acox-3;T20B3.1;mdl-1;dhrs-4;ZK550.6;dcar-1;F21C10.10;C18E9.9;C35C5.9;Y95B8A.6;zip-10;coel-1;zig-7;W01F3.2;R01H10.4;C39E9.8;mtl-1	http://www.ncbi.nlm.nih.gov/pubmed/23028509	up
Mutants	down by rde-4 mutant (Grishok)	28	583	216	30409	1.46519e-14	4.3267e-11	2.15259e-13	http://www.ncbi.nlm.nih.gov/pubmed/19073934	WBGene00000273;WBGene00001157;WBGene00001439;WBGene00001564;WBGene00002100;WBGene00002981;WBGene00003618;WBGene00003625;WBGene00004182;WBGene00007203;WBGene00007680;WBGene00008572;WBGene00008677;WBGene00009106;WBGene00009628;WBGene00009902;WBGene00009973;WBGene00010135;WBGene00010425;WBGene00012364;WBGene00014000;WBGene00015251;WBGene00017659;WBGene00019060;WBGene00019298;WBGene00019599;WBGene000…	up		Mutants	UP by sek-1 mutant (Wu)	33	327	790	30409	1.66909e-10	4.92882e-07	2.45215e-09	ZC123.1;ptr-15;F44E5.4;F44E5.5;F26F12.3;fos-1;col-109;dpy-17;F47E1.2;anc-1;W03F9.4;sqst-1;sma-4;ZK84.1;F11D5.1;asd-2;hlh-30;snf-1;yap-1;T19C3.3;cls-1;F52E4.5;F41F3.3;rhgf-2;F45D3.2;F54D1.6;F28H7.8;C42D4.3;rei-2;T24B8.4;gap-2;mbl-1;unc-115	https://www.ncbi.nlm.nih.gov/geo/query/acc.cgi?acc=GSE92902	up
Tissue	Muscle Key 0h in bwm	46	583	610	30409	1.57956e-14	4.66444e-11	2.30913e-13	http://www.ncbi.nlm.nih.gov/pubmed/17848203	WBGene00000065;WBGene00000140;WBGene00000415;WBGene00001345;WBGene00001394;WBGene00001679;WBGene00002015;WBGene00002202;WBGene00002980;WBGene00003150;WBGene00003163;WBGene00004739;WBGene00006448;WBGene00006702;WBGene00006755;WBGene00006784;WBGene00006787;WBGene00006820;WBGene00006823;WBGene00006887;WBGene00006959;WBGene00006984;WBGene00006999;WBGene00007010;WBGene00007030;WBGene00007059;WBGene000…	up		Chemicals/stress	UP by Cadmium (Swain)	20	327	273	30409	1.68267e-10	4.96893e-07	2.45987e-09	Y44A6C.1;icl-1;R02F2.1;M01H9.3;F53E4.1;anmt-3;F11A5.9;asah-1;daf-18;hil-1;cpz-1;bcmo-2;mfb-1;dhs-9;F21C10.10;memo-1;B0546.4;decr-1.1;pnp-1;mtl-1	http://www.ncbi.nlm.nih.gov/geo/query/acc.cgi?acc=GSE29951	up
Chemicals/stress	Down by H2S 24H	96	583	2153	30409	1.92394e-14	5.6814e-11	2.79872e-13	http://www.ncbi.nlm.nih.gov/pubmed/21980473	WBGene00000086;WBGene00000140;WBGene00000678;WBGene00000683;WBGene00001172;WBGene00001208;WBGene00001345;WBGene00001519;WBGene00001564;WBGene00002163;WBGene00002976;WBGene00003165;WBGene00003400;WBGene00003497;WBGene00003519;WBGene00003589;WBGene00003613;WBGene00003625;WBGene00003885;WBGene00004122;WBGene00004131;WBGene00004133;WBGene00004183;WBGene00004228;WBGene00004229;WBGene00004234;WBGene000…	up		Mutants	down by smgl-1 depletion	38	327	1033	30409	1.84944e-10	5.46138e-07	2.69034e-09	T22B7.3;F26F12.3;icl-1;dpy-17;T21D12.14;fil-1;acs-7;M01H9.3;acds-10;W03F9.4;rdl-1;aqp-1;drd-1;hil-1;acox-3;best-1;bcmo-2;T20B3.1;atic-1;ZK550.6;Y48A6B.9;gstk-1;F21C10.10;ech-8;C17C3.1;nhr-19;dct-1;cyp-13A11;coel-1;nhr-173;Y42G9A.3;F19C6.5;acox-1.1;ceh-43;maoc-1;mtl-1;C24A3.4;ceeh-2	http://www.ncbi.nlm.nih.gov/pubmed/23828042	up
Chemicals/stress	down by Au nanoparticles	43	583	541	30409	2.18639e-14	6.45641e-11	3.16491e-13	http://www.ncbi.nlm.nih.gov/pubmed/22372763	WBGene00000140;WBGene00000415;WBGene00001172;WBGene00001410;WBGene00001679;WBGene00001898;WBGene00002078;WBGene00002202;WBGene00002207;WBGene00004013;WBGene00004122;WBGene00004271;WBGene00004739;WBGene00005010;WBGene00006787;WBGene00006820;WBGene00006823;WBGene00006975;WBGene00007024;WBGene00009628;WBGene00011978;WBGene00012463;WBGene00012543;WBGene00013307;WBGene00013481;WBGene00013969;WBGene000…	up		TF Targets	fbf-1 associated	81	327	3622	30409	2.0272e-10	5.98632e-07	2.93447e-09	bcl-11;F26F12.3;fos-1;Y44A6C.1;E01G4.3;col-109;mml-1;F29B9.8;mig-22;F56C9.10;nhr-6;R02F2.1;epg-9;nkcc-1;lgg-1;M01H9.3;pak-1;F53E4.1;suco-1;Y104H12D.2;rdl-1;rab-7;plin-1;gid-7;ptc-1;atgl-1;xpo-1;trcs-1;nac-3;vhp-1;ell-1;cpt-1;daf-18;tlp-1;pigg-1;lron-10;sar-1;CC8.2;lgg-2;mfb-1;gpb-1;ykt-6;dhs-6;kin-19;R53.5;dab-1;hlh-30;ari-2;F25B5.6;F53C11.4;prp-39;snf-1;ipla-6;Y32H12A.8;acdh-12;cmd-1;jmjd-1.2;cs…	http://www.ncbi.nlm.nih.gov/pubmed/20142496	up
DAF/Insulin/food	UP by daf-2 mutant & RNAi (Murphy)	29	583	238	30409	2.24673e-14	6.6346e-11	3.23639e-13	http://www.ncbi.nlm.nih.gov/pubmed/12845331	WBGene00000169;WBGene00001564;WBGene00001852;WBGene00002015;WBGene00003163;WBGene00003778;WBGene00004924;WBGene00006923;WBGene00007016;WBGene00007425;WBGene00008446;WBGene00008572;WBGene00010769;WBGene00011232;WBGene00011831;WBGene00011966;WBGene00012140;WBGene00014000;WBGene00015947;WBGene00016172;WBGene00016407;WBGene00016987;WBGene00017659;WBGene00017970;WBGene00018702;WBGene00018724;WBGene000…	up		Microbes	UP by biofilms of Y. pseudotuberculosis at 1h	17	327	187	30409	2.33467e-10	6.89428e-07	3.36306e-09	icl-1;R02F2.1;pqm-1;asah-1;unk-1;best-1;kin-19;F08B12.4;ccch-1;yap-1;egl-3;fat-2;coel-1;egl-21;pnp-1;ZK1073.1;W07G4.5	http://www.ncbi.nlm.nih.gov/pubmed/25312958	up
Mutants	Down in ash-2 mutants	60	583	1008	30409	3.50513e-14	1.03507e-10	5.02459e-13	https://journals.plos.org/plosgenetics/article?id=10.1371/journal.pgen.1007466#sec019	WBGene00000140;WBGene00000558;WBGene00000776;WBGene00001564;WBGene00001651;WBGene00002207;WBGene00003071;WBGene00003497;WBGene00003519;WBGene00003589;WBGene00003879;WBGene00003911;WBGene00004924;WBGene00006486;WBGene00006496;WBGene00006649;WBGene00006784;WBGene00007203;WBGene00007384;WBGene00007395;WBGene00007857;WBGene00007878;WBGene00007904;WBGene00008435;WBGene00008572;WBGene00009584;WBGene000…	up		Mutants	Up in mir-35-41 mutants at 25C	30	327	667	30409	2.4747e-10	7.30779e-07	3.54747e-09	T28F4.5;F55H12.4;M01H9.3;sma-4;unk-1;hil-1;best-1;bcmo-2;F20D1.3;F08B12.4;cest-24;F52E4.5;Y106G6D.6;egl-3;C35C5.9;fat-2;abts-4;W04B5.3;nas-10;nspb-11;nspb-12;F45D3.2;zip-10;cab-1;C42D4.3;egl-21;W01F3.2;C39E9.8;clec-41;mtl-1	https://pubmed.ncbi.nlm.nih.gov/28279983/	up
Mutants	UP by met2;set-25 mutant (eemb)	56	583	896	30409	3.99127e-14	1.17862e-10	5.69383e-13	https://www.ncbi.nlm.nih.gov/geo/query/acc.cgi?acc=GSE100726	WBGene00000140;WBGene00000244;WBGene00000273;WBGene00000484;WBGene00000738;WBGene00001008;WBGene00001345;WBGene00001410;WBGene00001519;WBGene00001564;WBGene00003071;WBGene00003400;WBGene00003497;WBGene00003625;WBGene00003968;WBGene00004133;WBGene00004858;WBGene00006787;WBGene00006811;WBGene00006812;WBGene00006814;WBGene00006820;WBGene00006839;WBGene00006999;WBGene00009532;WBGene00009628;WBGene000…	up		Other	Enriched of Antisense 22G-RNAs in the fem-1 Oocyte Library	64	327	2525	30409	2.48899e-10	7.34999e-07	3.55072e-09	ZC123.1;hsp-16.1;hsp-16.11;dpy-21;ifg-1;mml-1;mig-22;F56C9.10;Y44A6D.3;nkcc-1;rbm-22;lgg-1;act-3;anc-1;Y71F9B.13;sqst-1;rab-7;gid-7;cnt-2;npr-11;atgl-1;xpo-1;cpt-1;rsbp-1;2L52.1;daf-18;pigg-1;ekl-1;acs-19;lgg-2;gpb-1;kin-19;pck-2;ins-17;hlh-30;ari-2;F53C11.4;prp-39;Y48A6B.9;acs-5;npp-14;C17C3.1;sap-140;fat-2;cmd-1;jmjd-1.2;csb-1;unc-16;R166.3;mbk-2;atp-1;rei-2;egl-21;epc-1;abts-1;ubc-3;zfp-1;ceh-…	http://www.ncbi.nlm.nih.gov/pubmed/19800275	up
Chemicals/stress	Down by Tunicamycin (Koh)	61	583	1043	30409	4.45432e-14	1.31536e-10	6.32385e-13	https://pubmed.ncbi.nlm.nih.gov/30333136/	WBGene00000140;WBGene00000169;WBGene00001633;WBGene00002015;WBGene00002017;WBGene00003163;WBGene00003400;WBGene00003497;WBGene00003511;WBGene00003519;WBGene00003604;WBGene00003605;WBGene00003625;WBGene00004124;WBGene00004228;WBGene00006493;WBGene00006591;WBGene00006784;WBGene00006787;WBGene00006820;WBGene00006999;WBGene00007153;WBGene00008032;WBGene00008435;WBGene00008677;WBGene00009293;WBGene000…	up		DAF/Insulin/food	Down Food vs. Starve 3H	23	327	385	30409	2.651e-10	7.82839e-07	3.76365e-09	T22B7.3;glna-2;cpl-1;M01H9.3;F27D9.2;Y71F9B.13;C30G4.4;C05D12.2;asah-1;unk-1;T20B3.1;atic-1;dhs-9;R53.5;nhr-19;Y95B8A.6;D2030.2;coel-1;R107.2;pnp-1;T23G7.3;R01H10.4;acox-1.6	http://www.ncbi.nlm.nih.gov/pubmed/19251593,http://www.ncbi.nlm.nih.gov/pubmed/21445366	up
Mutants	UP by lsm-1 mutant	37	583	411	30409	4.56519e-14	1.3481e-10	6.45025e-13	http://www.ncbi.nlm.nih.gov/pubmed/26150554	WBGene00000063;WBGene00000687;WBGene00001547;WBGene00002015;WBGene00002017;WBGene00002043;WBGene00003613;WBGene00004229;WBGene00005010;WBGene00006486;WBGene00006591;WBGene00006923;WBGene00007395;WBGene00008032;WBGene00008446;WBGene00008677;WBGene00009692;WBGene00009920;WBGene00010042;WBGene00010135;WBGene00010236;WBGene00010868;WBGene00011725;WBGene00012085;WBGene00012101;WBGene00012464;WBGene000…	up		Mutants	UP by sams-1 RNAi	32	327	764	30409	3.1415e-10	9.27684e-07	4.43868e-09	T22B7.3;bcl-11;fos-1;Y44A6C.1;M79.2;sqst-1;sma-4;pqm-1;vhp-1;unk-1;hil-1;mdl-1;F08B12.4;ccch-1;F21C10.10;C18E9.9;memo-1;xbp-1;F52E4.5;fat-2;ZK863.8;abts-4;dct-1;W04B5.3;F54D1.6;zip-10;T24B8.4;pnp-1;let-522;C09D4.1;W07G4.5;gale-1	http://www.ncbi.nlm.nih.gov/pubmed/26321661	up
TF Targets	PES-1 L4 Targets	97	583	2220	30409	4.63059e-14	1.36741e-10	6.51149e-13	http://www.ncbi.nlm.nih.gov/pubmed/21177963	WBGene00000063;WBGene00000065;WBGene00000277;WBGene00000419;WBGene00000534;WBGene00000788;WBGene00000803;WBGene00000958;WBGene00001172;WBGene00001189;WBGene00001898;WBGene00001909;WBGene00002015;WBGene00002017;WBGene00002202;WBGene00002207;WBGene00002220;WBGene00002980;WBGene00003150;WBGene00003196;WBGene00003378;WBGene00003519;WBGene00003618;WBGene00003619;WBGene00003800;WBGene00003965;WBGene000…	up		Mutants	Up in hlh-25	26	327	506	30409	3.32635e-10	9.82271e-07	4.67748e-09	F44E5.4;F55H12.4;icl-1;col-109;R02F2.1;act-1;act-1;act-1;act-1;act-3;anc-1;ZK84.1;daf-18;acs-19;xbp-1;fat-2;txdc-12.1;nspb-11;nspb-12;F41F3.3;gly-8;C42D4.3;egl-21;clec-41;gale-1;F46H5.3	https://pubmed.ncbi.nlm.nih.gov/26438299/	up
Mutants	Up by lsm-1 at L3 stage	37	583	412	30409	4.9141e-14	1.45113e-10	6.87741e-13	https://pubmed.ncbi.nlm.nih.gov/26150554/	WBGene00000063;WBGene00000687;WBGene00001547;WBGene00002015;WBGene00002017;WBGene00002043;WBGene00003613;WBGene00004229;WBGene00005010;WBGene00006486;WBGene00006591;WBGene00006923;WBGene00007395;WBGene00008032;WBGene00008446;WBGene00008677;WBGene00009692;WBGene00009920;WBGene00010042;WBGene00010135;WBGene00010236;WBGene00010868;WBGene00011725;WBGene00012085;WBGene00012101;WBGene00012464;WBGene000…	up		Microbes	UP by B. licheniformis 141	46	327	1480	30409	3.50791e-10	1.03589e-06	4.90942e-09	gpx-1;Y87G2A.2;F44E5.5;irg-3;smf-1;dpy-17;fil-1;acs-7;lgg-1;acds-10;W03F9.4;sqst-1;lipl-7;asah-1;drd-1;M03A1.3;hil-1;acox-3;bcmo-2;T20B3.1;dhs-9;dhrs-4;Y57G11B.2;ZK550.6;Y48A6B.9;gstk-1;ech-8;memo-1;C35C5.9;dct-1;Y95B8A.6;F41F3.3;R13D11.10;C42D4.3;pnp-1;W01F3.2;acox-1.1;clec-41;acox-1.6;ceh-43;acdh-10;maoc-1;mtl-1;C24A3.4;ZK1073.1;ceeh-2	http://www.ncbi.nlm.nih.gov/pubmed/26541069	up
Mutants	UP lin-35 num emb	67	583	1231	30409	5.8909e-14	1.73958e-10	8.16823e-13	http://www.ncbi.nlm.nih.gov/pubmed/17368442	WBGene00000273;WBGene00000558;WBGene00001008;WBGene00001189;WBGene00001394;WBGene00001898;WBGene00003040;WBGene00003163;WBGene00003497;WBGene00003589;WBGene00003605;WBGene00004131;WBGene00004196;WBGene00004208;WBGene00006575;WBGene00006923;WBGene00007153;WBGene00007203;WBGene00007297;WBGene00007817;WBGene00007904;WBGene00009052;WBGene00009186;WBGene00009241;WBGene00009692;WBGene00010135;WBGene000…	up		Mutants	Down zfp-1 mutant	24	327	431	30409	3.9323e-10	1.16121e-06	5.4774e-09	T22B7.3;acds-10;Y71F9B.13;W03F9.4;aqp-1;lipl-7;F11A5.9;cpz-1;acox-3;best-1;B0410.3;ZK550.6;F25B5.6;F08B12.4;F21C10.10;memo-1;cls-1;Y106G6D.6;zipt-16;zig-7;pnp-1;T23G7.3;nhr-64;ceeh-2	http://www.ncbi.nlm.nih.gov/pubmed/19073934	up
Microbes	down by B. licheniformis 141	59	583	991	30409	5.89175e-14	1.73983e-10	8.16823e-13	http://www.ncbi.nlm.nih.gov/pubmed/26541069	WBGene00000140;WBGene00000415;WBGene00000419;WBGene00000894;WBGene00000898;WBGene00001633;WBGene00003071;WBGene00003150;WBGene00003163;WBGene00003196;WBGene00003253;WBGene00003497;WBGene00003511;WBGene00003519;WBGene00003879;WBGene00004208;WBGene00004234;WBGene00004271;WBGene00004879;WBGene00004892;WBGene00004900;WBGene00004922;WBGene00006359;WBGene00006755;WBGene00006787;WBGene00006820;WBGene000…	up		Mutants	UP gld-1 mutant	28	327	595	30409	4.17236e-10	1.2321e-06	5.78449e-09	ptr-15;T28F4.5;mml-1;dpy-17;lgg-1;rdl-1;sma-4;rsbp-1;mfb-1;dhs-9;R53.5;ZK550.6;F20D1.3;C18E9.9;F52E4.5;nhr-19;egl-3;fat-2;ZK863.8;csb-1;W04B5.3;dhs-3;his-35;F10G8.9;ceh-43;ptr-14;ZK1073.1;ttr-5	http://www.ncbi.nlm.nih.gov/pubmed/22693456	up
DAF/Insulin/food	Up short term dauer fed vs short term dauer starved	22	583	129	30409	6.48552e-14	1.91518e-10	8.94942e-13	https://pubmed.ncbi.nlm.nih.gov/30049782/	WBGene00000169;WBGene00001564;WBGene00002981;WBGene00003778;WBGene00006705;WBGene00007203;WBGene00008677;WBGene00011726;WBGene00011727;WBGene00011849;WBGene00011966;WBGene00012140;WBGene00014125;WBGene00015251;WBGene00016407;WBGene00016513;WBGene00016866;WBGene00017464;WBGene00017659;WBGene00017698;WBGene00019719;WBGene00019998	up		TF Targets	EOR-1 L3 targets (Araya)	24	327	433	30409	4.30233e-10	1.27048e-06	5.93681e-09	hsp-16.1;hsp-16.11;T28F4.5;icl-1;mml-1;lgg-1;M01H9.3;act-1;act-3;sqst-1;ptc-1;unk-1;F46C5.10;CC8.2;pck-2;F25B5.6;F53C11.4;F08B12.4;F21C10.10;taap-1;R166.3;epc-1;R107.2;M05D6.5	http://www.ncbi.nlm.nih.gov/pubmed/25164749	up
Tissue	Intestine-enriched mRNA tag (Pauli)	44	583	587	30409	7.88763e-14	2.32922e-10	1.08336e-12	http://www.ncbi.nlm.nih.gov/pubmed/16354718	WBGene00000169;WBGene00000298;WBGene00000788;WBGene00001208;WBGene00003519;WBGene00003613;WBGene00003618;WBGene00003625;WBGene00004096;WBGene00004858;WBGene00006496;WBGene00006575;WBGene00007153;WBGene00007228;WBGene00007857;WBGene00007969;WBGene00008412;WBGene00008594;WBGene00008677;WBGene00009165;WBGene00009293;WBGene00010769;WBGene00010872;WBGene00011298;WBGene00011321;WBGene00011462;WBGene000…	up		Tissue	Down by thoc-5(wy822) mutants	47	327	1546	30409	4.37667e-10	1.29243e-06	6.0113e-09	T27D12.1;cpg-3;T12A7.6;icl-1;E01G4.3;fil-1;cpl-1;acds-10;act-1;act-3;Y71F9B.13;plin-1;lipl-7;C30G4.4;trcs-1;asah-1;ZK455.5;cpz-1;F46C5.10;CC8.2;B0410.3;pck-2;ccch-1;dcar-1;F21C10.10;ech-8;cest-24;C17C3.1;Y37A1A.3;Y106G6D.6;sta-2;C35C5.9;fat-2;Y95B8A.6;D2030.2;gly-8;dhs-3;zig-7;Y42G9A.3;pnp-1;W01F3.2;R01H10.4;C39E9.8;clec-41;maoc-1;mtl-1;nhr-64	https://pubmed.ncbi.nlm.nih.gov/30146163/	up
Other	Depleted for antisense 22G-RNAs	147	583	4149	30409	8.70372e-14	2.57021e-10	1.18991e-12	http://www.ncbi.nlm.nih.gov/pubmed/19800275	WBGene00000415;WBGene00000419;WBGene00000464;WBGene00000534;WBGene00000566;WBGene00000803;WBGene00000894;WBGene00000898;WBGene00001080;WBGene00001679;WBGene00001898;WBGene00001909;WBGene00002035;WBGene00002078;WBGene00002100;WBGene00002202;WBGene00002220;WBGene00002980;WBGene00002981;WBGene00003150;WBGene00003196;WBGene00003253;WBGene00003396;WBGene00003800;WBGene00004031;WBGene00004056;WBGene000…	up		Mutants	UP spg-7 RNAi	29	327	641	30409	4.60857e-10	1.36091e-06	6.30051e-09	F26F12.3;lgg-1;F27D9.2;sqst-1;plin-1;pqm-1;vhp-1;bcmo-2;acs-19;lgg-2;mfb-1;R53.5;C50D2.7;alx-1;C18E9.9;F38B7.3;Y32H12A.8;fat-2;dct-1;B0546.4;Y95B8A.6;zip-10;unc-94;W01F3.2;C39E9.8;mtl-1;ZK1073.1;ttr-5;timm-17B.1	http://www.ncbi.nlm.nih.gov/pubmed/22700657	up
Mutants	UP by crtc-1 and aak-2 mutant (Burkewitz)	48	583	696	30409	1.04931e-13	3.09861e-10	1.42793e-12	http://www.ncbi.nlm.nih.gov/pubmed/25723162	WBGene00000273;WBGene00000298;WBGene00000415;WBGene00000558;WBGene00000898;WBGene00001008;WBGene00001439;WBGene00003071;WBGene00003613;WBGene00004083;WBGene00004133;WBGene00006367;WBGene00006649;WBGene00006923;WBGene00007010;WBGene00007103;WBGene00007153;WBGene00007297;WBGene00008032;WBGene00009186;WBGene00009532;WBGene00009964;WBGene00010135;WBGene00010769;WBGene00011063;WBGene00011737;WBGene000…	up		Microbes	UP to PA14	19	327	257	30409	4.63474e-10	1.36864e-06	6.30709e-09	gpx-1;Y87G2A.2;T12A7.6;nhr-6;fil-1;acds-10;sqst-1;T20B3.1;dhs-9;dhrs-4;ZK550.6;Y48A6B.9;ech-8;C18E9.9;yap-1;nhr-19;Y95B8A.6;zip-10;acox-1.1	http://www.ncbi.nlm.nih.gov/pubmed/17096597	up
Mutants	UP by crtc-1 mutant	42	583	542	30409	1.06403e-13	3.14207e-10	1.44132e-12	http://www.ncbi.nlm.nih.gov/pubmed/25723162	WBGene00000273;WBGene00000298;WBGene00000415;WBGene00000898;WBGene00001439;WBGene00003071;WBGene00004083;WBGene00004133;WBGene00006367;WBGene00006923;WBGene00007103;WBGene00007153;WBGene00008032;WBGene00008446;WBGene00009186;WBGene00010135;WBGene00010769;WBGene00011063;WBGene00011737;WBGene00012085;WBGene00012185;WBGene00012364;WBGene00013481;WBGene00015056;WBGene00016172;WBGene00016407;WBGene000…	up		TF Targets	LIN-35 YA targets (Araya)	19	327	258	30409	4.93434e-10	1.45711e-06	6.684e-09	F26F12.3;icl-1;lgg-1;M01H9.3;suco-1;rab-7;vhp-1;unk-1;acs-19;gpb-1;mdl-1;pck-2;F25B5.6;sap-140;cmd-1;R166.3;epc-1;zfp-1;gale-1	http://www.ncbi.nlm.nih.gov/pubmed/25164749	up
Mutants	UP glp-4 vs. wt L4	67	583	1249	30409	1.15058e-13	3.39765e-10	1.55144e-12	http://www.ncbi.nlm.nih.gov/pubmed/17096596	WBGene00000298;WBGene00000534;WBGene00000540;WBGene00000983;WBGene00000991;WBGene00001208;WBGene00002100;WBGene00003619;WBGene00003625;WBGene00003695;WBGene00003954;WBGene00004056;WBGene00004131;WBGene00004182;WBGene00006959;WBGene00007153;WBGene00007228;WBGene00007340;WBGene00007384;WBGene00007689;WBGene00008368;WBGene00008412;WBGene00008435;WBGene00008446;WBGene00008510;WBGene00008572;WBGene000…	up		Tissue	Muscle depleted genes	62	327	2447	30409	5.28365e-10	1.56026e-06	7.12449e-09	ptr-15;F44E5.4;F44E5.5;F26F12.3;T28F4.5;fos-1;ifg-1;col-109;dpy-17;R02F2.1;ZK353.2;nhr-20;M01H9.3;F27D9.2;sma-4;ptc-1;cnt-2;prk-2;ZK84.1;vhp-1;M03A1.3;W02F12.2;unk-1;daf-18;cpz-1;F11D5.1;acox-3;bcmo-2;atic-1;ins-17;snf-1;C18E9.9;F38B7.3;xbp-1;cest-24;C17C3.1;ceh-48;cls-1;F52E4.5;sta-2;egl-3;jmjd-1.2;dct-1;txdc-12.1;nspb-12;F41F3.3;rhgf-2;F45D3.2;F54D1.6;mbk-2;F28H7.8;cab-1;C42D4.3;snt-4;egl-21;pn…	http://www.ncbi.nlm.nih.gov/pubmed/17848203	up
Chemicals/stress	Down by Rifampicin + Allantoin	90	583	2009	30409	1.1861e-13	3.50254e-10	1.59206e-12	https://www.sciencedirect.com/science/article/pii/S1534580718306993#app2	WBGene00000013;WBGene00000140;WBGene00000273;WBGene00000298;WBGene00000967;WBGene00001172;WBGene00001189;WBGene00001394;WBGene00001633;WBGene00002252;WBGene00003165;WBGene00003400;WBGene00003497;WBGene00003519;WBGene00003604;WBGene00003613;WBGene00004083;WBGene00004124;WBGene00004228;WBGene00004234;WBGene00004776;WBGene00006591;WBGene00006607;WBGene00006632;WBGene00006688;WBGene00006999;WBGene000…	up		Mutants	UP by nhr-25 RNAi	26	327	519	30409	5.61633e-10	1.6585e-06	7.53865e-09	ora-1;T12A7.6;T28F4.5;fos-1;smf-1;Y44A6C.1;col-109;F47E1.2;fip-6;lgg-1;sqst-1;F37A8.5;prk-2;pqm-1;ZK84.1;M03A1.3;W02F12.2;best-1;T20B3.1;olrn-1;Y57G11B.2;gcy-22;Y48A6B.9;B0546.4;R13D11.10;C42D4.3	http://www.ncbi.nlm.nih.gov/pubmed/24651852	up
Chemicals/stress	Down by Quercetin 200um	62	583	1098	30409	1.24003e-13	3.66181e-10	1.65693e-12	http://www.ncbi.nlm.nih.gov/pubmed/22493606	WBGene00000086;WBGene00000463;WBGene00000738;WBGene00000967;WBGene00000983;WBGene00001208;WBGene00001345;WBGene00001516;WBGene00001633;WBGene00001898;WBGene00002015;WBGene00003163;WBGene00003625;WBGene00003885;WBGene00004013;WBGene00004133;WBGene00004182;WBGene00004196;WBGene00004350;WBGene00004900;WBGene00006367;WBGene00006493;WBGene00006496;WBGene00006575;WBGene00006649;WBGene00006755;WBGene000…	up		Mutants	UP by wdr-23 mutant	59	327	2266	30409	5.7302e-10	1.69213e-06	7.65669e-09	T27D12.1;gpx-1;ora-1;bcl-11;F59A6.10;F26F12.3;fos-1;irg-3;F47E1.2;fil-1;H32C10.1;Y71F9B.13;W03F9.4;sqst-1;ZC250.4;F37A8.5;odr-3;pqm-1;vhp-1;drd-1;W02F12.2;unk-1;hil-1;mfb-1;mdl-1;olrn-1;dhs-9;nep-22;ins-17;gcy-22;slc-25A29;hlh-30;F08B12.4;ccch-1;dcar-1;memo-1;yap-1;cest-24;taap-1;egl-3;nhr-14;ZK863.8;dct-1;F16F9.1;F08G2.8;F54D1.6;zip-10;coel-1;cab-1;C42D4.3;rei-2;Y42G9A.3;snt-4;egl-21;pnp-1;M05D6…	http://www.ncbi.nlm.nih.gov/pubmed/23555279	up
TF Targets	daf-16 targets (Kumar)	52	583	814	30409	1.6326e-13	4.82107e-10	2.17165e-12	http://www.ncbi.nlm.nih.gov/pubmed/26539642	WBGene00000063;WBGene00000139;WBGene00000169;WBGene00000298;WBGene00000788;WBGene00000967;WBGene00000991;WBGene00001564;WBGene00003511;WBGene00004037;WBGene00004096;WBGene00006493;WBGene00006820;WBGene00007228;WBGene00007904;WBGene00007969;WBGene00008032;WBGene00008572;WBGene00008594;WBGene00009628;WBGene00009785;WBGene00009902;WBGene00009973;WBGene00011321;WBGene00011727;WBGene00011737;WBGene000…	up		Chemicals/stress	UP liquid vs plate	26	327	520	30409	5.8432e-10	1.7255e-06	7.77251e-09	T28F4.5;E01G4.3;acs-7;rdl-1;sqst-1;sma-4;pqm-1;M03A1.3;ZK455.5;hil-1;dhs-9;dhrs-4;glb-20;pck-2;slc-25A29;ZK550.6;F21C10.10;memo-1;cls-1;F52E4.5;acdh-12;nhr-14;zip-10;coel-1;W01F3.2;R01H10.4	http://www.ncbi.nlm.nih.gov/geo/query/acc.cgi?acc=GSE21526	up
Mutants	down by aak-2 mutant (Burkewitz)	50	583	760	30409	1.73743e-13	5.13062e-10	2.30073e-12	http://www.ncbi.nlm.nih.gov/pubmed/25723162	WBGene00000169;WBGene00000687;WBGene00000967;WBGene00000991;WBGene00003497;WBGene00003519;WBGene00003879;WBGene00004083;WBGene00004122;WBGene00004183;WBGene00006591;WBGene00007103;WBGene00007384;WBGene00008435;WBGene00008564;WBGene00009165;WBGene00009241;WBGene00009483;WBGene00009532;WBGene00009628;WBGene00010135;WBGene00010348;WBGene00011756;WBGene00011978;WBGene00012185;WBGene00012487;WBGene000…	up		Development/Dauer/Aging	Dauer recovery	55	327	2027	30409	6.10828e-10	1.80378e-06	8.08868e-09	ZC123.1;ptr-15;ora-1;Y44A6C.1;E01G4.3;ZK1307.1;F36G3.2;acs-7;cpl-1;M01H9.3;prdh-1;pak-1;anmt-3;sqst-1;nac-3;cpz-1;acox-3;bcmo-2;lgg-2;atic-1;mfb-1;mdl-1;dhs-6;R10H1.1;nep-22;dab-1;F07H5.7;Y48A6B.9;frpr-7;ccch-1;F21C10.10;memo-1;T19C3.3;cls-1;F52E4.5;C35C5.9;abts-4;B0546.4;nas-10;F45D3.2;coel-1;atp-1;rei-2;snt-4;F40H3.1;T23G7.3;clec-41;ptr-14;mtl-1;gop-3;C25F9.9;ceeh-2;W07G4.5;timm-17B.1;F46H5.3	http://www.ncbi.nlm.nih.gov/pubmed/12620986	up
Other	Glycoproteins Con A binding	43	583	577	30409	1.91813e-13	5.66424e-10	2.52868e-12	http://www.ncbi.nlm.nih.gov/pubmed/17761667	WBGene00000415;WBGene00000776;WBGene00000788;WBGene00000898;WBGene00001172;WBGene00001189;WBGene00001519;WBGene00001543;WBGene00001633;WBGene00003071;WBGene00003497;WBGene00004208;WBGene00004234;WBGene00004900;WBGene00006787;WBGene00007340;WBGene00007395;WBGene00007904;WBGene00009920;WBGene00010047;WBGene00010251;WBGene00010630;WBGene00010872;WBGene00011063;WBGene00011175;WBGene00011726;WBGene000…	up		Mutants	UP tax-6 null	36	327	983	30409	6.9629e-10	2.05614e-06	9.17922e-09	cpg-3;F55H12.4;irg-3;F23F1.2;fil-1;F53E4.1;Y71F9B.13;sqst-1;F11A5.9;pqm-1;best-1;mfb-1;mdl-1;ins-17;ccch-1;F21C10.10;cest-24;Y106G6D.6;egl-3;trxr-1;C35C5.9;Y95B8A.6;nspb-11;nspb-12;D2030.2;zip-10;decr-1.1;F28H7.8;C42D4.3;Y42G9A.3;egl-21;W01F3.2;C39E9.8;mtl-1;ttr-5;W07G4.5	http://www.ncbi.nlm.nih.gov/pubmed/21331044	up
Development/Dauer/Aging	Dauer recovery	90	583	2027	30409	1.95886e-13	5.78452e-10	2.5709e-12	http://www.ncbi.nlm.nih.gov/pubmed/12620986	WBGene00000678;WBGene00000776;WBGene00000788;WBGene00000894;WBGene00000970;WBGene00000983;WBGene00002981;WBGene00003163;WBGene00003519;WBGene00003529;WBGene00003606;WBGene00003778;WBGene00003879;WBGene00003911;WBGene00004133;WBGene00004182;WBGene00004228;WBGene00004229;WBGene00004892;WBGene00004924;WBGene00006367;WBGene00006787;WBGene00007080;WBGene00007153;WBGene00007197;WBGene00007228;WBGene000…	up		Tissue	L1 mRNA-tagging derived muscle	41	327	1241	30409	7.07475e-10	2.08917e-06	9.28522e-09	hsp-16.1;T28F4.5;irg-3;icl-1;E01G4.3;dpy-17;R02F2.1;cpl-1;lgg-1;act-3;anc-1;rab-7;K08H10.6;cnt-2;ZK84.1;ell-1;eif-2gamma;sar-1;CC8.2;gpb-1;pck-2;ins-17;F08B12.4;Y43F8B.1;xbp-1;taap-1;sap-140;fat-2;cmd-1;F41F3.3;zyx-1;atp-1;zig-7;M05D6.5;T23G7.3;mrpl-23;unc-49;ttr-5;rpl-7A;timm-17B.1;F46H5.3	http://www.ncbi.nlm.nih.gov/pubmed/12214599,http://www.ncbi.nlm.nih.gov/pubmed/17848203	up
Other	Environemental genotypic genes	50	583	765	30409	2.21642e-13	6.54509e-10	2.89606e-12	http://www.ncbi.nlm.nih.gov/pubmed/22669615	WBGene00000277;WBGene00000463;WBGene00000776;WBGene00000991;WBGene00001172;WBGene00001189;WBGene00001345;WBGene00001837;WBGene00001898;WBGene00002979;WBGene00003040;WBGene00003071;WBGene00003400;WBGene00003605;WBGene00003618;WBGene00003625;WBGene00003695;WBGene00003968;WBGene00004056;WBGene00004271;WBGene00004922;WBGene00006784;WBGene00006923;WBGene00007680;WBGene00009165;WBGene00010421;WBGene000…	up		Other	Cluster 12, constant expression postembryonic	95	327	4731	30409	9.18549e-10	2.71248e-06	1.20021e-08	gpx-1;Y53F4B.39;imph-1;smf-1;E01G4.3;ifg-1;M01F1.8;ZK1307.1;F36G3.2;acs-7;nkcc-1;rbm-22;acds-10;act-1;act-3;vps-52;pak-1;ZC250.4;cnt-2;T19B4.5;ell-1;M03A1.3;eif-2gamma;daf-18;tlp-1;pigg-1;F11D5.1;lron-10;asd-2;ekl-1;acox-3;sar-1;acs-19;B0410.3;ykt-6;dhs-6;dhrs-4;kin-19;pck-2;Y57G11B.2;R53.5;ari-2;F25B5.6;Y38C1AA.1;prp-39;acs-5;sdha-1;dcar-1;Y43F8B.1;npp-14;ech-8;taap-1;cls-1;Y37A1A.3;ubxn-3;F52E4…	http://www.ncbi.nlm.nih.gov/pubmed/24036951	up
Mutants	Down hlh-30 mutant	21	583	122	30409	2.24017e-13	6.61521e-10	2.91419e-12	http://www.ncbi.nlm.nih.gov/pubmed/19632181	WBGene00002078;WBGene00002981;WBGene00003378;WBGene00004196;WBGene00006591;WBGene00008412;WBGene00010628;WBGene00012140;WBGene00012850;WBGene00015251;WBGene00015350;WBGene00015484;WBGene00018268;WBGene00018294;WBGene00018953;WBGene00019298;WBGene00019719;WBGene00020031;WBGene00020930;WBGene00022078;WBGene00022233	up	https://version-12-0.string-db.org/cgi/network?networkId=bikX6XyiLTAh	Tissue	Enriched in AWB olfactory and AFD thermosensory neurons	26	327	532	30409	9.32794e-10	2.75454e-06	1.21345e-08	hsp-16.1;T12A7.6;T28F4.5;icl-1;col-109;dpy-17;nhr-6;acs-7;cpl-1;anmt-3;pqm-1;M03A1.3;R10H1.1;nep-22;ZK550.6;F41F3.3;zip-10;dhs-3;zig-7;pnp-1;W01F3.2;ttr-35;acox-1.6;acdh-10;mtl-1;ttr-5	http://www.ncbi.nlm.nih.gov/pubmed/16626960	up
Chemicals/stress	Changed by Chlorpyrifos 24C	53	583	852	30409	2.57462e-13	7.60287e-10	3.33459e-12	http://www.ncbi.nlm.nih.gov/pubmed/21931806	WBGene00000788;WBGene00000983;WBGene00001679;WBGene00001909;WBGene00001951;WBGene00002078;WBGene00002207;WBGene00003253;WBGene00003911;WBGene00004038;WBGene00004124;WBGene00004131;WBGene00004183;WBGene00004350;WBGene00006359;WBGene00006614;WBGene00006649;WBGene00006823;WBGene00006959;WBGene00007153;WBGene00007228;WBGene00008032;WBGene00008585;WBGene00009293;WBGene00009483;WBGene00009973;WBGene000…	up		TF Targets	Enriched in gld-1 IP vs. myc	47	327	1586	30409	9.86969e-10	2.91452e-06	1.27404e-08	E01G4.3;mig-22;F56C9.10;Y44A6D.3;R02F2.1;nkcc-1;rbm-22;lgg-1;suco-1;rab-7;plin-1;ZC250.4;ptc-1;trcs-1;T19B4.5;drd-1;cpt-1;daf-18;pigg-1;lron-10;acs-19;lgg-2;gpb-1;mdl-1;R10H1.1;kin-19;dab-1;ari-2;F25B5.6;F53C11.4;ccch-1;xbp-1;fat-2;nhr-14;R166.3;hyl-1;unc-94;mbk-2;T24B8.4;epc-1;abts-1;ubc-3;zfp-1;lmtr-2;snt-2;let-522;gale-1	http://www.ncbi.nlm.nih.gov/pubmed/22693456	up
Mutants	UP by lem-2(tm1582) mutant and emr-1 RNAi	105	583	2578	30409	2.72634e-13	8.05087e-10	3.51566e-12	http://www.ncbi.nlm.nih.gov/pubmed/24490688	WBGene00000013;WBGene00000139;WBGene00000558;WBGene00000678;WBGene00000683;WBGene00000906;WBGene00000958;WBGene00001157;WBGene00001189;WBGene00001208;WBGene00001410;WBGene00001439;WBGene00001519;WBGene00001633;WBGene00001909;WBGene00002015;WBGene00002017;WBGene00002100;WBGene00003624;WBGene00003625;WBGene00003695;WBGene00003968;WBGene00004056;WBGene00004133;WBGene00004196;WBGene00004229;WBGene000…	up		Chemicals/stress	UP by mercury mid 8H	23	327	413	30409	9.87993e-10	2.91754e-06	1.27404e-08	hsp-16.1;hsp-16.11;F44E5.4;F44E5.5;F26F12.3;F55H12.4;icl-1;F56C9.10;M01H9.3;suco-1;Y71F9B.13;plin-1;pqm-1;unk-1;best-1;lgg-2;hlh-30;F38B7.3;cab-1;Y42G9A.3;T23G7.3;F10G8.9;ttr-5	http://www.ncbi.nlm.nih.gov/geo/query/acc.cgi?acc=GSE42592	up
Mutants	UP by clk-1 mutant	56	583	940	30409	2.78484e-13	8.22362e-10	3.57549e-12	http://www.ncbi.nlm.nih.gov/pubmed/19360127	WBGene00000013;WBGene00000169;WBGene00000967;WBGene00001564;WBGene00001651;WBGene00001852;WBGene00003163;WBGene00003511;WBGene00004038;WBGene00004182;WBGene00004924;WBGene00006784;WBGene00006787;WBGene00006814;WBGene00006887;WBGene00006959;WBGene00006999;WBGene00007103;WBGene00007384;WBGene00007877;WBGene00008446;WBGene00008572;WBGene00008954;WBGene00009293;WBGene00009722;WBGene00009902;WBGene000…	up		Mutants	down by osm-9 (King)	36	327	999	30409	1.06133e-09	3.13411e-06	1.36265e-08	T22B7.3;ptr-15;F26F12.3;irg-3;fil-1;acs-7;R02F2.1;epg-9;M01H9.3;W03F9.4;sqst-1;F37A8.5;C30G4.4;asah-1;unk-1;best-1;sar-1;CC8.2;mfb-1;mdl-1;gcy-22;hlh-30;ZK550.6;F25B5.6;F20D1.3;F21C10.10;Y32H12A.8;fat-2;csb-1;dct-1;B0546.4;Y95B8A.6;F45D3.2;coel-1;R01H10.4;ceh-43	https://www.ncbi.nlm.nih.gov/pubmed/27111894	up
DAF/Insulin/food	Down Food vs. Starve 15H	45	583	640	30409	3.60121e-13	1.06344e-09	4.60363e-12	http://www.ncbi.nlm.nih.gov/pubmed/19251593,http://www.ncbi.nlm.nih.gov/pubmed/21445366	WBGene00000169;WBGene00000983;WBGene00001157;WBGene00001172;WBGene00001189;WBGene00001439;WBGene00001564;WBGene00001852;WBGene00002100;WBGene00002981;WBGene00003604;WBGene00003618;WBGene00003778;WBGene00003965;WBGene00004182;WBGene00006614;WBGene00007016;WBGene00007024;WBGene00007203;WBGene00008412;WBGene00008435;WBGene00008439;WBGene00008510;WBGene00008677;WBGene00010872;WBGene00011726;WBGene000…	up		Chemicals/stress	Down by Rapamycin + Allantoin	43	327	1368	30409	1.08946e-09	3.21719e-06	1.39272e-08	T27D12.1;glna-2;F55H12.4;F29B9.8;F47E1.2;ZK353.2;fip-6;Y71F9B.13;F11A5.9;C05D12.2;tsp-6;M03A1.3;unk-1;hil-1;F46C5.10;best-1;B0410.3;mdl-1;pck-2;slc-25A29;ccch-1;dcar-1;F21C10.10;cest-24;Y37A1A.3;Y106G6D.6;sta-2;C35C5.9;nhr-14;Y95B8A.6;gly-8;coel-1;F28H7.8;cab-1;Y42G9A.3;gmeb-2;W01F3.2;R01H10.4;C39E9.8;mbl-1;ptr-14;unc-115;ttr-5	https://www.sciencedirect.com/science/article/pii/S1534580718306993#app2	up
Development/Dauer/Aging	Down in XO hermaphrodites (her-1(e1520) sdc-3(y126) V; xol-1(y9) X) at L3	71	583	1412	30409	4.09405e-13	1.20897e-09	5.21109e-12	https://pubmed.ncbi.nlm.nih.gov/27356611/	WBGene00000065;WBGene00000678;WBGene00000687;WBGene00000738;WBGene00000973;WBGene00000983;WBGene00001157;WBGene00001410;WBGene00001852;WBGene00001898;WBGene00002100;WBGene00003778;WBGene00003886;WBGene00003965;WBGene00006448;WBGene00006591;WBGene00006959;WBGene00007178;WBGene00007228;WBGene00007297;WBGene00007598;WBGene00008446;WBGene00008572;WBGene00008677;WBGene00009165;WBGene00009398;WBGene000…	up		Mutants	Down pie-1; pal-1(RNAi) mutant 83 min after 4 cell stage	42	327	1315	30409	1.12335e-09	3.31725e-06	1.42985e-08	T22B7.3;rga-6;ifg-1;ZK1307.1;F56C9.10;M79.2;act-1;act-3;pak-1;suco-1;Y104H12D.2;sqst-1;plin-1;atgl-1;xpo-1;tcer-1;ekl-1;sar-1;bcmo-2;acs-19;pck-2;prp-39;F20D1.3;Y43F8B.1;memo-1;xbp-1;Y106G6D.6;sap-140;egl-3;trxr-1;cmd-1;Y95B8A.6;hyl-1;F41F3.3;F45D3.2;his-35;atp-1;rei-2;abts-1;ceh-43;gop-3;timm-17B.1	http://www.ncbi.nlm.nih.gov/pubmed/15772128	up
DAF/Insulin/food	down by daf-16 mutant (Delaney)	72	583	1447	30409	4.46279e-13	1.31786e-09	5.65606e-12	https://www.ncbi.nlm.nih.gov/pubmed/28209779	WBGene00000273;WBGene00000415;WBGene00000534;WBGene00000738;WBGene00000973;WBGene00001633;WBGene00001852;WBGene00002163;WBGene00003529;WBGene00003604;WBGene00003778;WBGene00003954;WBGene00003965;WBGene00006367;WBGene00007203;WBGene00007297;WBGene00007340;WBGene00007384;WBGene00007680;WBGene00007969;WBGene00008435;WBGene00008510;WBGene00008572;WBGene00008579;WBGene00008677;WBGene00008809;WBGene000…	up		DAF/Insulin/food	down by daf-16 mutant:daf-16;daf-2 vs. daf-2 (Mueller)	32	327	806	30409	1.13799e-09	3.36049e-06	1.44227e-08	T28F4.5;F55H12.4;acs-7;M01H9.3;Y71F9B.13;lipl-7;ZK455.5;unk-1;hil-1;acox-3;bcmo-2;T20B3.1;CC8.2;dhs-9;dhs-6;pck-2;R53.5;F20D1.3;gstk-1;F08B12.4;Y43F8B.1;ech-8;abts-4;F45D3.2;pnp-1;ttr-35;C39E9.8;maoc-1;mtl-1;C24A3.4;ttr-5;ceeh-2	http://www.ncbi.nlm.nih.gov/pubmed/25419847	up
Chemicals/stress	UP by phenanthroline	43	583	597	30409	5.93008e-13	1.75115e-09	7.48356e-12	https://www.ncbi.nlm.nih.gov/pubmed/28662060	WBGene00000558;WBGene00000973;WBGene00001208;WBGene00002015;WBGene00002017;WBGene00002981;WBGene00003378;WBGene00003695;WBGene00004196;WBGene00005010;WBGene00006575;WBGene00006702;WBGene00007024;WBGene00007297;WBGene00007707;WBGene00008439;WBGene00008564;WBGene00009503;WBGene00009534;WBGene00009628;WBGene00009691;WBGene00009692;WBGene00009975;WBGene00010425;WBGene00011230;WBGene00012107;WBGene000…	up		Mutants	Down spr-5 mutant (sprf)	25	327	496	30409	1.14886e-09	3.39259e-06	1.44982e-08	F26F12.3;Y44A6C.1;M01H9.3;aqp-1;F11A5.9;F37A8.5;cnt-2;C05D12.2;asah-1;hil-1;best-1;ins-17;Y57G11B.2;C50D2.7;ccch-1;egl-3;C35C5.9;ZK863.8;cyp-13A11;cab-1;snt-4;egl-21;pnp-1;T23G7.3;mtl-1	http://www.ncbi.nlm.nih.gov/pubmed/19379696	up
Chemicals/stress	Upregulated in Phenanthroline	43	583	598	30409	6.26582e-13	1.8503e-09	7.87361e-12	https://pubmed.ncbi.nlm.nih.gov/28662060/	WBGene00000558;WBGene00000973;WBGene00001208;WBGene00002015;WBGene00002017;WBGene00002981;WBGene00003378;WBGene00003695;WBGene00004196;WBGene00005010;WBGene00006575;WBGene00006702;WBGene00007024;WBGene00007297;WBGene00007707;WBGene00008439;WBGene00008564;WBGene00009503;WBGene00009534;WBGene00009628;WBGene00009691;WBGene00009692;WBGene00009975;WBGene00010425;WBGene00011230;WBGene00012107;WBGene000…	up		TF Targets	enriched by Pmyo-3::ain-2::gfp, Asynchronous worms	26	327	538	30409	1.17264e-09	3.4628e-06	1.46799e-08	E01G4.3;mml-1;Y44A6D.3;nhr-20;anmt-3;nac-3;ell-1;tlp-1;lgg-2;mdl-1;R10H1.1;glb-20;snf-1;ccch-1;cls-1;nhr-19;R166.3;F45D3.2;zyx-1;cab-1;rei-2;egl-21;M05D6.5;gap-2;unc-115;unc-49	http://www.ncbi.nlm.nih.gov/pubmed/22503424	up
Other	Cluster 10, decreasing expression postembryonic	85	583	1901	30409	7.41514e-13	2.18969e-09	9.27836e-12	http://www.ncbi.nlm.nih.gov/pubmed/24036951	WBGene00000244;WBGene00000273;WBGene00000277;WBGene00000463;WBGene00000484;WBGene00000906;WBGene00000958;WBGene00001172;WBGene00001189;WBGene00001439;WBGene00001898;WBGene00001951;WBGene00002015;WBGene00002017;WBGene00002100;WBGene00002163;WBGene00003163;WBGene00003165;WBGene00003605;WBGene00003618;WBGene00003850;WBGene00003885;WBGene00003886;WBGene00003965;WBGene00004013;WBGene00004056;WBGene000…	up		Mutants	down by aak-2 mutant (Burkewitz)	31	327	760	30409	1.1732e-09	3.46447e-06	1.46799e-08	T22B7.3;glna-2;gpx-1;ora-1;bcl-11;F55H12.4;F36G3.2;F23F1.2;Y44A6D.3;acds-10;aqp-1;prk-2;ZK84.1;nac-3;atic-1;nep-22;acs-5;ccch-1;dhs-3;F28H7.8;C42D4.3;T24B8.4;vpat-1;ttr-36;F40H3.1;W01F3.2;acox-1.1;ttr-35;acox-1.6;C09D4.1;W07G4.5	http://www.ncbi.nlm.nih.gov/pubmed/25723162	up
Chemicals/stress	Changed by Chlorpyrifos+Diazinon 24C	80	583	1730	30409	7.55785e-13	2.23183e-09	9.41702e-12	http://www.ncbi.nlm.nih.gov/pubmed/21931806	WBGene00000063;WBGene00000065;WBGene00000086;WBGene00000558;WBGene00000967;WBGene00000973;WBGene00000983;WBGene00001345;WBGene00001410;WBGene00001679;WBGene00001898;WBGene00002035;WBGene00003378;WBGene00003589;WBGene00003618;WBGene00003695;WBGene00004013;WBGene00004208;WBGene00004228;WBGene00004739;WBGene00004858;WBGene00005010;WBGene00006493;WBGene00006649;WBGene00006787;WBGene00006814;WBGene000…	up		Development/Dauer/Aging	Down in mixed sex (fog-2(oz40)) at L3	34	327	907	30409	1.29313e-09	3.81861e-06	1.61123e-08	T22B7.3;E01G4.3;F23F1.2;nhr-6;T21D12.14;R02F2.1;act-1;rab-7;plin-1;lipl-7;F37A8.5;asah-1;daf-18;F11D5.1;sar-1;acs-19;mdl-1;R10H1.1;slc-25A29;snf-1;F20D1.3;F08B12.4;yap-1;ubxn-3;fat-2;rhgf-2;F45D3.2;mbk-2;coel-1;Y42G9A.3;egl-21;clec-41;mtl-1;ttr-5	https://pubmed.ncbi.nlm.nih.gov/27356611/	up
DAF/Insulin/food	Down Food vs. Starve 3H	34	583	385	30409	9.67818e-13	2.85797e-09	1.20083e-11	http://www.ncbi.nlm.nih.gov/pubmed/19251593,http://www.ncbi.nlm.nih.gov/pubmed/21445366	WBGene00000139;WBGene00000776;WBGene00000973;WBGene00003618;WBGene00003778;WBGene00004182;WBGene00007016;WBGene00007340;WBGene00008412;WBGene00008435;WBGene00009973;WBGene00010769;WBGene00011274;WBGene00011298;WBGene00011849;WBGene00011850;WBGene00011966;WBGene00012610;WBGene00016172;WBGene00016266;WBGene00016269;WBGene00016407;WBGene00016866;WBGene00016957;WBGene00017698;WBGene00017756;WBGene000…	up		Chemicals/stress	down by mianserin but not aging on day 5	24	327	461	30409	1.43824e-09	4.24714e-06	1.78451e-08	bcl-11;E01G4.3;mml-1;vps-52;atgl-1;C05D12.2;xpo-1;prk-2;ell-1;unk-1;asd-2;F56C9.8;gpb-1;kin-19;hlh-30;snf-1;ccch-1;cest-24;trxr-1;jmjd-1.2;snt-4;ptr-14;snt-2;unc-115	http://www.ncbi.nlm.nih.gov/pubmed/26623667	up
Microbes	UP to PA14	28	583	257	30409	1.0193e-12	3.01e-09	1.25942e-11	http://www.ncbi.nlm.nih.gov/pubmed/17096597	WBGene00000298;WBGene00000558;WBGene00000973;WBGene00000991;WBGene00001157;WBGene00003605;WBGene00003618;WBGene00004196;WBGene00006649;WBGene00007689;WBGene00008564;WBGene00008748;WBGene00009165;WBGene00009973;WBGene00010063;WBGene00010747;WBGene00011321;WBGene00011727;WBGene00011737;WBGene00011850;WBGene00012101;WBGene00012970;WBGene00013594;WBGene00014000;WBGene00015947;WBGene00018724;WBGene000…	up		Mutants	EGF/EOR-1-downregulated	17	327	213	30409	1.58337e-09	4.67568e-06	1.95635e-08	T22B7.3;hsp-16.1;T12A7.6;acs-7;vap-2;prdh-1;anmt-3;asah-1;acox-3;dhrs-4;ZK550.6;Y48A6B.9;gstk-1;ech-8;nhr-19;pnp-1;acox-1.1	http://www.ncbi.nlm.nih.gov/pubmed/21673654	up
Mutants	UP by sbp-1 RNAi	34	583	386	30409	1.03961e-12	3.06997e-09	1.27915e-11	http://www.ncbi.nlm.nih.gov/pubmed/26321661	WBGene00000086;WBGene00001208;WBGene00002015;WBGene00002017;WBGene00004013;WBGene00004096;WBGene00006649;WBGene00006923;WBGene00007103;WBGene00007153;WBGene00007689;WBGene00008439;WBGene00008572;WBGene00008748;WBGene00010047;WBGene00010870;WBGene00011737;WBGene00011756;WBGene00012005;WBGene00012101;WBGene00012185;WBGene00012464;WBGene00015713;WBGene00016260;WBGene00017434;WBGene00017687;WBGene000…	up		Mutants	genes with differential H3K4me3 level in F3 set-9 set-26	91	327	4497	30409	1.70573e-09	5.03701e-06	2.09875e-08	gpx-1;hsp-16.1;hsp-16.11;imph-1;fos-1;E01G4.3;ifg-1;M01F1.8;flp-23;set-26;mig-22;F56C9.10;R02F2.1;epg-9;nkcc-1;nhr-20;lgg-1;M01H9.3;vps-52;F53E4.1;suco-1;Y71F9B.13;rab-7;gid-7;K09E9.4;ptc-1;lipl-7;atgl-1;trcs-1;T19B4.5;vhp-1;ell-1;cpt-1;eif-2gamma;daf-18;tlp-1;tcer-1;cpz-1;lron-10;ekl-1;spsb-1;acs-19;CC8.2;lgg-2;mfb-1;gpb-1;kin-19;nas-39;dab-1;ari-2;F25B5.6;F20D1.3;alx-1;ccch-1;npp-14;memo-1;xbp-…	https://pubmed.ncbi.nlm.nih.gov/29714684/	up
Development/Dauer/Aging	Age-related	59	583	1063	30409	1.09149e-12	3.22316e-09	1.33741e-11	http://www.ncbi.nlm.nih.gov/pubmed/18662544	WBGene00000139;WBGene00000169;WBGene00000298;WBGene00000463;WBGene00000558;WBGene00000776;WBGene00000983;WBGene00001157;WBGene00001394;WBGene00001564;WBGene00002015;WBGene00002017;WBGene00003511;WBGene00006493;WBGene00006923;WBGene00006975;WBGene00007153;WBGene00008032;WBGene00008510;WBGene00008572;WBGene00008594;WBGene00009691;WBGene00009692;WBGene00009902;WBGene00010135;WBGene00010872;WBGene000…	up		Mutants	changed by mir-35-41(nDf50) embryos	32	327	824	30409	1.92222e-09	5.67632e-06	2.35532e-08	T28F4.5;F55H12.4;M01H9.3;sma-4;cnt-2;unk-1;hil-1;best-1;bcmo-2;F20D1.3;F08B12.4;cest-24;F52E4.5;Y106G6D.6;acdh-12;egl-3;C35C5.9;fat-2;abts-4;W04B5.3;nas-10;nspb-11;nspb-12;F45D3.2;zip-10;cab-1;C42D4.3;egl-21;W01F3.2;C39E9.8;clec-41;mtl-1	https://www.ncbi.nlm.nih.gov/pubmed/28279983	up
Mutants	UP rde-4 mutant	35	583	411	30409	1.18782e-12	3.50763e-09	1.44943e-11	http://www.ncbi.nlm.nih.gov/pubmed/17526642	WBGene00000967;WBGene00000973;WBGene00001633;WBGene00002163;WBGene00003163;WBGene00006493;WBGene00007103;WBGene00007153;WBGene00007228;WBGene00007384;WBGene00007395;WBGene00007680;WBGene00008446;WBGene00008572;WBGene00009532;WBGene00010135;WBGene00010827;WBGene00011737;WBGene00012085;WBGene00012140;WBGene00013481;WBGene00013594;WBGene00014000;WBGene00014213;WBGene00016407;WBGene00016957;WBGene000…	up		DAF/Insulin/food	Dependent on daf-16	22	327	391	30409	2.06945e-09	6.1111e-06	2.52525e-08	T22B7.3;hsp-16.1;hsp-16.11;F44E5.4;F44E5.5;Y44A6C.1;icl-1;M01H9.3;F27D9.2;sqst-1;aqp-1;hil-1;pck-2;C35C5.9;dct-1;coel-1;T23G7.3;acdh-10;mtl-1;ZK1073.1;ttr-5;W07G4.5	http://www.ncbi.nlm.nih.gov/pubmed/23352664	up
Chemicals/stress	UP by mid cadmium 8H	33	583	366	30409	1.2627e-12	3.72875e-09	1.53446e-11	http://www.ncbi.nlm.nih.gov/geo/query/acc.cgi?acc=GSE42592	WBGene00000973;WBGene00001439;WBGene00001852;WBGene00002015;WBGene00002017;WBGene00002981;WBGene00003589;WBGene00003606;WBGene00004096;WBGene00004924;WBGene00008439;WBGene00009106;WBGene00009165;WBGene00009691;WBGene00009692;WBGene00009973;WBGene00010827;WBGene00011321;WBGene00011737;WBGene00012463;WBGene00014206;WBGene00015350;WBGene00015947;WBGene00016500;WBGene00017861;WBGene00018755;WBGene000…	up		TF Targets	PQM-1 L3 targets (Araya)	18	327	249	30409	2.0942e-09	6.18416e-06	2.54492e-08	glna-2;hsp-16.1;fos-1;nhr-105;icl-1;T21D12.14;acs-7;M01H9.3;pqm-1;vhp-1;drd-1;mdl-1;fat-2;hyl-1;pnp-1;ttr-36;ttr-35;mec-3	http://www.ncbi.nlm.nih.gov/pubmed/25164749	up
Mutants	down by swsn-2.2 RNAi	32	583	344	30409	1.29119e-12	3.81287e-09	1.56265e-11	http://www.ncbi.nlm.nih.gov/pubmed/26739451	WBGene00000683;WBGene00000776;WBGene00001564;WBGene00001898;WBGene00002015;WBGene00003151;WBGene00003529;WBGene00003589;WBGene00003778;WBGene00003879;WBGene00007228;WBGene00007425;WBGene00008572;WBGene00009691;WBGene00009692;WBGene00010063;WBGene00011737;WBGene00011850;WBGene00012140;WBGene00012850;WBGene00016407;WBGene00017123;WBGene00017312;WBGene00017659;WBGene00017970;WBGene00018724;WBGene000…	up		Chemicals/stress	UP by phenanthroline	27	327	597	30409	2.10404e-09	6.21324e-06	2.54641e-08	T22B7.3;Y87G2A.2;hsp-16.1;hsp-16.11;F44E5.4;F44E5.5;nhr-105;Y44A6C.1;mml-1;plin-1;F37A8.5;W02F12.2;sar-1;CC8.2;lgg-2;mfb-1;dhs-9;ari-2;memo-1;F38B7.3;ipla-6;cest-24;taap-1;dct-1;M05D6.5;acox-1.1;ubc-3	https://www.ncbi.nlm.nih.gov/pubmed/28662060	up
Mutants	Down by swsn-2.2 (RNAi)	32	583	345	30409	1.3936e-12	4.11531e-09	1.67643e-11	https://pubmed.ncbi.nlm.nih.gov/26739451/	WBGene00000683;WBGene00000776;WBGene00001564;WBGene00001898;WBGene00002015;WBGene00003151;WBGene00003529;WBGene00003589;WBGene00003778;WBGene00003879;WBGene00007228;WBGene00007425;WBGene00008572;WBGene00009691;WBGene00009692;WBGene00010063;WBGene00011737;WBGene00011850;WBGene00012140;WBGene00012850;WBGene00016407;WBGene00017123;WBGene00017312;WBGene00017659;WBGene00017970;WBGene00018724;WBGene000…	up		Chemicals/stress	Upregulated in Phenanthroline	27	327	598	30409	2.17851e-09	6.43315e-06	2.62577e-08	T22B7.3;Y87G2A.2;hsp-16.1;hsp-16.11;F44E5.4;F44E5.5;nhr-105;Y44A6C.1;mml-1;plin-1;F37A8.5;W02F12.2;sar-1;CC8.2;lgg-2;mfb-1;dhs-9;ari-2;memo-1;F38B7.3;ipla-6;cest-24;taap-1;dct-1;M05D6.5;acox-1.1;ubc-3	https://pubmed.ncbi.nlm.nih.gov/28662060/	up
TF Targets	enriched by Pges-1::ain-2::gfp, L4-Synchronized worms	36	583	437	30409	1.39655e-12	4.12403e-09	1.67643e-11	http://www.ncbi.nlm.nih.gov/pubmed/22503424	WBGene00001516;WBGene00001837;WBGene00001898;WBGene00003163;WBGene00003378;WBGene00003618;WBGene00003619;WBGene00004182;WBGene00004350;WBGene00004739;WBGene00004892;WBGene00006367;WBGene00006575;WBGene00006580;WBGene00006887;WBGene00008446;WBGene00009293;WBGene00009628;WBGene00009902;WBGene00010870;WBGene00011303;WBGene00011321;WBGene00012101;WBGene00012487;WBGene00013358;WBGene00015580;WBGene000…	up		Mutants	UP by nuo-6 mutant	60	327	2416	30409	2.3246e-09	6.86455e-06	2.79047e-08	T22B7.3;glna-2;rga-6;smf-1;E01G4.3;M01F1.8;ZK1307.1;nhr-20;vps-52;pak-1;anc-1;rdl-1;rab-7;plin-1;ptc-1;lipl-7;vhp-1;acox-3;bcmo-2;CC8.2;atic-1;B0410.3;kin-19;R53.5;F25B5.6;snf-1;F20D1.3;sdha-1;F21C10.10;taap-1;Y32H12A.8;F52E4.5;Y106G6D.6;sap-140;trxr-1;nhr-14;csb-1;Y95B8A.6;vti-1;F54D1.6;cyp-13A11;zip-10;dhs-3;Y42G9A.3;snt-4;R107.2;M05D6.5;gap-2;F40H3.1;acox-1.1;R01H10.4;ttr-35;F10G8.9;C39E9.8;zf…	http://www.ncbi.nlm.nih.gov/pubmed/24813612	up
Mutants	UP gld-1 mutant	42	583	595	30409	2.1924e-12	6.47415e-09	2.62111e-11	http://www.ncbi.nlm.nih.gov/pubmed/22693456	WBGene00000273;WBGene00000463;WBGene00000534;WBGene00000803;WBGene00000967;WBGene00000973;WBGene00001172;WBGene00001394;WBGene00001909;WBGene00002980;WBGene00003040;WBGene00003378;WBGene00003497;WBGene00003589;WBGene00003618;WBGene00003954;WBGene00004056;WBGene00004131;WBGene00004228;WBGene00004229;WBGene00004776;WBGene00004858;WBGene00006575;WBGene00006591;WBGene00007689;WBGene00008439;WBGene000…	up		Mutants	Down mex-3;skn-1 RNAi mutant 143min	29	327	694	30409	2.676e-09	7.90223e-06	3.19928e-08	Y87G2A.2;F26F12.3;col-109;mml-1;mig-22;acs-7;act-1;act-3;ptc-1;xpo-1;daf-18;tlp-1;F11D5.1;dhrs-4;ZK550.6;Y48A6B.9;snf-1;ech-8;F38B7.3;C17C3.1;F52E4.5;dct-1;hyl-1;his-35;pnp-1;ubc-3;maoc-1;C24A3.4;W07G4.5	http://www.ncbi.nlm.nih.gov/pubmed/15772128	up
Chemicals/stress	UP by high acrylamide 8H	37	583	470	30409	2.4498e-12	7.23427e-09	2.91704e-11	http://www.ncbi.nlm.nih.gov/geo/query/acc.cgi?acc=GSE42592	WBGene00000463;WBGene00000558;WBGene00000898;WBGene00001439;WBGene00001519;WBGene00003624;WBGene00003968;WBGene00004096;WBGene00004924;WBGene00007395;WBGene00007598;WBGene00007689;WBGene00008412;WBGene00009584;WBGene00009628;WBGene00010503;WBGene00011737;WBGene00011966;WBGene00012107;WBGene00012185;WBGene00012463;WBGene00013481;WBGene00014000;WBGene00014206;WBGene00015251;WBGene00015887;WBGene000…	up		Mutants	genes with differential H3K4me3 level in F1 set-9 set-26	69	327	3009	30409	2.68936e-09	7.94168e-06	3.20229e-08	hsp-16.1;hsp-16.11;imph-1;dpy-21;ifg-1;M01F1.8;set-26;mig-22;F56C9.10;Y44A6D.3;R02F2.1;cpl-1;nkcc-1;lgg-1;M01H9.3;act-1;act-3;suco-1;sqst-1;rab-7;plin-1;K09E9.4;ptc-1;atgl-1;xpo-1;trcs-1;vhp-1;ell-1;eif-2gamma;daf-18;tlp-1;cpz-1;asd-2;ekl-1;spsb-1;acs-19;kin-19;pck-2;dab-1;F25B5.6;F20D1.3;alx-1;ccch-1;sdha-1;npp-14;memo-1;xbp-1;ubxn-3;sap-140;acdh-12;egl-3;trxr-1;nhr-14;cmd-1;jmjd-1.2;B0546.4;W04…	https://pubmed.ncbi.nlm.nih.gov/29714684/	up
Chemicals/stress	Down HS F3 vs. CTL F3	47	583	735	30409	2.77665e-12	8.19944e-09	3.2807e-11	http://www.ncbi.nlm.nih.gov/pubmed/20816092	WBGene00000169;WBGene00000277;WBGene00000967;WBGene00000991;WBGene00001189;WBGene00001470;WBGene00003163;WBGene00003378;WBGene00004096;WBGene00004228;WBGene00004858;WBGene00007384;WBGene00007857;WBGene00008032;WBGene00009785;WBGene00010135;WBGene00010251;WBGene00010503;WBGene00010769;WBGene00011321;WBGene00011725;WBGene00011831;WBGene00011936;WBGene00012364;WBGene00012487;WBGene00012610;WBGene000…	up		Development/Dauer/Aging	Up in XO hermaphrodites (her-1(e1520) sdc-3(y126) V; xol-1(y9) X) at L3	42	327	1360	30409	2.96712e-09	8.76191e-06	3.51884e-08	ptr-15;imph-1;fos-1;nhr-105;Y44A6C.1;mml-1;F36G3.2;mig-22;F56C9.10;nhr-6;nkcc-1;vps-52;sma-4;ptc-1;C30G4.4;atgl-1;xpo-1;T19B4.5;pqm-1;ell-1;tag-241;unk-1;daf-18;tlp-1;pigg-1;tcer-1;Y41D4A.7;spsb-1;nep-22;dab-1;F53C11.4;acs-5;npp-14;yap-1;Y32H12A.8;ubxn-3;nhr-173;vpat-1;gmeb-2;ptr-14;snt-2;unc-49	https://pubmed.ncbi.nlm.nih.gov/27356611/	up
DAF/Insulin/food	UP N2-Cel-RhebRNAi-fed	48	583	763	30409	2.77743e-12	8.20174e-09	3.2807e-11	http://www.ncbi.nlm.nih.gov/pubmed/19079239	WBGene00001172;WBGene00001439;WBGene00002015;WBGene00002017;WBGene00002100;WBGene00003511;WBGene00003968;WBGene00004228;WBGene00004924;WBGene00006812;WBGene00006814;WBGene00006820;WBGene00006984;WBGene00007857;WBGene00008510;WBGene00008564;WBGene00008885;WBGene00009293;WBGene00009902;WBGene00010872;WBGene00011382;WBGene00011727;WBGene00011927;WBGene00012107;WBGene00012225;WBGene00012487;WBGene000…	up		Mutants	UP by clk-1 mutant	34	327	940	30409	3.12652e-09	9.23263e-06	3.69305e-08	T27D12.1;F26F12.3;icl-1;E01G4.3;F29B9.8;aqp-1;C25F6.6;drd-1;unk-1;hil-1;acox-3;atic-1;B0410.3;mdl-1;nas-39;ZK550.6;C50D2.7;F08B12.4;F21C10.10;xbp-1;Y37A1A.3;F45D3.2;F54D1.6;dhs-3;zyx-1;snt-4;ceh-53;vpat-1;M05D6.5;F19C6.5;acox-1.6;let-522;ZK1073.1;unc-49	http://www.ncbi.nlm.nih.gov/pubmed/19360127	up
Development/Dauer/Aging	Down in lin-22(ot269) mutants	55	583	970	30409	3.21783e-12	9.50226e-09	3.78576e-11	https://pubmed.ncbi.nlm.nih.gov/29108019/	WBGene00000063;WBGene00000065;WBGene00000298;WBGene00000678;WBGene00001394;WBGene00002015;WBGene00002017;WBGene00002980;WBGene00003605;WBGene00004196;WBGene00004876;WBGene00006705;WBGene00006984;WBGene00007197;WBGene00007878;WBGene00008435;WBGene00008677;WBGene00009241;WBGene00009398;WBGene00009691;WBGene00009692;WBGene00009785;WBGene00010425;WBGene00010628;WBGene00010870;WBGene00011462;WBGene000…	up		Mutants	Up in hyl-2 mutants fed a glucose diet	51	327	1883	30409	3.25022e-09	9.5979e-06	3.82386e-08	T22B7.3;T27D12.1;ZC123.1;ora-1;F55H12.4;Y43C5A.7;icl-1;E01G4.3;col-109;F29B9.8;T21D12.14;act-1;act-3;H32C10.1;Y71F9B.13;W03F9.4;sqst-1;K08H10.6;F37A8.5;C25F6.6;prk-2;ZK84.1;B0410.3;W01D2.3;dhs-9;dhs-9;ins-17;ZK550.6;F08B12.4;dcar-1;C18E9.9;egl-3;C35C5.9;F08G2.8;txdc-12.1;nspb-11;nspb-12;F45D3.2;gly-8;decr-1.1;zyx-1;zig-7;cab-1;C42D4.3;snt-4;egl-21;F40H3.1;W01F3.2;C39E9.8;ZK1073.1;F46H5.3	https://pubmed.ncbi.nlm.nih.gov/27507791/	up
Chemicals/stress	Down NP-exposure	129	583	3617	30409	3.35457e-12	9.90605e-09	3.93097e-11	http://www.ncbi.nlm.nih.gov/geo/query/acc.cgi?acc=GSE15016	WBGene00000140;WBGene00000169;WBGene00000277;WBGene00000898;WBGene00000906;WBGene00001008;WBGene00001080;WBGene00001172;WBGene00001177;WBGene00001189;WBGene00001410;WBGene00001439;WBGene00001519;WBGene00001534;WBGene00001547;WBGene00001651;WBGene00001679;WBGene00002163;WBGene00003163;WBGene00003165;WBGene00003497;WBGene00003519;WBGene00003529;WBGene00003604;WBGene00003613;WBGene00003618;WBGene000…	up		Microbes	UP exposed to gacA Mutant vs. Wild-Type P. aeruginosa Strain PA14	16	327	196	30409	4.00295e-09	1.18207e-05	4.69076e-08	T12A7.6;irg-3;nhr-6;fil-1;acs-7;sqst-1;T20B3.1;dhs-9;dhrs-4;Y48A6B.9;ech-8;nhr-19;C35C5.9;zip-10;pnp-1;mtl-1	http://www.ncbi.nlm.nih.gov/pubmed/17096597	up
Mutants	UP by hlh-29 mutant	27	583	252	30409	4.07365e-12	1.20295e-08	4.75474e-11	http://www.ncbi.nlm.nih.gov/pubmed/23533643	WBGene00000013;WBGene00000063;WBGene00000065;WBGene00000140;WBGene00000169;WBGene00000273;WBGene00001189;WBGene00001394;WBGene00002980;WBGene00003778;WBGene00004096;WBGene00006959;WBGene00007395;WBGene00007969;WBGene00008572;WBGene00009691;WBGene00009692;WBGene00010135;WBGene00011232;WBGene00011737;WBGene00012140;WBGene00013181;WBGene00013969;WBGene00017659;WBGene00018724;WBGene00020930;WBGene000…	up		Mutants	down by crtc-1 mutant	25	327	530	30409	4.21114e-09	1.24355e-05	4.91521e-08	T22B7.3;gpx-1;ora-1;bcl-11;icl-1;ZK1307.1;F36G3.2;F23F1.2;acds-10;aqp-1;ZK84.1;drd-1;cpz-1;atic-1;acs-5;txdc-12.1;F41F3.3;dhs-3;F28H7.8;vpat-1;ttr-36;acox-1.1;ttr-35;acox-1.6;W07G4.5	http://www.ncbi.nlm.nih.gov/pubmed/25723162	up
Chemicals/stress	UP by fenamiphos mid	25	583	214	30409	4.61894e-12	1.36397e-08	5.36998e-11	http://www.ncbi.nlm.nih.gov/pubmed/19402892	WBGene00000013;WBGene00000063;WBGene00000065;WBGene00000558;WBGene00001439;WBGene00001564;WBGene00003497;WBGene00003529;WBGene00003589;WBGene00006575;WBGene00006649;WBGene00006814;WBGene00007340;WBGene00009534;WBGene00010503;WBGene00011831;WBGene00012185;WBGene00013481;WBGene00015172;WBGene00016596;WBGene00017834;WBGene00017885;WBGene00019998;WBGene00020047;WBGene00022181	up		Other	Depleted for antisense 22G-RNAs	85	327	4149	30409	4.3039e-09	1.27094e-05	5.00371e-08	ZC123.1;imph-1;dpy-21;ifg-1;M01F1.8;set-26;mig-22;F56C9.10;Y44A6D.3;R02F2.1;nkcc-1;rbm-22;lgg-1;M01H9.3;F53E4.1;suco-1;Y71F9B.13;sqst-1;plin-1;ptc-1;cnt-2;npr-11;atgl-1;xpo-1;T19B4.5;asah-1;ell-1;cpt-1;eif-2gamma;rsbp-1;2L52.1;daf-18;pigg-1;tcer-1;ekl-1;sar-1;CC8.2;lgg-2;gpb-1;ykt-6;kin-19;ins-17;dab-1;ari-2;F25B5.6;F53C11.4;Y38C1AA.1;prp-39;acs-5;alx-1;dcar-1;npp-14;xbp-1;ipla-6;taap-1;Y32H12A.8…	http://www.ncbi.nlm.nih.gov/pubmed/19800275	up
Mutants	Down transgenic aex-3::his-SUMO-1	41	583	585	30409	5.21788e-12	1.54084e-08	6.04251e-11	http://www.ncbi.nlm.nih.gov/pubmed/21253676	WBGene00000683;WBGene00000983;WBGene00001439;WBGene00001898;WBGene00003618;WBGene00004013;WBGene00004096;WBGene00004133;WBGene00006784;WBGene00007260;WBGene00008439;WBGene00008572;WBGene00009532;WBGene00009722;WBGene00010047;WBGene00010902;WBGene00011321;WBGene00011725;WBGene00011737;WBGene00011850;WBGene00011936;WBGene00012487;WBGene00012610;WBGene00012850;WBGene00013295;WBGene00013639;WBGene000…	up		Chemicals/stress	UP exposed to Elbe sediment	23	327	448	30409	4.40952e-09	1.30213e-05	5.1064e-08	Y53F4B.39;F26F12.3;T28F4.5;icl-1;Y71F9B.13;sqst-1;C30G4.4;pqm-1;ell-1;cpt-1;eif-2gamma;acs-19;lgg-2;mdl-1;ykt-6;C18E9.9;ubxn-3;abts-4;F45D3.2;gly-8;M05D6.5;gmeb-2;zfp-1	http://www.ncbi.nlm.nih.gov/pubmed/19366437	up
Mutants	Down mex-3;skn-1 RNAi mutant 143min	45	583	694	30409	5.503e-12	1.62503e-08	6.34779e-11	http://www.ncbi.nlm.nih.gov/pubmed/15772128	WBGene00000063;WBGene00000065;WBGene00000534;WBGene00000683;WBGene00000991;WBGene00001157;WBGene00001898;WBGene00001909;WBGene00002043;WBGene00002078;WBGene00003253;WBGene00003378;WBGene00003778;WBGene00004013;WBGene00004208;WBGene00004892;WBGene00004900;WBGene00006580;WBGene00006702;WBGene00006887;WBGene00007016;WBGene00007228;WBGene00009534;WBGene00009584;WBGene00009628;WBGene00010063;WBGene000…	up		Other	Cluster 10, decreasing expression postembryonic	51	327	1901	30409	4.43929e-09	1.31092e-05	5.12079e-08	T22B7.3;hsp-16.1;hsp-16.11;F44E5.4;F44E5.5;F26F12.3;rga-6;T28F4.5;nhr-6;fil-1;R02F2.1;epg-9;M01H9.3;W03F9.4;rdl-1;sqst-1;K09E9.4;F11A5.9;F37A8.5;odr-3;npr-11;atgl-1;C05D12.2;asah-1;vhp-1;Y41D4A.7;bcmo-2;mfb-1;mdl-1;F20A1.4;ins-17;slc-25A29;F07H5.7;frpr-7;F38B7.3;ceh-48;nhr-19;sta-2;egl-3;B0546.4;Y95B8A.6;F16F9.1;cab-1;snt-4;egl-21;ceh-53;T23G7.3;mec-3;ceh-43;ttr-5;glb-25	http://www.ncbi.nlm.nih.gov/pubmed/24036951	up
DAF/Insulin/food	down by dafachronic acid (daf-12 activated)	47	583	750	30409	5.55132e-12	1.6393e-08	6.37861e-11	http://www.ncbi.nlm.nih.gov/pubmed/25774872	WBGene00000273;WBGene00000558;WBGene00000678;WBGene00000683;WBGene00002207;WBGene00002976;WBGene00003497;WBGene00003606;WBGene00003778;WBGene00004038;WBGene00004892;WBGene00006591;WBGene00006787;WBGene00007010;WBGene00007384;WBGene00007817;WBGene00008748;WBGene00009241;WBGene00009398;WBGene00009532;WBGene00009975;WBGene00009978;WBGene00010135;WBGene00010348;WBGene00011737;WBGene00011927;WBGene000…	up		Mutants	Down transgenic myo-4::his-SUMO-1	23	327	450	30409	4.78152e-09	1.41198e-05	5.4941e-08	F26F12.3;irg-3;Y44A6C.1;icl-1;fil-1;M79.2;F27D9.2;sqst-1;prk-2;pqm-1;T20B3.1;mfb-1;olrn-1;R10H1.1;Y57G11B.2;ZK550.6;F08B12.4;F21C10.10;memo-1;nhr-19;decr-1.1;pnp-1;mec-3	http://www.ncbi.nlm.nih.gov/pubmed/21253676	up
TF Targets	MEP-1 Emb Targets	89	583	2130	30409	7.41846e-12	2.19067e-08	8.49097e-11	http://www.ncbi.nlm.nih.gov/pubmed/21177963	WBGene00000065;WBGene00000086;WBGene00000277;WBGene00000419;WBGene00000534;WBGene00000803;WBGene00000958;WBGene00001208;WBGene00001439;WBGene00001516;WBGene00001679;WBGene00001909;WBGene00001951;WBGene00002202;WBGene00002207;WBGene00002220;WBGene00002980;WBGene00003150;WBGene00003196;WBGene00003378;WBGene00003519;WBGene00003800;WBGene00003954;WBGene00004131;WBGene00004208;WBGene00004350;WBGene000…	up		DAF/Insulin/food	down by daf-16 mutant, Monosomal seq	14	327	142	30409	5.08875e-09	1.50271e-05	5.82444e-08	T27D12.1;F44E5.4;T28F4.5;F55H12.4;fip-6;ZK84.1;hil-1;dhs-9;F08B12.4;F21C10.10;txdc-12.1;gly-8;mtl-1;ttr-5	http://www.ncbi.nlm.nih.gov/pubmed/25600869	up
TF Targets	UNC-130 L3 Targets	28	583	280	30409	7.71825e-12	2.2792e-08	8.79999e-11	http://www.ncbi.nlm.nih.gov/pubmed/21177963	WBGene00000273;WBGene00001564;WBGene00002015;WBGene00002017;WBGene00003196;WBGene00003511;WBGene00004182;WBGene00006784;WBGene00006820;WBGene00006999;WBGene00007024;WBGene00008444;WBGene00008446;WBGene00008572;WBGene00008975;WBGene00009532;WBGene00009628;WBGene00009654;WBGene00010785;WBGene00011573;WBGene00012463;WBGene00012646;WBGene00012850;WBGene00016513;WBGene00017659;WBGene00020930;WBGene000…	up		Mutants	Down spr-5 mutant (sprf26)	36	327	1065	30409	5.48865e-09	1.6208e-05	6.25791e-08	F26F12.3;Y44A6C.1;mml-1;R02F2.1;vap-2;M01H9.3;aqp-1;F11A5.9;F37A8.5;cnt-2;C05D12.2;prk-2;asah-1;hil-1;best-1;R10H1.1;ins-17;Y57G11B.2;slc-25A29;C50D2.7;ccch-1;memo-1;sta-2;egl-3;C35C5.9;ZK863.8;cyp-13A11;R13D11.10;cab-1;snt-4;egl-21;pnp-1;T23G7.3;F10G8.9;mtl-1;zfr-1	http://www.ncbi.nlm.nih.gov/pubmed/19379696	up
Chemicals/stress	Down by Beta-naphthoflavone 7	74	583	1607	30409	8.00107e-12	2.36272e-08	9.08737e-11	http://www.ncbi.nlm.nih.gov/pubmed/11697852	WBGene00000169;WBGene00000277;WBGene00000298;WBGene00000534;WBGene00000983;WBGene00001208;WBGene00001394;WBGene00001898;WBGene00002015;WBGene00002017;WBGene00002100;WBGene00002980;WBGene00002981;WBGene00003163;WBGene00003695;WBGene00004196;WBGene00004924;WBGene00006306;WBGene00006959;WBGene00007203;WBGene00007228;WBGene00007969;WBGene00008412;WBGene00008435;WBGene00008510;WBGene00008572;WBGene000…	up		TF Targets	daf-16 targets (Kumar)	31	327	814	30409	5.68115e-09	1.67764e-05	6.45248e-08	Y87G2A.2;T12A7.6;T28F4.5;icl-1;fil-1;acs-7;act-1;sqst-1;aqp-1;pqm-1;drd-1;cpz-1;F46C5.10;bcmo-2;acs-19;F56C9.8;F08B12.4;sdha-1;F21C10.10;C17C3.1;C35C5.9;W04B5.3;Y95B8A.6;zip-10;dhs-3;coel-1;ttr-36;C39E9.8;acox-1.6;mtl-1;W07G4.5	http://www.ncbi.nlm.nih.gov/pubmed/26539642	up
Mutants	UP by dpy-21 mutant early embryos	57	583	1055	30409	8.10572e-12	2.39362e-08	9.17096e-11	http://www.ncbi.nlm.nih.gov/pubmed/26641248	WBGene00000244;WBGene00000277;WBGene00000298;WBGene00000484;WBGene00000687;WBGene00000776;WBGene00000906;WBGene00000958;WBGene00001008;WBGene00001189;WBGene00001633;WBGene00002252;WBGene00003071;WBGene00003400;WBGene00003613;WBGene00003885;WBGene00004096;WBGene00004133;WBGene00004234;WBGene00006755;WBGene00006814;WBGene00007425;WBGene00007689;WBGene00008572;WBGene00009532;WBGene00009691;WBGene000…	up		Chemicals/stress	down by Au nanoparticles	25	327	541	30409	6.26617e-09	1.8504e-05	7.08965e-08	ZC123.1;bcl-11;ifg-1;R02F2.1;nkcc-1;anc-1;rab-7;plin-1;xpo-1;ZK84.1;ell-1;gpb-1;kin-19;hlh-30;prp-39;sdha-1;egl-3;cmd-1;affl-2;W04B5.3;rhgf-2;unc-94;T24B8.4;zfp-1;ZK1073.1	http://www.ncbi.nlm.nih.gov/pubmed/22372763	up
Development/Dauer/Aging	UP Embryo vs. Old	55	583	995	30409	8.4987e-12	2.50967e-08	9.57888e-11	http://www.ncbi.nlm.nih.gov/pubmed/17472752	WBGene00000013;WBGene00000277;WBGene00000788;WBGene00000967;WBGene00000983;WBGene00001394;WBGene00001439;WBGene00001564;WBGene00002163;WBGene00004037;WBGene00004038;WBGene00004083;WBGene00004096;WBGene00006820;WBGene00006984;WBGene00007103;WBGene00007228;WBGene00007384;WBGene00007395;WBGene00007857;WBGene00007877;WBGene00008032;WBGene00008594;WBGene00010063;WBGene00010503;WBGene00010769;WBGene000…	up		Chemicals/stress	UP by MWCNT 4H vs. 0H	19	327	303	30409	6.32117e-09	1.86664e-05	7.12459e-08	F26F12.3;T12A7.6;dpy-17;fil-1;M01H9.3;sqst-1;unk-1;hil-1;T20B3.1;mfb-1;Y57G11B.2;ZK550.6;F21C10.10;memo-1;Y95B8A.6;D2030.2;coel-1;ceh-43;mtl-1	http://www.ncbi.nlm.nih.gov/geo/query/acc.cgi?acc=GSE24847	up
Microbes	UP E. faecalis 24h, TillingArray	136	583	3955	30409	9.4378e-12	2.78698e-08	1.05969e-10	http://www.ncbi.nlm.nih.gov/pubmed/21602919	WBGene00000065;WBGene00000086;WBGene00000169;WBGene00000298;WBGene00000415;WBGene00000687;WBGene00000738;WBGene00000958;WBGene00001172;WBGene00001189;WBGene00001345;WBGene00001410;WBGene00001519;WBGene00001547;WBGene00002015;WBGene00002017;WBGene00002252;WBGene00003165;WBGene00003497;WBGene00003511;WBGene00003519;WBGene00003589;WBGene00003605;WBGene00003606;WBGene00003613;WBGene00003625;WBGene000…	up		DAF/Insulin/food	Up in daf-16;fer-15 at day6-7	21	327	379	30409	6.79329e-09	2.00606e-05	7.6276e-08	Y44A6C.1;pak-1;F37A8.5;tsp-6;unk-1;2L52.1;hil-1;mfb-1;olrn-1;dhs-9;hlh-30;F08B12.4;F21C10.10;F38B7.3;xbp-1;F52E4.5;C35C5.9;affl-2;Y42G9A.3;mtl-1;ttr-5	https://pubmed.ncbi.nlm.nih.gov/30773782/	up
Tissue	Muscle Depleted 0h and 24H	48	583	791	30409	9.69378e-12	2.86257e-08	1.08431e-10	http://www.ncbi.nlm.nih.gov/pubmed/17848203	WBGene00000086;WBGene00000273;WBGene00000277;WBGene00000463;WBGene00000464;WBGene00000566;WBGene00001172;WBGene00001189;WBGene00001410;WBGene00001516;WBGene00001898;WBGene00002100;WBGene00003151;WBGene00003497;WBGene00003885;WBGene00004122;WBGene00004133;WBGene00004208;WBGene00006575;WBGene00006787;WBGene00006812;WBGene00006923;WBGene00007103;WBGene00007689;WBGene00007877;WBGene00010236;WBGene000…	up		Chemicals/stress	UP osm-8 mutant	32	327	873	30409	7.42134e-09	2.19152e-05	8.30122e-08	ora-1;bcl-11;F55H12.4;icl-1;col-109;F36G3.2;F27D9.2;aqp-1;ZK84.1;asah-1;M03A1.3;atic-1;R10H1.1;nep-22;ZK550.6;F08B12.4;acs-5;Y106G6D.6;nhr-19;sta-2;egl-3;txdc-12.1;F41F3.3;gly-8;F54D1.6;decr-1.1;C42D4.3;egl-21;pnp-1;acox-1.1;mtl-1;W07G4.5	http://www.ncbi.nlm.nih.gov/pubmed/20126308	up
Microbes	UP by biofilms of Y. pseudotuberculosis at 1h	23	583	187	30409	1.39e-11	4.10467e-08	1.54893e-10	http://www.ncbi.nlm.nih.gov/pubmed/25312958	WBGene00001172;WBGene00001189;WBGene00001394;WBGene00001564;WBGene00002202;WBGene00002979;WBGene00004096;WBGene00007103;WBGene00007203;WBGene00008572;WBGene00008748;WBGene00009532;WBGene00010769;WBGene00014213;WBGene00015350;WBGene00015947;WBGene00016407;WBGene00016866;WBGene00018724;WBGene00019298;WBGene00019831;WBGene00020386;WBGene00022593	up		Mutants	UP gas-1 mutant	21	327	383	30409	8.10588e-09	2.39367e-05	9.0327e-08	F26F12.3;icl-1;ZK1307.1;F27D9.2;rdl-1;sqst-1;aqp-1;acox-3;T20B3.1;B0410.3;ech-8;C17C3.1;C35C5.9;cyp-13A11;F10G7.10;pnp-1;M05D6.5;W01F3.2;C39E9.8;ZK1073.1;W07G4.5	http://www.ncbi.nlm.nih.gov/pubmed/18178500	up
Development/Dauer/Aging	Dauer specific	75	583	1666	30409	1.62124e-11	4.78753e-08	1.79982e-10	http://www.ncbi.nlm.nih.gov/pubmed/12620986	WBGene00000678;WBGene00000776;WBGene00000894;WBGene00000983;WBGene00003163;WBGene00003519;WBGene00003529;WBGene00003879;WBGene00003911;WBGene00004133;WBGene00004182;WBGene00004228;WBGene00004229;WBGene00004892;WBGene00006367;WBGene00006787;WBGene00007080;WBGene00007153;WBGene00007197;WBGene00007228;WBGene00007384;WBGene00007817;WBGene00008331;WBGene00008439;WBGene00008446;WBGene00008594;WBGene000…	up		Mutants	UP glp-4 vs. wt L4	39	327	1249	30409	9.29859e-09	2.74587e-05	1.03228e-07	glna-2;T28F4.5;nhr-105;irg-3;E01G4.3;dpy-17;F36G3.2;acs-7;nhr-20;F27D9.2;lipl-7;C05D12.2;acox-3;bcmo-2;T20B3.1;atic-1;R10H1.1;ins-17;ZK550.6;F08B12.4;C18E9.9;memo-1;xbp-1;Y37A1A.3;sta-2;D2030.2;cyp-13A11;rei-2;vpat-1;R107.2;ttr-35;clec-41;acox-1.6;mtl-1;ZK1073.1;C25F9.9;ttr-5;ceeh-2;W07G4.5	http://www.ncbi.nlm.nih.gov/pubmed/17096596	up
TF Targets	oma-1 associated genes	147	583	4443	30409	1.70986e-11	5.04923e-08	1.8911e-10	https://www.ncbi.nlm.nih.gov/pubmed/28576864	WBGene00000415;WBGene00000419;WBGene00000566;WBGene00000803;WBGene00000863;WBGene00000894;WBGene00000973;WBGene00001080;WBGene00001516;WBGene00001633;WBGene00001679;WBGene00001837;WBGene00002043;WBGene00002980;WBGene00002981;WBGene00003150;WBGene00003163;WBGene00003396;WBGene00003511;WBGene00003606;WBGene00003613;WBGene00003618;WBGene00003619;WBGene00003624;WBGene00003695;WBGene00003800;WBGene000…	up		TF Targets	MEP-1 Emb Targets	54	327	2130	30409	9.39767e-09	2.77513e-05	1.03938e-07	F26F12.3;Y44A6C.1;E01G4.3;mml-1;flp-23;F56C9.10;R02F2.1;epg-9;lgg-1;act-3;Y104H12D.2;anmt-3;sqst-1;ptc-1;lipl-7;atgl-1;nac-3;vhp-1;cpt-1;eif-2gamma;rsbp-1;2L52.1;tcer-1;lron-10;sar-1;T20B3.1;mfb-1;gpb-1;W01D2.3;kin-19;hlh-30;F20D1.3;npp-14;memo-1;F38B7.3;xbp-1;Y106G6D.6;sap-140;csb-1;B0546.4;unc-16;affl-2;W04B5.3;mbk-2;his-35;coel-1;cab-1;epc-1;gap-2;snt-2;unc-115;ZK1073.1;timm-17B.1;F46H5.3	http://www.ncbi.nlm.nih.gov/pubmed/21177963	up
Mutants	UP by xrn-2 RNAi	47	583	776	30409	1.76155e-11	5.20186e-08	1.94099e-10	https://www.ncbi.nlm.nih.gov/pubmed/27631780	WBGene00000540;WBGene00000558;WBGene00001345;WBGene00001439;WBGene00001543;WBGene00003589;WBGene00004013;WBGene00004096;WBGene00004122;WBGene00004131;WBGene00004183;WBGene00006575;WBGene00006649;WBGene00006705;WBGene00006923;WBGene00007010;WBGene00007153;WBGene00008439;WBGene00008444;WBGene00008572;WBGene00008975;WBGene00011321;WBGene00011727;WBGene00011737;WBGene00012005;WBGene00012101;WBGene000…	up		Mutants	Up in hyl-2 mutants	23	327	475	30409	1.26792e-08	3.74418e-05	1.39708e-07	bcl-11;irg-3;col-109;F28F5.6;pqm-1;asah-1;asah-1;vhp-1;bcmo-2;T20B3.1;T20B3.1;nep-22;W04B5.3;nspb-11;nspb-12;F54D1.6;zip-10;C42D4.3;T24B8.4;pnp-1;W01F3.2;clec-41;ZK1073.1	https://pubmed.ncbi.nlm.nih.gov/27507791/	up
Mutants	down by dpy-21 mutant (Delaney)	62	583	1236	30409	1.82133e-11	5.37839e-08	1.9994e-10	https://www.ncbi.nlm.nih.gov/pubmed/28209779	WBGene00000063;WBGene00000415;WBGene00000534;WBGene00000973;WBGene00001633;WBGene00001852;WBGene00003778;WBGene00003954;WBGene00006367;WBGene00006448;WBGene00007203;WBGene00007297;WBGene00007340;WBGene00007384;WBGene00007680;WBGene00007969;WBGene00008435;WBGene00008510;WBGene00008677;WBGene00008809;WBGene00010135;WBGene00010421;WBGene00010630;WBGene00010769;WBGene00010827;WBGene00011274;WBGene000…	up		DAF/Insulin/food	UP by fasting (Ihara)	26	327	607	30409	1.31129e-08	3.87225e-05	1.4395e-07	T22B7.3;hsp-16.1;hsp-16.11;T12A7.6;icl-1;M01H9.3;F27D9.2;pak-1;aqp-1;F37A8.5;C05D12.2;hil-1;best-1;acs-19;dhrs-4;R10H1.1;nep-22;sdha-1;F21C10.10;trxr-1;dct-1;F45D3.2;Y42G9A.3;T23G7.3;zfr-1;W07G4.5	https://www.ncbi.nlm.nih.gov/pubmed/27989925	up
Mutants	UP by egl-9;vhl-1 mutant (Albores)	37	583	505	30409	1.9227e-11	5.67774e-08	2.10287e-10	http://www.biorxiv.org/content/early/2017/03/02/112920.1	WBGene00000273;WBGene00000898;WBGene00001345;WBGene00001516;WBGene00002202;WBGene00003150;WBGene00003613;WBGene00004858;WBGene00006415;WBGene00006575;WBGene00006755;WBGene00006784;WBGene00007103;WBGene00007153;WBGene00007904;WBGene00008032;WBGene00009584;WBGene00009975;WBGene00010419;WBGene00011063;WBGene00011849;WBGene00012543;WBGene00013481;WBGene00013531;WBGene00013969;WBGene00014206;WBGene000…	up		Development/Dauer/Aging	Dauer specific	46	327	1666	30409	1.3309e-08	3.93015e-05	1.45561e-07	ZC123.1;ptr-15;ora-1;Y44A6C.1;E01G4.3;ZK1307.1;F36G3.2;acs-7;cpl-1;M01H9.3;prdh-1;pak-1;anmt-3;sqst-1;nac-3;acox-3;bcmo-2;atic-1;mfb-1;mdl-1;R10H1.1;nep-22;dab-1;F07H5.7;Y48A6B.9;frpr-7;memo-1;T19C3.3;cls-1;F52E4.5;C35C5.9;abts-4;nas-10;F45D3.2;atp-1;rei-2;F40H3.1;clec-41;ptr-14;mtl-1;gop-3;C25F9.9;ceeh-2;W07G4.5;timm-17B.1;F46H5.3	http://www.ncbi.nlm.nih.gov/pubmed/12620986	up
Tissue	Enriched in AWB olfactory and AFD thermosensory neurons	38	583	532	30409	2.05107e-11	6.0568e-08	2.23498e-10	http://www.ncbi.nlm.nih.gov/pubmed/16626960	WBGene00000678;WBGene00000683;WBGene00000738;WBGene00000776;WBGene00000967;WBGene00000983;WBGene00000991;WBGene00001564;WBGene00002015;WBGene00003605;WBGene00004037;WBGene00004096;WBGene00006814;WBGene00006820;WBGene00006984;WBGene00007228;WBGene00007425;WBGene00009973;WBGene00010747;WBGene00011573;WBGene00011727;WBGene00011831;WBGene00011936;WBGene00012101;WBGene00012140;WBGene00012185;WBGene000…	up		Development/Dauer/Aging	down in day 12 vs. day 2 (Pu)	46	327	1668	30409	1.37923e-08	4.07286e-05	1.5029e-07	ptr-15;Y53F4B.39;Y43C5A.7;irg-3;icl-1;col-109;ZK1307.1;F23F1.2;act-3;prdh-1;anmt-3;aqp-1;K08H10.6;ZK84.1;asah-1;nac-3;drd-1;ell-1;cpz-1;F11D5.1;asd-2;bcmo-2;B0410.3;R53.5;gstk-1;frpr-7;acs-5;sdha-1;Y43F8B.1;F21C10.10;taap-1;C17C3.1;fat-2;W04B5.3;F16F9.1;F41F3.3;rhgf-2;dhs-3;zyx-1;atp-1;ttr-36;F19C6.5;F40H3.1;ttr-35;mec-3;clec-41	http://www.ncbi.nlm.nih.gov/pubmed/25838541	up
DAF/Insulin/food	Down daf-16 mutant By Fast	32	583	383	30409	2.08127e-11	6.146e-08	2.25956e-10	http://www.ncbi.nlm.nih.gov/pubmed/23352664	WBGene00000013;WBGene00000139;WBGene00000973;WBGene00001157;WBGene00001394;WBGene00001852;WBGene00003589;WBGene00003954;WBGene00004131;WBGene00006493;WBGene00006591;WBGene00006820;WBGene00007877;WBGene00007969;WBGene00008412;WBGene00008594;WBGene00009722;WBGene00010047;WBGene00011232;WBGene00014251;WBGene00015887;WBGene00015947;WBGene00016172;WBGene00016407;WBGene00017298;WBGene00018268;WBGene000…	up		Chemicals/stress	Up by Pyoverdine	18	327	283	30409	1.42206e-08	4.19935e-05	1.54388e-07	T22B7.3;F44E5.4;F44E5.5;ora-1;cpg-3;F26F12.3;mml-1;plin-1;W02F12.2;mfb-1;Y57G11B.2;memo-1;cest-24;dct-1;unc-94;gap-2;ubc-3;acox-1.6	https://pubmed.ncbi.nlm.nih.gov/29532717/	up
Mutants	down by crtc-1 and aak-2 mutant (Burkewitz)	50	583	872	30409	2.48035e-11	7.32447e-08	2.68296e-10	http://www.ncbi.nlm.nih.gov/pubmed/25723162	WBGene00000169;WBGene00000678;WBGene00000788;WBGene00000967;WBGene00000991;WBGene00001564;WBGene00003497;WBGene00003511;WBGene00003519;WBGene00003695;WBGene00003879;WBGene00004122;WBGene00007384;WBGene00008435;WBGene00008446;WBGene00008564;WBGene00009165;WBGene00009241;WBGene00009483;WBGene00009628;WBGene00009902;WBGene00009973;WBGene00011232;WBGene00011756;WBGene00012085;WBGene00012854;WBGene000…	up		Chemicals/stress	Changed by Chlorpyrifos 24C	31	327	852	30409	1.58572e-08	4.68262e-05	1.71524e-07	F36G3.2;set-26;mig-22;acs-7;epg-9;pak-1;atgl-1;xpo-1;prk-2;asah-1;tcer-1;cpz-1;acox-3;T20B3.1;gpb-1;Y48A6B.9;xbp-1;ubxn-3;sta-2;W04B5.3;unc-94;his-35;C42D4.3;Y42G9A.3;vpat-1;pnp-1;C39E9.8;clec-41;acdh-10;ceeh-2;W07G4.5	http://www.ncbi.nlm.nih.gov/pubmed/21931806	up
Microbes	UP by B. thuringiensis at 6h (BT247, 1:2) (Yang)	42	583	643	30409	2.5041e-11	7.39459e-08	2.69876e-10	http://www.ncbi.nlm.nih.gov/pubmed/25720978	WBGene00003605;WBGene00003879;WBGene00004013;WBGene00004096;WBGene00006575;WBGene00006649;WBGene00006923;WBGene00007153;WBGene00007203;WBGene00007689;WBGene00008368;WBGene00008439;WBGene00008572;WBGene00008809;WBGene00009293;WBGene00010047;WBGene00010870;WBGene00011737;WBGene00011849;WBGene00011978;WBGene00012005;WBGene00012101;WBGene00012185;WBGene00012464;WBGene00013181;WBGene00013923;WBGene000…	up		Chemicals/stress	UP by tert-butyl hydrogen peroxide (Oliveira)	16	327	218	30409	1.68982e-08	4.99004e-05	1.81492e-07	T12A7.6;fos-1;icl-1;fip-6;lgg-1;sqst-1;T20B3.1;R10H1.1;ZK550.6;F08B12.4;F21C10.10;dct-1;B0546.4;zig-7;mtl-1;ceeh-2	http://www.ncbi.nlm.nih.gov/pubmed/19575768	up
Mutants	Down specific ints-11	36	583	485	30409	2.62769e-11	7.75956e-08	2.82166e-10	https://pubmed.ncbi.nlm.nih.gov/30807579/	WBGene00000086;WBGene00000244;WBGene00000484;WBGene00000687;WBGene00000958;WBGene00001470;WBGene00001519;WBGene00002163;WBGene00003778;WBGene00004013;WBGene00004038;WBGene00004122;WBGene00004229;WBGene00004739;WBGene00006306;WBGene00006531;WBGene00006784;WBGene00007063;WBGene00009628;WBGene00009722;WBGene00010868;WBGene00013575;WBGene00014051;WBGene00015002;WBGene00015177;WBGene00015303;WBGene000…	up		Tissue	Muscle Depleted 24H	44	327	1562	30409	1.69016e-08	4.99103e-05	1.81492e-07	F26F12.3;fos-1;ifg-1;dpy-17;R02F2.1;nhr-20;M01H9.3;F27D9.2;sma-4;ptc-1;cnt-2;prk-2;vhp-1;M03A1.3;W02F12.2;F11D5.1;acox-3;atic-1;ins-17;snf-1;C18E9.9;F38B7.3;xbp-1;cest-24;C17C3.1;ceh-48;F52E4.5;egl-3;jmjd-1.2;txdc-12.1;nspb-12;F41F3.3;rhgf-2;F45D3.2;mbk-2;cab-1;C42D4.3;snt-4;egl-21;pnp-1;gap-2;zfp-1;ceh-43;maoc-1	http://www.ncbi.nlm.nih.gov/pubmed/17848203	up
Mutants	Down in pry-1 L1 larvae	56	583	1058	30409	2.7855e-11	8.22557e-08	2.97962e-10	https://pubmed.ncbi.nlm.nih.gov/30403720/	WBGene00000558;WBGene00000678;WBGene00000683;WBGene00000687;WBGene00000738;WBGene00001410;WBGene00001543;WBGene00002015;WBGene00002043;WBGene00002252;WBGene00003529;WBGene00003879;WBGene00004183;WBGene00004234;WBGene00006575;WBGene00006591;WBGene00007153;WBGene00007178;WBGene00007203;WBGene00007598;WBGene00007857;WBGene00008954;WBGene00009293;WBGene00009398;WBGene00009628;WBGene00009691;WBGene000…	up		Tissue	Up in AVK interneurons	45	327	1623	30409	1.76818e-08	5.22145e-05	1.89183e-07	cpg-3;rga-6;imph-1;Y44A6C.1;icl-1;dpy-21;nhr-6;nkcc-1;H32C10.1;gid-7;ptc-1;C25F6.6;nac-3;rsbp-1;acs-19;CC8.2;gpb-1;olrn-1;ykt-6;W01D2.3;hlh-30;F07H5.7;F53C11.4;Y38C1AA.1;F21C10.10;xbp-1;taap-1;ceh-48;egl-3;jmjd-1.2;unc-16;R166.3;mbk-2;his-35;cab-1;snt-4;egl-21;epc-1;abts-1;zfp-1;mbl-1;snt-2;unc-115;zfr-1;ZK1073.1	https://pubmed.ncbi.nlm.nih.gov/30392795/	up
Chemicals/stress	Down treated by Quercetin 100um	55	583	1027	30409	2.79497e-11	8.25354e-08	2.97962e-10	http://www.ncbi.nlm.nih.gov/pubmed/22493606	WBGene00000086;WBGene00000463;WBGene00000738;WBGene00000983;WBGene00001208;WBGene00001345;WBGene00001516;WBGene00001633;WBGene00001898;WBGene00003618;WBGene00003625;WBGene00003885;WBGene00004013;WBGene00004133;WBGene00004350;WBGene00004900;WBGene00006367;WBGene00006493;WBGene00006496;WBGene00006575;WBGene00006649;WBGene00006755;WBGene00006787;WBGene00006975;WBGene00007153;WBGene00007228;WBGene000…	up		Mutants	UP by pos-1 RNAi	16	327	219	30409	1.79666e-08	5.30553e-05	1.91535e-07	hsp-16.1;hsp-16.11;F44E5.4;F44E5.5;F55H12.4;dpy-17;anc-1;lipl-7;tag-241;olrn-1;dhrs-4;Y32H12A.8;sap-140;cab-1;T23G7.3;acox-1.1	http://www.ncbi.nlm.nih.gov/geo/query/acc.cgi?acc=GSE57993	up
Development/Dauer/Aging	Down in mixed sex (fog-2(oz40)) at L3	51	583	907	30409	3.03264e-11	8.95539e-08	3.22136e-10	https://pubmed.ncbi.nlm.nih.gov/27356611/	WBGene00000063;WBGene00000534;WBGene00001008;WBGene00001189;WBGene00001394;WBGene00003040;WBGene00003150;WBGene00003163;WBGene00003511;WBGene00003605;WBGene00004271;WBGene00004900;WBGene00006575;WBGene00006649;WBGene00007024;WBGene00007153;WBGene00007384;WBGene00007969;WBGene00008320;WBGene00008446;WBGene00008510;WBGene00008572;WBGene00008748;WBGene00008975;WBGene00009503;WBGene00009584;WBGene000…	up		Mutants	UP xpa-1 mutant	28	327	712	30409	1.89476e-08	5.59523e-05	2.01267e-07	F26F12.3;icl-1;ifg-1;F56C9.10;F27D9.2;anc-1;aqp-1;F11A5.9;atgl-1;xpo-1;nac-3;drd-1;tcer-1;best-1;acs-19;kin-19;nep-22;alx-1;F21C10.10;Y32H12A.8;acdh-12;unc-16;F41F3.3;rhgf-2;cyp-13A11;atp-1;abts-1;zfp-1	http://www.ncbi.nlm.nih.gov/pubmed/20382984	up
Mutants	UP lin-35 mutant( n745, NULL) L4	62	583	1255	30409	3.3832e-11	9.99058e-08	3.58085e-10	http://www.ncbi.nlm.nih.gov/pubmed/17368442	WBGene00000273;WBGene00000558;WBGene00000894;WBGene00001008;WBGene00001898;WBGene00003040;WBGene00003163;WBGene00003497;WBGene00003589;WBGene00003605;WBGene00004037;WBGene00004131;WBGene00004208;WBGene00006575;WBGene00006923;WBGene00007153;WBGene00007203;WBGene00007297;WBGene00007384;WBGene00008677;WBGene00009052;WBGene00009186;WBGene00009241;WBGene00009692;WBGene00010135;WBGene00010421;WBGene000…	up		Mutants	UP by hlh-25 mutant	23	327	486	30409	1.90758e-08	5.63308e-05	2.01903e-07	F44E5.4;F55H12.4;icl-1;col-109;R02F2.1;act-1;act-3;anc-1;ZK84.1;daf-18;acs-19;xbp-1;fat-2;txdc-12.1;nspb-11;nspb-12;F41F3.3;gly-8;C42D4.3;egl-21;clec-41;gale-1;F46H5.3	http://www.ncbi.nlm.nih.gov/pubmed/26438299	up
Tissue	Muscle Key 24h in bwm	42	583	650	30409	3.49646e-11	1.0325e-07	3.68751e-10	http://www.ncbi.nlm.nih.gov/pubmed/17848203	WBGene00000065;WBGene00000140;WBGene00000415;WBGene00001394;WBGene00001679;WBGene00002015;WBGene00002035;WBGene00002202;WBGene00002220;WBGene00002980;WBGene00003163;WBGene00004013;WBGene00006448;WBGene00006702;WBGene00006755;WBGene00006784;WBGene00006820;WBGene00006823;WBGene00006887;WBGene00006984;WBGene00006999;WBGene00007010;WBGene00007030;WBGene00007707;WBGene00008439;WBGene00008585;WBGene000…	up		Development/Dauer/Aging	UP by aging on day 10	67	327	3025	30409	1.93419e-08	5.71168e-05	2.03988e-07	T22B7.3;ZC123.1;ptr-15;hsp-16.1;hsp-16.11;F44E5.4;F44E5.5;F59A6.10;T12A7.6;fos-1;nhr-105;smf-1;nhr-6;F47E1.2;T21D12.14;R02F2.1;ZK353.2;fip-6;M79.2;F27D9.2;anc-1;sqst-1;sma-4;C30G4.4;C05D12.2;vhp-1;M03A1.3;ZK455.5;hil-1;acox-3;mdl-1;W01D2.3;R10H1.1;ins-17;gcy-22;ZK550.6;F20D1.3;F08B12.4;dcar-1;F21C10.10;F38B7.3;T19C3.3;cls-1;F52E4.5;Y106G6D.6;sta-2;C35C5.9;ZK863.8;W04B5.3;Y95B8A.6;F08G2.8;F54D1.6;…	http://www.ncbi.nlm.nih.gov/pubmed/26623667	up
Development/Dauer/Aging	Up in dpy-27 at L3	42	583	653	30409	4.02794e-11	1.18945e-07	4.23292e-10	https://pubmed.ncbi.nlm.nih.gov/27356611/	WBGene00000063;WBGene00000139;WBGene00000140;WBGene00000169;WBGene00000298;WBGene00000970;WBGene00000973;WBGene00001008;WBGene00004196;WBGene00006367;WBGene00006607;WBGene00006787;WBGene00007197;WBGene00007340;WBGene00007969;WBGene00008446;WBGene00008677;WBGene00009692;WBGene00009973;WBGene00010063;WBGene00010419;WBGene00010769;WBGene00010827;WBGene00011232;WBGene00011725;WBGene00011936;WBGene000…	up		DAF/Insulin/food	Up by high glucose diet	14	327	159	30409	2.00037e-08	5.90709e-05	2.10217e-07	T22B7.3;Y87G2A.2;ora-1;dpy-17;acox-3;dhrs-4;ZK550.6;Y48A6B.9;F08B12.4;ech-8;cest-24;txdc-12.1;acox-1.1;ptr-14	https://pubmed.ncbi.nlm.nih.gov/28627510/	up
Mutants	UP by set-25 mutant (eemb)	45	583	738	30409	4.10042e-11	1.21085e-07	4.29381e-10	https://www.ncbi.nlm.nih.gov/geo/query/acc.cgi?acc=GSE100726	WBGene00000244;WBGene00000678;WBGene00000683;WBGene00000687;WBGene00000738;WBGene00000788;WBGene00000906;WBGene00000967;WBGene00001157;WBGene00001410;WBGene00001470;WBGene00001633;WBGene00004133;WBGene00006984;WBGene00007063;WBGene00007088;WBGene00007228;WBGene00008564;WBGene00009106;WBGene00009964;WBGene00010063;WBGene00010251;WBGene00011726;WBGene00011756;WBGene00011850;WBGene00012132;WBGene000…	up		Chemicals/stress	Down by Psora + Allantoin	49	327	1882	30409	2.45825e-08	7.25922e-05	2.57419e-07	T22B7.3;T27D12.1;glna-2;ora-1;F55H12.4;Y43C5A.7;E01G4.3;F23F1.2;F29B9.8;F47E1.2;ZK353.2;fip-6;Y71F9B.13;anmt-3;K08H10.6;F11A5.9;C05D12.2;tsp-6;nac-3;F46C5.10;best-1;CC8.2;atic-1;B0410.3;pck-2;ccch-1;Y43F8B.1;F21C10.10;cest-24;T19C3.3;Y37A1A.3;Y106G6D.6;C35C5.9;fat-2;nhr-14;Y95B8A.6;gly-8;decr-1.1;zyx-1;F28H7.8;Y42G9A.3;egl-21;F40H3.1;gmeb-2;W01F3.2;C39E9.8;mbl-1;ptr-14;ttr-5	https://www.sciencedirect.com/science/article/pii/S1534580718306993#app2	up
Chemicals/stress	UP by 1-methylnicotinamide (MNA)	44	583	711	30409	4.3854e-11	1.29501e-07	4.576e-10	http://www.ncbi.nlm.nih.gov/pubmed/24077178	WBGene00000298;WBGene00000678;WBGene00000683;WBGene00000687;WBGene00000967;WBGene00000973;WBGene00000983;WBGene00000991;WBGene00001157;WBGene00003879;WBGene00004122;WBGene00004133;WBGene00004228;WBGene00007228;WBGene00008032;WBGene00008564;WBGene00009165;WBGene00009398;WBGene00009902;WBGene00009973;WBGene00010063;WBGene00010769;WBGene00011321;WBGene00011831;WBGene00011850;WBGene00013594;WBGene000…	up		DAF/Insulin/food	down by rapamycin under eat-2 mutant	18	327	294	30409	2.49102e-08	7.35597e-05	2.59928e-07	hsp-16.1;hsp-16.11;F44E5.4;F44E5.5;ora-1;F26F12.3;icl-1;dpy-17;F27D9.2;anc-1;sqst-1;aqp-1;vhp-1;hil-1;best-1;F21C10.10;F54D1.6;mtl-1	http://www.ncbi.nlm.nih.gov/pubmed/26676933	up
Mutants	down by daf-12 mutant (Delaney)	64	583	1335	30409	5.31668e-11	1.57001e-07	5.52822e-10	https://www.ncbi.nlm.nih.gov/pubmed/28209779	WBGene00000273;WBGene00000415;WBGene00000738;WBGene00000973;WBGene00001633;WBGene00001852;WBGene00002163;WBGene00003529;WBGene00003604;WBGene00003778;WBGene00003965;WBGene00004858;WBGene00006367;WBGene00007203;WBGene00007297;WBGene00007384;WBGene00007680;WBGene00007969;WBGene00008510;WBGene00008572;WBGene00008579;WBGene00008677;WBGene00008809;WBGene00008975;WBGene00009785;WBGene00010135;WBGene000…	up		Microbes	UP P.luminescens 24h, TillingArray	76	327	3694	30409	3.42156e-08	0.000101039	3.5577e-07	ZC123.1;Y87G2A.2;ptr-15;hsp-16.1;hsp-16.11;F44E5.4;F44E5.5;ora-1;bcl-11;F59A6.10;rga-6;fos-1;nhr-105;smf-1;col-109;ZK1307.1;nhr-6;T21D12.14;fil-1;acs-7;W03F9.4;K09E9.4;F37A8.5;C25F6.6;prk-2;pqm-1;ZK84.1;nac-3;vhp-1;drd-1;tag-241;W02F12.2;F11D5.1;asd-2;Y41D4A.7;olrn-1;dhrs-4;glb-20;gcy-22;gstk-1;frpr-7;ccch-1;cest-24;C17C3.1;T19C3.3;ceh-48;cls-1;Y37A1A.3;egl-3;nhr-14;ZK863.8;zipt-16;F08G2.8;txdc-1…	http://www.ncbi.nlm.nih.gov/pubmed/21602919	up
Mutants	Down L3 hpl-2 mutant	40	583	604	30409	5.37012e-11	1.5858e-07	5.56419e-10	http://www.ncbi.nlm.nih.gov/pubmed/22185090	WBGene00000298;WBGene00000678;WBGene00000683;WBGene00000687;WBGene00003879;WBGene00004124;WBGene00004234;WBGene00006591;WBGene00007178;WBGene00007817;WBGene00009241;WBGene00009398;WBGene00010135;WBGene00010348;WBGene00010765;WBGene00011927;WBGene00012152;WBGene00012464;WBGene00012487;WBGene00012536;WBGene00014125;WBGene00015002;WBGene00015056;WBGene00015332;WBGene00016596;WBGene00017305;WBGene000…	up		TF Targets	ZTF-4 L3 targets (Araya)	15	327	199	30409	3.85358e-08	0.000113796	3.99285e-07	F26F12.3;icl-1;epg-9;M01H9.3;vhp-1;unk-1;F46C5.10;CC8.2;mdl-1;pck-2;F25B5.6;cmd-1;R166.3;epc-1;R107.2	http://www.ncbi.nlm.nih.gov/pubmed/25164749	up
Mutants	UP by ash-2 mutant	21	583	163	30409	5.47342e-11	1.6163e-07	5.6514e-10	http://www.ncbi.nlm.nih.gov/pubmed/25310986	WBGene00000277;WBGene00000463;WBGene00000776;WBGene00001172;WBGene00001189;WBGene00002100;WBGene00003885;WBGene00004056;WBGene00004183;WBGene00004922;WBGene00006784;WBGene00007689;WBGene00007904;WBGene00008579;WBGene00011737;WBGene00012152;WBGene00017698;WBGene00018356;WBGene00021020;WBGene00021247;WBGene00043067	up		Microbes	down by B. licheniformis 141	33	327	991	30409	3.88019e-08	0.000114582	4.00637e-07	ora-1;imph-1;ifg-1;mig-22;F56C9.10;nkcc-1;M01H9.3;anc-1;rab-7;ptc-1;F11A5.9;nac-3;asd-2;F46C5.10;sar-1;acs-19;atic-1;B0410.3;mdl-1;nep-22;dab-1;F25B5.6;F53C11.4;snf-1;xbp-1;C17C3.1;cmd-1;unc-16;gly-8;unc-94;mbk-2;abts-1;snt-2	http://www.ncbi.nlm.nih.gov/pubmed/26541069	up
Mutants	down by lin-35 mutant (Latorre)	34	583	449	30409	6.08288e-11	1.79627e-07	6.2588e-10	http://www.ncbi.nlm.nih.gov/pubmed/25737279	WBGene00000063;WBGene00000065;WBGene00000967;WBGene00000973;WBGene00000991;WBGene00001157;WBGene00001394;WBGene00004196;WBGene00006787;WBGene00007228;WBGene00007857;WBGene00008564;WBGene00009165;WBGene00009730;WBGene00009973;WBGene00010042;WBGene00010063;WBGene00010419;WBGene00010628;WBGene00011232;WBGene00012970;WBGene00013176;WBGene00013358;WBGene00013575;WBGene00013594;WBGene00013702;WBGene000…	up		TF Targets	oma-1 associated genes	86	327	4443	30409	4.6836e-08	0.000138307	4.81905e-07	ZC123.1;bcl-11;Y53F4B.39;imph-1;nhr-105;Y44A6C.1;dpy-21;M01F1.8;F36G3.2;set-26;Y44A6D.3;R02F2.1;epg-9;nkcc-1;nhr-20;lgg-1;M01H9.3;pak-1;F53E4.1;Y71F9B.13;W03F9.4;sqst-1;rab-7;gid-7;ZC250.4;cnt-2;atgl-1;trcs-1;vhp-1;M03A1.3;daf-18;tlp-1;pigg-1;F11D5.1;lron-10;F46C5.10;Y41D4A.7;CC8.2;lgg-2;gpb-1;mdl-1;dhs-9;R53.5;dab-1;ari-2;F25B5.6;F53C11.4;Y38C1AA.1;snf-1;C50D2.7;alx-1;ccch-1;F21C10.10;npp-14;F38…	https://www.ncbi.nlm.nih.gov/pubmed/28576864	up
TF Targets	WAGO 22G-RNA Targets	101	583	2669	30409	6.1856e-11	1.82661e-07	6.34239e-10	http://www.ncbi.nlm.nih.gov/pubmed/22738724	WBGene00000140;WBGene00000463;WBGene00000803;WBGene00000898;WBGene00000906;WBGene00000967;WBGene00001008;WBGene00001189;WBGene00001394;WBGene00001543;WBGene00001898;WBGene00001909;WBGene00002015;WBGene00002017;WBGene00002100;WBGene00002163;WBGene00002220;WBGene00003163;WBGene00003624;WBGene00003911;WBGene00004037;WBGene00004056;WBGene00004182;WBGene00004196;WBGene00004879;WBGene00004922;WBGene000…	up		TF Targets	LIN-35 L1 targets (Araya)	14	327	172	30409	5.09991e-08	0.0001506	5.22918e-07	F26F12.3;icl-1;R02F2.1;M01H9.3;pqm-1;F46C5.10;acs-19;mdl-1;pck-2;hlh-30;F25B5.6;R166.3;epc-1;zfp-1	http://www.ncbi.nlm.nih.gov/pubmed/25164749	up
Microbes	UP by B. thuringiensis at 6h (BT247, 1:10) (Yang)	45	583	748	30409	6.31879e-11	1.86594e-07	6.45654e-10	http://www.ncbi.nlm.nih.gov/pubmed/25720978	WBGene00000558;WBGene00003589;WBGene00003605;WBGene00003625;WBGene00003879;WBGene00004013;WBGene00004096;WBGene00006575;WBGene00006649;WBGene00006923;WBGene00007153;WBGene00007203;WBGene00007817;WBGene00008439;WBGene00008572;WBGene00008809;WBGene00009293;WBGene00010047;WBGene00010765;WBGene00010870;WBGene00011737;WBGene00011849;WBGene00011978;WBGene00012005;WBGene00012101;WBGene00012185;WBGene000…	up		Development/Dauer/Aging	Up in dpy-27 at L3	26	327	653	30409	5.40662e-08	0.000159658	5.52448e-07	F44E5.5;T28F4.5;irg-3;E01G4.3;acds-10;act-1;prdh-1;anc-1;aqp-1;F11A5.9;C05D12.2;asah-1;M03A1.3;ZK455.5;rsbp-1;bcmo-2;acs-19;dhs-9;dhs-6;dhrs-4;pck-2;Y38C1AA.1;Y43F8B.1;Y106G6D.6;atp-1;gale-1	https://pubmed.ncbi.nlm.nih.gov/27356611/	up
Chemicals/stress	UP by high cadmium 8H	41	583	635	30409	6.36409e-11	1.87932e-07	6.4804e-10	http://www.ncbi.nlm.nih.gov/geo/query/acc.cgi?acc=GSE42592	WBGene00000973;WBGene00001008;WBGene00001172;WBGene00001345;WBGene00001439;WBGene00001852;WBGene00001909;WBGene00002981;WBGene00003968;WBGene00004013;WBGene00004096;WBGene00006923;WBGene00007395;WBGene00008412;WBGene00008677;WBGene00009106;WBGene00009691;WBGene00009692;WBGene00010872;WBGene00011230;WBGene00012101;WBGene00012364;WBGene00013481;WBGene00014206;WBGene00015251;WBGene00015350;WBGene000…	up		Mutants	Down pie-1 mutant 122 min after 4 cell stage	24	327	563	30409	5.88687e-08	0.000173839	5.99445e-07	T22B7.3;T27D12.1;suco-1;W03F9.4;sqst-1;cnt-2;rsbp-1;tcer-1;cpz-1;lron-10;T20B3.1;slc-25A29;ZK550.6;Y48A6B.9;F20D1.3;memo-1;F38B7.3;Y32H12A.8;acdh-12;trxr-1;txdc-12.1;Y71H2AM.20;acox-1.1;timm-17B.1	http://www.ncbi.nlm.nih.gov/pubmed/15772128	up
Microbes	UP infected by PA14 octr-1 mutant vs. N2	54	583	1019	30409	6.41511e-11	1.89438e-07	6.5099e-10	http://www.ncbi.nlm.nih.gov/pubmed/21474712	WBGene00000558;WBGene00000678;WBGene00000683;WBGene00000687;WBGene00000788;WBGene00001633;WBGene00001898;WBGene00003071;WBGene00003605;WBGene00003778;WBGene00003879;WBGene00003968;WBGene00004037;WBGene00004122;WBGene00004133;WBGene00004183;WBGene00004228;WBGene00004234;WBGene00006575;WBGene00006591;WBGene00006649;WBGene00006784;WBGene00006814;WBGene00007384;WBGene00007689;WBGene00008572;WBGene000…	up		Chemicals/stress	Down by Rapamycin + Metformin	51	327	2064	30409	6.10023e-08	0.00018014	6.19037e-07	T22B7.3;T27D12.1;glna-2;ora-1;F55H12.4;Y43C5A.7;E01G4.3;F23F1.2;F29B9.8;F47E1.2;ZK353.2;fip-6;Y71F9B.13;anmt-3;aqp-1;K08H10.6;F11A5.9;C05D12.2;tsp-6;nac-3;Y41E3.22;hil-1;F46C5.10;best-1;CC8.2;B0410.3;pck-2;gstk-1;ccch-1;Y43F8B.1;F21C10.10;cest-24;T19C3.3;Y106G6D.6;C35C5.9;fat-2;Y95B8A.6;gly-8;decr-1.1;zyx-1;F28H7.8;Y42G9A.3;egl-21;F40H3.1;gmeb-2;W01F3.2;R01H10.4;C39E9.8;mbl-1;ptr-14;ttr-5	https://www.sciencedirect.com/science/article/pii/S1534580718306993#app2	up
Microbes	Responding to P. aeruginosa	30	583	353	30409	6.52876e-11	1.92794e-07	6.60254e-10	http://www.ncbi.nlm.nih.gov/pubmed/22514739	WBGene00000277;WBGene00001564;WBGene00001633;WBGene00001852;WBGene00004131;WBGene00004924;WBGene00006575;WBGene00006923;WBGene00007103;WBGene00007153;WBGene00007689;WBGene00008439;WBGene00008564;WBGene00009973;WBGene00010047;WBGene00010135;WBGene00010747;WBGene00010870;WBGene00012101;WBGene00012107;WBGene00012185;WBGene00012487;WBGene00014000;WBGene00015294;WBGene00015350;WBGene00015580;WBGene000…	up		Chemicals/stress	UP by Hypoxia	39	327	1345	30409	6.43078e-08	0.000189901	6.50345e-07	hsp-16.1;bcl-11;T28F4.5;dpy-17;acs-7;acds-10;F27D9.2;W03F9.4;rdl-1;sma-4;aqp-1;F37A8.5;pqm-1;M03A1.3;hil-1;acox-3;bcmo-2;olrn-1;dhrs-4;R10H1.1;ZK550.6;ech-8;C18E9.9;C35C5.9;fat-2;dct-1;W04B5.3;F54D1.6;zip-10;coel-1;cab-1;pnp-1;F19C6.5;acox-1.6;mtl-1;let-522;C09D4.1;ZK1073.1;C25F9.9	http://www.ncbi.nlm.nih.gov/pubmed/25284791	up
Tissue	Detected in the total muscle enriched dataset but not the L1 mRNA-tagging	54	583	1022	30409	7.13852e-11	2.108e-07	7.19455e-10	http://www.ncbi.nlm.nih.gov/pubmed/12214599,http://www.ncbi.nlm.nih.gov/pubmed/17848203	WBGene00000973;WBGene00001208;WBGene00001519;WBGene00002976;WBGene00003163;WBGene00003911;WBGene00003954;WBGene00003968;WBGene00004037;WBGene00004182;WBGene00006448;WBGene00006486;WBGene00006814;WBGene00006823;WBGene00007024;WBGene00008510;WBGene00009052;WBGene00009628;WBGene00009730;WBGene00009973;WBGene00010042;WBGene00010179;WBGene00010374;WBGene00010628;WBGene00010872;WBGene00011573;WBGene000…	up		Microbes	Responding to P. aeruginosa	19	327	353	30409	6.55921e-08	0.000193693	6.6107e-07	F55H12.4;irg-3;icl-1;vhp-1;hil-1;mfb-1;R10H1.1;ZK550.6;C18E9.9;cls-1;gly-8;F54D1.6;zip-10;cab-1;snt-4;W01F3.2;acox-1.1;clec-41;let-522	http://www.ncbi.nlm.nih.gov/pubmed/22514739	up
Mutants	Up in F4 hrde-1	68	583	1484	30409	8.2383e-11	2.43277e-07	8.27472e-10	https://pubmed.ncbi.nlm.nih.gov/28535375/	WBGene00000140;WBGene00000273;WBGene00000419;WBGene00000803;WBGene00000894;WBGene00000983;WBGene00001470;WBGene00001633;WBGene00001898;WBGene00002220;WBGene00003040;WBGene00003071;WBGene00003151;WBGene00003163;WBGene00003165;WBGene00003497;WBGene00003911;WBGene00003965;WBGene00004208;WBGene00004234;WBGene00005010;WBGene00006493;WBGene00006591;WBGene00006787;WBGene00006975;WBGene00007080;WBGene000…	up		DAF/Insulin/food	down by food under low salt (Burton)	27	327	708	30409	6.61066e-08	0.000195213	6.63989e-07	hsp-16.1;hsp-16.11;F44E5.4;F44E5.5;Y53F4B.39;ZK1307.1;F11A5.9;F46C5.10;acs-19;CC8.2;B0410.3;pck-2;gstk-1;acs-5;taap-1;C17C3.1;W04B5.3;F45D3.2;gly-8;dhs-3;C42D4.3;M05D6.5;clec-41;maoc-1;ptr-14;gale-1;F46H5.3	https://www.ncbi.nlm.nih.gov/pubmed/28166192	up
Mutants	UP spg-7 RNAi	41	583	641	30409	8.43264e-11	2.49016e-07	8.44121e-10	http://www.ncbi.nlm.nih.gov/pubmed/22700657	WBGene00000464;WBGene00000534;WBGene00000540;WBGene00000558;WBGene00001394;WBGene00002980;WBGene00002981;WBGene00003954;WBGene00004096;WBGene00004892;WBGene00006448;WBGene00006575;WBGene00006823;WBGene00006923;WBGene00007010;WBGene00007024;WBGene00007297;WBGene00007689;WBGene00007969;WBGene00008032;WBGene00008439;WBGene00009534;WBGene00011274;WBGene00011737;WBGene00012005;WBGene00012101;WBGene000…	up		Mutants	UP by bcat-1 RNAi	64	327	2927	30409	7.21689e-08	0.000213115	7.22423e-07	ZC123.1;ptr-15;F44E5.5;F26F12.3;rga-6;fos-1;Y44A6C.1;col-109;dpy-17;fil-1;acs-7;M79.2;F27D9.2;H32C10.1;anc-1;W03F9.4;sqst-1;aqp-1;gid-7;K09E9.4;pqm-1;ZK84.1;asah-1;nac-3;vhp-1;tag-241;rsbp-1;2L52.1;F11D5.1;asd-2;best-1;mdl-1;olrn-1;R10H1.1;ins-17;gcy-22;slc-25A29;dcar-1;F21C10.10;cest-24;T19C3.3;ceh-48;nhr-19;sta-2;egl-3;nhr-14;ZK863.8;txdc-12.1;F41F3.3;rhgf-2;F45D3.2;cab-1;C42D4.3;rei-2;snt-4;ce…	http://www.ncbi.nlm.nih.gov/pubmed/26620638	up
Chemicals/stress	Down in worms fed with B. Subtilis at 15C	45	583	755	30409	8.50998e-11	2.513e-07	8.48986e-10	https://pubmed.ncbi.nlm.nih.gov/29515753/	WBGene00000140;WBGene00000463;WBGene00000967;WBGene00000983;WBGene00001008;WBGene00001394;WBGene00001633;WBGene00002017;WBGene00003071;WBGene00003163;WBGene00003497;WBGene00004013;WBGene00004922;WBGene00006575;WBGene00006580;WBGene00006820;WBGene00006959;WBGene00007103;WBGene00007153;WBGene00007228;WBGene00008032;WBGene00009691;WBGene00010872;WBGene00011725;WBGene00012152;WBGene00012185;WBGene000…	up		TF Targets	UNC-130 L3 Targets	17	327	280	30409	7.5876e-08	0.000224062	7.56966e-07	hsp-16.1;hsp-16.11;Y44A6C.1;icl-1;E01G4.3;anmt-3;plin-1;lron-10;Y41D4A.7;hlh-30;F20D1.3;F08B12.4;ccch-1;F21C10.10;zyx-1;ttr-36;unc-49	http://www.ncbi.nlm.nih.gov/pubmed/21177963	up
Other	lethality and developmental abnormalities when RNAi	87	583	2164	30409	9.65075e-11	2.84987e-07	9.59551e-10	http://www.ncbi.nlm.nih.gov/pubmed/22413862	WBGene00000063;WBGene00000065;WBGene00000244;WBGene00000298;WBGene00000463;WBGene00001008;WBGene00001172;WBGene00001651;WBGene00001951;WBGene00002979;WBGene00003396;WBGene00003400;WBGene00003589;WBGene00003606;WBGene00003618;WBGene00003954;WBGene00004182;WBGene00004183;WBGene00004234;WBGene00004271;WBGene00004350;WBGene00006367;WBGene00006486;WBGene00006820;WBGene00006999;WBGene00007010;WBGene000…	up		Development/Dauer/Aging	Down in XO hermaphrodites (her-1(e1520) sdc-3(y126) V; xol-1(y9) X) at L3	40	327	1412	30409	7.67634e-08	0.000226682	7.6324e-07	gpx-1;F44E5.4;F44E5.5;F55H12.4;Y43C5A.7;E01G4.3;dpy-17;F23F1.2;T21D12.14;acs-7;act-3;F53E4.1;F11A5.9;asah-1;hil-1;T20B3.1;dhs-9;dhrs-4;ins-17;R53.5;ZK550.6;F07H5.7;Y48A6B.9;gstk-1;F08B12.4;F21C10.10;ech-8;xbp-1;cest-24;ZK863.8;Y95B8A.6;nspb-11;nspb-12;zip-10;coel-1;acox-1.6;mtl-1;lmtr-2;ZK1073.1;ttr-5	https://pubmed.ncbi.nlm.nih.gov/27356611/	up
TF Targets	PQM-1 L3 targets (Araya)	25	583	249	30409	1.14074e-10	3.36862e-07	1.13041e-09	http://www.ncbi.nlm.nih.gov/pubmed/25164749	WBGene00001345;WBGene00001394;WBGene00001564;WBGene00002015;WBGene00002043;WBGene00002979;WBGene00003163;WBGene00003511;WBGene00003695;WBGene00004096;WBGene00004739;WBGene00006575;WBGene00006923;WBGene00007228;WBGene00008435;WBGene00009902;WBGene00010425;WBGene00017687;WBGene00017688;WBGene00018724;WBGene00019298;WBGene00019719;WBGene00019977;WBGene00044605;WBGene00045177	up		Other	Environemental genotypic genes	28	327	765	30409	8.16518e-08	0.000241118	8.0912e-07	gpx-1;Y53F4B.39;fos-1;nhr-105;F29B9.8;nhr-6;cpl-1;rdl-1;sqst-1;rab-7;vhp-1;T20B3.1;Y57G11B.2;hlh-30;F07H5.7;acs-5;cest-24;nhr-19;egl-3;affl-2;rhgf-2;coel-1;cab-1;egl-21;ceh-43;snt-2;ZK1073.1;unc-49	http://www.ncbi.nlm.nih.gov/pubmed/22669615	up
Mutants	UP by gld-2 RNAi	37	583	539	30409	1.18976e-10	3.51335e-07	1.17503e-09	http://www.ncbi.nlm.nih.gov/geo/query/acc.cgi?acc=GSE57993	WBGene00000277;WBGene00000484;WBGene00000687;WBGene00000738;WBGene00002252;WBGene00003071;WBGene00003497;WBGene00003625;WBGene00004056;WBGene00004133;WBGene00006787;WBGene00007260;WBGene00007425;WBGene00007689;WBGene00009691;WBGene00009692;WBGene00010047;WBGene00010135;WBGene00010251;WBGene00010870;WBGene00011966;WBGene00012005;WBGene00012107;WBGene00012132;WBGene00015580;WBGene00015934;WBGene000…	up		TF Targets	HPL-2 L1 targets (Araya)	15	327	215	30409	1.01074e-07	0.000298472	9.98235e-07	F26F12.3;icl-1;mml-1;R02F2.1;rab-7;pqm-1;F46C5.10;mdl-1;pck-2;hlh-30;F25B5.6;R166.3;epc-1;R107.2;pnp-1	http://www.ncbi.nlm.nih.gov/pubmed/25164749	up
Development/Dauer/Aging	Down in lin-22(ot267) mutants	30	583	363	30409	1.2699e-10	3.75002e-07	1.25001e-09	https://pubmed.ncbi.nlm.nih.gov/29108019/	WBGene00002980;WBGene00002981;WBGene00003604;WBGene00003606;WBGene00004096;WBGene00006705;WBGene00006984;WBGene00007228;WBGene00008439;WBGene00009785;WBGene00009973;WBGene00011573;WBGene00011727;WBGene00011737;WBGene00012085;WBGene00012140;WBGene00012850;WBGene00013594;WBGene00013717;WBGene00014000;WBGene00014206;WBGene00015172;WBGene00015947;WBGene00016034;WBGene00017123;WBGene00017658;WBGene000…	up		Chemicals/stress	UP by high cadmium 4H	19	327	364	30409	1.03846e-07	0.000306657	1.02219e-06	F26F12.3;F56C9.10;M01H9.3;suco-1;Y71F9B.13;sqst-1;vhp-1;bcmo-2;lgg-2;mfb-1;dhs-9;xbp-1;W04B5.3;unc-94;Y42G9A.3;pnp-1;abts-1;W01F3.2;clec-41	http://www.ncbi.nlm.nih.gov/geo/query/acc.cgi?acc=GSE42592	up
TF Targets	CSR-1 22G-RNA targets	123	583	3576	30409	1.3393e-10	3.95496e-07	1.31394e-09	http://www.ncbi.nlm.nih.gov/pubmed/22738724	WBGene00000065;WBGene00000419;WBGene00000464;WBGene00000566;WBGene00000894;WBGene00000970;WBGene00001080;WBGene00001439;WBGene00001470;WBGene00001516;WBGene00001651;WBGene00001679;WBGene00001837;WBGene00002035;WBGene00002078;WBGene00002202;WBGene00002981;WBGene00003040;WBGene00003150;WBGene00003151;WBGene00003196;WBGene00003253;WBGene00003378;WBGene00003619;WBGene00003800;WBGene00003965;WBGene000…	up		Mutants	Down mex-3;skn-1 RNAi mutant 101min	29	327	825	30409	1.04397e-07	0.000308284	1.0242e-06	F26F12.3;icl-1;cpl-1;lgg-1;acds-10;act-1;act-3;pak-1;Y104H12D.2;gid-7;lipl-7;cnt-2;ell-1;eif-2gamma;acox-3;T20B3.1;hlh-30;F20D1.3;npp-14;memo-1;dct-1;atp-1;vpat-1;F19C6.5;spl-3;ubc-3;ceh-43;maoc-1;nhr-64	http://www.ncbi.nlm.nih.gov/pubmed/15772128	up
Mutants	UP by ercc-1 mutant	67	583	1468	30409	1.3776e-10	4.06805e-07	1.34704e-09	http://www.ncbi.nlm.nih.gov/pubmed/24013725	WBGene00000687;WBGene00001008;WBGene00002015;WBGene00002017;WBGene00002078;WBGene00002207;WBGene00003589;WBGene00003965;WBGene00004013;WBGene00004038;WBGene00004131;WBGene00004183;WBGene00004858;WBGene00006755;WBGene00006959;WBGene00006984;WBGene00007080;WBGene00007297;WBGene00008435;WBGene00008572;WBGene00008748;WBGene00008975;WBGene00009628;WBGene00009654;WBGene00009691;WBGene00009692;WBGene000…	up		Chemicals/stress	UP by high acrylamide 4H	17	327	288	30409	1.11603e-07	0.000329562	1.09127e-06	T28F4.5;F56C9.10;suco-1;sqst-1;plin-1;cpt-1;cpz-1;lgg-2;ins-17;F21C10.10;C18E9.9;xbp-1;yap-1;D2030.2;Y42G9A.3;pnp-1;ttr-5	http://www.ncbi.nlm.nih.gov/geo/query/acc.cgi?acc=GSE42592	up
Mutants	UP by rsks-1 mutant	46	583	800	30409	1.61996e-10	4.78375e-07	1.57879e-09	http://www.ncbi.nlm.nih.gov/pubmed/26959186	WBGene00000298;WBGene00000558;WBGene00001172;WBGene00001633;WBGene00002015;WBGene00002017;WBGene00003695;WBGene00003778;WBGene00003879;WBGene00004183;WBGene00004228;WBGene00006820;WBGene00007059;WBGene00007203;WBGene00007384;WBGene00007395;WBGene00009628;WBGene00009628;WBGene00009691;WBGene00009692;WBGene00010135;WBGene00010236;WBGene00011725;WBGene00011725;WBGene00011831;WBGene00011966;WBGene000…	up		Mutants	UP by hyl-2 mutant	21	327	451	30409	1.19086e-07	0.00035166	1.16059e-06	bcl-11;irg-3;col-109;F28F5.6;pqm-1;asah-1;vhp-1;bcmo-2;T20B3.1;nep-22;W04B5.3;nspb-11;nspb-12;F54D1.6;zip-10;C42D4.3;T24B8.4;pnp-1;W01F3.2;clec-41;ZK1073.1	https://www.ncbi.nlm.nih.gov/pubmed/27507791	up
Tissue	Down by thoc-5(wy822) mutants	69	583	1546	30409	1.79157e-10	5.29049e-07	1.74029e-09	https://pubmed.ncbi.nlm.nih.gov/30146163/	WBGene00000063;WBGene00000065;WBGene00000139;WBGene00000273;WBGene00000776;WBGene00000788;WBGene00000967;WBGene00000983;WBGene00001157;WBGene00001394;WBGene00001564;WBGene00001633;WBGene00003151;WBGene00006984;WBGene00007024;WBGene00007153;WBGene00007178;WBGene00007395;WBGene00007598;WBGene00008032;WBGene00008412;WBGene00008446;WBGene00008510;WBGene00009186;WBGene00009532;WBGene00009785;WBGene000…	up		Mutants	UP gld-1 mutant, total RNA	22	327	495	30409	1.20203e-07	0.00035496	1.16763e-06	icl-1;E01G4.3;anmt-3;sma-4;aqp-1;ZC250.4;B0410.3;mfb-1;mdl-1;dhs-9;pck-2;R53.5;F20D1.3;dcar-1;nhr-19;egl-3;csb-1;W04B5.3;F41F3.3;dhs-3;egl-21;M05D6.5	http://www.ncbi.nlm.nih.gov/pubmed/22693456	up
Mutants	EGF/EOR-1-downregulated	23	583	213	30409	1.80535e-10	5.33119e-07	1.74793e-09	http://www.ncbi.nlm.nih.gov/pubmed/21673654	WBGene00000983;WBGene00000991;WBGene00001157;WBGene00002015;WBGene00003618;WBGene00004196;WBGene00007197;WBGene00007228;WBGene00008564;WBGene00009973;WBGene00010063;WBGene00010769;WBGene00011462;WBGene00011573;WBGene00011727;WBGene00012970;WBGene00014000;WBGene00014251;WBGene00016266;WBGene00019060;WBGene00019298;WBGene00019977;WBGene00020672	up		Mutants	UP in bcat-1 RNAi	64	327	2972	30409	1.25026e-07	0.000369203	1.2105e-06	ZC123.1;ptr-15;F44E5.5;F26F12.3;rga-6;fos-1;Y44A6C.1;col-109;dpy-17;fil-1;acs-7;M79.2;F27D9.2;H32C10.1;anc-1;W03F9.4;sqst-1;aqp-1;gid-7;K09E9.4;pqm-1;ZK84.1;asah-1;nac-3;vhp-1;tag-241;rsbp-1;2L52.1;F11D5.1;asd-2;best-1;mdl-1;olrn-1;R10H1.1;ins-17;gcy-22;slc-25A29;dcar-1;F21C10.10;cest-24;T19C3.3;ceh-48;nhr-19;sta-2;egl-3;nhr-14;ZK863.8;txdc-12.1;F41F3.3;rhgf-2;F45D3.2;cab-1;C42D4.3;rei-2;snt-4;ce…	https://pubmed.ncbi.nlm.nih.gov/26620638/	up
Chemicals/stress	UP by Cu2+ but unchange in kgb-1 mutant	26	583	277	30409	1.90755e-10	5.63298e-07	1.84084e-09	http://www.ncbi.nlm.nih.gov/pubmed/23437011	WBGene00000558;WBGene00001008;WBGene00001345;WBGene00002979;WBGene00003879;WBGene00004096;WBGene00004183;WBGene00006531;WBGene00006923;WBGene00007153;WBGene00009691;WBGene00011382;WBGene00011725;WBGene00012101;WBGene00012107;WBGene00012610;WBGene00013975;WBGene00017312;WBGene00017464;WBGene00017698;WBGene00018268;WBGene00018724;WBGene00020672;WBGene00020891;WBGene00021156;WBGene00021533	up		DAF/Insulin/food	UP pcca-1 strain fed Comamonas DA1877	16	327	254	30409	1.26957e-07	0.000374903	1.22517e-06	hsp-16.1;hsp-16.11;F44E5.4;F44E5.5;nhr-105;Y44A6C.1;icl-1;sqst-1;aqp-1;F11A5.9;F21C10.10;ipla-6;C17C3.1;Y37A1A.3;dct-1;ceh-43	http://www.ncbi.nlm.nih.gov/pubmed/23540702	up
Microbes	UP by B. licheniformis 141	67	583	1480	30409	1.93264e-10	5.70707e-07	1.85898e-09	http://www.ncbi.nlm.nih.gov/pubmed/26541069	WBGene00000298;WBGene00000463;WBGene00000678;WBGene00000738;WBGene00000973;WBGene00000983;WBGene00000991;WBGene00001157;WBGene00001852;WBGene00001898;WBGene00002980;WBGene00003589;WBGene00003778;WBGene00004196;WBGene00004876;WBGene00006575;WBGene00006649;WBGene00007103;WBGene00007153;WBGene00007228;WBGene00007598;WBGene00007680;WBGene00008510;WBGene00008564;WBGene00008594;WBGene00009165;WBGene000…	up		Chemicals/stress	UP by high cadmium 8H	25	327	635	30409	1.27403e-07	0.000376222	1.22548e-06	F44E5.4;F44E5.5;F26F12.3;fos-1;M01H9.3;F27D9.2;suco-1;Y71F9B.13;gid-7;F11A5.9;pqm-1;vhp-1;hil-1;bcmo-2;lgg-2;dhs-9;dcar-1;egl-3;B0546.4;W04B5.3;D2030.2;zip-10;his-35;Y42G9A.3;pnp-1	http://www.ncbi.nlm.nih.gov/geo/query/acc.cgi?acc=GSE42592	up
Mutants	UP by mes-2 mutant (Seelk)	29	583	347	30409	2.11185e-10	6.23631e-07	2.02477e-09	https://www.ncbi.nlm.nih.gov/pubmed/27602485	WBGene00000803;WBGene00001008;WBGene00001177;WBGene00001189;WBGene00001651;WBGene00002979;WBGene00003040;WBGene00003378;WBGene00003497;WBGene00003911;WBGene00004056;WBGene00004182;WBGene00004858;WBGene00006591;WBGene00006784;WBGene00007059;WBGene00007297;WBGene00008439;WBGene00008585;WBGene00008975;WBGene00010421;WBGene00013711;WBGene00015580;WBGene00017373;WBGene00017923;WBGene00018356;WBGene000…	up		Chemicals/stress	UP by HuminFeed 0.2 3D	37	327	1267	30409	1.2802e-07	0.000378042	1.22741e-06	T27D12.1;T28F4.5;irg-3;icl-1;F36G3.2;F29B9.8;R02F2.1;anc-1;sqst-1;prk-2;pqm-1;ZK84.1;asah-1;vhp-1;F56C9.8;B0410.3;acs-5;Y43F8B.1;cls-1;F52E4.5;sta-2;egl-3;nhr-14;W04B5.3;R166.3;F54D1.6;zip-10;dhs-3;zyx-1;cab-1;Y42G9A.3;W01F3.2;acox-1.1;ttr-35;acox-1.6;ttr-5;F46H5.3	http://www.ncbi.nlm.nih.gov/pubmed/22529848	up
Mutants	Down pie-1; pal-1(RNAi) mutant 83 min after 4 cell stage	62	583	1315	30409	2.17384e-10	6.41935e-07	2.07746e-09	http://www.ncbi.nlm.nih.gov/pubmed/15772128	WBGene00000063;WBGene00000065;WBGene00000463;WBGene00000464;WBGene00001172;WBGene00001898;WBGene00001909;WBGene00002043;WBGene00002078;WBGene00003624;WBGene00003911;WBGene00003965;WBGene00004350;WBGene00004739;WBGene00004892;WBGene00005010;WBGene00006448;WBGene00006496;WBGene00006959;WBGene00007016;WBGene00007024;WBGene00007088;WBGene00007297;WBGene00007969;WBGene00008720;WBGene00008975;WBGene000…	up		TF Targets	Hox gene Targets	17	327	294	30409	1.47782e-07	0.000436402	1.4123e-06	F44E5.4;F44E5.5;T28F4.5;icl-1;set-26;lgg-2;gpb-1;mdl-1;F53C11.4;sdha-1;F21C10.10;sap-140;jmjd-1.2;Y71H2AM.20;atp-1;zfp-1;rpl-7A	http://www.ncbi.nlm.nih.gov/pubmed/21177963	up
Mutants	Changed between CB4856 and N2, Old	96	583	2539	30409	2.20564e-10	6.51324e-07	2.10105e-09	http://www.ncbi.nlm.nih.gov/pubmed/22670229	WBGene00000273;WBGene00000463;WBGene00000464;WBGene00000566;WBGene00000678;WBGene00000991;WBGene00001177;WBGene00001410;WBGene00001470;WBGene00001516;WBGene00001564;WBGene00001909;WBGene00002078;WBGene00002979;WBGene00002980;WBGene00003151;WBGene00003511;WBGene00003879;WBGene00003911;WBGene00003954;WBGene00004031;WBGene00004056;WBGene00004131;WBGene00004133;WBGene00004350;WBGene00004739;WBGene000…	up		Chemicals/stress	UP by heat-shock (McCarroll)	12	327	128	30409	1.49555e-07	0.000441636	1.42463e-06	hsp-16.11;F44E5.4;F44E5.5;F26F12.3;T28F4.5;E01G4.3;M01H9.3;mdl-1;F21C10.10;dct-1;gly-8;ceh-53	http://www.ncbi.nlm.nih.gov/pubmed/14730301	up
DAF/Insulin/food	UP Food vs. Starve 15H	41	583	663	30409	2.29332e-10	6.77217e-07	2.17755e-09	http://www.ncbi.nlm.nih.gov/pubmed/19251593,http://www.ncbi.nlm.nih.gov/pubmed/21445366	WBGene00000558;WBGene00000678;WBGene00000683;WBGene00000687;WBGene00001410;WBGene00002043;WBGene00003589;WBGene00003879;WBGene00004234;WBGene00006591;WBGene00006787;WBGene00007010;WBGene00007153;WBGene00008579;WBGene00009165;WBGene00009398;WBGene00009483;WBGene00010135;WBGene00011831;WBGene00012646;WBGene00013263;WBGene00013481;WBGene00013704;WBGene00015056;WBGene00015580;WBGene00015887;WBGene000…	up		Chemicals/stress	Down by AgNPs	32	327	1000	30409	1.57306e-07	0.000464526	1.49365e-06	F26F12.3;rga-6;imph-1;dpy-21;nkcc-1;anc-1;nac-3;vhp-1;drd-1;ell-1;rsbp-1;unk-1;tlp-1;F11D5.1;bcmo-2;B0410.3;gpb-1;olrn-1;hlh-30;snf-1;ccch-1;egl-3;trxr-1;nhr-14;mbk-2;zyx-1;nhr-173;snt-4;epc-1;acox-1.6;ZK1073.1;unc-49	http://www.ncbi.nlm.nih.gov/pubmed/19544910	up
DAF/Insulin/food	Up by high glucose diet	20	583	159	30409	2.62585e-10	7.75413e-07	2.4853e-09	https://pubmed.ncbi.nlm.nih.gov/28627510/	WBGene00000558;WBGene00000991;WBGene00001157;WBGene00003879;WBGene00004228;WBGene00008564;WBGene00008572;WBGene00010063;WBGene00011175;WBGene00011831;WBGene00012970;WBGene00013263;WBGene00013594;WBGene00014000;WBGene00017756;WBGene00018268;WBGene00018958;WBGene00019060;WBGene00020672;WBGene00020891	up		Mutants	down by htz-1 mutant (Latorre)	26	327	692	30409	1.62271e-07	0.000479186	1.53585e-06	Y87G2A.2;nhr-105;dpy-21;F36G3.2;set-26;acds-10;gid-7;ZC250.4;nac-3;F46C5.10;CC8.2;B0410.3;hlh-30;Y48A6B.9;acs-5;taap-1;Y32H12A.8;Y106G6D.6;W04B5.3;M05D6.5;abts-1;acox-1.1;clec-41;maoc-1;zfr-1;timm-17B.1	http://www.ncbi.nlm.nih.gov/pubmed/25737279	up
Chemicals/stress	UP by Cu2	28	583	327	30409	2.66911e-10	7.88189e-07	2.51818e-09	http://www.ncbi.nlm.nih.gov/pubmed/23437011	WBGene00000558;WBGene00001008;WBGene00001345;WBGene00002979;WBGene00003605;WBGene00003879;WBGene00004096;WBGene00004183;WBGene00006531;WBGene00006923;WBGene00007153;WBGene00009691;WBGene00009692;WBGene00011382;WBGene00011725;WBGene00012101;WBGene00012107;WBGene00012610;WBGene00013975;WBGene00014181;WBGene00017312;WBGene00017464;WBGene00017698;WBGene00018268;WBGene00018724;WBGene00020672;WBGene000…	up		Other	Enriched for antisense 22G-RNAs in the CSR-1 IP	79	327	4058	30409	1.68862e-07	0.000498649	1.59313e-06	cpg-3;imph-1;dpy-21;ifg-1;M01F1.8;set-26;mig-22;F56C9.10;R02F2.1;nkcc-1;rbm-22;lgg-1;M01H9.3;act-1;act-3;F53E4.1;suco-1;Y104H12D.2;rab-7;plin-1;ptc-1;cnt-2;atgl-1;xpo-1;trcs-1;T19B4.5;ell-1;cpt-1;eif-2gamma;daf-18;tcer-1;ekl-1;sar-1;acs-19;CC8.2;lgg-2;gpb-1;ykt-6;dhs-6;kin-19;dab-1;ari-2;F53C11.4;Y38C1AA.1;prp-39;C50D2.7;alx-1;npp-14;xbp-1;ipla-6;taap-1;Y32H12A.8;ubxn-3;Y106G6D.6;sap-140;acdh-12;…	http://www.ncbi.nlm.nih.gov/pubmed/19804758	up
Chemicals/stress	down by UV irradiation on xpa-1 mutant	41	583	667	30409	2.73674e-10	8.08161e-07	2.57376e-09	http://www.ncbi.nlm.nih.gov/pubmed/25419847	WBGene00000013;WBGene00000140;WBGene00000464;WBGene00000678;WBGene00000683;WBGene00000687;WBGene00000788;WBGene00001177;WBGene00001410;WBGene00001516;WBGene00001564;WBGene00002043;WBGene00002163;WBGene00003071;WBGene00003605;WBGene00003879;WBGene00004122;WBGene00004133;WBGene00004234;WBGene00006306;WBGene00006812;WBGene00006814;WBGene00006820;WBGene00007228;WBGene00007904;WBGene00008439;WBGene000…	up		TF Targets	neuronal miRNA targets	29	327	845	30409	1.70116e-07	0.000502353	1.59985e-06	bcl-11;rga-6;E01G4.3;ifg-1;mml-1;R02F2.1;cpl-1;act-1;ptc-1;nac-3;tlp-1;lgg-2;mdl-1;olrn-1;F20A1.4;glb-20;ins-17;dab-1;F07H5.7;acs-5;memo-1;egl-3;nhr-14;cmd-1;Y95B8A.6;F45D3.2;cab-1;egl-21;unc-49	http://www.ncbi.nlm.nih.gov/pubmed/23818874	up
Mutants	down by crtc-1 mutant	36	583	530	30409	2.93426e-10	8.66486e-07	2.75075e-09	http://www.ncbi.nlm.nih.gov/pubmed/25723162	WBGene00000169;WBGene00000678;WBGene00000687;WBGene00000788;WBGene00000967;WBGene00000991;WBGene00001564;WBGene00003497;WBGene00003879;WBGene00004122;WBGene00006591;WBGene00007384;WBGene00008564;WBGene00009165;WBGene00009241;WBGene00009483;WBGene00009902;WBGene00011756;WBGene00013263;WBGene00013575;WBGene00014244;WBGene00016957;WBGene00017430;WBGene00017688;WBGene00017743;WBGene00018860;WBGene000…	up		Mutants	Down in ash-2 mutants	32	327	1008	30409	1.87109e-07	0.000552532	1.75407e-06	glna-2;ora-1;F26F12.3;F55H12.4;irg-3;icl-1;ifg-1;cpl-1;epg-9;M79.2;F27D9.2;pak-1;anc-1;nac-3;ell-1;ZK455.5;unk-1;acox-3;best-1;ZK550.6;gstk-1;F08B12.4;dcar-1;F21C10.10;F52E4.5;W04B5.3;F16F9.1;zipt-16;snt-4;W01F3.2;let-522;unc-49	https://journals.plos.org/plosgenetics/article?id=10.1371/journal.pgen.1007466#sec019	up
TF Targets	LIN-15B L3 Targets	91	583	2364	30409	3.00555e-10	8.87538e-07	2.80867e-09	http://www.ncbi.nlm.nih.gov/pubmed/21177963	WBGene00000063;WBGene00000065;WBGene00000277;WBGene00000419;WBGene00000534;WBGene00000803;WBGene00000958;WBGene00001172;WBGene00001189;WBGene00001394;WBGene00001439;WBGene00001898;WBGene00001909;WBGene00002202;WBGene00002980;WBGene00003150;WBGene00003519;WBGene00003800;WBGene00004879;WBGene00004922;WBGene00004924;WBGene00005661;WBGene00006415;WBGene00006493;WBGene00006575;WBGene00006702;WBGene000…	up		DAF/Insulin/food	UP by daf-16 mutant (Delaney)	38	327	1347	30409	1.9515e-07	0.000576278	1.82245e-06	T27D12.1;ZC123.1;Y87G2A.2;ora-1;bcl-11;Y44A6C.1;col-109;F36G3.2;T21D12.14;acs-7;fip-6;W03F9.4;K08H10.6;F37A8.5;C25F6.6;ZK84.1;Y41E3.22;cpt-1;W02F12.2;cpz-1;F11D5.1;acox-3;C46F4.3;R10H1.1;Y57G11B.2;ZK550.6;hyl-1;nspb-12;F41F3.3;F45D3.2;C42D4.3;F19C6.5;gmeb-2;acox-1.1;ubc-3;acox-1.6;ptr-14;W07G4.5	https://www.ncbi.nlm.nih.gov/pubmed/28209779	up
Mutants	UP C34B2.8 RNAi ETC complex I	45	583	786	30409	3.03356e-10	8.9581e-07	2.8259e-09	http://www.ncbi.nlm.nih.gov/pubmed/18178500	WBGene00000013;WBGene00001080;WBGene00001172;WBGene00001189;WBGene00001439;WBGene00001519;WBGene00001852;WBGene00002015;WBGene00002017;WBGene00002163;WBGene00003040;WBGene00003163;WBGene00003529;WBGene00003605;WBGene00003879;WBGene00003968;WBGene00004037;WBGene00004924;WBGene00006306;WBGene00006614;WBGene00006811;WBGene00006812;WBGene00007260;WBGene00007384;WBGene00007877;WBGene00008446;WBGene000…	up		Development/Dauer/Aging	UP by aging on day 5	56	327	2470	30409	1.95637e-07	0.000577715	1.82245e-06	ptr-15;hsp-16.1;hsp-16.11;F44E5.4;F44E5.5;F26F12.3;T28F4.5;fos-1;Y44A6C.1;col-109;dpy-17;nhr-6;F27D9.2;anc-1;sqst-1;sma-4;lipl-7;odr-3;ZK84.1;vhp-1;tag-241;hil-1;F11D5.1;mdl-1;olrn-1;W01D2.3;R10H1.1;ins-17;nas-39;gcy-22;F20D1.3;F08B12.4;alx-1;xbp-1;yap-1;cls-1;F52E4.5;nhr-19;F08G2.8;F41F3.3;F54D1.6;zip-10;F28H7.8;cab-1;C42D4.3;F10G7.10;ttr-36;gap-2;T23G7.3;W01F3.2;C39E9.8;mbl-1;mtl-1;let-522;ttr-…	http://www.ncbi.nlm.nih.gov/pubmed/26623667	up
Mutants	Down in F1 set-9;set-26	71	583	1640	30409	3.43404e-10	1.01407e-06	3.1889e-09	https://pubmed.ncbi.nlm.nih.gov/29714684/	WBGene00000139;WBGene00000277;WBGene00000967;WBGene00000973;WBGene00000983;WBGene00000991;WBGene00001157;WBGene00001177;WBGene00001898;WBGene00003165;WBGene00003511;WBGene00003968;WBGene00004196;WBGene00004229;WBGene00004350;WBGene00004858;WBGene00004922;WBGene00006367;WBGene00006580;WBGene00006887;WBGene00007228;WBGene00007680;WBGene00007689;WBGene00007904;WBGene00008435;WBGene00008564;WBGene000…	up		Mutants	UP by ash-2 mutant	13	327	163	30409	2.22696e-07	0.00065762	2.06799e-06	cpl-1;sqst-1;prk-2;ins-17;C18E9.9;egl-3;W04B5.3;F08G2.8;cab-1;egl-21;ceh-43;snt-2;unc-49	http://www.ncbi.nlm.nih.gov/pubmed/25310986	up
Chemicals/stress	UP by D-glucosamine	58	583	1201	30409	3.82657e-10	1.12999e-06	3.54227e-09	http://www.ncbi.nlm.nih.gov/pubmed/24714520	WBGene00000273;WBGene00000484;WBGene00000678;WBGene00000683;WBGene00000687;WBGene00000738;WBGene00001345;WBGene00001547;WBGene00003071;WBGene00003589;WBGene00003885;WBGene00003886;WBGene00003968;WBGene00004133;WBGene00004228;WBGene00004229;WBGene00006367;WBGene00006531;WBGene00006575;WBGene00006787;WBGene00006923;WBGene00007203;WBGene00007395;WBGene00007598;WBGene00008439;WBGene00009532;WBGene000…	up		Chemicals/stress	UP by high acrylamide 8H	21	327	470	30409	2.30135e-07	0.000679587	2.11652e-06	F26F12.3;R02F2.1;suco-1;Y71F9B.13;sqst-1;pqm-1;W02F12.2;hlh-30;ZK550.6;dcar-1;C18E9.9;C17C3.1;dct-1;B0546.4;Y95B8A.6;D2030.2;Y42G9A.3;snt-4;T23G7.3;W01F3.2;ceh-43	http://www.ncbi.nlm.nih.gov/geo/query/acc.cgi?acc=GSE42592	up
Mutants	UP wdr-5 mutant Day2	47	583	854	30409	4.10239e-10	1.21144e-06	3.78573e-09	http://www.ncbi.nlm.nih.gov/pubmed/22012258	WBGene00000463;WBGene00000464;WBGene00000534;WBGene00001080;WBGene00002980;WBGene00002981;WBGene00003163;WBGene00003589;WBGene00003778;WBGene00004096;WBGene00006448;WBGene00006959;WBGene00006984;WBGene00007010;WBGene00007297;WBGene00007689;WBGene00008572;WBGene00008579;WBGene00008975;WBGene00009584;WBGene00010747;WBGene00011274;WBGene00011573;WBGene00011737;WBGene00011966;WBGene00012107;WBGene000…	up		Mutants	Down nuo-5 RNAi, ETC complex I	25	327	656	30409	2.30219e-07	0.000679836	2.11652e-06	bcl-11;F26F12.3;dpy-21;dpy-17;fil-1;nkcc-1;gid-7;cnt-2;ell-1;tag-241;rsbp-1;unk-1;asd-2;gpb-1;olrn-1;hlh-30;F38B7.3;ceh-48;rhgf-2;mbk-2;coel-1;epc-1;W01F3.2;unc-115;ZK1073.1	http://www.ncbi.nlm.nih.gov/pubmed/18178500	up
Mutants	Up in alg-2(ok304)	28	583	334	30409	4.27438e-10	1.26223e-06	3.93217e-09	https://pubmed.ncbi.nlm.nih.gov/28645154/	WBGene00001410;WBGene00003497;WBGene00003606;WBGene00003879;WBGene00004124;WBGene00006591;WBGene00008032;WBGene00009241;WBGene00009398;WBGene00009532;WBGene00009978;WBGene00010135;WBGene00010348;WBGene00014125;WBGene00015002;WBGene00015056;WBGene00016596;WBGene00017430;WBGene00017743;WBGene00017756;WBGene00019064;WBGene00020047;WBGene00020561;WBGene00020891;WBGene00020947;WBGene00021156;WBGene000…	up		Microbes	UP treated by RPW-24	16	327	266	30409	2.30438e-07	0.000680483	2.11652e-06	hsp-16.1;hsp-16.11;F44E5.4;F27D9.2;C18E9.9;cest-24;Y95B8A.6;C42D4.3;F19C6.5;W01F3.2;R01H10.4;C39E9.8;clec-41;ptr-14;mtl-1;gale-1	http://www.ncbi.nlm.nih.gov/pubmed/22719261	up
Chemicals/stress	UP osm-11 mutant	27	583	312	30409	4.69865e-10	1.38751e-06	4.30904e-09	http://www.ncbi.nlm.nih.gov/pubmed/20126308	WBGene00000273;WBGene00000558;WBGene00001564;WBGene00001898;WBGene00003778;WBGene00004196;WBGene00006575;WBGene00007153;WBGene00007340;WBGene00007395;WBGene00008572;WBGene00010063;WBGene00010769;WBGene00011737;WBGene00011831;WBGene00012107;WBGene00013702;WBGene00014000;WBGene00017464;WBGene00017698;WBGene00018702;WBGene00018724;WBGene00019298;WBGene00019746;WBGene00020047;WBGene00020908;WBGene000…	up		Other	Changed between CB4856 and N2, Reproductives	45	327	1777	30409	2.30789e-07	0.00068152	2.11652e-06	gpx-1;Y87G2A.2;imph-1;fos-1;irg-3;smf-1;icl-1;ifg-1;fil-1;R02F2.1;epg-9;act-1;act-3;Y71F9B.13;sma-4;F37A8.5;atgl-1;tcer-1;cpz-1;ekl-1;T20B3.1;atic-1;ykt-6;pck-2;ZK550.6;F08B12.4;alx-1;C17C3.1;Y37A1A.3;sap-140;fat-2;cmd-1;dct-1;W04B5.3;hyl-1;F41F3.3;Y71H2AM.20;zip-10;decr-1.1;coel-1;nhr-173;F10G7.10;clec-41;acox-1.6;ttr-5	http://www.ncbi.nlm.nih.gov/pubmed/22670229	up
DAF/Insulin/food	UP by daf-2 mutant (Hou)	25	583	267	30409	4.78669e-10	1.41351e-06	4.37619e-09	http://www.ncbi.nlm.nih.gov/pubmed/26959186	WBGene00000013;WBGene00001439;WBGene00001852;WBGene00002163;WBGene00003778;WBGene00004739;WBGene00006649;WBGene00008297;WBGene00010236;WBGene00011321;WBGene00011462;WBGene00012487;WBGene00012610;WBGene00014213;WBGene00016172;WBGene00017698;WBGene00017743;WBGene00017970;WBGene00018268;WBGene00018724;WBGene00019719;WBGene00020386;WBGene00020672;WBGene00020930;WBGene00021156	up		Mutants	UP by sbp-1 RNAi	19	327	386	30409	2.47425e-07	0.000730646	2.26206e-06	hsp-16.1;hsp-16.11;sqst-1;ZC250.4;pqm-1;vhp-1;mfb-1;R10H1.1;F08B12.4;C18E9.9;yap-1;F52E4.5;W04B5.3;F54D1.6;zip-10;W01F3.2;clec-41;let-522;gale-1	http://www.ncbi.nlm.nih.gov/pubmed/26321661	up
Chemicals/stress	UP by Beta Amyloid toxicity	26	583	290	30409	5.01463e-10	1.48082e-06	4.57043e-09	http://www.ncbi.nlm.nih.gov/pubmed/25457027	WBGene00000558;WBGene00001651;WBGene00002015;WBGene00002017;WBGene00003529;WBGene00003589;WBGene00003879;WBGene00006649;WBGene00007203;WBGene00009691;WBGene00009692;WBGene00011737;WBGene00011831;WBGene00012185;WBGene00012364;WBGene00012646;WBGene00013181;WBGene00013481;WBGene00013969;WBGene00016596;WBGene00017838;WBGene00018268;WBGene00018702;WBGene00019759;WBGene00019998;WBGene00022649	up		Microbes	Down S. marcescens 24h, cDNAArray	13	327	167	30409	2.89644e-07	0.000855319	2.63987e-06	F26F12.3;icl-1;M01H9.3;asah-1;lgg-2;gpb-1;mdl-1;F08B12.4;F21C10.10;egl-3;txdc-12.1;T23G7.3;mtl-1	http://www.ncbi.nlm.nih.gov/pubmed/21602919	up
Mutants	down by ham-3 RNAi	36	583	542	30409	5.32391e-10	1.57215e-06	4.83738e-09	http://www.ncbi.nlm.nih.gov/pubmed/26739451	WBGene00000534;WBGene00000776;WBGene00003613;WBGene00003879;WBGene00004131;WBGene00006575;WBGene00007153;WBGene00007384;WBGene00008572;WBGene00009293;WBGene00010135;WBGene00011462;WBGene00011737;WBGene00011849;WBGene00011850;WBGene00012085;WBGene00012140;WBGene00013481;WBGene00013704;WBGene00013923;WBGene00015163;WBGene00015947;WBGene00016500;WBGene00016866;WBGene00017648;WBGene00017659;WBGene000…	up		Tissue	Enriched in muscle	24	327	617	30409	2.98579e-07	0.000881704	2.71293e-06	icl-1;F29B9.8;Y44A6D.3;R02F2.1;M01H9.3;act-1;act-3;anmt-3;atgl-1;cpz-1;kin-19;ccch-1;sdha-1;Y43F8B.1;cmd-1;F41F3.3;Y71H2AM.20;zyx-1;atp-1;zig-7;zfp-1;unc-49;rpl-7A;F46H5.3	http://www.ncbi.nlm.nih.gov/pubmed/22102824	up
Chemicals/stress	down by heat-shock (McCarroll)	24	583	247	30409	5.51689e-10	1.62914e-06	4.99736e-09	http://www.ncbi.nlm.nih.gov/pubmed/14730301	WBGene00000139;WBGene00000298;WBGene00000991;WBGene00001157;WBGene00002163;WBGene00002979;WBGene00003613;WBGene00004013;WBGene00004924;WBGene00007178;WBGene00007857;WBGene00008435;WBGene00008809;WBGene00008954;WBGene00009532;WBGene00010135;WBGene00010870;WBGene00011462;WBGene00013575;WBGene00014000;WBGene00017123;WBGene00017464;WBGene00018958;WBGene00022593	up		DAF/Insulin/food	UP by Fasting (Lee)	15	327	235	30409	3.00743e-07	0.000888095	2.72422e-06	T22B7.3;T12A7.6;Y44A6C.1;icl-1;sqst-1;unk-1;hil-1;T20B3.1;mfb-1;dhrs-4;R10H1.1;F21C10.10;F41F3.3;coel-1;mtl-1	http://www.ncbi.nlm.nih.gov/pubmed/25202121	up
Mutants	Down nuo-5 RNAi, ETC complex I	40	583	656	30409	5.9002e-10	1.74233e-06	5.32822e-09	http://www.ncbi.nlm.nih.gov/pubmed/18178500	WBGene00000566;WBGene00000738;WBGene00001080;WBGene00001439;WBGene00001519;WBGene00001679;WBGene00001951;WBGene00002976;WBGene00003150;WBGene00003965;WBGene00004879;WBGene00006763;WBGene00006839;WBGene00007016;WBGene00007030;WBGene00007260;WBGene00009534;WBGene00009730;WBGene00010425;WBGene00011321;WBGene00011927;WBGene00012185;WBGene00012543;WBGene00013021;WBGene00014206;WBGene00014213;WBGene000…	up		Microbes	UP by E. faecalis (Wong)	24	327	618	30409	3.0713e-07	0.000906956	2.77356e-06	T28F4.5;icl-1;E01G4.3;M01F1.8;dpy-17;R02F2.1;lgg-1;sqst-1;asah-1;atic-1;olrn-1;nep-22;F21C10.10;npp-14;C18E9.9;W04B5.3;F41F3.3;cab-1;M05D6.5;gmeb-2;maoc-1;mtl-1;ttr-5;W07G4.5	http://www.ncbi.nlm.nih.gov/pubmed/17875205	up
Mutants	Down by ham-3 (RNAi)	36	583	545	30409	6.16106e-10	1.81936e-06	5.54683e-09	https://pubmed.ncbi.nlm.nih.gov/26739451/	WBGene00000534;WBGene00000776;WBGene00003613;WBGene00003879;WBGene00004131;WBGene00006575;WBGene00007153;WBGene00007384;WBGene00008572;WBGene00009293;WBGene00010135;WBGene00011462;WBGene00011737;WBGene00011849;WBGene00011850;WBGene00012085;WBGene00012140;WBGene00013481;WBGene00013704;WBGene00013923;WBGene00015163;WBGene00015947;WBGene00016500;WBGene00016866;WBGene00017648;WBGene00017659;WBGene000…	up		TF Targets	PHA-4 YA Targets	14	327	201	30409	3.13424e-07	0.000925541	2.82177e-06	Y44A6C.1;R02F2.1;M01H9.3;sqst-1;vhp-1;ell-1;cpt-1;hlh-30;ipla-6;cmd-1;W04B5.3;R31.2;ZK1073.1;F46H5.3	http://www.ncbi.nlm.nih.gov/pubmed/21177963	up
Chemicals/stress	UP by high cadmium 4H	29	583	364	30409	6.28018e-10	1.85454e-06	5.63689e-09	http://www.ncbi.nlm.nih.gov/geo/query/acc.cgi?acc=GSE42592	WBGene00000013;WBGene00000415;WBGene00000973;WBGene00001008;WBGene00002981;WBGene00003511;WBGene00003606;WBGene00006823;WBGene00006923;WBGene00006959;WBGene00007153;WBGene00008297;WBGene00008439;WBGene00009920;WBGene00011737;WBGene00012185;WBGene00014206;WBGene00015947;WBGene00017834;WBGene00018294;WBGene00018755;WBGene00018953;WBGene00019298;WBGene00019719;WBGene00019748;WBGene00020031;WBGene000…	up		Mutants	UP by acs-3(ft5) mutant	16	327	273	30409	3.21389e-07	0.000949062	2.8774e-06	ora-1;F47E1.2;acs-7;acds-10;sqst-1;pqm-1;acox-3;T20B3.1;ZK550.6;Y48A6B.9;ech-8;C42D4.3;acox-1.6;acdh-10;maoc-1;ceeh-2	http://www.ncbi.nlm.nih.gov/pubmed/24651852	up
Development/Dauer/Aging	down by aging on day 10	100	583	2747	30409	6.49584e-10	1.91822e-06	5.81279e-09	http://www.ncbi.nlm.nih.gov/pubmed/26623667	WBGene00000063;WBGene00000065;WBGene00000169;WBGene00000419;WBGene00000464;WBGene00000776;WBGene00000788;WBGene00000894;WBGene00001172;WBGene00001208;WBGene00001564;WBGene00001679;WBGene00001898;WBGene00002043;WBGene00002078;WBGene00002202;WBGene00003150;WBGene00003196;WBGene00003253;WBGene00003378;WBGene00003396;WBGene00003778;WBGene00003800;WBGene00004013;WBGene00004031;WBGene00004208;WBGene000…	up		Mutants	Down mex-3;skn-1 RNAi mutant 186min	23	327	572	30409	3.21551e-07	0.000949541	2.8774e-06	F26F12.3;Y44A6C.1;icl-1;cpl-1;M79.2;acds-10;sqst-1;lipl-7;tcer-1;cpz-1;acox-3;T20B3.1;ZK550.6;F25B5.6;F52E4.5;sap-140;D2030.2;vpat-1;pnp-1;acox-1.1;acox-1.6;ceh-43;maoc-1	http://www.ncbi.nlm.nih.gov/pubmed/15772128	up
DAF/Insulin/food	Up Ivermectin at 1 hour vs. Ivermectin + Food at 1 hour	20	583	168	30409	6.78203e-10	2.00273e-06	6.05055e-09	https://pubmed.ncbi.nlm.nih.gov/30296941/	WBGene00000970;WBGene00002017;WBGene00004196;WBGene00007024;WBGene00008564;WBGene00009165;WBGene00009691;WBGene00009692;WBGene00009902;WBGene00013176;WBGene00013594;WBGene00014206;WBGene00015887;WBGene00016596;WBGene00017123;WBGene00017125;WBGene00017658;WBGene00020366;WBGene00020947;WBGene00021002	up		Mutants	UP by lem-2(tm1582) mutant and emr-1 RNAi	57	327	2578	30409	3.31998e-07	0.00098039	2.9619e-06	T27D12.1;gpx-1;ptr-15;hsp-16.1;hsp-16.11;bcl-11;F55H12.4;nhr-105;col-109;fip-6;M79.2;vps-52;ZC250.4;lipl-7;vhp-1;drd-1;tag-241;Y41E3.22;F11D5.1;asd-2;acox-3;olrn-1;dhrs-4;glb-20;nep-22;ins-17;Y57G11B.2;snf-1;ech-8;C17C3.1;T19C3.3;ceh-48;nspb-11;F41F3.3;F45D3.2;gly-8;F54D1.6;zip-10;decr-1.1;zyx-1;his-35;zig-7;C42D4.3;rei-2;egl-21;vpat-1;ttr-36;M05D6.5;C39E9.8;mbl-1;let-522;unc-115;C09D4.1;gop-3;un…	http://www.ncbi.nlm.nih.gov/pubmed/24490688	up
Mutants	down by ife-1 mutant non-polysome	48	583	899	30409	6.93119e-10	2.04678e-06	6.165e-09	http://www.ncbi.nlm.nih.gov/pubmed/26542024	WBGene00000169;WBGene00000298;WBGene00000678;WBGene00000683;WBGene00000738;WBGene00000991;WBGene00001172;WBGene00001410;WBGene00001519;WBGene00003511;WBGene00003778;WBGene00004133;WBGene00004924;WBGene00006591;WBGene00006784;WBGene00006984;WBGene00007689;WBGene00008564;WBGene00008572;WBGene00008594;WBGene00009398;WBGene00010135;WBGene00010769;WBGene00011831;WBGene00011936;WBGene00012107;WBGene000…	up		Other	Glycoproteins Con A binding	23	327	577	30409	3.72327e-07	0.00109948	3.31169e-06	cpg-3;F29B9.8;F47E1.2;cpl-1;suco-1;ptc-1;C05D12.2;gcy-18;M03A1.3;cpz-1;snf-1;C50D2.7;dcar-1;Y106G6D.6;sta-2;egl-3;abts-4;gly-8;F54D1.6;egl-21;abts-1;W01F3.2;R01H10.4	http://www.ncbi.nlm.nih.gov/pubmed/17761667	up
Development/Dauer/Aging	UP in daf-2(e1370);mes-1(bn84ts)	25	583	272	30409	6.9746e-10	2.0596e-06	6.16647e-09	https://pubmed.ncbi.nlm.nih.gov/26976573/	WBGene00000013;WBGene00001439;WBGene00001852;WBGene00003965;WBGene00008297;WBGene00008439;WBGene00008809;WBGene00009001;WBGene00009964;WBGene00010236;WBGene00011462;WBGene00011756;WBGene00011831;WBGene00011966;WBGene00012107;WBGene00013481;WBGene00013975;WBGene00015947;WBGene00016172;WBGene00016957;WBGene00017659;WBGene00017970;WBGene00018724;WBGene00019719;WBGene00020786	up		Chemicals/stress	Down by Quercetin 200um	33	327	1098	30409	3.86214e-07	0.00114049	3.42489e-06	ZC123.1;hsp-16.1;F44E5.4;fos-1;E01G4.3;dpy-17;acs-7;W03F9.4;anmt-3;drd-1;M03A1.3;rsbp-1;T20B3.1;mfb-1;mdl-1;snf-1;F21C10.10;C18E9.9;yap-1;unc-16;txdc-12.1;rhgf-2;gly-8;F54D1.6;zip-10;dhs-3;Y42G9A.3;gap-2;acox-1.1;zfp-1;ceh-43;acdh-10;gale-1	http://www.ncbi.nlm.nih.gov/pubmed/22493606	up
DAF/Insulin/food	UP by daf-2 mutant (Knutson)	25	583	272	30409	6.9746e-10	2.0596e-06	6.16647e-09	http://www.ncbi.nlm.nih.gov/pubmed/26976573	WBGene00000013;WBGene00001439;WBGene00001852;WBGene00003965;WBGene00008297;WBGene00008439;WBGene00008809;WBGene00009001;WBGene00009964;WBGene00010236;WBGene00011462;WBGene00011756;WBGene00011831;WBGene00011966;WBGene00012107;WBGene00013481;WBGene00013975;WBGene00015947;WBGene00016172;WBGene00016957;WBGene00017659;WBGene00017970;WBGene00018724;WBGene00019719;WBGene00020786	up		Mutants	wdr-5 positively regulated	20	327	442	30409	3.97428e-07	0.00117361	3.51379e-06	F26F12.3;T28F4.5;lgg-1;M01H9.3;sqst-1;lgg-2;F20D1.3;F08B12.4;alx-1;F21C10.10;jmjd-1.2;dct-1;B0546.4;F08G2.8;vti-1;F10G7.10;R01H10.4;ceh-43;mtl-1;ttr-5	http://www.ncbi.nlm.nih.gov/pubmed/22012258	up
Mutants	Down rrf-3 mutant	31	583	416	30409	7.16491e-10	2.1158e-06	6.31582e-09	http://www.ncbi.nlm.nih.gov/pubmed/17919598	WBGene00000983;WBGene00001157;WBGene00001439;WBGene00002100;WBGene00003071;WBGene00003968;WBGene00004228;WBGene00004229;WBGene00004350;WBGene00006367;WBGene00006575;WBGene00006787;WBGene00006820;WBGene00007203;WBGene00007228;WBGene00008368;WBGene00009628;WBGene00009722;WBGene00010063;WBGene00010902;WBGene00011850;WBGene00013481;WBGene00013969;WBGene00014181;WBGene00016172;WBGene00016407;WBGene000…	up		Mutants	down by gld-2 RNAi (Nousch)	34	327	1158	30409	4.15513e-07	0.00122701	3.66272e-06	bcl-11;dpy-21;dpy-17;set-26;F56C9.10;nhr-20;M01H9.3;sqst-1;atgl-1;ZK84.1;cpt-1;daf-18;acs-19;CC8.2;gpb-1;dab-1;ari-2;F53C11.4;Y38C1AA.1;snf-1;ubxn-3;dct-1;hyl-1;F41F3.3;vti-1;rhgf-2;unc-94;mbk-2;epc-1;gap-2;abts-1;zfp-1;lmtr-2;gale-1	http://www.ncbi.nlm.nih.gov/pubmed/25217583	up
Mutants	UP by acs-3(ft5) mutant	25	583	273	30409	7.5119e-10	2.21826e-06	6.60198e-09	http://www.ncbi.nlm.nih.gov/pubmed/24651852	WBGene00000558;WBGene00000991;WBGene00001157;WBGene00003879;WBGene00004096;WBGene00007228;WBGene00008368;WBGene00009973;WBGene00010628;WBGene00011737;WBGene00011831;WBGene00011850;WBGene00012970;WBGene00014000;WBGene00015332;WBGene00015947;WBGene00016596;WBGene00017123;WBGene00017838;WBGene00018268;WBGene00018566;WBGene00018958;WBGene00019060;WBGene00019599;WBGene00020366	up		TF Targets	LIN-13 Emb Targets	34	327	1171	30409	5.32481e-07	0.00157242	4.67981e-06	Y44A6C.1;E01G4.3;epg-9;lgg-1;act-3;suco-1;Y104H12D.2;sqst-1;gid-7;vhp-1;ell-1;eif-2gamma;2L52.1;tlp-1;ekl-1;sar-1;W01D2.3;kin-19;hlh-30;F20D1.3;npp-14;sap-140;B0546.4;unc-16;affl-2;Y95B8A.6;mbk-2;his-35;epc-1;ubc-3;snt-2;unc-115;timm-17B.1;F46H5.3	http://www.ncbi.nlm.nih.gov/pubmed/21177963	up
Chemicals/stress	UP osm-8 mutant	47	583	873	30409	8.2781e-10	2.44452e-06	7.25377e-09	http://www.ncbi.nlm.nih.gov/pubmed/20126308	WBGene00000169;WBGene00000558;WBGene00000678;WBGene00000683;WBGene00001172;WBGene00001189;WBGene00001564;WBGene00001633;WBGene00003497;WBGene00003511;WBGene00003618;WBGene00003879;WBGene00004133;WBGene00006787;WBGene00006814;WBGene00007384;WBGene00008564;WBGene00008572;WBGene00009483;WBGene00010047;WBGene00010135;WBGene00010251;WBGene00010769;WBGene00011831;WBGene00011936;WBGene00013181;WBGene000…	up		Chemicals/stress	down by heat-shock (McCarroll)	15	327	247	30409	5.48756e-07	0.00162048	4.80853e-06	glna-2;F55H12.4;vap-2;nas-39;ZK550.6;acs-5;ccch-1;ech-8;nhr-14;cyp-13A11;snt-4;F19C6.5;acox-1.6;maoc-1;let-522	http://www.ncbi.nlm.nih.gov/pubmed/14730301	up
Mutants	UP by blmp-1(tm548) mutant	27	583	323	30409	9.87143e-10	2.91503e-06	8.62436e-09	http://www.ncbi.nlm.nih.gov/pubmed/24613396	WBGene00000558;WBGene00001439;WBGene00003529;WBGene00003604;WBGene00003606;WBGene00003618;WBGene00007203;WBGene00007817;WBGene00010251;WBGene00010630;WBGene00011850;WBGene00012107;WBGene00012185;WBGene00012364;WBGene00012850;WBGene00013481;WBGene00015056;WBGene00015332;WBGene00015484;WBGene00017698;WBGene00017838;WBGene00018566;WBGene00020047;WBGene00020566;WBGene00022181;WBGene00022386;WBGene000…	up		TF Targets	CEH-14 L2 targets	28	327	847	30409	6.0384e-07	0.00178314	5.27556e-06	F26F12.3;Y44A6C.1;epg-9;M01H9.3;suco-1;gid-7;atgl-1;eif-2gamma;rsbp-1;hil-1;ekl-1;mfb-1;F53C11.4;F20D1.3;npp-14;memo-1;Y106G6D.6;egl-3;B0546.4;W04B5.3;Y95B8A.6;cab-1;snt-4;epc-1;gap-2;ubc-3;unc-115;zfr-1	http://www.ncbi.nlm.nih.gov/pubmed/21177963	up
Other	UP in sleep vs. wake	31	583	424	30409	1.12314e-09	3.31664e-06	9.7836e-09	http://www.ncbi.nlm.nih.gov/pubmed/25409030	WBGene00000484;WBGene00000558;WBGene00000687;WBGene00000906;WBGene00002980;WBGene00003778;WBGene00004013;WBGene00004122;WBGene00004234;WBGene00006591;WBGene00009241;WBGene00009398;WBGene00009532;WBGene00010765;WBGene00011927;WBGene00012610;WBGene00013295;WBGene00016596;WBGene00017305;WBGene00017743;WBGene00019615;WBGene00020806;WBGene00020947;WBGene00021002;WBGene00021156;WBGene00021597;WBGene000…	up		Microbes	UP by Bt toxin,Cry5B	18	327	368	30409	6.09613e-07	0.00180019	5.29782e-06	T22B7.3;lgg-1;sqst-1;lgg-2;R10H1.1;F08B12.4;alx-1;F21C10.10;C18E9.9;F52E4.5;C35C5.9;cmd-1;W04B5.3;F54D1.6;zip-10;zig-7;mtl-1;ttr-5	http://www.ncbi.nlm.nih.gov/pubmed/15256590	up
Mutants	Down transgenic myo-4::his-SUMO-1	32	583	450	30409	1.1288e-09	3.33335e-06	9.80397e-09	http://www.ncbi.nlm.nih.gov/pubmed/21253676	WBGene00000244;WBGene00000898;WBGene00001177;WBGene00001439;WBGene00001564;WBGene00003618;WBGene00004096;WBGene00004183;WBGene00006811;WBGene00007260;WBGene00008439;WBGene00008572;WBGene00010902;WBGene00011321;WBGene00011737;WBGene00011850;WBGene00011936;WBGene00012610;WBGene00012850;WBGene00013295;WBGene00014000;WBGene00016500;WBGene00017434;WBGene00017659;WBGene00017687;WBGene00017834;WBGene000…	up		Microbes	UP by B. thuringiensis at 6h (BT247, 1:2) (Yang)	24	327	643	30409	6.09976e-07	0.00180126	5.29782e-06	ora-1;nhr-6;T21D12.14;F28F5.6;sqst-1;ZC250.4;pqm-1;vhp-1;best-1;F56C9.8;mfb-1;R10H1.1;F08B12.4;F21C10.10;C18E9.9;ZK863.8;F54D1.6;cyp-13A11;zip-10;T24B8.4;W01F3.2;clec-41;mtl-1;let-522	http://www.ncbi.nlm.nih.gov/pubmed/25720978	up
Mutants	UP by vhl-1 mutant (Albores)	31	583	425	30409	1.18709e-09	3.50548e-06	1.028e-08	http://www.biorxiv.org/content/early/2017/03/02/112920.1	WBGene00000678;WBGene00000683;WBGene00000687;WBGene00001345;WBGene00002202;WBGene00003151;WBGene00003604;WBGene00006755;WBGene00006787;WBGene00006820;WBGene00006887;WBGene00007103;WBGene00007153;WBGene00007904;WBGene00007969;WBGene00008564;WBGene00009204;WBGene00009975;WBGene00010868;WBGene00011462;WBGene00013481;WBGene00014213;WBGene00015713;WBGene00016405;WBGene00016596;WBGene00017430;WBGene000…	up		TF Targets	NHR-25 L2 targets (Araya)	13	327	181	30409	6.87354e-07	0.00202975	5.95236e-06	icl-1;F53E4.1;F46C5.10;spsb-1;mdl-1;pck-2;hlh-30;ccch-1;R166.3;epc-1;T23G7.3;C39E9.8;zfp-1	http://www.ncbi.nlm.nih.gov/pubmed/25164749	up
Mutants	Up in alg-1(gk214)	29	583	375	30409	1.2268e-09	3.62275e-06	1.05928e-08	https://pubmed.ncbi.nlm.nih.gov/28645154/	WBGene00001410;WBGene00002252;WBGene00003497;WBGene00003606;WBGene00004124;WBGene00006591;WBGene00008032;WBGene00009241;WBGene00009293;WBGene00009532;WBGene00010135;WBGene00010348;WBGene00014125;WBGene00015002;WBGene00015056;WBGene00015332;WBGene00016596;WBGene00016644;WBGene00017430;WBGene00017743;WBGene00017756;WBGene00019064;WBGene00020047;WBGene00020891;WBGene00020947;WBGene00021156;WBGene000…	up		Microbes	UP infected by PA14 octr-1 mutant vs. N2	31	327	1019	30409	7.38702e-07	0.00218139	6.37832e-06	T22B7.3;ZC123.1;ora-1;bcl-11;col-109;ZK1307.1;nhr-6;sqst-1;F37A8.5;prk-2;ZK84.1;W02F12.2;cpz-1;bcmo-2;R10H1.1;Y57G11B.2;F08B12.4;C18E9.9;txdc-12.1;F41F3.3;F45D3.2;gly-8;F54D1.6;C42D4.3;F19C6.5;ttr-35;acox-1.6;ptr-14;mtl-1;let-522;unc-49	http://www.ncbi.nlm.nih.gov/pubmed/21474712	up
TF Targets	HPL-2 L1 targets (Araya)	22	583	215	30409	1.30615e-09	3.85705e-06	1.12451e-08	http://www.ncbi.nlm.nih.gov/pubmed/25164749	WBGene00001564;WBGene00003163;WBGene00003378;WBGene00003511;WBGene00004096;WBGene00004271;WBGene00006575;WBGene00007030;WBGene00009785;WBGene00010425;WBGene00011230;WBGene00011232;WBGene00011298;WBGene00011303;WBGene00012128;WBGene00012463;WBGene00012464;WBGene00017777;WBGene00017834;WBGene00019298;WBGene00019831;WBGene00020930	up		Mutants	Up in alg-2(ok304)	17	327	334	30409	8.13403e-07	0.00240198	7.00285e-06	ora-1;bcl-11;F55H12.4;F23F1.2;T21D12.14;F53E4.1;W02F12.2;ccch-1;cest-24;T19C3.3;ZK863.8;nspb-11;F41F3.3;decr-1.1;F28H7.8;C42D4.3;C39E9.8	https://pubmed.ncbi.nlm.nih.gov/28645154/	up
Chemicals/stress	UP by 0.1mM paraquat	111	583	3237	30409	1.7319e-09	5.11432e-06	1.48672e-08	http://www.ncbi.nlm.nih.gov/pubmed/24813612	WBGene00000140;WBGene00000419;WBGene00000464;WBGene00000540;WBGene00000566;WBGene00000803;WBGene00000894;WBGene00001439;WBGene00001470;WBGene00001516;WBGene00001898;WBGene00002035;WBGene00002043;WBGene00002202;WBGene00002220;WBGene00003040;WBGene00003150;WBGene00003196;WBGene00003253;WBGene00003378;WBGene00003396;WBGene00003613;WBGene00003619;WBGene00003911;WBGene00003954;WBGene00003965;WBGene000…	up		Development/Dauer/Aging	down in abundance day 22 vs. day 1 under daf-2 mutant, proteomics	18	327	376	30409	8.19951e-07	0.00242132	7.03871e-06	gpx-1;Y53F4B.39;col-109;ZK1307.1;acs-19;nep-22;ZK550.6;F25B5.6;acs-5;ech-8;T19C3.3;fat-2;gly-8;abts-1;acox-1.1;clec-41;maoc-1;gale-1	http://www.ncbi.nlm.nih.gov/pubmed/25957690	up
TF Targets	EOR-1 L3 targets (Araya)	31	583	433	30409	1.83704e-09	5.42478e-06	1.5724e-08	http://www.ncbi.nlm.nih.gov/pubmed/25164749	WBGene00000063;WBGene00000065;WBGene00001564;WBGene00002015;WBGene00002017;WBGene00002980;WBGene00003071;WBGene00003378;WBGene00004131;WBGene00004208;WBGene00004892;WBGene00007030;WBGene00008572;WBGene00009785;WBGene00009974;WBGene00009975;WBGene00010369;WBGene00011230;WBGene00011232;WBGene00011298;WBGene00011303;WBGene00011737;WBGene00012005;WBGene00012128;WBGene00012140;WBGene00012463;WBGene000…	up		Chemicals/stress	Down treated by Quercetin 100um	31	327	1027	30409	8.67393e-07	0.00256141	7.42438e-06	ZC123.1;F44E5.4;fos-1;dpy-17;fil-1;acs-7;W03F9.4;anmt-3;drd-1;M03A1.3;rsbp-1;T20B3.1;mfb-1;snf-1;C18E9.9;yap-1;nhr-19;acdh-12;unc-16;txdc-12.1;rhgf-2;gly-8;F54D1.6;zip-10;Y42G9A.3;gap-2;ttr-35;zfp-1;clec-41;ceh-43;acdh-10	http://www.ncbi.nlm.nih.gov/pubmed/22493606	up
Mutants	UP gas-1 mutant	29	583	383	30409	1.96402e-09	5.79975e-06	1.67623e-08	http://www.ncbi.nlm.nih.gov/pubmed/18178500	WBGene00000013;WBGene00000169;WBGene00000558;WBGene00001157;WBGene00001564;WBGene00003968;WBGene00004056;WBGene00006575;WBGene00006649;WBGene00007598;WBGene00008032;WBGene00008809;WBGene00009628;WBGene00011737;WBGene00011850;WBGene00012185;WBGene00014213;WBGene00014244;WBGene00015172;WBGene00015887;WBGene00015947;WBGene00016703;WBGene00017373;WBGene00017834;WBGene00017838;WBGene00017861;WBGene000…	up		Development/Dauer/Aging	UP in gene-body H3K36me3 levels during aging	23	327	608	30409	8.90369e-07	0.00262926	7.59902e-06	T28F4.5;dpy-17;nhr-6;R02F2.1;W03F9.4;F37A8.5;bcmo-2;T20B3.1;mdl-1;olrn-1;gstk-1;xbp-1;C17C3.1;cmd-1;txdc-12.1;zyx-1;coel-1;F28H7.8;T24B8.4;acox-1.1;snt-2;ZK1073.1;unc-49	http://www.ncbi.nlm.nih.gov/pubmed/25838541	up
Mutants	UP crh-1 null	35	583	543	30409	2.07607e-09	6.13063e-06	1.76675e-08	http://www.ncbi.nlm.nih.gov/pubmed/21331044	WBGene00001410;WBGene00003606;WBGene00004096;WBGene00004183;WBGene00004196;WBGene00006591;WBGene00007178;WBGene00007203;WBGene00007817;WBGene00008032;WBGene00008677;WBGene00009241;WBGene00009398;WBGene00010135;WBGene00011725;WBGene00011849;WBGene00011927;WBGene00012185;WBGene00012487;WBGene00013481;WBGene00013702;WBGene00014206;WBGene00015056;WBGene00015332;WBGene00016596;WBGene00017305;WBGene000…	up		Mutants	Dependent on kgb-1	20	327	467	30409	9.06609e-07	0.00267722	7.71532e-06	T22B7.3;hsp-16.1;hsp-16.11;F44E5.4;F44E5.5;Y44A6C.1;icl-1;M01H9.3;F27D9.2;sqst-1;aqp-1;hil-1;C35C5.9;dct-1;coel-1;Y42G9A.3;acdh-10;mtl-1;ZK1073.1;W07G4.5	http://www.ncbi.nlm.nih.gov/pubmed/23352664	up
Other	Hypoxia-Normoxia changed	34	583	516	30409	2.12919e-09	6.2875e-06	1.80675e-08	http://www.ncbi.nlm.nih.gov/pubmed/15781453	WBGene00000894;WBGene00001208;WBGene00001516;WBGene00001564;WBGene00003497;WBGene00003511;WBGene00003589;WBGene00004229;WBGene00005718;WBGene00006493;WBGene00006823;WBGene00007088;WBGene00007260;WBGene00007587;WBGene00007877;WBGene00007969;WBGene00009534;WBGene00009691;WBGene00009692;WBGene00009920;WBGene00012128;WBGene00012850;WBGene00012970;WBGene00014213;WBGene00014244;WBGene00016405;WBGene000…	up		Mutants	Down in hlh-25	11	327	123	30409	9.24408e-07	0.00272978	7.84418e-06	F26F12.3;F26F12.3;icl-1;icl-1;icl-1;anc-1;W03F9.4;F21C10.10;trxr-1;T23G7.3;mtl-1	https://pubmed.ncbi.nlm.nih.gov/26438299/	up
Chemicals/stress	UP by high acrylamide 4H	25	583	288	30409	2.19541e-09	6.48304e-06	1.85761e-08	http://www.ncbi.nlm.nih.gov/geo/query/acc.cgi?acc=GSE42592	WBGene00000298;WBGene00000788;WBGene00002100;WBGene00002981;WBGene00003511;WBGene00006959;WBGene00007024;WBGene00007598;WBGene00007689;WBGene00008412;WBGene00008748;WBGene00009584;WBGene00011737;WBGene00012107;WBGene00012140;WBGene00012907;WBGene00017659;WBGene00018294;WBGene00018953;WBGene00019298;WBGene00020031;WBGene00021533;WBGene00021927;WBGene00022019;WBGene00022718	up		TF Targets	JUN-1 L3 targets (Araya)	9	327	71	30409	9.69477e-07	0.00286287	8.20305e-06	icl-1;M01H9.3;pqm-1;vhp-1;unk-1;mdl-1;hlh-30;R166.3;epc-1	http://www.ncbi.nlm.nih.gov/pubmed/25164749	up
TF Targets	PHA-4 YA Targets	21	583	201	30409	2.33677e-09	6.90049e-06	1.97157e-08	http://www.ncbi.nlm.nih.gov/pubmed/21177963	WBGene00000983;WBGene00001439;WBGene00003589;WBGene00003606;WBGene00004013;WBGene00006575;WBGene00006705;WBGene00006923;WBGene00007817;WBGene00011737;WBGene00012850;WBGene00012907;WBGene00014213;WBGene00016378;WBGene00019719;WBGene00019831;WBGene00020930;WBGene00021020;WBGene00021281;WBGene00022181;WBGene00022233	up		DAF/Insulin/food	UP N2-Cel-RhebRNAi-fed	26	327	763	30409	9.76993e-07	0.00288506	8.24303e-06	T22B7.3;Y87G2A.2;hsp-16.1;hsp-16.11;T12A7.6;F27D9.2;lipl-7;drd-1;B0410.3;R10H1.1;ins-17;Y43F8B.1;C17C3.1;cls-1;egl-3;C35C5.9;dct-1;coel-1;zig-7;snt-4;acox-1.1;R01H10.4;acdh-10;ptr-14;ttr-5;F46H5.3	http://www.ncbi.nlm.nih.gov/pubmed/19079239	up
Mutants	UP rde-4(ne337) mutant	21	583	202	30409	2.54793e-09	7.52405e-06	2.1436e-08	http://www.ncbi.nlm.nih.gov/pubmed/17526642	WBGene00000140;WBGene00000983;WBGene00003163;WBGene00003497;WBGene00003511;WBGene00007153;WBGene00007384;WBGene00007877;WBGene00012140;WBGene00012185;WBGene00014213;WBGene00017659;WBGene00017687;WBGene00017698;WBGene00017756;WBGene00017834;WBGene00018268;WBGene00019060;WBGene00020208;WBGene00020672;WBGene00021533	up		Other	Hypoxia-Normoxia changed	21	327	516	30409	9.89998e-07	0.00292346	8.32895e-06	ptr-15;F44E5.4;F44E5.5;Y44A6C.1;icl-1;ZK1307.1;R02F2.1;M01H9.3;acs-19;olrn-1;dab-1;hlh-30;Y48A6B.9;F38B7.3;taap-1;unc-94;M05D6.5;gap-2;F40H3.1;abts-1;ZK1073.1	http://www.ncbi.nlm.nih.gov/pubmed/15781453	up
Mutants	down by smgl-1 depletion	51	583	1033	30409	2.57299e-09	7.59805e-06	2.1576e-08	http://www.ncbi.nlm.nih.gov/pubmed/23828042	WBGene00000013;WBGene00000139;WBGene00000169;WBGene00000463;WBGene00001157;WBGene00001439;WBGene00001564;WBGene00001852;WBGene00002163;WBGene00003511;WBGene00003618;WBGene00003778;WBGene00003968;WBGene00007203;WBGene00007228;WBGene00008564;WBGene00008594;WBGene00008809;WBGene00008954;WBGene00009106;WBGene00009902;WBGene00010628;WBGene00011321;WBGene00011725;WBGene00011850;WBGene00012970;WBGene000…	up		TF Targets	WAGO 22G-RNA Targets	57	327	2669	30409	9.98048e-07	0.00294724	8.37283e-06	T22B7.3;gpx-1;ZC123.1;Y87G2A.2;hsp-16.1;hsp-16.11;E01G4.3;F36G3.2;Y44A6D.3;pak-1;anc-1;Y71F9B.13;rdl-1;sqst-1;gid-7;ZC250.4;npr-11;asah-1;gcy-18;Y41E3.22;rsbp-1;2L52.1;pigg-1;F11D5.1;asd-2;spsb-1;T20B3.1;B0410.3;mdl-1;ins-17;hlh-30;Y48A6B.9;acs-5;dcar-1;C17C3.1;Y106G6D.6;trxr-1;fat-2;csb-1;R166.3;F45D3.2;dhs-3;his-35;coel-1;F28H7.8;rei-2;egl-21;R107.2;F10G8.9;zfp-1;acox-1.6;ceh-43;snt-2;nhr-64;C2…	http://www.ncbi.nlm.nih.gov/pubmed/22738724	up
Chemicals/stress	UP liquid vs plate	34	583	520	30409	2.57918e-09	7.61632e-06	2.1576e-08	http://www.ncbi.nlm.nih.gov/geo/query/acc.cgi?acc=GSE21526	WBGene00000273;WBGene00000973;WBGene00000983;WBGene00001519;WBGene00001852;WBGene00003613;WBGene00003778;WBGene00003965;WBGene00004096;WBGene00004858;WBGene00006649;WBGene00007228;WBGene00008320;WBGene00008446;WBGene00010063;WBGene00011232;WBGene00011737;WBGene00012101;WBGene00012140;WBGene00012185;WBGene00013312;WBGene00013717;WBGene00013975;WBGene00014000;WBGene00015580;WBGene00016500;WBGene000…	up		Development/Dauer/Aging	down by aging on day 10	58	327	2747	30409	1.1144e-06	0.00329082	9.32243e-06	cpg-3;Y53F4B.39;F26F12.3;icl-1;mml-1;M01F1.8;dpy-17;mig-22;cpl-1;epg-9;rbm-22;act-1;act-3;prdh-1;F53E4.1;W03F9.4;aqp-1;plin-1;ptc-1;atgl-1;xpo-1;T19B4.5;cpt-1;eif-2gamma;daf-18;pigg-1;tcer-1;cpz-1;sar-1;acs-19;CC8.2;atic-1;gpb-1;kin-19;dab-1;ari-2;F53C11.4;prp-39;C50D2.7;gstk-1;sdha-1;npp-14;taap-1;acdh-12;egl-3;trxr-1;hyl-1;txdc-12.1;unc-94;mbk-2;zyx-1;atp-1;epc-1;F19C6.5;abts-1;zfp-1;gale-1;F46…	http://www.ncbi.nlm.nih.gov/pubmed/26623667	up
Mutants	down by htz-1 mutant (Latorre)	40	583	692	30409	2.65379e-09	7.83664e-06	2.21374e-08	http://www.ncbi.nlm.nih.gov/pubmed/25737279	WBGene00000991;WBGene00001080;WBGene00001177;WBGene00002976;WBGene00003511;WBGene00003519;WBGene00003625;WBGene00003695;WBGene00004196;WBGene00006787;WBGene00007153;WBGene00007587;WBGene00008331;WBGene00008368;WBGene00008564;WBGene00009483;WBGene00009730;WBGene00009785;WBGene00009920;WBGene00009973;WBGene00010179;WBGene00010421;WBGene00010868;WBGene00012970;WBGene00013106;WBGene00013358;WBGene000…	up		TF Targets	Reduce small RNAs reads by adr-1;adr-2 mutant	44	327	1821	30409	1.12892e-06	0.00333369	9.41721e-06	imph-1;dpy-21;ifg-1;M01F1.8;set-26;mig-22;F56C9.10;R02F2.1;nkcc-1;lgg-1;suco-1;sqst-1;plin-1;ptc-1;cnt-2;atgl-1;xpo-1;trcs-1;ell-1;eif-2gamma;daf-18;tcer-1;sar-1;CC8.2;ari-2;F53C11.4;Y38C1AA.1;prp-39;alx-1;npp-14;xbp-1;ubxn-3;sap-140;acdh-12;jmjd-1.2;unc-16;affl-2;D2030.2;F10G7.10;epc-1;spl-3;zfp-1;R31.2;gale-1	http://www.ncbi.nlm.nih.gov/pubmed/22673872	up
DAF/Insulin/food	UP by daf-2 mutant (Mueller)	29	583	390	30409	2.93277e-09	8.66047e-06	2.43957e-08	http://www.ncbi.nlm.nih.gov/pubmed/25419847	WBGene00000973;WBGene00000983;WBGene00001852;WBGene00003497;WBGene00003606;WBGene00003778;WBGene00003965;WBGene00007203;WBGene00007817;WBGene00008435;WBGene00009106;WBGene00009241;WBGene00010135;WBGene00010769;WBGene00011274;WBGene00011927;WBGene00012140;WBGene00013702;WBGene00015332;WBGene00015947;WBGene00016407;WBGene00017430;WBGene00017698;WBGene00018755;WBGene00019719;WBGene00020047;WBGene000…	up		Mutants	down by set-25 mutant (eemb)	25	327	719	30409	1.17274e-06	0.00346312	9.75526e-06	E01G4.3;R02F2.1;epg-9;M01H9.3;act-1;rab-7;plin-1;atgl-1;tlp-1;lron-10;sar-1;CC8.2;lgg-2;gpb-1;mdl-1;kin-19;hlh-30;cmd-1;B0546.4;affl-2;mbk-2;atp-1;zfp-1;ZK1073.1;rpl-7A	https://www.ncbi.nlm.nih.gov/geo/query/acc.cgi?acc=GSE100726	up
TF Targets	Enriched in gld-1 IP vs. myc	67	583	1586	30409	3.17462e-09	9.37464e-06	2.62968e-08	http://www.ncbi.nlm.nih.gov/pubmed/22693456	WBGene00000415;WBGene00000419;WBGene00000534;WBGene00000894;WBGene00001394;WBGene00001679;WBGene00002035;WBGene00002043;WBGene00002202;WBGene00002980;WBGene00002981;WBGene00003150;WBGene00003163;WBGene00003196;WBGene00003253;WBGene00003396;WBGene00003613;WBGene00003965;WBGene00004208;WBGene00004271;WBGene00004922;WBGene00006607;WBGene00006702;WBGene00006823;WBGene00006959;WBGene00006975;WBGene000…	up		Microbes	UP on S. aureus	15	327	265	30409	1.26821e-06	0.00374502	1.05197e-05	T28F4.5;acds-10;sma-4;pqm-1;T20B3.1;lgg-2;dhrs-4;ZK550.6;memo-1;nhr-19;C35C5.9;zig-7;Y42G9A.3;acox-1.6;maoc-1	http://www.ncbi.nlm.nih.gov/pubmed/23028509	up
Other	Enriched for antisense 22G-RNAs in the CSR-1 IP	130	583	4058	30409	3.17912e-09	9.38795e-06	2.62968e-08	http://www.ncbi.nlm.nih.gov/pubmed/19804758	WBGene00000063;WBGene00000065;WBGene00000415;WBGene00000419;WBGene00000464;WBGene00000534;WBGene00000566;WBGene00000894;WBGene00000898;WBGene00000970;WBGene00001080;WBGene00001470;WBGene00001651;WBGene00001679;WBGene00002035;WBGene00002043;WBGene00002078;WBGene00002202;WBGene00002980;WBGene00002981;WBGene00003040;WBGene00003150;WBGene00003196;WBGene00003253;WBGene00003800;WBGene00004031;WBGene000…	up		Mutants	UP by xrn-2 RNAi	26	327	776	30409	1.32292e-06	0.00390657	1.09428e-05	T22B7.3;T12A7.6;T28F4.5;fos-1;Y44A6C.1;F23F1.2;fil-1;R02F2.1;M01H9.3;sqst-1;prk-2;pqm-1;vhp-1;gcy-18;cpt-1;unk-1;Y41D4A.7;mfb-1;F20D1.3;F08B12.4;alx-1;T19C3.3;zip-10;clec-41;mtl-1;ttr-5	https://www.ncbi.nlm.nih.gov/pubmed/27631780	up
Mutants	UP by gas-1 mutant (Marni)	44	583	820	30409	3.46802e-09	1.02411e-05	2.86063e-08	https://www.ncbi.nlm.nih.gov/geo/query/acc.cgi?acc=GSE66680	WBGene00000169;WBGene00000558;WBGene00000678;WBGene00000683;WBGene00000738;WBGene00001172;WBGene00001189;WBGene00001410;WBGene00001519;WBGene00003625;WBGene00003879;WBGene00004056;WBGene00004131;WBGene00004133;WBGene00004228;WBGene00004924;WBGene00006367;WBGene00006575;WBGene00006787;WBGene00006812;WBGene00006814;WBGene00006839;WBGene00007203;WBGene00007425;WBGene00007598;WBGene00007877;WBGene000…	up		Mutants	UP miR-243 mutant	43	327	1770	30409	1.34703e-06	0.00397778	1.11111e-05	T22B7.3;T27D12.1;ZC123.1;ptr-15;ora-1;E01G4.3;col-109;mml-1;ZK1307.1;dpy-17;flp-23;F23F1.2;fip-6;M79.2;F37A8.5;C25F6.6;ZK84.1;tlp-1;F11D5.1;asd-2;R10H1.1;gcy-22;dcar-1;xbp-1;C17C3.1;T19C3.3;F52E4.5;sta-2;txdc-12.1;nspb-11;nspb-12;F41F3.3;F45D3.2;gly-8;F54D1.6;F28H7.8;C42D4.3;Y42G9A.3;snt-4;gap-2;gmeb-2;ptr-14;let-522	http://www.ncbi.nlm.nih.gov/pubmed/20386745	up
Chemicals/stress	UP by Cadmium (Swain)	24	583	273	30409	3.85007e-09	1.13693e-05	3.16693e-08	http://www.ncbi.nlm.nih.gov/geo/query/acc.cgi?acc=GSE29951	WBGene00000788;WBGene00000973;WBGene00001564;WBGene00001852;WBGene00003778;WBGene00004182;WBGene00008439;WBGene00008677;WBGene00009978;WBGene00010769;WBGene00011573;WBGene00012107;WBGene00012463;WBGene00012850;WBGene00015251;WBGene00015294;WBGene00016500;WBGene00017659;WBGene00018268;WBGene00018755;WBGene00019298;WBGene00019719;WBGene00019831;WBGene00021156	up		Mutants	UP nth-1 mutant	20	327	481	30409	1.40304e-06	0.00414318	1.15409e-05	T22B7.3;icl-1;vap-2;F27D9.2;W03F9.4;aqp-1;F11A5.9;nac-3;drd-1;ZK455.5;tcer-1;best-1;acs-19;nep-22;F21C10.10;C17C3.1;acdh-12;F41F3.3;cyp-13A11;gale-1	http://www.ncbi.nlm.nih.gov/pubmed/20382984	up
Development/Dauer/Aging	Down in XO hermaphrodites (her-1(e1520) sdc-3(y126) V; xol-1(y9) X) at young adult	96	583	2686	30409	3.99243e-09	1.17897e-05	3.2749e-08	https://pubmed.ncbi.nlm.nih.gov/27356611/	WBGene00000013;WBGene00000419;WBGene00000463;WBGene00000464;WBGene00000540;WBGene00000970;WBGene00001157;WBGene00001470;WBGene00001651;WBGene00002035;WBGene00002043;WBGene00002078;WBGene00003150;WBGene00003151;WBGene00003253;WBGene00004056;WBGene00004234;WBGene00004879;WBGene00004900;WBGene00005010;WBGene00006359;WBGene00006415;WBGene00006448;WBGene00006763;WBGene00006812;WBGene00006823;WBGene000…	up		TF Targets	enriched by Pges-1::ain-2::gfp, L4-Synchronized worms	19	327	437	30409	1.47915e-06	0.00436793	1.21332e-05	E01G4.3;ifg-1;mml-1;fil-1;epg-9;nhr-20;suco-1;drd-1;ell-1;tlp-1;mdl-1;nep-22;cls-1;nhr-19;R166.3;zip-10;gap-2;mtl-1;let-522	http://www.ncbi.nlm.nih.gov/pubmed/22503424	up
Mutants	Up in hyl-2 mutants	32	583	475	30409	4.08942e-09	1.2076e-05	3.34227e-08	https://pubmed.ncbi.nlm.nih.gov/27507791/	WBGene00000678;WBGene00000683;WBGene00001208;WBGene00004096;WBGene00006923;WBGene00007153;WBGene00007817;WBGene00009398;WBGene00010047;WBGene00010747;WBGene00010769;WBGene00010769;WBGene00011850;WBGene00011850;WBGene00011978;WBGene00012101;WBGene00012185;WBGene00013481;WBGene00013969;WBGene00014213;WBGene00015713;WBGene00016596;WBGene00017305;WBGene00017430;WBGene00018724;WBGene00018755;WBGene000…	up		Chemicals/stress	Down in microgravity	12	327	161	30409	1.49413e-06	0.00441217	1.22221e-05	icl-1;acds-10;act-1;act-3;dhs-9;pck-2;sdha-1;sdha-1;sdha-1;dhs-3;acdh-10;maoc-1	https://pubmed.ncbi.nlm.nih.gov/28725724/https://pubmed.ncbi.nlm.nih.gov/28725720/	up
Development/Dauer/Aging	down in day 12 vs. day 2 (Pu)	69	583	1668	30409	4.0972e-09	1.2099e-05	3.34227e-08	http://www.ncbi.nlm.nih.gov/pubmed/25838541	WBGene00000065;WBGene00000169;WBGene00000683;WBGene00000788;WBGene00000958;WBGene00000967;WBGene00000983;WBGene00001394;WBGene00001564;WBGene00002207;WBGene00003497;WBGene00003519;WBGene00003965;WBGene00004229;WBGene00006496;WBGene00006787;WBGene00006820;WBGene00006999;WBGene00007153;WBGene00007197;WBGene00008368;WBGene00008954;WBGene00009628;WBGene00009902;WBGene00010419;WBGene00010421;WBGene000…	up		TF Targets	NHR-10 L4 targets (Araya)	10	327	101	30409	1.51104e-06	0.00446209	1.22923e-05	icl-1;pqm-1;vhp-1;F46C5.10;mdl-1;pck-2;hlh-30;F25B5.6;R166.3;epc-1	http://www.ncbi.nlm.nih.gov/pubmed/25164749	up
TF Targets	HAM-1 L4 targets (Araya)	21	583	210	30409	4.99467e-09	1.47493e-05	4.06316e-08	http://www.ncbi.nlm.nih.gov/pubmed/25164749	WBGene00001564;WBGene00001679;WBGene00003163;WBGene00003511;WBGene00004131;WBGene00004739;WBGene00006575;WBGene00006923;WBGene00006975;WBGene00007030;WBGene00007969;WBGene00011232;WBGene00011303;WBGene00012907;WBGene00016407;WBGene00017777;WBGene00017834;WBGene00019719;WBGene00020930;WBGene00021281;WBGene00022078	up		DAF/Insulin/food	starvation (nhr-49) related (Gilst)	10	327	101	30409	1.51104e-06	0.00446209	1.22923e-05	icl-1;cpt-1;pck-2;acs-5;sdha-1;ech-8;acdh-12;fat-2;acox-1.1;acox-1.6	http://www.ncbi.nlm.nih.gov/pubmed/16157872	up
Mutants	UP by mes-6 mutant (Seelk)	25	583	301	30409	5.25027e-09	1.55041e-05	4.25936e-08	https://www.ncbi.nlm.nih.gov/pubmed/27602485	WBGene00000803;WBGene00001008;WBGene00002979;WBGene00003040;WBGene00003378;WBGene00003497;WBGene00003605;WBGene00003911;WBGene00004056;WBGene00004131;WBGene00004182;WBGene00004858;WBGene00007059;WBGene00007297;WBGene00008439;WBGene00008975;WBGene00013632;WBGene00013711;WBGene00015332;WBGene00015580;WBGene00017373;WBGene00017970;WBGene00018249;WBGene00018356;WBGene00021316	up		TF Targets	Genes with Antisense Small RNAs Enriched by FLAG::csr-1 IP	95	327	5509	30409	1.52246e-06	0.00449584	1.23512e-05	gpx-1;Y53F4B.39;imph-1;dpy-21;ifg-1;M01F1.8;ZK1307.1;set-26;mig-22;R02F2.1;epg-9;nkcc-1;rbm-22;lgg-1;M01H9.3;act-1;act-3;prdh-1;H32C10.1;F53E4.1;suco-1;Y104H12D.2;rab-7;plin-1;ptc-1;cnt-2;atgl-1;xpo-1;trcs-1;T19B4.5;ell-1;cpt-1;eif-2gamma;daf-18;tlp-1;tcer-1;lron-10;ekl-1;sar-1;acs-19;lgg-2;gpb-1;ykt-6;W01D2.3;dhs-9;dhs-6;kin-19;R53.5;dab-1;ari-2;F53C11.4;Y38C1AA.1;prp-39;snf-1;C50D2.7;alx-1;npp-…	http://www.ncbi.nlm.nih.gov/pubmed/24360276	up
Mutants	down lin-35 mutant(n745, NULL) L1	41	583	742	30409	5.77826e-09	1.70632e-05	4.67485e-08	http://www.ncbi.nlm.nih.gov/pubmed/17368442	WBGene00000894;WBGene00000967;WBGene00001394;WBGene00003040;WBGene00003497;WBGene00003605;WBGene00004037;WBGene00004131;WBGene00004196;WBGene00007817;WBGene00007904;WBGene00008435;WBGene00009186;WBGene00009241;WBGene00009293;WBGene00009692;WBGene00009902;WBGene00009974;WBGene00010135;WBGene00010769;WBGene00011063;WBGene00011232;WBGene00011573;WBGene00011927;WBGene00012140;WBGene00013575;WBGene000…	up		Chemicals/stress	UP osm-11 mutant	16	327	312	30409	1.71934e-06	0.0050772	1.39101e-05	icl-1;dpy-17;sqst-1;C05D12.2;asah-1;M03A1.3;dhrs-4;ZK550.6;F08B12.4;dcar-1;F52E4.5;Y106G6D.6;pnp-1;R01H10.4;clec-41;mtl-1	http://www.ncbi.nlm.nih.gov/pubmed/20126308	up
Chemicals/stress	UP by MWCNT 4H vs. 0H	25	583	303	30409	5.97753e-09	1.76517e-05	4.82286e-08	http://www.ncbi.nlm.nih.gov/geo/query/acc.cgi?acc=GSE24847	WBGene00000463;WBGene00001852;WBGene00001898;WBGene00002163;WBGene00003778;WBGene00006649;WBGene00008412;WBGene00008439;WBGene00011321;WBGene00011727;WBGene00011737;WBGene00011849;WBGene00011850;WBGene00013295;WBGene00014000;WBGene00015350;WBGene00015947;WBGene00016407;WBGene00016500;WBGene00016866;WBGene00017659;WBGene00017834;WBGene00019719;WBGene00020386;WBGene00022386	up		Mutants	UP by met2;set-25 mutant (eemb)	28	327	896	30409	1.75509e-06	0.00518278	1.41606e-05	ZC123.1;Y87G2A.2;fos-1;icl-1;dpy-17;nkcc-1;anc-1;anmt-3;sma-4;tag-241;F11D5.1;F56C9.8;nep-22;gstk-1;ccch-1;ceh-48;cls-1;sta-2;W04B5.3;F41F3.3;rhgf-2;F54D1.6;zyx-1;F10G7.10;gmeb-2;R01H10.4;mbl-1;unc-115	https://www.ncbi.nlm.nih.gov/geo/query/acc.cgi?acc=GSE100726	up
Mutants	genes with differential H3K4me3 level in F3 set-9 set-26	139	583	4497	30409	7.27084e-09	2.14708e-05	5.85035e-08	https://pubmed.ncbi.nlm.nih.gov/29714684/	WBGene00000419;WBGene00000463;WBGene00000788;WBGene00000803;WBGene00000863;WBGene00000894;WBGene00000898;WBGene00000906;WBGene00000958;WBGene00001345;WBGene00001679;WBGene00002015;WBGene00002017;WBGene00002035;WBGene00002202;WBGene00002980;WBGene00002981;WBGene00003040;WBGene00003150;WBGene00003253;WBGene00003396;WBGene00003529;WBGene00003589;WBGene00003619;WBGene00003800;WBGene00004208;WBGene000…	up		DAF/Insulin/food	Down Ivermectin + Food at 1 hour vs. Ivermectin + Food at 24 hours	13	327	198	30409	1.77281e-06	0.00523512	1.42646e-05	gpx-1;Y87G2A.2;irg-3;W03F9.4;drd-1;cpt-1;dhs-6;dhrs-4;acdh-12;acox-1.1;acdh-10;maoc-1;ptr-14	https://pubmed.ncbi.nlm.nih.gov/30296941/	up
Development/Dauer/Aging	Z2 and Z3 enriched genes	48	583	970	30409	7.65696e-09	2.2611e-05	6.14429e-08	http://www.ncbi.nlm.nih.gov/pubmed/21177967	WBGene00000298;WBGene00000558;WBGene00000678;WBGene00000683;WBGene00000738;WBGene00003497;WBGene00003511;WBGene00003613;WBGene00003625;WBGene00004183;WBGene00004228;WBGene00004234;WBGene00007024;WBGene00007203;WBGene00007395;WBGene00007425;WBGene00007598;WBGene00007707;WBGene00007969;WBGene00008032;WBGene00009186;WBGene00009503;WBGene00009964;WBGene00010042;WBGene00010814;WBGene00011274;WBGene000…	up		Chemicals/stress	Changed by Chlorpyrifos+Diazinon 24C	42	327	1730	30409	1.88049e-06	0.00555308	1.50899e-05	T22B7.3;fos-1;nhr-105;mml-1;act-1;act-3;sma-4;ptc-1;trcs-1;asah-1;vhp-1;drd-1;tag-241;bcmo-2;gpb-1;ykt-6;dhs-9;nep-22;Y38C1AA.1;Y48A6B.9;F20D1.3;C50D2.7;alx-1;sdha-1;Y43F8B.1;memo-1;yap-1;C17C3.1;cls-1;nhr-19;sta-2;affl-2;W04B5.3;F54D1.6;zip-10;dhs-3;zyx-1;T24B8.4;epc-1;R01H10.4;clec-41;ptr-14	http://www.ncbi.nlm.nih.gov/pubmed/21931806	up
Mutants	UP by vhp-1 RNAi Adult	18	583	155	30409	8.56739e-09	2.52995e-05	6.8377e-08	http://www.ncbi.nlm.nih.gov/geo/query/acc.cgi?acc=GSE82238	WBGene00000273;WBGene00000558;WBGene00004056;WBGene00006649;WBGene00006923;WBGene00007153;WBGene00007680;WBGene00008579;WBGene00008975;WBGene00009964;WBGene00010135;WBGene00011737;WBGene00011831;WBGene00012185;WBGene00012364;WBGene00017970;WBGene00020047;WBGene00022848	up		Mutants	UP mex-3;skn-1 RNAi mutant 186min	20	327	493	30409	2.01295e-06	0.00594425	1.61091e-05	T27D12.1;cpg-3;mml-1;epg-9;F53E4.1;plin-1;asd-2;lgg-2;gcy-22;hlh-30;ari-2;frpr-7;sdha-1;dcar-1;cmd-1;unc-16;cab-1;C39E9.8;ZK1073.1;unc-49	http://www.ncbi.nlm.nih.gov/pubmed/15772128	up
Chemicals/stress	UP by mid acrylamide 4H	18	583	155	30409	8.56739e-09	2.52995e-05	6.8377e-08	http://www.ncbi.nlm.nih.gov/geo/query/acc.cgi?acc=GSE42592	WBGene00000298;WBGene00000788;WBGene00000970;WBGene00003511;WBGene00006959;WBGene00007024;WBGene00007598;WBGene00007689;WBGene00008032;WBGene00008809;WBGene00009165;WBGene00009584;WBGene00009628;WBGene00013481;WBGene00014206;WBGene00017834;WBGene00017838;WBGene00021533	up		Mutants	down lin-35 mutant(n745, NULL) L1	25	327	742	30409	2.02245e-06	0.0059723	1.61414e-05	glna-2;F44E5.5;cpg-3;T28F4.5;F55H12.4;nhr-6;anmt-3;trcs-1;asah-1;drd-1;CC8.2;atic-1;pck-2;dab-1;F25B5.6;F53C11.4;acs-5;sdha-1;fat-2;nspb-12;decr-1.1;dhs-3;F28H7.8;F40H3.1;C09D4.1	http://www.ncbi.nlm.nih.gov/pubmed/17368442	up
Mutants	Up in hyl-2 mutants fed a glucose diet	74	583	1883	30409	8.59406e-09	2.53783e-05	6.8405e-08	https://pubmed.ncbi.nlm.nih.gov/27507791/	WBGene00000063;WBGene00000065;WBGene00000277;WBGene00000678;WBGene00000683;WBGene00000973;WBGene00000973;WBGene00001172;WBGene00001189;WBGene00001410;WBGene00001564;WBGene00001633;WBGene00001898;WBGene00002100;WBGene00003879;WBGene00004122;WBGene00004133;WBGene00004183;WBGene00004924;WBGene00006591;WBGene00006688;WBGene00006787;WBGene00006984;WBGene00006999;WBGene00007080;WBGene00007395;WBGene000…	up		TF Targets	Age-regulated elt-2 targets	15	327	276	30409	2.04515e-06	0.00603934	1.62785e-05	irg-3;icl-1;cpl-1;aqp-1;vhp-1;drd-1;T20B3.1;pck-2;gstk-1;F08B12.4;acs-5;C17C3.1;pnp-1;clec-41;F46H5.3	http://www.ncbi.nlm.nih.gov/pubmed/27070429	up
Chemicals/stress	UP by Hypoxia	59	583	1345	30409	8.89779e-09	2.62752e-05	7.06322e-08	http://www.ncbi.nlm.nih.gov/pubmed/25284791	WBGene00000169;WBGene00000277;WBGene00000687;WBGene00001157;WBGene00001394;WBGene00001852;WBGene00002015;WBGene00003589;WBGene00003968;WBGene00004013;WBGene00004037;WBGene00004096;WBGene00004858;WBGene00006591;WBGene00006649;WBGene00007103;WBGene00007228;WBGene00007260;WBGene00007689;WBGene00008368;WBGene00008594;WBGene00008954;WBGene00009503;WBGene00010047;WBGene00010063;WBGene00010374;WBGene000…	up		Microbes	UP in Liquid Killing, P. aeruginosa PA14	12	327	167	30409	2.13784e-06	0.00631306	1.69251e-05	hsp-16.1;F44E5.4;F44E5.5;icl-1;mml-1;plin-1;W02F12.2;F38B7.3;taap-1;dct-1;M05D6.5;ubc-3	https://www.ncbi.nlm.nih.gov/pubmed/28662060	up
Other	Cluster 12, constant expression postembryonic	144	583	4731	30409	9.37284e-09	2.7678e-05	7.42038e-08	http://www.ncbi.nlm.nih.gov/pubmed/24036951	WBGene00000063;WBGene00000065;WBGene00000298;WBGene00000419;WBGene00000566;WBGene00000967;WBGene00000970;WBGene00000991;WBGene00001157;WBGene00001394;WBGene00001651;WBGene00002202;WBGene00002207;WBGene00003071;WBGene00003196;WBGene00003400;WBGene00003511;WBGene00003613;WBGene00003624;WBGene00003800;WBGene00003911;WBGene00004876;WBGene00006359;WBGene00006415;WBGene00006448;WBGene00006486;WBGene000…	up		Microbes	Upregulated by P. aeruginosa PA14 in liquid	12	327	167	30409	2.13784e-06	0.00631306	1.69251e-05	hsp-16.1;F44E5.4;F44E5.5;icl-1;mml-1;plin-1;W02F12.2;F38B7.3;taap-1;dct-1;M05D6.5;ubc-3	https://pubmed.ncbi.nlm.nih.gov/28662060/	up
Chemicals/stress	UP by tert-butyl hydrogen peroxide (Oliveira)	21	583	218	30409	9.4834e-09	2.80045e-05	7.48783e-08	http://www.ncbi.nlm.nih.gov/pubmed/19575768	WBGene00000534;WBGene00000558;WBGene00001345;WBGene00001564;WBGene00002980;WBGene00003778;WBGene00006984;WBGene00008572;WBGene00009964;WBGene00010628;WBGene00011727;WBGene00011737;WBGene00011850;WBGene00013969;WBGene00014000;WBGene00015251;WBGene00015947;WBGene00017659;WBGene00019748;WBGene00019998;WBGene00022593	up		Mutants	UP by isp-1 mutant	43	327	1805	30409	2.21118e-06	0.00652963	1.74589e-05	T22B7.3;cpg-3;smf-1;mml-1;M01F1.8;ZK1307.1;nhr-20;vps-52;pak-1;rdl-1;lipl-7;F11A5.9;vhp-1;bcmo-2;CC8.2;atic-1;B0410.3;mdl-1;olrn-1;R53.5;snf-1;F20D1.3;taap-1;Y32H12A.8;F52E4.5;Y106G6D.6;trxr-1;csb-1;Y95B8A.6;vti-1;F45D3.2;cyp-13A11;Y42G9A.3;snt-4;R107.2;M05D6.5;gap-2;R01H10.4;F10G8.9;C39E9.8;zfp-1;ZK1073.1;F46H5.3	http://www.ncbi.nlm.nih.gov/pubmed/24813612	up
Mutants	Down isp-1 RNAi, ETC complex I	27	583	362	30409	1.0699e-08	3.15942e-05	8.41508e-08	http://www.ncbi.nlm.nih.gov/pubmed/18178500	WBGene00001410;WBGene00003529;WBGene00003965;WBGene00004183;WBGene00006984;WBGene00007203;WBGene00007395;WBGene00008677;WBGene00009293;WBGene00010421;WBGene00011321;WBGene00011462;WBGene00011573;WBGene00011727;WBGene00011850;WBGene00012107;WBGene00012610;WBGene00013639;WBGene00016513;WBGene00016866;WBGene00017298;WBGene00017658;WBGene00017743;WBGene00017756;WBGene00017834;WBGene00020386;WBGene000…	up		TF Targets	gld-1 associated	26	327	804	30409	2.48034e-06	0.00732444	1.95318e-05	F26F12.3;E01G4.3;ifg-1;mig-22;R02F2.1;nkcc-1;lgg-1;suco-1;rab-7;ptc-1;trcs-1;cpt-1;daf-18;acs-19;lgg-2;gpb-1;kin-19;ari-2;F25B5.6;R166.3;hyl-1;mbk-2;abts-1;zfp-1;lmtr-2;gale-1	http://www.ncbi.nlm.nih.gov/pubmed/21169991	up
Mutants	UP gld-1 mutant, total RNA	32	583	495	30409	1.07148e-08	3.16407e-05	8.41508e-08	http://www.ncbi.nlm.nih.gov/pubmed/22693456	WBGene00000169;WBGene00000678;WBGene00000803;WBGene00000967;WBGene00000973;WBGene00001172;WBGene00001189;WBGene00001564;WBGene00003163;WBGene00003497;WBGene00003511;WBGene00003618;WBGene00004056;WBGene00004131;WBGene00004858;WBGene00006591;WBGene00006787;WBGene00007384;WBGene00007395;WBGene00008439;WBGene00008446;WBGene00008975;WBGene00011232;WBGene00011274;WBGene00011573;WBGene00015172;WBGene000…	up		Other	enriched by dsRNA-specific antibody:J2 (tdp-1(ok803) vs. wild-type)	39	327	1565	30409	2.63882e-06	0.00779244	2.07246e-05	T22B7.3;F44E5.4;F44E5.5;E01G4.3;act-1;act-3;F53E4.1;rab-7;xpo-1;asah-1;tag-241;daf-18;sar-1;lgg-2;gpb-1;mdl-1;ykt-6;kin-19;hlh-30;F53C11.4;xbp-1;yap-1;sap-140;fat-2;cmd-1;unc-16;W04B5.3;unc-94;zyx-1;zig-7;Y42G9A.3;egl-21;T23G7.3;spl-3;R31.2;snt-2;zfr-1;ZK1073.1;W07G4.5	http://www.ncbi.nlm.nih.gov/pubmed/25391662	up
Development/Dauer/Aging	UP by bar-1(ga80), with development effect	29	583	414	30409	1.07962e-08	3.18812e-05	8.45655e-08	http://www.ncbi.nlm.nih.gov/pubmed/24819947	WBGene00000558;WBGene00001852;WBGene00002981;WBGene00003605;WBGene00004096;WBGene00006575;WBGene00007024;WBGene00007153;WBGene00007297;WBGene00008032;WBGene00008975;WBGene00009978;WBGene00010765;WBGene00011737;WBGene00012101;WBGene00012850;WBGene00013481;WBGene00013639;WBGene00015484;WBGene00015887;WBGene00017698;WBGene00017838;WBGene00018294;WBGene00020566;WBGene00020806;WBGene00021156;WBGene000…	up		Chemicals/stress	Down in worms fed with B. Subtilis at 15C	25	327	755	30409	2.72291e-06	0.00804074	2.13282e-05	hsp-16.11;F44E5.4;F29B9.8;acs-7;anc-1;W03F9.4;tlp-1;acox-3;mdl-1;Y43F8B.1;xbp-1;cest-24;fat-2;W04B5.3;txdc-12.1;gly-8;dhs-3;Y42G9A.3;W01F3.2;C39E9.8;clec-41;ceh-43;snt-2;W07G4.5;F46H5.3	https://pubmed.ncbi.nlm.nih.gov/29515753/	up
Mutants	Down mex-3;skn-1 RNAi mutant 101min	43	583	825	30409	1.2388e-08	3.65817e-05	9.67769e-08	http://www.ncbi.nlm.nih.gov/pubmed/15772128	WBGene00000063;WBGene00000065;WBGene00000463;WBGene00000464;WBGene00000566;WBGene00000776;WBGene00000958;WBGene00001564;WBGene00002980;WBGene00003196;WBGene00003778;WBGene00003800;WBGene00003911;WBGene00004013;WBGene00004031;WBGene00004350;WBGene00004739;WBGene00006493;WBGene00006702;WBGene00007016;WBGene00007103;WBGene00008510;WBGene00008720;WBGene00008954;WBGene00008975;WBGene00009584;WBGene000…	up		Development/Dauer/Aging	UP sma-2 L4 or sma-4 L4 vs. N2	20	327	505	30409	2.85447e-06	0.00842925	2.22996e-05	ZC123.1;ptr-15;T12A7.6;Y44A6C.1;icl-1;fil-1;sqst-1;sma-4;tag-241;best-1;memo-1;T19C3.3;nhr-14;cab-1;rei-2;snt-4;egl-21;gap-2;mec-3;ptr-14	http://www.ncbi.nlm.nih.gov/pubmed/20946987	up
Other	worm Yeast orthologs	65	583	1572	30409	1.28976e-08	3.80866e-05	1.00492e-07	http://www.ncbi.nlm.nih.gov/pubmed/14730301	WBGene00000298;WBGene00000419;WBGene00000464;WBGene00000803;WBGene00000991;WBGene00001516;WBGene00001564;WBGene00001679;WBGene00001909;WBGene00002035;WBGene00002043;WBGene00002078;WBGene00002202;WBGene00002980;WBGene00003519;WBGene00003911;WBGene00004271;WBGene00004876;WBGene00006705;WBGene00007010;WBGene00007197;WBGene00007707;WBGene00007969;WBGene00008667;WBGene00009165;WBGene00009204;WBGene000…	up		Mutants	UP by hyl-1;lagr-1 under starvation	16	327	327	30409	3.05817e-06	0.00903079	2.38279e-05	cpg-3;fos-1;icl-1;M79.2;plin-1;pqm-1;vhp-1;nep-22;ZK550.6;F20D1.3;F08B12.4;txdc-12.1;zig-7;W01F3.2;acox-1.1;gale-1	https://www.ncbi.nlm.nih.gov/pubmed/27974500	up
Mutants	UP by flcn-1 mutant	21	583	225	30409	1.62207e-08	4.78998e-05	1.26052e-07	http://www.ncbi.nlm.nih.gov/pubmed/23566034	WBGene00000776;WBGene00000788;WBGene00001439;WBGene00001516;WBGene00003151;WBGene00004350;WBGene00004858;WBGene00006591;WBGene00006688;WBGene00006784;WBGene00011573;WBGene00012101;WBGene00017698;WBGene00018268;WBGene00020386;WBGene00020891;WBGene00021247;WBGene00021983;WBGene00022718;WBGene00022743;WBGene00044640	up		Mutants	Down mex-3;skn-1 RNAi mutant 83min	30	327	1036	30409	3.06798e-06	0.00905974	2.38414e-05	F26F12.3;rga-6;icl-1;ifg-1;dpy-17;nhr-6;cpl-1;F53E4.1;suco-1;sqst-1;lipl-7;cnt-2;trcs-1;F25B5.6;prp-39;acs-5;memo-1;ipla-6;egl-3;zyx-1;Y42G9A.3;vpat-1;F19C6.5;abts-1;acox-1.1;mec-3;ceh-43;maoc-1;rpl-7A;W07G4.5	http://www.ncbi.nlm.nih.gov/pubmed/15772128	up
Mutants	Down unc-120 mutant muscle	30	583	449	30409	1.63481e-08	4.82759e-05	1.26708e-07	http://www.ncbi.nlm.nih.gov/pubmed/22219512	WBGene00002976;WBGene00004182;WBGene00006784;WBGene00006984;WBGene00006999;WBGene00007197;WBGene00008510;WBGene00008885;WBGene00010179;WBGene00010872;WBGene00011573;WBGene00011726;WBGene00011727;WBGene00012225;WBGene00012850;WBGene00012854;WBGene00013181;WBGene00015177;WBGene00015350;WBGene00015980;WBGene00016266;WBGene00016513;WBGene00016866;WBGene00017648;WBGene00019998;WBGene00020908;WBGene000…	up		Chemicals/stress	UP by Quercetin 50um	18	327	416	30409	3.22066e-06	0.0095106	2.49622e-05	gpx-1;Y87G2A.2;ora-1;F55H12.4;vap-2;W03F9.4;aqp-1;drd-1;acs-19;dhrs-4;ZK550.6;Y48A6B.9;ech-8;C17C3.1;sta-2;decr-1.1;acox-1.1;maoc-1	http://www.ncbi.nlm.nih.gov/pubmed/22493606	up
Mutants	UP by hyl-2 mutant	30	583	451	30409	1.8021e-08	5.32159e-05	1.39309e-07	https://www.ncbi.nlm.nih.gov/pubmed/27507791	WBGene00000678;WBGene00000683;WBGene00001208;WBGene00004096;WBGene00006923;WBGene00007153;WBGene00007817;WBGene00009398;WBGene00010047;WBGene00010747;WBGene00010769;WBGene00011850;WBGene00011978;WBGene00012101;WBGene00012185;WBGene00013481;WBGene00013969;WBGene00014213;WBGene00015713;WBGene00016596;WBGene00017305;WBGene00017430;WBGene00018724;WBGene00018755;WBGene00018760;WBGene00019298;WBGene000…	up		DAF/Insulin/food	UP by glucose (Ladage)	31	327	1098	30409	3.33304e-06	0.00984247	2.57656e-05	T22B7.3;T27D12.1;ZC123.1;F55H12.4;col-109;T21D12.14;act-1;H32C10.1;Y71F9B.13;W03F9.4;sqst-1;prk-2;ZK84.1;B0410.3;W01D2.3;F08B12.4;dcar-1;C18E9.9;egl-3;txdc-12.1;nspb-11;nspb-12;decr-1.1;zyx-1;cab-1;C42D4.3;snt-4;egl-21;W01F3.2;C39E9.8;F46H5.3	https://www.ncbi.nlm.nih.gov/pubmed/27507791	up
Mutants	altered splice site representation by tdp-1(ok803)	26	583	346	30409	1.82294e-08	5.38314e-05	1.40186e-07	http://www.ncbi.nlm.nih.gov/pubmed/25391662	WBGene00000415;WBGene00000464;WBGene00000894;WBGene00000958;WBGene00001177;WBGene00001651;WBGene00002202;WBGene00002207;WBGene00003625;WBGene00006787;WBGene00006814;WBGene00006959;WBGene00007010;WBGene00007024;WBGene00008412;WBGene00008564;WBGene00009584;WBGene00009978;WBGene00012812;WBGene00013481;WBGene00020208;WBGene00020786;WBGene00021281;WBGene00021394;WBGene00021533;WBGene00022078	up		Mutants	UP by gld-3 RNAi	9	327	84	30409	3.51975e-06	0.0103938	2.71379e-05	hsp-16.1;hsp-16.11;F44E5.4;F44E5.5;cpg-3;anc-1;tag-241;F41F3.3;T23G7.3	http://www.ncbi.nlm.nih.gov/geo/query/acc.cgi?acc=GSE57993	up
Mutants	down by csr-1 hypomorphic mutant	26	583	346	30409	1.82294e-08	5.38314e-05	1.40186e-07	http://www.ncbi.nlm.nih.gov/pubmed/24681887	WBGene00000298;WBGene00000967;WBGene00002980;WBGene00003695;WBGene00004892;WBGene00007384;WBGene00007395;WBGene00007969;WBGene00008677;WBGene00009186;WBGene00009978;WBGene00010135;WBGene00010785;WBGene00011274;WBGene00012085;WBGene00015887;WBGene00017756;WBGene00019540;WBGene00019608;WBGene00020366;WBGene00020672;WBGene00021156;WBGene00021927;WBGene00022178;WBGene00022743;WBGene00022893	up		Microbes	Down S. marcescens 24h, TillingArray	39	327	1585	30409	3.54584e-06	0.0104709	2.72679e-05	T22B7.3;F44E5.4;F59A6.10;T12A7.6;Y43C5A.7;icl-1;dpy-17;F23F1.2;ZK353.2;fip-6;vap-2;Y71F9B.13;W03F9.4;aqp-1;F11A5.9;F37A8.5;Y41E3.22;hil-1;F46C5.10;best-1;CC8.2;C46F4.3;F20A1.4;nep-22;ins-17;Y57G11B.2;F21C10.10;memo-1;nhr-19;dct-1;Y95B8A.6;rhgf-2;coel-1;vpat-1;T23G7.3;ceh-43;mtl-1;glb-25;F46H5.3	http://www.ncbi.nlm.nih.gov/pubmed/21602919	up
Other	down by hermaphrodite early embryo	42	583	805	30409	1.83412e-08	5.41617e-05	1.4068e-07	http://www.ncbi.nlm.nih.gov/pubmed/26641248	WBGene00000086;WBGene00000140;WBGene00000277;WBGene00000298;WBGene00001208;WBGene00001547;WBGene00001633;WBGene00001951;WBGene00003497;WBGene00003613;WBGene00003885;WBGene00003968;WBGene00004096;WBGene00006367;WBGene00006787;WBGene00006814;WBGene00006984;WBGene00007228;WBGene00007384;WBGene00008320;WBGene00008572;WBGene00010868;WBGene00010870;WBGene00011303;WBGene00011573;WBGene00013312;WBGene000…	up		Mutants	Down jun-1 mutant vs. wt by Fast	24	327	719	30409	3.97953e-06	0.0117515	3.05235e-05	icl-1;Y44A6D.3;acds-10;prdh-1;sqst-1;lipl-7;drd-1;unk-1;2L52.1;bcmo-2;dhs-9;pck-2;nep-22;Y48A6B.9;gstk-1;acs-5;ech-8;C17C3.1;fat-2;F54D1.6;mtl-1;ttr-5;ceeh-2;W07G4.5	http://www.ncbi.nlm.nih.gov/pubmed/23352664	up
Chemicals/stress	down by UV irradiation	37	583	654	30409	2.00455e-08	5.91942e-05	1.53353e-07	http://www.ncbi.nlm.nih.gov/pubmed/25419847	WBGene00000013;WBGene00000558;WBGene00000678;WBGene00000683;WBGene00000687;WBGene00000788;WBGene00001410;WBGene00001564;WBGene00001633;WBGene00002220;WBGene00003879;WBGene00004122;WBGene00004133;WBGene00004228;WBGene00004234;WBGene00006784;WBGene00006984;WBGene00007598;WBGene00007707;WBGene00007904;WBGene00009628;WBGene00010010;WBGene00011573;WBGene00012907;WBGene00015172;WBGene00015294;WBGene000…	up		Chemicals/stress	down by UV irradiation on xpa-1 mutant	23	327	667	30409	3.99134e-06	0.0117864	3.05347e-05	ZC123.1;ora-1;icl-1;col-109;nhr-6;acs-7;ZK353.2;anc-1;W03F9.4;anmt-3;C25F6.6;W02F12.2;cpz-1;F11D5.1;mfb-1;hyl-1;nspb-11;nspb-12;F41F3.3;rhgf-2;gap-2;gmeb-2;C09D4.1	http://www.ncbi.nlm.nih.gov/pubmed/25419847	up
Mutants	Down mex-3;skn-1 RNAi mutant 53min	50	583	1068	30409	2.04137e-08	6.02817e-05	1.55767e-07	http://www.ncbi.nlm.nih.gov/pubmed/15772128	WBGene00000463;WBGene00000788;WBGene00001898;WBGene00002078;WBGene00003150;WBGene00003396;WBGene00003589;WBGene00003911;WBGene00003965;WBGene00004013;WBGene00004131;WBGene00004350;WBGene00004739;WBGene00006493;WBGene00006959;WBGene00007010;WBGene00007016;WBGene00007707;WBGene00008331;WBGene00008564;WBGene00008720;WBGene00008954;WBGene00008975;WBGene00009186;WBGene00009974;WBGene00010419;WBGene000…	up		TF Targets	NHR-77 L4 targets (Araya)	11	327	146	30409	4.38693e-06	0.0129546	3.34745e-05	F26F12.3;icl-1;pqm-1;vhp-1;unk-1;mdl-1;pck-2;hlh-30;R166.3;epc-1;zfp-1	http://www.ncbi.nlm.nih.gov/pubmed/25164749	up
DAF/Insulin/food	Up in daf-16;fer-15 at day2-3	16	583	126	30409	2.11381e-08	6.24209e-05	1.60879e-07	https://pubmed.ncbi.nlm.nih.gov/30773782/	WBGene00000273;WBGene00001564;WBGene00001852;WBGene00002163;WBGene00003778;WBGene00007395;WBGene00007598;WBGene00008032;WBGene00011573;WBGene00011831;WBGene00013481;WBGene00014206;WBGene00016266;WBGene00016407;WBGene00021533;WBGene00022131	up		Mutants	Dependent on jun-1	13	327	217	30409	4.57717e-06	0.0135164	3.4836e-05	hsp-16.1;hsp-16.11;F44E5.4;F44E5.5;M01H9.3;sqst-1;best-1;pck-2;T23G7.3;mtl-1;ZK1073.1;ttr-5;W07G4.5	http://www.ncbi.nlm.nih.gov/pubmed/23352664	up
Mutants	Down mex-3;skn-1 RNAi mutant 83min	49	583	1036	30409	2.12302e-08	6.26927e-05	1.61164e-07	http://www.ncbi.nlm.nih.gov/pubmed/15772128	WBGene00000415;WBGene00000463;WBGene00000464;WBGene00000566;WBGene00000776;WBGene00000991;WBGene00001172;WBGene00001564;WBGene00002220;WBGene00003589;WBGene00003605;WBGene00004013;WBGene00004739;WBGene00004892;WBGene00006999;WBGene00007016;WBGene00007103;WBGene00007680;WBGene00007904;WBGene00008331;WBGene00008510;WBGene00008564;WBGene00008585;WBGene00008720;WBGene00008954;WBGene00009186;WBGene000…	up		TF Targets	gld-1 iPAR-CLIP targets	18	327	429	30409	4.84222e-06	0.0142991	3.67586e-05	ifg-1;F56C9.10;R02F2.1;lgg-1;ptc-1;trcs-1;daf-18;acs-19;gpb-1;dab-1;ari-2;F25B5.6;jmjd-1.2;hyl-1;mbk-2;zfp-1;R31.2;lmtr-2	http://www.ncbi.nlm.nih.gov/pubmed/22152485	up
Mutants	Down pie-1; pal-1(RNAi) mutant 53 min after 4 cell stage	73	583	1889	30409	2.18536e-08	6.45337e-05	1.65471e-07	http://www.ncbi.nlm.nih.gov/pubmed/15772128	WBGene00000273;WBGene00000464;WBGene00000566;WBGene00001516;WBGene00001651;WBGene00002078;WBGene00002207;WBGene00003150;WBGene00003151;WBGene00003196;WBGene00003396;WBGene00003589;WBGene00003624;WBGene00003965;WBGene00004350;WBGene00004739;WBGene00004876;WBGene00004892;WBGene00006359;WBGene00006496;WBGene00006702;WBGene00006755;WBGene00006959;WBGene00007024;WBGene00007088;WBGene00007878;WBGene000…	up		Mutants	Down pie-1; pal-1(RNAi) mutant 122 min after 4 cell stage	22	327	625	30409	5.0013e-06	0.0147688	3.78612e-05	T22B7.3;T27D12.1;M01F1.8;vap-2;Y104H12D.2;K08H10.6;cnt-2;ell-1;2L52.1;tcer-1;sar-1;slc-25A29;Y48A6B.9;F20D1.3;frpr-7;F38B7.3;txdc-12.1;his-35;ceh-43;rpl-7A;timm-17B.1;F46H5.3	http://www.ncbi.nlm.nih.gov/pubmed/15772128	up
Mutants	down by mdt-15 RNAi	19	583	186	30409	2.2754e-08	6.71926e-05	1.71848e-07	http://www.ncbi.nlm.nih.gov/pubmed/20929438	WBGene00000967;WBGene00000983;WBGene00000991;WBGene00001394;WBGene00001564;WBGene00003511;WBGene00007016;WBGene00007228;WBGene00008032;WBGene00008446;WBGene00009785;WBGene00011232;WBGene00013481;WBGene00014000;WBGene00014244;WBGene00017123;WBGene00017658;WBGene00017756;WBGene00019060	up		Mutants	Down pie-1 mutant 23 min after 4 cell stage	39	327	1609	30409	5.01311e-06	0.0148037	3.78612e-05	smf-1;Y44A6C.1;F36G3.2;mig-22;F56C9.10;R02F2.1;nhr-20;lgg-1;M01H9.3;F53E4.1;plin-1;ptc-1;F11A5.9;cnt-2;atgl-1;xpo-1;eif-2gamma;rsbp-1;tcer-1;lron-10;acs-19;F53C11.4;prp-39;snf-1;F20D1.3;alx-1;xbp-1;ipla-6;C17C3.1;sap-140;acdh-12;R166.3;unc-94;mbk-2;F40H3.1;abts-1;ubc-3;zfp-1;R31.2	http://www.ncbi.nlm.nih.gov/pubmed/15772128	up
Development/Dauer/Aging	UP sma-2;fem-1 vs. fem-1	27	583	376	30409	2.31594e-08	6.83897e-05	1.7402e-07	http://www.ncbi.nlm.nih.gov/pubmed/20946987	WBGene00000277;WBGene00000415;WBGene00000419;WBGene00000464;WBGene00000566;WBGene00001516;WBGene00002078;WBGene00003150;WBGene00003605;WBGene00003965;WBGene00004229;WBGene00004350;WBGene00005010;WBGene00005718;WBGene00006923;WBGene00007877;WBGene00007878;WBGene00008412;WBGene00011849;WBGene00012907;WBGene00013632;WBGene00015484;WBGene00017920;WBGene00018294;WBGene00018777;WBGene00021247;WBGene000…	up		Microbes	UP by S. aureus (Bond)	19	327	480	30409	5.45952e-06	0.016122	4.11274e-05	F26F12.3;fil-1;vap-2;M01H9.3;W03F9.4;hil-1;acox-3;best-1;T20B3.1;slc-25A29;ZK550.6;taap-1;Y106G6D.6;B0546.4;zip-10;coel-1;W01F3.2;mtl-1;ZK1073.1	http://www.ncbi.nlm.nih.gov/pubmed/25474640	up
Development/Dauer/Aging	down in abundance day 22 vs. day 1 under daf-2 mutant, proteomics	27	583	376	30409	2.31594e-08	6.83897e-05	1.7402e-07	http://www.ncbi.nlm.nih.gov/pubmed/25957690	WBGene00000298;WBGene00000464;WBGene00000683;WBGene00000991;WBGene00001157;WBGene00001394;WBGene00001633;WBGene00003071;WBGene00006493;WBGene00006787;WBGene00007153;WBGene00007680;WBGene00007969;WBGene00008564;WBGene00009165;WBGene00009730;WBGene00009920;WBGene00011756;WBGene00013176;WBGene00013575;WBGene00014000;WBGene00014244;WBGene00016266;WBGene00017123;WBGene00017777;WBGene00020561;WBGene000…	up		Mutants	down by ife-1 mutant non-polysome	27	327	899	30409	5.71264e-06	0.0168694	4.29248e-05	T22B7.3;F55H12.4;Y44A6C.1;col-109;aqp-1;ZK84.1;asah-1;B0410.3;R10H1.1;ZK550.6;F08B12.4;C18E9.9;C17C3.1;egl-3;txdc-12.1;nspb-11;nspb-12;F41F3.3;decr-1.1;zig-7;snt-4;pnp-1;acox-1.1;maoc-1;mtl-1;unc-49;ttr-5	http://www.ncbi.nlm.nih.gov/pubmed/26542024	up
Microbes	Down S. marcescens 24h, cDNAArray	18	583	167	30409	2.63485e-08	7.78071e-05	1.9748e-07	http://www.ncbi.nlm.nih.gov/pubmed/21602919	WBGene00000534;WBGene00001172;WBGene00001564;WBGene00001679;WBGene00001898;WBGene00002981;WBGene00003163;WBGene00006575;WBGene00008572;WBGene00008720;WBGene00010769;WBGene00011259;WBGene00011966;WBGene00013263;WBGene00016405;WBGene00017659;WBGene00017834;WBGene00019719	up		Mutants	Up in lagr-1;hyl-1 during L1 starvation	13	327	222	30409	5.77673e-06	0.0170587	4.32572e-05	cpg-3;icl-1;icl-1;icl-1;plin-1;plin-1;nep-22;F20D1.3;txdc-12.1;zig-7;W01F3.2;W01F3.2;gale-1	https://pubmed.ncbi.nlm.nih.gov/27974500/	up
DAF/Insulin/food	Up under dietary restrictions	22	583	255	30409	2.7183e-08	8.02713e-05	2.03219e-07	https://pubmed.ncbi.nlm.nih.gov/31253655/	WBGene00000169;WBGene00001564;WBGene00001852;WBGene00003163;WBGene00003511;WBGene00007857;WBGene00008439;WBGene00009293;WBGene00010063;WBGene00010503;WBGene00011573;WBGene00011756;WBGene00012850;WBGene00016513;WBGene00016866;WBGene00017659;WBGene00017834;WBGene00018268;WBGene00020386;WBGene00020786;WBGene00020930;WBGene00022893	up		Kim Mountains	Lipid Metabolism	15	327	302	30409	5.78619e-06	0.0170866	4.32572e-05	fil-1;acds-10;W03F9.4;lipl-7;asah-1;drd-1;acox-3;acs-5;ech-8;acdh-12;cyp-13A11;acox-1.1;F10G8.9;acox-1.6;acdh-10	http://www.ncbi.nlm.nih.gov/pubmed/11557892	up
Tissue	WT-Pico Pan-neural Enriched Genes	64	583	1572	30409	3.01771e-08	8.9113e-05	2.25033e-07	http://www.ncbi.nlm.nih.gov/pubmed/18284693	WBGene00000277;WBGene00000464;WBGene00000484;WBGene00000534;WBGene00001172;WBGene00001189;WBGene00001410;WBGene00001519;WBGene00001547;WBGene00001679;WBGene00001837;WBGene00001909;WBGene00002100;WBGene00002981;WBGene00003150;WBGene00003165;WBGene00003519;WBGene00003850;WBGene00003885;WBGene00003886;WBGene00004208;WBGene00004739;WBGene00004892;WBGene00004924;WBGene00006306;WBGene00006415;WBGene000…	up		Microbes	UP by C. albicans (Pukkila-Worley)	10	327	119	30409	5.91041e-06	0.0174534	4.40744e-05	T22B7.3;F44E5.4;F44E5.5;acs-7;acox-3;T20B3.1;ZK550.6;dcar-1;F21C10.10;coel-1	http://www.ncbi.nlm.nih.gov/pubmed/21731485	up
Mutants	Down pie-1 mutant 23 min after 4 cell stage	65	583	1609	30409	3.06417e-08	9.0485e-05	2.27922e-07	http://www.ncbi.nlm.nih.gov/pubmed/15772128	WBGene00000464;WBGene00000566;WBGene00001651;WBGene00002035;WBGene00002078;WBGene00002220;WBGene00002979;WBGene00002980;WBGene00003150;WBGene00003253;WBGene00003396;WBGene00003619;WBGene00004208;WBGene00004876;WBGene00004892;WBGene00004900;WBGene00006415;WBGene00006493;WBGene00006702;WBGene00006812;WBGene00006823;WBGene00006959;WBGene00006975;WBGene00007010;WBGene00007024;WBGene00007707;WBGene000…	up		DAF/Insulin/food	UP by daf-2 mutant (Mueller)	17	327	390	30409	5.96954e-06	0.0176281	4.44032e-05	glna-2;bcl-11;T28F4.5;F55H12.4;M01H9.3;Y71F9B.13;asah-1;unk-1;hil-1;best-1;bcmo-2;dhs-9;R53.5;Y106G6D.6;F28H7.8;mtl-1;ttr-5	http://www.ncbi.nlm.nih.gov/pubmed/25419847	up
TF Targets	HLH-1 Emb targets	35	583	606	30409	3.15383e-08	9.31326e-05	2.34001e-07	http://www.ncbi.nlm.nih.gov/pubmed/21177963	WBGene00000063;WBGene00000065;WBGene00000566;WBGene00003150;WBGene00003196;WBGene00003965;WBGene00006755;WBGene00007016;WBGene00007030;WBGene00007063;WBGene00007197;WBGene00007878;WBGene00008444;WBGene00008446;WBGene00008510;WBGene00009532;WBGene00009584;WBGene00009978;WBGene00010374;WBGene00010902;WBGene00011573;WBGene00011737;WBGene00012180;WBGene00012850;WBGene00012854;WBGene00015484;WBGene000…	up		Mutants	down by mdt-15 RNAi	12	327	186	30409	6.04704e-06	0.0178569	4.47881e-05	icl-1;E01G4.3;ZK1307.1;acs-7;F46C5.10;acox-3;pck-2;ZK550.6;fat-2;dhs-3;C39E9.8;maoc-1	http://www.ncbi.nlm.nih.gov/pubmed/20929438	up
TF Targets	LIN-35 YA targets (Araya)	22	583	258	30409	3.32837e-08	9.82868e-05	2.46092e-07	http://www.ncbi.nlm.nih.gov/pubmed/25164749	WBGene00001564;WBGene00001679;WBGene00002980;WBGene00003163;WBGene00004131;WBGene00004196;WBGene00004271;WBGene00006575;WBGene00006923;WBGene00006975;WBGene00007030;WBGene00007969;WBGene00010425;WBGene00011232;WBGene00011303;WBGene00012128;WBGene00015581;WBGene00016407;WBGene00017777;WBGene00017834;WBGene00019719;WBGene00020031	up		Mutants	down by csr-1 hypomorphic mutant	16	327	346	30409	6.05163e-06	0.0178705	4.47881e-05	T22B7.3;T27D12.1;F55H12.4;nhr-105;dpy-17;lgg-1;F28F5.6;F53E4.1;F11A5.9;trcs-1;acs-19;R53.5;dcar-1;C17C3.1;dhs-3;acdh-10	http://www.ncbi.nlm.nih.gov/pubmed/24681887	up
Tissue	Larval Pan-neural enriched	62	583	1504	30409	3.33345e-08	9.84367e-05	2.46092e-07	http://www.ncbi.nlm.nih.gov/pubmed/17612406	WBGene00000086;WBGene00000277;WBGene00000463;WBGene00000464;WBGene00000484;WBGene00000906;WBGene00001172;WBGene00001189;WBGene00001410;WBGene00001519;WBGene00001543;WBGene00001679;WBGene00002100;WBGene00002980;WBGene00002981;WBGene00003040;WBGene00003150;WBGene00003151;WBGene00003778;WBGene00003885;WBGene00003886;WBGene00004056;WBGene00004208;WBGene00004924;WBGene00005718;WBGene00006306;WBGene000…	up		Mutants	UP by set-25 mutant (eemb)	24	327	738	30409	6.08711e-06	0.0179752	4.49381e-05	ZC123.1;col-109;acs-7;fip-6;acds-10;tag-241;2L52.1;cpz-1;acox-3;T20B3.1;dhrs-4;ech-8;Y37A1A.3;F52E4.5;sta-2;acdh-12;trxr-1;F41F3.3;gly-8;dhs-3;zig-7;ttr-36;acox-1.1;ttr-35	https://www.ncbi.nlm.nih.gov/geo/query/acc.cgi?acc=GSE100726	up
DAF/Insulin/food	UP by Fasting (Lee)	21	583	235	30409	3.36744e-08	9.94406e-05	2.47981e-07	http://www.ncbi.nlm.nih.gov/pubmed/25202121	WBGene00000558;WBGene00001564;WBGene00001852;WBGene00002163;WBGene00003778;WBGene00003968;WBGene00004133;WBGene00006649;WBGene00007425;WBGene00008439;WBGene00010063;WBGene00011727;WBGene00011737;WBGene00011850;WBGene00012850;WBGene00015947;WBGene00016407;WBGene00016866;WBGene00017659;WBGene00019998;WBGene00020672	up		Mutants	UP by lin-35(n745), starved L1	23	327	689	30409	6.66052e-06	0.0196685	4.90486e-05	ZC123.1;hsp-16.1;F44E5.4;F44E5.5;F55H12.4;icl-1;ifg-1;col-109;ptc-1;pqm-1;tlp-1;gpb-1;nep-22;acs-5;alx-1;C17C3.1;F52E4.5;trxr-1;W04B5.3;F28H7.8;C42D4.3;W01F3.2;acox-1.1	http://www.ncbi.nlm.nih.gov/pubmed/23664972	up
Mutants	genes with differential H3K4me3 level in F1 set-9 set-26	101	583	3009	30409	3.43252e-08	0.000101362	2.52145e-07	https://pubmed.ncbi.nlm.nih.gov/29714684/	WBGene00000063;WBGene00000065;WBGene00000086;WBGene00000277;WBGene00000776;WBGene00000788;WBGene00000863;WBGene00000894;WBGene00000898;WBGene00000958;WBGene00001080;WBGene00001172;WBGene00001189;WBGene00001837;WBGene00002015;WBGene00002017;WBGene00002035;WBGene00002043;WBGene00002078;WBGene00002202;WBGene00002980;WBGene00003040;WBGene00003150;WBGene00003253;WBGene00003589;WBGene00003613;WBGene000…	up		Tissue	WT-Pico Pan-neural Enriched Genes	38	327	1572	30409	7.27353e-06	0.0214787	5.34297e-05	F26F12.3;M01F1.8;R02F2.1;rbm-22;F27D9.2;suco-1;rdl-1;sqst-1;ptc-1;odr-3;nac-3;rsbp-1;lgg-2;atic-1;gpb-1;olrn-1;F20A1.4;ins-17;gcy-22;F21C10.10;memo-1;ceh-48;Y106G6D.6;egl-3;mbk-2;his-35;cab-1;snt-4;egl-21;ceh-53;R107.2;abts-1;mec-3;mbl-1;mtl-1;lmtr-2;ZK1073.1;unc-49	http://www.ncbi.nlm.nih.gov/pubmed/18284693	up
Chemicals/stress	UP by dichlorvos	23	583	283	30409	3.58823e-08	0.00010596	2.62929e-07	http://www.ncbi.nlm.nih.gov/pubmed/23631360	WBGene00001394;WBGene00003589;WBGene00004858;WBGene00006984;WBGene00007103;WBGene00007203;WBGene00007857;WBGene00008412;WBGene00008677;WBGene00011737;WBGene00012107;WBGene00012140;WBGene00013181;WBGene00013481;WBGene00015350;WBGene00016500;WBGene00017312;WBGene00017464;WBGene00017698;WBGene00017834;WBGene00020930;WBGene00021260;WBGene00021533	up		DAF/Insulin/food	down by daf-16 mutant (Delaney)	36	327	1447	30409	7.32388e-06	0.0216274	5.3666e-05	glna-2;cpg-3;T28F4.5;F55H12.4;M01H9.3;Y71F9B.13;lipl-7;F11A5.9;C05D12.2;M03A1.3;ZK455.5;unk-1;hil-1;F46C5.10;best-1;bcmo-2;acs-19;CC8.2;dhs-9;R53.5;F20D1.3;F08B12.4;Y43F8B.1;Y106G6D.6;sta-2;C35C5.9;ZK863.8;Y95B8A.6;F08G2.8;nas-10;gly-8;cyp-13A11;W01F3.2;mtl-1;ttr-5;F46H5.3	https://www.ncbi.nlm.nih.gov/pubmed/28209779	up
Mutants	down by gld-2 RNAi (Nousch)	52	583	1158	30409	3.82963e-08	0.000113089	2.79923e-07	http://www.ncbi.nlm.nih.gov/pubmed/25217583	WBGene00000415;WBGene00000738;WBGene00000894;WBGene00001080;WBGene00001516;WBGene00001679;WBGene00002035;WBGene00002043;WBGene00003150;WBGene00003396;WBGene00003619;WBGene00004013;WBGene00004038;WBGene00004182;WBGene00004350;WBGene00004892;WBGene00004900;WBGene00006367;WBGene00006496;WBGene00006607;WBGene00006763;WBGene00006823;WBGene00006887;WBGene00006975;WBGene00007030;WBGene00007297;WBGene000…	up		Chemicals/stress	UP by mid acrylamide 4H	11	327	155	30409	7.46691e-06	0.0220498	5.45787e-05	gpx-1;F26F12.3;plin-1;cpz-1;dhs-6;C18E9.9;xbp-1;cyp-13A11;Y42G9A.3;C39E9.8;ttr-5	http://www.ncbi.nlm.nih.gov/geo/query/acc.cgi?acc=GSE42592	up
Mutants	Down kgb-1 mutant vs. wt by fast	28	583	413	30409	3.98739e-08	0.000117748	2.90735e-07	http://www.ncbi.nlm.nih.gov/pubmed/23352664	WBGene00000558;WBGene00000991;WBGene00001157;WBGene00001564;WBGene00003589;WBGene00006984;WBGene00008510;WBGene00008572;WBGene00010348;WBGene00010902;WBGene00011232;WBGene00011592;WBGene00012185;WBGene00012225;WBGene00012364;WBGene00012970;WBGene00013702;WBGene00013704;WBGene00013969;WBGene00014251;WBGene00017123;WBGene00017688;WBGene00017836;WBGene00019599;WBGene00020047;WBGene00020386;WBGene000…	up		Chemicals/stress	UP by nitric oxide (NO) treatment	8	327	67	30409	7.80129e-06	0.0230372	5.6882e-05	hsp-16.1;hsp-16.11;F44E5.4;F44E5.5;col-109;fip-6;C42D4.3;mtl-1	http://www.ncbi.nlm.nih.gov/pubmed/23415229	up
TF Targets	LIN-35 L1 targets (Araya)	18	583	172	30409	4.08528e-08	0.000120638	2.97139e-07	http://www.ncbi.nlm.nih.gov/pubmed/25164749	WBGene00001564;WBGene00003163;WBGene00003511;WBGene00004096;WBGene00006575;WBGene00006975;WBGene00007030;WBGene00007969;WBGene00009785;WBGene00011232;WBGene00011303;WBGene00012463;WBGene00017777;WBGene00017834;WBGene00019719;WBGene00019831;WBGene00020908;WBGene00020930	up		Other	Transcription factors (Reece-Hoyes)	27	327	924	30409	9.23925e-06	0.0272835	6.72008e-05	bcl-11;fos-1;nhr-105;mml-1;nhr-6;rbm-22;nhr-20;sma-4;pqm-1;unk-1;2L52.1;tlp-1;mdl-1;hlh-30;ccch-1;xbp-1;ceh-48;nhr-19;nhr-14;zip-10;nhr-173;ceh-53;gmeb-2;mec-3;mbl-1;ceh-43;nhr-64	http://www.ncbi.nlm.nih.gov/pubmed/16420670	up
Mutants	UP mex-3;skn-1 RNAi mutant 122min	27	583	389	30409	4.5826e-08	0.000135324	3.32492e-07	http://www.ncbi.nlm.nih.gov/pubmed/15772128	WBGene00000086;WBGene00000419;WBGene00001516;WBGene00001679;WBGene00002981;WBGene00003150;WBGene00003253;WBGene00003497;WBGene00003519;WBGene00003886;WBGene00004739;WBGene00006763;WBGene00006839;WBGene00006887;WBGene00007024;WBGene00008339;WBGene00008435;WBGene00010797;WBGene00011063;WBGene00011230;WBGene00013307;WBGene00015163;WBGene00016405;WBGene00017373;WBGene00020672;WBGene00022880;WBGene000…	up		DAF/Insulin/food	Up in daf-16;fer-15 at day2-3	10	327	126	30409	9.42268e-06	0.0278252	6.83665e-05	icl-1;Y71F9B.13;anmt-3;unk-1;hil-1;dcar-1;Y42G9A.3;C39E9.8;ttr-5;F46H5.3	https://pubmed.ncbi.nlm.nih.gov/30773782/	up
Other	Cluster 4, cycling expression postembryonic	32	583	530	30409	5.09103e-08	0.000150338	3.68476e-07	http://www.ncbi.nlm.nih.gov/pubmed/24036951	WBGene00000894;WBGene00001410;WBGene00003150;WBGene00004037;WBGene00004183;WBGene00004196;WBGene00004350;WBGene00004892;WBGene00007197;WBGene00007297;WBGene00008032;WBGene00008331;WBGene00008510;WBGene00009532;WBGene00009628;WBGene00009785;WBGene00009978;WBGene00010042;WBGene00010348;WBGene00010421;WBGene00010827;WBGene00010868;WBGene00013481;WBGene00015294;WBGene00015887;WBGene00016644;WBGene000…	up		Mutants	UP pie-1; pal-1(RNAi) mutant 186 min after 4 cell stage	18	327	453	30409	9.8589e-06	0.0291133	7.13127e-05	F55H12.4;icl-1;rsbp-1;lgg-2;gpb-1;kin-19;hlh-30;sdha-1;cmd-1;csb-1;unc-16;rhgf-2;F45D3.2;mbk-2;M05D6.5;gap-2;zfp-1;ZK1073.1	http://www.ncbi.nlm.nih.gov/pubmed/15772128	up
Microbes	UP exposed to gacA Mutant vs. Wild-Type P. aeruginosa Strain PA14	19	583	196	30409	5.11742e-08	0.000151117	3.6948e-07	http://www.ncbi.nlm.nih.gov/pubmed/17096597	WBGene00000298;WBGene00000973;WBGene00001157;WBGene00003605;WBGene00003618;WBGene00003778;WBGene00006649;WBGene00007228;WBGene00010063;WBGene00011321;WBGene00011727;WBGene00011737;WBGene00011850;WBGene00012101;WBGene00012970;WBGene00015947;WBGene00018724;WBGene00018760;WBGene00019298	up		Mutants	down by lin-22 mutant (oh4265)	11	327	160	30409	9.87703e-06	0.0291669	7.13127e-05	T27D12.1;T28F4.5;Y44A6C.1;icl-1;epg-9;M01H9.3;mfb-1;ZK550.6;dct-1;D2030.2;zig-7	https://www.ncbi.nlm.nih.gov/geo/query/acc.cgi?acc=GSE101645	up
Microbes	UP treated by RPW-24	22	583	266	30409	5.62706e-08	0.000166167	4.05286e-07	http://www.ncbi.nlm.nih.gov/pubmed/22719261	WBGene00002015;WBGene00002017;WBGene00004196;WBGene00004228;WBGene00006575;WBGene00007153;WBGene00007689;WBGene00008032;WBGene00008368;WBGene00008594;WBGene00008954;WBGene00009691;WBGene00011831;WBGene00012185;WBGene00012487;WBGene00012610;WBGene00016596;WBGene00017658;WBGene00017861;WBGene00018724;WBGene00020891;WBGene00022386	up		Chemicals/stress	down by UV irradiation	22	327	654	30409	9.93978e-06	0.0293522	7.15907e-05	T22B7.3;ZC123.1;ora-1;icl-1;col-109;ZK353.2;W03F9.4;anmt-3;C25F6.6;cpt-1;W02F12.2;cpz-1;B0410.3;F41F3.3;gly-8;zig-7;C42D4.3;gmeb-2;acox-1.6;ptr-14;unc-49;W07G4.5	http://www.ncbi.nlm.nih.gov/pubmed/25419847	up
Mutants	Up in hlh-25	31	583	506	30409	6.23001e-08	0.000183972	4.47621e-07	https://pubmed.ncbi.nlm.nih.gov/26438299/	WBGene00000063;WBGene00000063;WBGene00000063;WBGene00000063;WBGene00000065;WBGene00000140;WBGene00000678;WBGene00000683;WBGene00001189;WBGene00001394;WBGene00001564;WBGene00001633;WBGene00001898;WBGene00004133;WBGene00006959;WBGene00007153;WBGene00007384;WBGene00007969;WBGene00009398;WBGene00009628;WBGene00009691;WBGene00010135;WBGene00011831;WBGene00011936;WBGene00011936;WBGene00013263;WBGene000…	up		Mutants	Down isp-1 RNAi, ETC complex I	16	327	362	30409	1.03637e-05	0.0306041	7.44624e-05	T22B7.3;F26F12.3;T12A7.6;F23F1.2;fil-1;vap-2;anmt-3;F11A5.9;prk-2;best-1;T20B3.1;dcar-1;nas-10;decr-1.1;coel-1;zig-7	http://www.ncbi.nlm.nih.gov/pubmed/18178500	up
Development/Dauer/Aging	UP by aging on day 3	75	583	2016	30409	6.2665e-08	0.00018505	4.4915e-07	http://www.ncbi.nlm.nih.gov/pubmed/26623667	WBGene00000013;WBGene00000140;WBGene00000277;WBGene00000906;WBGene00000958;WBGene00001008;WBGene00001345;WBGene00001439;WBGene00001547;WBGene00001951;WBGene00002015;WBGene00002017;WBGene00003071;WBGene00003163;WBGene00003589;WBGene00003605;WBGene00003625;WBGene00003886;WBGene00003911;WBGene00004013;WBGene00004037;WBGene00004229;WBGene00004739;WBGene00004876;WBGene00006367;WBGene00006496;WBGene000…	up		Microbes	UP by PA14 (Miller)	13	327	236	30409	1.07235e-05	0.0316665	7.68603e-05	gpx-1;irg-3;acs-7;sqst-1;T20B3.1;dhs-9;nep-22;gstk-1;ech-8;W04B5.3;zip-10;clec-41;acdh-10	http://www.ncbi.nlm.nih.gov/pubmed/26360906	up
Microbes	UP by S. aureus (Bond)	30	583	480	30409	6.9308e-08	0.000204666	4.9556e-07	http://www.ncbi.nlm.nih.gov/pubmed/25474640	WBGene00000013;WBGene00000983;WBGene00001852;WBGene00001898;WBGene00003778;WBGene00007203;WBGene00007878;WBGene00008320;WBGene00011321;WBGene00011462;WBGene00011850;WBGene00012101;WBGene00012107;WBGene00012185;WBGene00013181;WBGene00013702;WBGene00013923;WBGene00013969;WBGene00014000;WBGene00014213;WBGene00015163;WBGene00015251;WBGene00015332;WBGene00015350;WBGene00016866;WBGene00017312;WBGene000…	up		Mutants	Changed between CB4856 and N2, Old	52	327	2539	30409	1.10566e-05	0.0326501	7.90558e-05	gpx-1;ora-1;bcl-11;F26F12.3;F55H12.4;icl-1;ZK1307.1;set-26;F56C9.10;Y44A6D.3;epg-9;fip-6;lgg-1;M01H9.3;pak-1;Y71F9B.13;lipl-7;F37A8.5;cnt-2;xpo-1;ell-1;cpt-1;pigg-1;tcer-1;ekl-1;CC8.2;ykt-6;hlh-30;ZK550.6;ipla-6;C17C3.1;cls-1;Y32H12A.8;trxr-1;dct-1;unc-16;W04B5.3;unc-94;decr-1.1;zyx-1;his-35;nhr-173;F10G7.10;vpat-1;gap-2;F40H3.1;F10G8.9;clec-41;ceh-43;mtl-1;C25F9.9;glb-25	http://www.ncbi.nlm.nih.gov/pubmed/22670229	up
Mutants	down by lin-22 mutant (oh4271)	24	583	319	30409	7.02752e-08	0.000207523	5.01263e-07	https://www.ncbi.nlm.nih.gov/geo/query/acc.cgi?acc=GSE101645	WBGene00001564;WBGene00002015;WBGene00002017;WBGene00006705;WBGene00006984;WBGene00007969;WBGene00008677;WBGene00009691;WBGene00009692;WBGene00011727;WBGene00012085;WBGene00012140;WBGene00012487;WBGene00012850;WBGene00015172;WBGene00016987;WBGene00017658;WBGene00019298;WBGene00019540;WBGene00019719;WBGene00019831;WBGene00020672;WBGene00022078;WBGene00022233	up		Mutants	UP lin-35 num emb	32	327	1231	30409	1.15565e-05	0.0341262	8.24305e-05	F44E5.5;cpg-3;T28F4.5;F55H12.4;irg-3;nhr-6;fil-1;ptc-1;trcs-1;asah-1;vhp-1;unk-1;ekl-1;best-1;bcmo-2;CC8.2;atic-1;mdl-1;F52E4.5;trxr-1;fat-2;nspb-12;zip-10;decr-1.1;F28H7.8;C42D4.3;egl-21;F40H3.1;W01F3.2;clec-41;mtl-1;C09D4.1	http://www.ncbi.nlm.nih.gov/pubmed/17368442	up
Mutants	Down jun-1 mutant vs. wt by Fast	38	583	719	30409	7.12062e-08	0.000210272	5.06679e-07	http://www.ncbi.nlm.nih.gov/pubmed/23352664	WBGene00000013;WBGene00000139;WBGene00000973;WBGene00000991;WBGene00001157;WBGene00001394;WBGene00001564;WBGene00003497;WBGene00004037;WBGene00006591;WBGene00007063;WBGene00007197;WBGene00007877;WBGene00008510;WBGene00008594;WBGene00009902;WBGene00009973;WBGene00010047;WBGene00010628;WBGene00011232;WBGene00011592;WBGene00011737;WBGene00012225;WBGene00012854;WBGene00012970;WBGene00013575;WBGene000…	up		Mutants	Down kgb-1 mutant vs. wt by fast	17	327	413	30409	1.21759e-05	0.0359555	8.65531e-05	icl-1;M79.2;acds-10;lipl-7;pck-2;nep-22;Y48A6B.9;gstk-1;F08B12.4;ech-8;Y106G6D.6;zig-7;W01F3.2;ttr-35;maoc-1;ttr-5;W07G4.5	http://www.ncbi.nlm.nih.gov/pubmed/23352664	up
Microbes	UP by C. albicans (Pukkila-Worley)	15	583	119	30409	7.25516e-08	0.000214245	5.15012e-07	http://www.ncbi.nlm.nih.gov/pubmed/21731485	WBGene00000013;WBGene00000558;WBGene00007228;WBGene00007384;WBGene00007395;WBGene00009691;WBGene00009692;WBGene00011850;WBGene00014000;WBGene00016513;WBGene00016866;WBGene00017659;WBGene00017756;WBGene00019060;WBGene00020672	up		DAF/Insulin/food	UP Food vs. Starve 15H	22	327	663	30409	1.21931e-05	0.0360061	8.65531e-05	gpx-1;ora-1;F55H12.4;col-109;F36G3.2;T21D12.14;W02F12.2;lron-10;nep-22;alx-1;cest-24;C17C3.1;cls-1;F52E4.5;F08G2.8;hyl-1;txdc-12.1;nspb-11;nspb-12;R13D11.10;clec-41;acdh-10	http://www.ncbi.nlm.nih.gov/pubmed/19251593,http://www.ncbi.nlm.nih.gov/pubmed/21445366	up
Mutants	UP by lin-35(n745), starved L1	37	583	689	30409	7.38099e-08	0.000217961	5.22688e-07	http://www.ncbi.nlm.nih.gov/pubmed/23664972	WBGene00000558;WBGene00000683;WBGene00000687;WBGene00001008;WBGene00001564;WBGene00001679;WBGene00002015;WBGene00002207;WBGene00003589;WBGene00004096;WBGene00004208;WBGene00006575;WBGene00006580;WBGene00007010;WBGene00008564;WBGene00009241;WBGene00009691;WBGene00009692;WBGene00010135;WBGene00010785;WBGene00011831;WBGene00012005;WBGene00012185;WBGene00012464;WBGene00013575;WBGene00014051;WBGene000…	up		DAF/Insulin/food	down by daf-2 mutant, Monosomal seq	15	327	323	30409	1.23703e-05	0.0365293	8.76004e-05	T27D12.1;F44E5.4;T28F4.5;F55H12.4;fip-6;ZK84.1;daf-18;hil-1;dhs-9;F08B12.4;F21C10.10;txdc-12.1;gly-8;mtl-1;ttr-5	http://www.ncbi.nlm.nih.gov/pubmed/25600869	up
Mutants	up in dpy-7	57	583	1363	30409	8.30333e-08	0.000245197	5.86596e-07	https://pubmed.ncbi.nlm.nih.gov/29487136/	WBGene00000013;WBGene00000484;WBGene00000558;WBGene00000678;WBGene00000683;WBGene00000687;WBGene00000738;WBGene00000906;WBGene00001410;WBGene00002252;WBGene00003879;WBGene00003885;WBGene00003886;WBGene00004124;WBGene00004133;WBGene00004183;WBGene00004229;WBGene00006531;WBGene00007153;WBGene00007425;WBGene00009398;WBGene00009964;WBGene00010135;WBGene00010421;WBGene00010765;WBGene00011175;WBGene000…	up		Chemicals/stress	Down by Rifampicin + Allantoin	44	327	2009	30409	1.32707e-05	0.0391884	9.37522e-05	T22B7.3;T27D12.1;glna-2;F55H12.4;Y43C5A.7;F29B9.8;ZK353.2;fip-6;anc-1;K08H10.6;F11A5.9;C05D12.2;tsp-6;nac-3;F46C5.10;spsb-1;B0410.3;acs-5;ccch-1;Y43F8B.1;F21C10.10;cest-24;T19C3.3;Y37A1A.3;Y106G6D.6;egl-3;C35C5.9;fat-2;nhr-14;Y95B8A.6;gly-8;decr-1.1;dhs-3;zyx-1;Y42G9A.3;egl-21;F40H3.1;gmeb-2;W01F3.2;R01H10.4;C39E9.8;mbl-1;clec-41;ptr-14	https://www.sciencedirect.com/science/article/pii/S1534580718306993#app2	up
[truncated: 523 more rows]

## Sheet: B
Epigenetic			TF				RBP			SF
id	name		id	name	family		id	name		id	name
[truncated: 928 more rows]

## Sheet: C
Category	Term	Counts	ListSize	PopHit	Pop Size	Pvalue	Bonferroni	FDR	Refs	OverlappedID	change	type		overlapped term	change
[truncated: 277 more rows]

[truncated: 4 more sheets: D, E, F, G]
