# Supplementary material for: Gene- and Isoform-Level Responses to Extreme Acidic pH Stress in an Emerging Marine Invertebrate Model Organism Litoditis marina
Source: Antioxidants (Basel). 2026 Jul 9;15(7):862. doi: 10.3390/antiox15070862 (PMC13405938; doi:10.3390/antiox15070862)
Supplement: Supplementary file 1 [file antioxidants-15-00862-s001.zip › Table S3.xlsx]

## Sheet: index
index	description
A	Correaltion between modules and pHs in L. marina
B	Enrichment of the turquoise modules of each network
C	Hub genes in each module of the networks
D	Enrichment of the modules in L. marina
E	Connections of the hub genes in the black module of L. marina GeneExpr network
F	Members in the GeneExper network
G	Expressional changes of genes in the GeneExpr network

## Sheet: A
module	pH	low pH	species	network
MEtan	-0.289676	0.773069	L. marina	Gene Expression
MEblack	-0.937681	0.744754	L. marina	Gene Expression
MEmagenta	-0.236818	0.359953	L. marina	Gene Expression
MEgreen	-0.705084	0.725634	L. marina	Gene Expression
MEpurple	-0.393541	0.678453	L. marina	Gene Expression
MEpink	-0.373321	0.313065	L. marina	Gene Expression
MEsalmon	0.251823	-0.31989	L. marina	Gene Expression
MEblue	0.134375	0.370907	L. marina	Gene Expression
MEgreenyellow	0.323373	0.0792878	L. marina	Gene Expression
MEred	0.381843	0.249967	L. marina	Gene Expression
MEbrown	0.871294	-0.608963	L. marina	Gene Expression
MEturquoise	0.972636	-0.400968	L. marina	Gene Expression
MEyellow	0.786371	-0.461501	L. marina	Gene Expression
MEgrey	-0.0555982	-0.0135143	L. marina	Gene Expression

## Sheet: B
Lm GeneExpr										Lm IsoUsage									Lm IsoExpr
#Term	Database	ID	Input number	Background number	P-Value	Corrected P-Value	Input	Hyperlink		#category	term ID	term description	observed gene count	background gene count	strength	signal	false discovery rate		#Term	Database	ID	Input number	Background number	P-Value	Corrected P-Value	Input	Hyperlink
Taurine and hypotaurine metabolism	KEGG PATHWAY	cel00430	2	6	0.00635706	0.0332465	unc-25|C53D5.5	http://www.genome.jp/kegg-bin/show_pathway?cel00430/cel:CELE_Y37D8A.23%09red/cel:CELE_C53D5.5%09red		GO Component	GO:0005622	Intracellular anatomical structure	1839	6561	0.25	1.47	3.78e-158		Citrate cycle (TCA cycle)	KEGG PATHWAY	cel00020	5	33	0.000411334	0.00319339	dlst-1|idh-2|sucl-2|mdh-1|sdhb-1	http://www.genome.jp/kegg-bin/show_pathway?cel00020/cel:CELE_F42A8.2%09red/cel:CELE_C34F6.8%09red/cel:CELE_W02F12.5%09red/cel:CELE_F23H11.3%09red/cel:CELE_F46E10.10%09red
Other glycan degradation	KEGG PATHWAY	cel00511	3	16	0.0030154	0.0206367	hex-5|hex-1|hex-3	http://www.genome.jp/kegg-bin/show_pathway?cel00511/cel:CELE_Y70D2A.2%09red/cel:CELE_Y39A1C.4%09red/cel:CELE_T14F9.3%09red		GO Process	GO:0009987	Cellular process	2005	7696	0.22	1.36	1.28e-148		Pentose phosphate pathway	KEGG PATHWAY	cel00030	3	20	0.00643916	0.0286849	gpi-1|pfk-1.1|tkt-1	http://www.genome.jp/kegg-bin/show_pathway?cel00030/cel:CELE_Y87G2A.8%09red/cel:CELE_F01G10.1%09red/cel:CELE_Y71H10A.1%09red
Glycerolipid metabolism	KEGG PATHWAY	cel00561	5	32	0.000259172	0.00333875	acl-11|acl-4|plpp-1.1|W02H5.8|acl-1	http://www.genome.jp/kegg-bin/show_pathway?cel00561/cel:CELE_F28B3.9%09red/cel:CELE_W02H5.8%09red/cel:CELE_F59F4.4%09red/cel:CELE_F49H12.6%09red/cel:CELE_F53C3.13%09red		GO Component	GO:0043229	Intracellular organelle	1570	5579	0.25	1.46	2.08e-123		Glycine, serine and threonine metabolism	KEGG PATHWAY	cel00260	5	27	0.000179255	0.00158201	T25B9.1|daao-1|mel-32|C15B12.1|Y62E10A.13	http://www.genome.jp/kegg-bin/show_pathway?cel00260/cel:CELE_C05D11.11%09red/cel:CELE_Y62E10A.13%09red/cel:CELE_C15B12.1%09red/cel:CELE_Y69A2AR.5%09red/cel:CELE_T25B9.1%09red
Glycerophospholipid metabolism	KEGG PATHWAY	cel00564	8	56	6.77077e-06	0.000141219	acl-11|acl-4|acl-1|ace-2|C07E3.9|pgs-1|plpp-1.1|cka-2	http://www.genome.jp/kegg-bin/show_pathway?cel00564/cel:CELE_F28B3.9%09red/cel:CELE_Y48G1C.4%09red/cel:CELE_C07E3.9%09red/cel:CELE_Y44E3A.2%09red/cel:CELE_F59F4.4%09red/cel:CELE_C52B9.1%09red/cel:CELE_F53C3.13%09red/cel:CELE_F49H12.6%09red		GO Component	GO:0043226	Organelle	1586	5685	0.25	1.44	1.61e-122		Cysteine and methionine metabolism	KEGG PATHWAY	cel00270	6	43	0.00016315	0.00145359	spds-1|ahcy-1|ldh-1|cysl-2|sams-4|mdh-1	http://www.genome.jp/kegg-bin/show_pathway?cel00270/cel:CELE_K10H10.2%09red/cel:CELE_F46E10.10%09red/cel:CELE_F13D12.2%09red/cel:CELE_Y46G5A.19%09red/cel:CELE_C06E7.3%09red/cel:CELE_K02F2.2%09red
Metabolic pathways	KEGG PATHWAY	cel01100	43	887	3.59148e-10	2.24724e-08	gly-4|gly-6|gcy-36|gcy-35|lagr-1|hex-5|fecl-1|hex-1|hex-3|ugt-62|C31H2.4|acs-2|C07E3.9|ipmk-1|plpp-1.1|cka-2|moc-1|prdh-1|acdh-12|C53D5.5|pps-1|acl-4|W02H5.8|T26C5.3|Y65B4A.8|piga-1|pde-4|tpk-1|pgs-1|gyg-1|acl-1|R08D7.7|tdc-1|acl-11|nmat-2|phy-2|K07E3.4|hse-5|acs-17|sams-4|F58H1.3|unc-25|sptl-2	http://www.genome.jp/kegg-bin/show_pathway?cel01100/cel:CELE_F28F8.2%09red/cel:CELE_T04D3.4%09red/cel:CELE_F58H1.3%09red/cel:CELE_D2085.6%09red/cel:CELE_E04F6.5%09red/cel:CELE_C46E1.2%09red/cel:CELE_Y37D8A.23%09red/cel:CELE_T06H11.4%09red/cel:CELE_K07G5.6%09red/cel:CELE_Y70D2A.2%09red/cel:CELE_R153.1%09red/cel:CELE_C06E7.3%09red/cel:CELE_F35G2.4%09red/cel:CELE_ZK795.1%09red/cel:CELE_K07E3.4%09red…		Monarch	WBPhenotype:0000519	Physiology phenotype	1994	8107	0.19	1.28	3.39e-121		Valine, leucine and isoleucine degradation	KEGG PATHWAY	cel00280	4	51	0.0135219	0.0477649	ech-6|Y71G12B.10|mccc-1|sur-5	http://www.genome.jp/kegg-bin/show_pathway?cel00280/cel:CELE_K03A1.5%09red/cel:CELE_F32B6.2%09red/cel:CELE_Y71G12B.10%09red/cel:CELE_T05G5.6%09red
MAPK signaling pathway	KEGG PATHWAY	cel04010	6	79	0.0021442	0.0161229	vhp-1|zak-1|pph-5|mkk-4|gpa-12|crp-1	http://www.genome.jp/kegg-bin/show_pathway?cel04010/cel:CELE_R13F6.6%09red/cel:CELE_Y32F6B.3%09red/cel:CELE_F08B1.1%09red/cel:CELE_Y39B6A.2%09red/cel:CELE_F18G5.3%09red/cel:CELE_F42G10.2%09red		COMPARTMENTS	GOCC:0005622	Intracellular	2058	8549	0.18	1.25	2.59e-119		Lysine degradation	KEGG PATHWAY	cel00310	5	40	0.000909358	0.00610638	ech-6|dlst-1|C15B12.1|set-4|let-268	http://www.genome.jp/kegg-bin/show_pathway?cel00310/cel:CELE_C32D5.5%09red/cel:CELE_F52H3.1%09red/cel:CELE_C15B12.1%09red/cel:CELE_W02F12.5%09red/cel:CELE_T05G5.6%09red
Mitophagy - animal	KEGG PATHWAY	cel04137	5	29	0.000171926	0.00248938	pdr-1|kin-10|kin-3|pink-1|bec-1	http://www.genome.jp/kegg-bin/show_pathway?cel04137/cel:CELE_K08E3.7%09red/cel:CELE_T19E7.3%09red/cel:CELE_EEED8.9%09red/cel:CELE_B0205.7%09red/cel:CELE_T01G9.6%09red		Monarch	WBPhenotype:0000518	Development phenotype	1505	5288	0.26	1.47	5.09e-119		Glycosaminoglycan biosynthesis - chondroitin sulfate / dermatan sulfate	KEGG PATHWAY	cel00532	2	6	0.00732253	0.0303107	sqv-8|sqv-3	http://www.genome.jp/kegg-bin/show_pathway?cel00532/cel:CELE_R10E11.4%09red/cel:CELE_ZK1307.5%09red
Endocytosis	KEGG PATHWAY	cel04144	6	105	0.00792777	0.0391514	alx-1|aps-2|cnt-1|arx-6|apa-2|crp-1	http://www.genome.jp/kegg-bin/show_pathway?cel04144/cel:CELE_Y32F6B.3%09red/cel:CELE_Y17G7B.15%09red/cel:CELE_T20B5.1%09red/cel:CELE_F02E8.3%09red/cel:CELE_R10E12.1%09red/cel:CELE_C35D10.16%09red		GO Component	GO:0005737	Cytoplasm	1361	4559	0.28	1.54	4.97e-117		Glycosaminoglycan biosynthesis - heparan sulfate / heparin	KEGG PATHWAY	cel00534	4	10	6.81145e-05	0.000688877	sqv-8|hse-5|sqv-3|hst-3.2	http://www.genome.jp/kegg-bin/show_pathway?cel00534/cel:CELE_R10E11.4%09red/cel:CELE_ZK1307.5%09red/cel:CELE_B0285.5%09red/cel:CELE_F52B10.2%09red
Longevity regulating pathway - worm	KEGG PATHWAY	cel04212	5	71	0.00669327	0.0343889	hsp-16.11|dve-1|hsp-16.1|hcf-1|hsb-1	http://www.genome.jp/kegg-bin/show_pathway?cel04212/cel:CELE_K08E7.2%09red/cel:CELE_C46A5.9%09red/cel:CELE_T27E4.2%09red/cel:CELE_T27E4.8%09red/cel:CELE_ZK1193.5%09red		Monarch	WBPhenotype:0000531	Organism development variant	1415	4893	0.26	1.49	1.63e-113		Glycerophospholipid metabolism	KEGG PATHWAY	cel00564	6	56	0.000596947	0.00444976	T05C3.6|acl-7|ckc-1|crls-1|cha-1|mboa-3	http://www.genome.jp/kegg-bin/show_pathway?cel00564/cel:CELE_C54G7.2%09red/cel:CELE_F23H11.9%09red/cel:CELE_cha-1%09red/cel:CELE_T05C3.6%09red/cel:CELE_T27A10.3%09red/cel:CELE_Y46G5A.21%09red
Longevity regulating pathway - multiple species	KEGG PATHWAY	cel04213	4	45	0.00706888	0.036002	hsp-16.11|aap-1|hsp-16.1|sod-4	http://www.genome.jp/kegg-bin/show_pathway?cel04213/cel:CELE_T27E4.2%09red/cel:CELE_T27E4.8%09red/cel:CELE_Y110A7A.10%09red/cel:CELE_F55H2.1%09red		Monarch	WBPhenotype:0002551	Anatomical phenotype	1569	5742	0.24	1.41	3.24e-113		Arachidonic acid metabolism	KEGG PATHWAY	cel00590	3	18	0.00495697	0.024732	pges-2|gpx-5|ltah-1.2	http://www.genome.jp/kegg-bin/show_pathway?cel00590/cel:CELE_ZC416.6%09red/cel:CELE_R11A8.5%09red/cel:CELE_C11E4.1%09red
Notch signaling pathway	KEGG PATHWAY	cel04330	4	20	0.000481433	0.00546466	pcaf-1|lag-1|spe-4|ctbp-1	http://www.genome.jp/kegg-bin/show_pathway?cel04330/cel:CELE_K08B4.1%09red/cel:CELE_F49E10.5%09red/cel:CELE_ZK524.1%09red/cel:CELE_Y47G6A.6%09red		COMPARTMENTS	GOCC:0110165	Cellular anatomical entity	2484	11626	0.13	1.11	2.29e-111		Propanoate metabolism	KEGG PATHWAY	cel00640	4	33	0.00331376	0.0173671	ech-6|ldh-1|sucl-2|mlcd-1	http://www.genome.jp/kegg-bin/show_pathway?cel00640/cel:CELE_F35G12.1%09red/cel:CELE_F13D12.2%09red/cel:CELE_F23H11.3%09red/cel:CELE_T05G5.6%09red
Axon regeneration	KEGG PATHWAY	cel04361	11	86	3.5373e-07	1.01596e-05	vhp-1|gpa-3|ced-3|mlk-1|vab-1|mkk-4|spe-4|fos-1|gpa-12|unc-34|gpa-15	http://www.genome.jp/kegg-bin/show_pathway?cel04361/cel:CELE_F08B1.1%09red/cel:CELE_ZK524.1%09red/cel:CELE_E02C12.5%09red/cel:CELE_M04C7.1%09red/cel:CELE_C48D1.2%09red/cel:CELE_F29G9.4%09red/cel:CELE_M03A1.1%09red/cel:CELE_Y50D4C.1%09red/cel:CELE_K11D12.10%09red/cel:CELE_F18G5.3%09red/cel:CELE_F42G10.2%09red		Monarch	WBPhenotype:0000062	Lethal	1256	4100	0.29	1.57	2.38e-111		Butanoate metabolism	KEGG PATHWAY	cel00650	3	19	0.005669	0.02587	ech-6|Y71G12B.10|sur-5	http://www.genome.jp/kegg-bin/show_pathway?cel00650/cel:CELE_K03A1.5%09red/cel:CELE_Y71G12B.10%09red/cel:CELE_T05G5.6%09red
reproduction	Gene Ontology	GO:0000003	6	102	0.00696419	0.0355722	kin-29|hpl-2|sqv-7|mrt-1|xpa-1|trr-1	http://amigo.geneontology.org/amigo/term/GO:0000003		Monarch	WBPhenotype:0000577	Organism homeostasis metabolism variant	1490	5351	0.25	1.44	1.26e-110		Metabolic pathways	KEGG PATHWAY	cel01100	59	887	7.93812e-18	6.75101e-16	vha-6|Y62E10A.13|ahcy-1|dlst-1|C15B12.1|cdd-2|Y71G12B.10|idh-2|mccc-1|sqv-3|T05C3.6|algn-10|pges-2|qdpr-1|vha-2|thk-1|ckc-1|tkt-1|C32F10.8|mlcd-1|daao-1|mboa-3|gfat-1|ZK686.3|pah-1|spds-1|nduf-6|gpx-5|ttm-5|sdhb-1|mel-32|Y65B4A.8|hse-5|crls-1|sqv-8|gyg-1|ZK673.2|F17C8.9|sur-5|R08D7.7|tbh-1|Y105E8B.9|gpi-1|sucl-2|ldh-1|ltah-1.2|hprt-1|C54E4.5|T25B9.1|ech-6|cysl-2|pfk-1.1|sqrd-1|coq-3|sams-4|vha-3|…	http://www.genome.jp/kegg-bin/show_pathway?cel01100/cel:CELE_K10H10.2%09red/cel:CELE_ZK1307.5%09red/cel:CELE_Y43C5A.5%09red/cel:CELE_F23H11.3%09red/cel:CELE_Y38F2AL.4%09red/cel:CELE_C15B12.1%09red/cel:CELE_ZK673.2%09red/cel:CELE_F35G12.1%09red/cel:CELE_F22D6.4%09red/cel:CELE_T05G5.6%09red/cel:CELE_T22G5.5%09red/cel:CELE_C54E4.5%09red/cel:CELE_K03A1.5%09red/cel:CELE_Y54E5A.1%09red/cel:CELE_Y87G2A.…
Golgi membrane	Gene Ontology	GO:0000139	9	140	0.000573592	0.00616524	gly-4|gly-6|eas-1|sqv-7|C31H2.4|glct-6|rab-39|R12B2.2|pst-1	http://amigo.geneontology.org/amigo/term/GO:0000139		Monarch	WBPhenotype:0000050	Embryonic lethal	1036	3117	0.32	1.69	2.44e-104		Carbon metabolism	KEGG PATHWAY	cel01200	13	111	1.82167e-07	3.66488e-06	idh-2|gpi-1|sucl-2|Y62E10A.13|sdhb-1|ech-6|C32F10.8|mel-32|tkt-1|cysl-2|pfk-1.1|dlst-1|mdh-1	http://www.genome.jp/kegg-bin/show_pathway?cel01200/cel:CELE_K10H10.2%09red/cel:CELE_F42A8.2%09red/cel:CELE_Y87G2A.8%09red/cel:CELE_F46E10.10%09red/cel:CELE_C05D11.11%09red/cel:CELE_C32F10.8%09red/cel:CELE_F23H11.3%09red/cel:CELE_T05G5.6%09red/cel:CELE_Y71H10A.1%09red/cel:CELE_Y62E10A.13%09red/cel:CELE_C34F6.8%09red/cel:CELE_W02F12.5%09red/cel:CELE_F01G10.1%09red
nucleotide binding	Gene Ontology	GO:0000166	36	887	6.31832e-07	1.75348e-05	kin-29|nmat-2|gcy-37|gcy-36|gcy-35|rap-2|klp-15|pct-1|ifta-2|mkk-4|gpa-3|cka-2|dkf-2|hum-2|haf-3|pink-1|gpa-12|pgs-1|gpa-15|atln-1|zak-1|ckk-1|mlk-1|nol-9|tpk-1|ymel-1|sams-4|crp-1|ttll-9|cdk-5|vab-1|zen-4|gck-1|cars-1|odr-3|kin-3	http://amigo.geneontology.org/amigo/term/GO:0000166		Monarch	WBPhenotype:0000749	Embryonic development variant	1038	3133	0.32	1.69	6.34e-104		Biosynthesis of amino acids	KEGG PATHWAY	cel01230	9	72	8.74581e-06	0.000118575	pah-1|idh-2|Y62E10A.13|mel-32|tkt-1|cysl-2|C32F10.8|sams-4|pfk-1.1	http://www.genome.jp/kegg-bin/show_pathway?cel01230/cel:CELE_K10H10.2%09red/cel:CELE_C06E7.3%09red/cel:CELE_C05D11.11%09red/cel:CELE_C32F10.8%09red/cel:CELE_K08F8.4%09red/cel:CELE_Y71H10A.1%09red/cel:CELE_Y62E10A.13%09red/cel:CELE_C34F6.8%09red/cel:CELE_F01G10.1%09red
activation of MAPKK activity	Gene Ontology	GO:0000186	2	5	0.00481728	0.0275813	zak-1|mlk-1	http://amigo.geneontology.org/amigo/term/GO:0000186		Monarch	WBPhenotype:0000576	Organism physiology phenotype	1587	6026	0.22	1.36	3.78e-103		Ribosome biogenesis in eukaryotes	KEGG PATHWAY	cel03008	12	83	6.8051e-08	1.55203e-06	eif-6|ZK795.3|nst-1|Y75B8A.7|fib-1|ngp-1|ran-1|nol-58|F55F10.1|C53H9.2|nol-56|Y48A6B.3	http://www.genome.jp/kegg-bin/show_pathway?cel03008/cel:CELE_T01C3.7%09red/cel:CELE_T19A6.2%09red/cel:CELE_F55F10.1%09red/cel:CELE_Y48A6B.3%09red/cel:CELE_Y75B8A.7%09red/cel:CELE_K01G5.4%09red/cel:CELE_W01B11.3%09red/cel:CELE_C53H9.2%09red/cel:CELE_K07C5.4%09red/cel:CELE_C47B2.5%09red/cel:CELE_ZK795.3%09red/cel:CELE_K01C8.9%09red
activation of MAPK activity	Gene Ontology	GO:0000187	3	18	0.00404441	0.0246035	mkk-4|mlk-1|vhp-1	http://amigo.geneontology.org/amigo/term/GO:0000187		Monarch	WBPhenotype:0000520	Morphology phenotype	1120	3559	0.3	1.6	4.32e-102		Ribosome	KEGG PATHWAY	cel03010	26	151	4.01309e-17	3.26456e-15	rpl-24.2|rps-18|rpl-1|rpl-3|rpl-4|rpl-7|rpl-26|mrps-7|rpl-29|ubl-1|W01D2.1|rpl-43|rpl-15|rps-22|rps-23|mrpl-12|mrps-12|mrpl-19|mrps-21|rpl-30|rpl-31|rps-9|rps-8|rps-6|rps-4|rps-1	http://www.genome.jp/kegg-bin/show_pathway?cel03010/cel:CELE_W01D2.1%09red/cel:CELE_H06I04.4%09red/cel:CELE_Y71F9AL.13%09red/cel:CELE_F28D1.7%09red/cel:CELE_B0041.4%09red/cel:CELE_Y48B6A.2%09red/cel:CELE_C03D6.8%09red/cel:CELE_F53G12.10%09red/cel:CELE_F42C5.8%09red/cel:CELE_F53A3.3%09red/cel:CELE_W09C5.6%09red/cel:CELE_K11H12.2%09red/cel:CELE_F29B9.10%09red/cel:CELE_F56F3.5%09red/cel:CELE_B0513.3…
transcription regulatory region sequence-specific DNA binding	Gene Ontology	GO:0000976	7	42	1.04193e-05	0.000209822	nhr-277|ceh-33|egl-13|ash-2|egrh-1|lsy-2|nhr-38	http://amigo.geneontology.org/amigo/term/GO:0000976		GO Component	GO:0043227	Membrane-bounded organelle	1401	5061	0.24	1.42	2.56e-99		RNA transport	KEGG PATHWAY	cel03013	14	116	4.38969e-08	1.02664e-06	npp-19|eef-1A.1|eif-3.H|eef-1A.2|eif-3.D|eif-2alpha|eif-3.C|iffb-1|ran-1|thoc-7|npp-13|C37C3.2|eif-3.I|rnp-5	http://www.genome.jp/kegg-bin/show_pathway?cel03013/cel:CELE_Y37E3.10%09red/cel:CELE_C37C3.2%09red/cel:CELE_Y37E3.15%09red/cel:CELE_K02F3.11%09red/cel:CELE_B0513.2%09red/cel:CELE_K01G5.4%09red/cel:CELE_F31E3.5%09red/cel:CELE_C41D11.2%09red/cel:CELE_R06F6.5%09red/cel:CELE_R08D7.3%09red/cel:CELE_R03G5.1%09red/cel:CELE_Y74C10AR.1%09red/cel:CELE_Y54F10BM.2%09red/cel:CELE_T23D8.4%09red
RNA polymerase II transcription regulatory region sequence-specific DNA binding	Gene Ontology	GO:0000977	17	193	4.06746e-08	1.5836e-06	nhr-6|nhr-236|nhr-41|zip-3|ZK328.6|che-1|nhr-43|ceh-14|lin-11|dve-1|scrt-1|snai-1|nhr-14|fos-1|nhr-10|atf-2|sox-2	http://amigo.geneontology.org/amigo/term/GO:0000977		GO Component	GO:0043231	Intracellular membrane-bounded organelle	1368	4896	0.25	1.43	1.26e-98		RNA degradation	KEGG PATHWAY	cel03018	8	49	4.75006e-06	6.78425e-05	crn-5|exos-4.1|lsm-7|Y51H7C.7|exos-7|hsp-60|pfk-1.1|F29A7.6	http://www.genome.jp/kegg-bin/show_pathway?cel03018/cel:CELE_ZK593.7%09red/cel:CELE_Y22D7AL.5%09red/cel:CELE_F31D4.1%09red/cel:CELE_exos-4.1%09red/cel:CELE_C14A4.5%09red/cel:CELE_Y71H10A.1%09red/cel:CELE_Y51H7C.7%09red/cel:CELE_F29A7.6%09red
RNA polymerase II cis-regulatory region sequence-specific DNA binding	Gene Ontology	GO:0000978	7	82	0.000489189	0.00549397	nhr-6|egl-5|snpc-3.2|lag-1|ceh-2|daf-19|fos-1	http://amigo.geneontology.org/amigo/term/GO:0000978		Monarch	WBPhenotype:0000575	Organ system physiology phenotype	1113	3676	0.28	1.54	4e-92		RNA polymerase	KEGG PATHWAY	cel03020	5	25	0.000130404	0.0012019	rpoa-12|rpac-19|rpc-1|rpb-12|rpb-5	http://www.genome.jp/kegg-bin/show_pathway?cel03020/cel:CELE_H27M09.2%09red/cel:CELE_F23B2.13%09red/cel:CELE_F58A4.9%09red/cel:CELE_C15H11.8%09red/cel:CELE_C42D4.8%09red
DNA-binding transcription factor activity, RNA polymerase II-specific	Gene Ontology	GO:0000981	14	127	5.02993e-08	1.83592e-06	fkh-10|egl-5|lin-31|snai-1|ast-1|ceh-14|ceh-33|lin-11|scrt-1|ets-5|egl-13|fos-1|egrh-1|sox-2	http://amigo.geneontology.org/amigo/term/GO:0000981		Monarch	WBPhenotype:0002555	Organismal phenotype	1362	4980	0.24	1.4	5.33e-92		@@DNA replication	KEGG PATHWAY	cel03030	7	35	5.79275e-06	8.14905e-05	div-1|T26A5.8|rnh-1.0|pri-2|mcm-7|mcm-6|mcm-3	http://www.genome.jp/kegg-bin/show_pathway?cel03030/cel:CELE_ZK632.1%09red/cel:CELE_C25D7.6%09red/cel:CELE_T26A5.8%09red/cel:CELE_R01H10.1%09red/cel:CELE_F32D1.10%09red/cel:CELE_F59A6.6%09red/cel:CELE_W02D9.1%09red
G protein-coupled receptor binding	Gene Ontology	GO:0001664	4	24	0.000883083	0.00845443	gpa-12|gpa-3|odr-3|gpa-15	http://amigo.geneontology.org/amigo/term/GO:0001664		Monarch	WBPhenotype:0000613	Reproductive system physiology variant	1077	3503	0.29	1.56	9.34e-92		Spliceosome	KEGG PATHWAY	cel03040	21	112	9.6429e-15	5.30643e-13	bud-31|rsp-6|phf-5|rsp-3|mog-2|cyn-12|cyn-13|snr-7|cyn-11|snr-1|rsp-8|hsp-1|snr-2|ddx-17|snr-3|snrp-27|snr-4|lsm-7|prp-4|isy-1|uaf-1	http://www.genome.jp/kegg-bin/show_pathway?cel03040/cel:CELE_C07A9.2%09red/cel:CELE_ZK593.7%09red/cel:CELE_Y116A8C.42%09red/cel:CELE_F26D10.3%09red/cel:CELE_F53B7.3%09red/cel:CELE_F58E10.3%09red/cel:CELE_C33H5.12%09red/cel:CELE_Y111B2A.18%09red/cel:CELE_H20J04.8%09red/cel:CELE_T28D9.10%09red/cel:CELE_C36B1.5%09red/cel:CELE_Y54F10BM.14%09red/cel:CELE_C52E4.3%09red/cel:CELE_Y116A8C.34%09red/cel:CEL…
cell fate specification	Gene Ontology	GO:0001708	6	72	0.00137942	0.0120057	ZK328.6|fog-3|lag-1|lin-11|egl-13|fos-1	http://amigo.geneontology.org/amigo/term/GO:0001708		GO Component	GO:0032991	Protein-containing complex	811	2253	0.36	1.8	3.03e-91		Proteasome	KEGG PATHWAY	cel03050	8	41	1.45832e-06	2.35217e-05	rpn-5|rpt-4|pas-7|pas-4|rpn-9|rpn-12|rpn-13|pbs-6	http://www.genome.jp/kegg-bin/show_pathway?cel03050/cel:CELE_C56G2.7%09red/cel:CELE_F23F1.8%09red/cel:CELE_ZK20.5%09red/cel:CELE_T06D8.8%09red/cel:CELE_C36B1.4%09red/cel:CELE_C02F5.9%09red/cel:CELE_ZK945.2%09red/cel:CELE_F10G7.8%09red
negative regulation of protein phosphorylation	Gene Ontology	GO:0001933	2	8	0.0100083	0.0448452	pdr-1|vhp-1	http://amigo.geneontology.org/amigo/term/GO:0001933		Monarch	WBPhenotype:0000145	Fertility phenotype	1071	3483	0.29	1.56	3.75e-91		Protein export	KEGG PATHWAY	cel03060	5	22	7.70022e-05	0.000770433	F38A1.8|oxa-1|F25G6.8|dnj-29|spcs-1	http://www.genome.jp/kegg-bin/show_pathway?cel03060/cel:CELE_C34B2.10%09red/cel:CELE_F25G6.8%09red/cel:CELE_C01A2.3%09red/cel:CELE_F38A1.8%09red/cel:CELE_Y63D3A.6%09red
nematode larval development	Gene Ontology	GO:0002119	9	212	0.0081521	0.0392376	lpr-1|hpl-2|vhp-1|feh-1|lag-1|aps-2|eya-1|gpn-1|uaf-1	http://amigo.geneontology.org/amigo/term/GO:0002119		GO Component	GO:0110165	Cellular anatomical entity	2508	12281	0.11	1.06	2.41e-89		Homologous recombination	KEGG PATHWAY	cel03440	3	20	0.00643916	0.0286849	rad-51|atm-1|mus-81	http://www.genome.jp/kegg-bin/show_pathway?cel03440/cel:CELE_C43E11.2%09red/cel:CELE_Y43C5A.6%09red/cel:CELE_Y48G1BL.2%09red
molecular_function	Gene Ontology	GO:0003674	10	205	0.00213033	0.0160876	fog-3|F42H10.3|cyk-7|mks-5|C47E8.4|spe-4|F01D5.5|dex-1|cln-3.2|glb-9	http://amigo.geneontology.org/amigo/term/GO:0003674		Monarch	WBPhenotype:0000027	Organism metabolism processing variant	1158	3953	0.27	1.49	3.05e-89		Fanconi anemia pathway	KEGG PATHWAY	cel03460	3	25	0.0111983	0.0423274	rad-51|polh-1|mus-81	http://www.genome.jp/kegg-bin/show_pathway?cel03460/cel:CELE_C43E11.2%09red/cel:CELE_F53A3.2%09red/cel:CELE_Y43C5A.6%09red
nucleic acid binding	Gene Ontology	GO:0003676	21	469	3.56939e-05	0.000614858	egrh-1|rsp-7|rbm-39|che-1|ZK121.2|Y55D9A.2|rsp-8|scrt-1|snai-1|spr-4|rcan-1|cfim-2|ctbp-1|etr-1|cey-2|daz-1|tdp-1|lsy-2|hrpk-1|Y22D7AL.16|uaf-1	http://amigo.geneontology.org/amigo/term/GO:0003676		Monarch	WBPhenotype:0001384	Fertility reduced	965	3069	0.3	1.58	2.85e-84		MAPK signaling pathway	KEGG PATHWAY	cel04010	5	79	0.0135177	0.0477649	kin-1|sem-5|mek-2|hsp-1|pph-5	http://www.genome.jp/kegg-bin/show_pathway?cel04010/cel:CELE_Y39B6A.2%09red/cel:CELE_Y54E10BL.6%09red/cel:CELE_ZK909.2%09red/cel:CELE_C14F5.5%09red/cel:CELE_F26D10.3%09red
DNA binding	Gene Ontology	GO:0003677	42	834	1.94355e-10	1.26115e-08	crn-1|fkh-10|ceh-2|ctbp-1|ash-2|cec-1|nhr-43|nhr-236|nhr-41|egl-5|attf-4|rfc-3|lag-1|nhr-277|lin-11|dve-1|hizr-1|fos-1|rpom-1|nhr-6|ceh-19|pri-2|ceh-14|ceh-33|daf-19|ets-5|dpy-20|egl-13|lin-31|ast-1|tag-307|sox-2|gen-1|che-1|nhr-10|hlh-11|spr-4|nhr-14|taf-12|unc-62|brc-1|nhr-38	http://amigo.geneontology.org/amigo/term/GO:0003677		Monarch	WBPhenotype:0000717	Gene expression variant	1010	3293	0.29	1.55	4.77e-84		SNARE interactions in vesicular transport	KEGG PATHWAY	cel04130	3	25	0.0111983	0.0423274	syx-16|nbet-1|use-1	http://www.genome.jp/kegg-bin/show_pathway?cel04130/cel:CELE_ZC155.7%09red/cel:CELE_Y110A7A.11%09red/cel:CELE_Y59E9AL.7%09red
chromatin binding	Gene Ontology	GO:0003682	6	66	0.00090741	0.00859342	hpl-2|nhr-277|hcf-1|ran-3|fos-1|nhr-38	http://amigo.geneontology.org/amigo/term/GO:0003682		Monarch	WBPhenotype:0000688	Sterile	959	3045	0.3	1.58	5.48e-84		Lysosome	KEGG PATHWAY	cel04142	7	99	0.0020842	0.0123403	vha-6|vha-3|vha-2|Y105E8B.9|haf-4|Y16B4A.2|smf-3	http://www.genome.jp/kegg-bin/show_pathway?cel04142/cel:CELE_Y105E8B.9%09red/cel:CELE_Y38F2AL.4%09red/cel:CELE_Y69A2AR.4%09red/cel:CELE_R10E11.2%09red/cel:CELE_Y16B4A.2%09red/cel:CELE_W04C9.1%09red/cel:CELE_VW02B12L.1%09red
damaged DNA binding	Gene Ontology	GO:0003684	3	20	0.00526284	0.0297435	mrt-1|agt-1|xpa-1	http://amigo.geneontology.org/amigo/term/GO:0003684		Monarch	WBPhenotype:0000030	Growth variant	719	1952	0.37	1.83	6.27e-83		Phagosome	KEGG PATHWAY	cel04145	6	63	0.00105487	0.00687684	vha-6|vha-3|vha-2|tba-2|mec-7|tbb-2	http://www.genome.jp/kegg-bin/show_pathway?cel04145/cel:CELE_Y38F2AL.4%09red/cel:CELE_ZK154.3%09red/cel:CELE_R10E11.2%09red/cel:CELE_VW02B12L.1%09red/cel:CELE_C36E8.5%09red/cel:CELE_C47B2.3%09red
DNA-binding transcription factor activity	Gene Ontology	GO:0003700	25	474	4.17148e-07	1.17878e-05	ZK328.6|lsy-2|nhr-43|nhr-236|nhr-41|lin-31|lag-1|nhr-277|lin-11|zip-3|zip-2|hizr-1|fos-1|grh-1|nhr-6|fkh-10|ceh-33|daf-19|ets-5|ast-1|nhr-10|hlh-11|nhr-14|atf-2|nhr-38	http://amigo.geneontology.org/amigo/term/GO:0003700		COMPARTMENTS	GOCC:0043229	Intracellular organelle	1530	6138	0.2	1.27	4.29e-80		Peroxisome	KEGG PATHWAY	cel04146	8	76	8.43528e-05	0.000835048	Y71G12B.10|idh-2|prx-19|acl-7|C15B12.1|prx-2|mlcd-1|daao-1	http://www.genome.jp/kegg-bin/show_pathway?cel04146/cel:CELE_Y71G12B.10%09red/cel:CELE_C15B12.1%09red/cel:CELE_ZK809.7%09red/cel:CELE_Y69A2AR.5%09red/cel:CELE_F54F2.8%09red/cel:CELE_F35G12.1%09red/cel:CELE_C34F6.8%09red/cel:CELE_Y46G5A.21%09red
microtubule motor activity	Gene Ontology	GO:0003777	3	27	0.011134	0.0491356	klp-15|zen-4|bbs-4	http://amigo.geneontology.org/amigo/term/GO:0003777		Monarch	WBPhenotype:0000536	Cell physiology phenotype	856	2622	0.32	1.63	2.14e-79		reproduction	Gene Ontology	GO:0000003	7	102	0.00244166	0.0137601	pah-1|sqv-3|hpl-2|sqv-8|polh-1|ima-3|trr-1	http://amigo.geneontology.org/amigo/term/GO:0000003
catalytic activity	Gene Ontology	GO:0003824	18	351	2.41222e-05	0.000449596	W09D6.1|acs-9|R03G8.3|acs-2|crn-1|gen-1|sul-3|nmat-2|Y37E11B.5|Y65B4A.8|tdc-1|Y51A2D.13|dpy-19|acs-17|pgs-1|agt-1|unc-25|sptl-2	http://amigo.geneontology.org/amigo/term/GO:0003824		GO Process	GO:0008152	Metabolic process	1243	4551	0.24	1.38	3.8e-79		ribosomal large subunit assembly	Gene Ontology	GO:0000027	5	21	6.36166e-05	0.000654525	Y54E10A.10|rpl-3|lpd-6|rpl-24.2|F55F10.1	http://amigo.geneontology.org/amigo/term/GO:0000027
DNA-directed 5'-3' RNA polymerase activity	Gene Ontology	GO:0003899	3	27	0.011134	0.0491356	W09C3.4|rpc-25|rpom-1	http://amigo.geneontology.org/amigo/term/GO:0003899		Monarch	WBPhenotype:0000306	Transgene expression variant	885	2765	0.31	1.6	4.93e-79		tRNA binding	Gene Ontology	GO:0000049	5	31	0.000317568	0.00259463	kars-1|tut-2|Y48C3A.18|fars-1|alkb-8	http://amigo.geneontology.org/amigo/term/GO:0000049
GTPase activity	Gene Ontology	GO:0003924	11	148	4.31417e-05	0.000699854	atln-1|efsc-1|rap-2|ifta-2|rab-39|gpa-3|odr-3|gpa-12|C53H9.2|crp-1|gpa-15	http://amigo.geneontology.org/amigo/term/GO:0003924		GO Process	GO:0044237	Cellular metabolic process	1077	3704	0.27	1.46	2.99e-78		establishment of mitotic spindle orientation	Gene Ontology	GO:0000132	4	47	0.0104377	0.040183	npp-13|tba-2|egl-20|hmp-2	http://amigo.geneontology.org/amigo/term/GO:0000132
carboxypeptidase activity	Gene Ontology	GO:0004180	3	21	0.0059459	0.0323516	suro-1|T06A4.3|Y18H1A.9	http://amigo.geneontology.org/amigo/term/GO:0004180		COMPARTMENTS	GOCC:0032991	Protein-containing complex	999	3335	0.28	1.5	1.63e-77		Golgi trans cisterna	Gene Ontology	GO:0000138	2	9	0.0139133	0.0477649	nbet-1|hid-1	http://amigo.geneontology.org/amigo/term/GO:0000138
metallocarboxypeptidase activity	Gene Ontology	GO:0004181	3	15	0.00256878	0.0186743	suro-1|T06A4.3|Y18H1A.9	http://amigo.geneontology.org/amigo/term/GO:0004181		COMPARTMENTS	GOCC:0005737	Cytoplasm	1242	4613	0.23	1.36	1.65e-76		nucleotide binding	Gene Ontology	GO:0000166	62	887	1.14667e-19	1.26201e-17	isw-1|sucl-2|rap-2|klp-15|nmy-2|rad-51|W04C9.5|sur-5|haf-4|kars-1|hprt-1|T26C12.3|tbb-2|dars-2|C28H8.3|pgp-11|arl-6|ZK673.2|eef-1A.2|dkf-1|mek-2|thk-1|yars-1|ddx-17|mccc-1|vbh-1|mcm-7|mcm-6|mcm-3|myo-2|tba-2|him-14|ruvb-1|M03C11.1|cct-5|atm-1|rpt-4|pch-2|let-355|cct-3|B0207.6|mec-7|F52B5.3|sams-4|pmp-5|nst-1|ZK512.2|uba-2|msh-6|ran-1|fars-1|ZK686.2|ngp-1|hsp-1|cdk-1|hsp-60|pfk-1.1|ZK666.8|mmaa-1|…	http://amigo.geneontology.org/amigo/term/GO:0000166
metalloendopeptidase activity	Gene Ontology	GO:0004222	6	106	0.00826925	0.0394168	nas-4|hch-1|nas-31|nas-33|ymel-1|mig-17	http://amigo.geneontology.org/amigo/term/GO:0004222		Monarch	WBPhenotype:0002552	Cell phenotype	780	2311	0.33	1.68	1.82e-76		nuclear exosome (RNase complex)	Gene Ontology	GO:0000176	4	11	9.16533e-05	0.000897819	exos-8|crn-5|exos-4.1|exos-7	http://amigo.geneontology.org/amigo/term/GO:0000176
hydrolase activity, hydrolyzing O-glycosyl compounds	Gene Ontology	GO:0004553	3	19	0.00462936	0.0275813	hex-5|hex-1|hex-3	http://amigo.geneontology.org/amigo/term/GO:0004553		GO Process	GO:0034641	Cellular nitrogen compound metabolic process	652	1730	0.38	1.85	3.25e-76		cytoplasmic exosome (RNase complex)	Gene Ontology	GO:0000177	4	9	4.93066e-05	0.000533252	exos-8|crn-5|exos-4.1|exos-7	http://amigo.geneontology.org/amigo/term/GO:0000177
protein kinase activity	Gene Ontology	GO:0004672	16	400	0.000936809	0.00882413	C09B9.4|kin-29|dkf-2|kin-9|F11E6.8|zak-1|pct-1|cdk-5|mlk-1|vab-1|mkk-4|pink-1|gck-1|ttbk-4|kin-3|ckk-1	http://amigo.geneontology.org/amigo/term/GO:0004672		GO Function	GO:0005488	Binding	1489	5979	0.2	1.26	8.62e-76		exosome (RNase complex)	Gene Ontology	GO:0000178	3	9	0.0009171	0.00610638	exos-8|crn-5|exos-4.1	http://amigo.geneontology.org/amigo/term/GO:0000178
protein serine/threonine kinase activity	Gene Ontology	GO:0004674	13	285	0.000893783	0.00851037	dkf-2|kin-29|trr-1|pct-1|cdk-5|mlk-1|C09B9.4|mkk-4|pink-1|gck-1|ttbk-4|kin-3|ckk-1	http://amigo.geneontology.org/amigo/term/GO:0004674		GO Process	GO:0071704	Organic substance metabolic process	1181	4293	0.24	1.39	1.09e-75		vacuolar proton-transporting V-type ATPase, V0 domain	Gene Ontology	GO:0000220	2	7	0.0093108	0.0365977	vha-6|vha-3	http://amigo.geneontology.org/amigo/term/GO:0000220
MAP kinase kinase kinase activity	Gene Ontology	GO:0004709	2	5	0.00481728	0.0275813	zak-1|mlk-1	http://amigo.geneontology.org/amigo/term/GO:0004709		Monarch	WBPhenotype:0000059	Larval arrest	640	1707	0.38	1.84	4.57e-75		microtubule cytoskeleton organization	Gene Ontology	GO:0000226	5	52	0.00264436	0.0146999	tbb-2|tba-2|mec-7|pat-10|txdc-9	http://amigo.geneontology.org/amigo/term/GO:0000226
phosphoprotein phosphatase activity	Gene Ontology	GO:0004721	8	111	0.00056876	0.00616524	vhp-1|W03D8.2|pph-5|T28F4.3|eya-1|scpl-1|F28C6.8|ptp-1	http://amigo.geneontology.org/amigo/term/GO:0004721		COMPARTMENTS	GOCC:0043226	Organelle	1594	6628	0.18	1.22	7.8e-75		commitment complex	Gene Ontology	GO:0000243	3	6	0.000363552	0.00288223	snr-1|snr-3|uaf-1	http://amigo.geneontology.org/amigo/term/GO:0000243
transmembrane signaling receptor activity	Gene Ontology	GO:0004888	13	197	2.89968e-05	0.000518392	acr-5|glc-2|glc-3|lgc-1|unc-29|lgc-53|lgc-25|lgc-43|lgc-47|acc-1|mod-1|acc-4|acr-20	http://amigo.geneontology.org/amigo/term/GO:0004888		Monarch	WBPhenotype:0001016	Larval growth variant	641	1715	0.37	1.84	8.83e-75		mitotic cell cycle	Gene Ontology	GO:0000278	6	56	0.000596947	0.00444976	tba-2|ctf-4|cdk-1|cdc-6|mec-7|tbb-2	http://amigo.geneontology.org/amigo/term/GO:0000278
G protein-coupled receptor activity	Gene Ontology	GO:0004930	18	269	7.49802e-07	2.021e-05	srx-45|srsx-1|dop-2|dmsr-3|sre-2|tkr-1|F59B2.13|aexr-1|ZC266.1|ser-6|npr-29|dmsr-2|npr-10|npr-24|dcar-1|npr-26|pdfr-1|srsx-27	http://amigo.geneontology.org/amigo/term/GO:0004930		GO Process	GO:0044238	Primary metabolic process	1136	4076	0.25	1.4	1.04e-74		regulation of alternative mRNA splicing, via spliceosome	Gene Ontology	GO:0000381	5	41	0.00100635	0.0066066	sfa-1|rsp-6|rsp-3|nova-1|rnp-5	http://amigo.geneontology.org/amigo/term/GO:0000381
G protein-coupled serotonin receptor activity	Gene Ontology	GO:0004993	3	18	0.00404441	0.0246035	dop-2|ser-6|mod-1	http://amigo.geneontology.org/amigo/term/GO:0004993		GO Process	GO:0006807	Nitrogen compound metabolic process	1047	3646	0.26	1.44	3.99e-73		spliceosomal snRNP assembly	Gene Ontology	GO:0000387	3	14	0.00266342	0.0146999	snr-4|snr-1|snr-3	http://amigo.geneontology.org/amigo/term/GO:0000387
guanyl-nucleotide exchange factor activity	Gene Ontology	GO:0005085	6	54	0.000340198	0.00415817	rgl-1|ran-3|uig-1|rgef-1|ZK970.8|vav-1	http://amigo.geneontology.org/amigo/term/GO:0005085		Monarch	WBPhenotype:0000049	Postembryonic development variant	714	2065	0.34	1.71	1.33e-72		mRNA splicing, via spliceosome	Gene Ontology	GO:0000398	10	79	2.51176e-06	3.82074e-05	bud-31|rsp-6|phf-5|mog-2|snr-7|rsp-8|snr-2|sfa-1|prp-4|rnp-5	http://amigo.geneontology.org/amigo/term/GO:0000398
GTPase activator activity	Gene Ontology	GO:0005096	7	78	0.000369625	0.0044355	tbc-6|ags-3|sec-12|rrc-1|rgs-7|tbc-18|cnt-1	http://amigo.geneontology.org/amigo/term/GO:0005096		Monarch	WBPhenotype:0000750	Larval development variant	704	2022	0.34	1.72	1.78e-72		protein peptidyl-prolyl isomerization	Gene Ontology	GO:0000413	7	30	2.37698e-06	3.64535e-05	cyn-12|cyn-13|cyn-11|cyn-15|cyn-3|fkb-3|fkb-2	http://amigo.geneontology.org/amigo/term/GO:0000413
ion channel activity	Gene Ontology	GO:0005216	16	157	1.56341e-08	6.84773e-07	acr-5|egl-2|glc-2|glc-3|lgc-1|unc-29|lgc-53|lgc-25|lgc-43|lgc-47|acc-1|kvs-1|mod-1|acc-4|ocr-4|acr-20	http://amigo.geneontology.org/amigo/term/GO:0005216		Monarch	WBPhenotype:0000533	Cell morphology variant	739	2183	0.33	1.67	2.68e-72		maturation of 5.8S rRNA	Gene Ontology	GO:0000460	3	8	0.000696473	0.00491736	eif-6|Y6B3B.9|F29A7.6	http://amigo.geneontology.org/amigo/term/GO:0000460
extracellular ligand-gated ion channel activity	Gene Ontology	GO:0005230	13	103	3.55189e-08	1.4143e-06	acr-5|glc-2|glc-3|lgc-1|unc-29|lgc-53|lgc-25|lgc-43|lgc-47|acc-1|mod-1|acc-4|acr-20	http://amigo.geneontology.org/amigo/term/GO:0005230		Monarch	WBPhenotype:0000517	Behavior phenotype	846	2697	0.3	1.56	2.04e-71		maturation of SSU-rRNA from tricistronic rRNA transcript (SSU-rRNA, 5.8S rRNA, LSU-rRNA)	Gene Ontology	GO:0000462	3	15	0.00315662	0.016731	nol-10|K05C4.5|rps-8	http://amigo.geneontology.org/amigo/term/GO:0000462
voltage-gated ion channel activity	Gene Ontology	GO:0005244	3	25	0.00919208	0.0431757	kvs-1|irk-1|egl-2	http://amigo.geneontology.org/amigo/term/GO:0005244		Monarch	WBPhenotype:0000525	Organism behavior variant	842	2679	0.3	1.56	2.33e-71		maturation of LSU-rRNA from tricistronic rRNA transcript (SSU-rRNA, 5.8S rRNA, LSU-rRNA)	Gene Ontology	GO:0000463	5	10	3.38288e-06	5.06349e-05	Y48B6A.1|rpl-7|Y54E10A.10|lpd-7|wdr-12	http://amigo.geneontology.org/amigo/term/GO:0000463
chloride channel activity	Gene Ontology	GO:0005254	9	74	5.97724e-06	0.00012617	lgc-53|dat-1|glc-3|glc-2|lgc-43|lgc-47|acc-1|acc-4|mod-1	http://amigo.geneontology.org/amigo/term/GO:0005254		Monarch	WBPhenotype:0000806	Hermaphrodite fertility variant	686	1973	0.34	1.71	3.46e-70		exonucleolytic trimming to generate mature 3'-end of 5.8S rRNA from tricistronic rRNA transcript (SSU-rRNA, 5.8S rRNA, LSU-rRNA)	Gene Ontology	GO:0000467	3	10	0.00117744	0.00739257	exos-8|eri-1|exos-7	http://amigo.geneontology.org/amigo/term/GO:0000467
potassium channel activity	Gene Ontology	GO:0005267	10	64	2.28415e-07	7.14612e-06	egl-2|twk-32|twk-12|twk-1|twk-10|twk-40|twk-43|twk-42|unc-58|kvs-1	http://amigo.geneontology.org/amigo/term/GO:0005267		Monarch	WBPhenotype:0000111	Pattern of gene expression variant	642	1805	0.35	1.74	3.88e-68		maturation of LSU-rRNA	Gene Ontology	GO:0000470	5	13	9.25789e-06	0.000121982	eif-6|rpl-1|Y6B3B.9|Y54E10A.10|Y48A6B.3	http://amigo.geneontology.org/amigo/term/GO:0000470
zinc ion transmembrane transporter activity	Gene Ontology	GO:0005385	3	16	0.0030154	0.0206367	zipt-1|zipt-15|zipt-16	http://amigo.geneontology.org/amigo/term/GO:0005385		Monarch	WBPhenotype:0000961	Pattern of transgene expression variant	640	1800	0.35	1.74	7.34e-68		proteasome complex	Gene Ontology	GO:0000502	7	33	4.12095e-06	6.02367e-05	rpt-4|usp-14|pas-7|pas-4|rpn-12|rpn-13|pbs-6	http://amigo.geneontology.org/amigo/term/GO:0000502
calcium ion binding	Gene Ontology	GO:0005509	15	172	2.84828e-07	8.60378e-06	cyk-3|clec-78|cal-3|snt-6|snt-5|ncs-6|M04F3.4|mctp-1|mlc-5|E02A10.3|C07E3.9|dex-1|rgef-1|F14B4.1|R08D7.5	http://amigo.geneontology.org/amigo/term/GO:0005509		Monarch	WBPhenotype:0000530	Organ system development variant	682	2073	0.32	1.61	7.09e-62		resolution of meiotic recombination intermediates	Gene Ontology	GO:0000712	3	17	0.00430184	0.0218123	eme-1|mus-81|him-14	http://amigo.geneontology.org/amigo/term/GO:0000712
protein binding	Gene Ontology	GO:0005515	66	1095	2.11821e-19	5.30158e-17	T07D4.2|kin-29|crn-1|etc-1|ags-3|pct-1|vps-54|abi-1|hsb-1|lin-7|spe-4|magu-1|trpp-5|sep-1|rcan-1|alp-1|tdp-1|cnt-1|uaf-1|unc-76|brc-1|dop-2|smg-7|rfc-3|hum-2|hrpk-1|ilcr-1|ced-3|F25H2.4|sox-2|fos-1|otub-1|sams-4|dhps-1|unc-34|sut-2|kin-10|K05C4.5|gck-1|bath-41|npp-13|ZK121.2|ceh-14|bec-1|eya-1|Y43F8B.2|ZK632.12|apa-2|scpl-1|sel-7|apc-2|kin-3|mpz-1|mog-3|efn-4|famh-161|hcf-1|brp-1|vab-1|zen-4|rrc-…	http://amigo.geneontology.org/amigo/term/GO:0005515		Monarch	WBPhenotype:0000534	Organ system morphology variant	664	1995	0.32	1.62	1.39e-61		double-strand break repair via break-induced replication	Gene Ontology	GO:0000727	6	11	2.27607e-07	4.42499e-06	sld-5|mus-81|mcm-7|eme-1|mcm-6|mcm-3	http://amigo.geneontology.org/amigo/term/GO:0000727
tropomyosin binding	Gene Ontology	GO:0005523	2	6	0.00635706	0.0332465	tnt-3|tmd-2	http://amigo.geneontology.org/amigo/term/GO:0005523		Monarch	WBPhenotype:0002553	Organ phenotype	590	1668	0.35	1.71	2.86e-61		kinetochore	Gene Ontology	GO:0000776	4	48	0.011161	0.0423274	rack-1|ran-1|mis-12|mdf-2	http://amigo.geneontology.org/amigo/term/GO:0000776
ATP binding	Gene Ontology	GO:0005524	33	909	1.69119e-05	0.000322061	kin-29|nmat-2|klp-15|pct-1|mkk-4|vab-1|zen-4|cars-1|dkf-2|hum-2|K07A1.3|haf-3|pink-1|pgs-1|mlk-1|cka-2|moc-1|ttbk-4|pps-1|zak-1|ckk-1|W02H5.8|Y65B4A.8|nol-9|tpk-1|ymel-1|sams-4|ttll-9|cdk-5|C09B9.4|K07E3.4|gck-1|kin-3	http://amigo.geneontology.org/amigo/term/GO:0005524		Monarch	WBPhenotype:0002089	Cell component morphology variant	600	1715	0.35	1.69	4.58e-61		condensed chromosome kinetochore	Gene Ontology	GO:0000777	4	34	0.00365523	0.018997	ran-1|mdf-2|mis-12|pch-2	http://amigo.geneontology.org/amigo/term/GO:0000777
GTP binding	Gene Ontology	GO:0005525	14	215	1.66318e-05	0.000320208	atln-1|efsc-1|gcy-37|gcy-36|gcy-35|rap-2|ifta-2|rab-39|gpa-3|odr-3|gpa-12|C53H9.2|crp-1|gpa-15	http://amigo.geneontology.org/amigo/term/GO:0005525		COMPARTMENTS	GOCC:0043231	Intracellular membrane-bounded organelle	1151	4476	0.21	1.28	4.24e-59		nuclear chromatin	Gene Ontology	GO:0000790	5	67	0.00720519	0.0303107	hmg-4|isw-1|unc-85|amx-2|tim-1	http://amigo.geneontology.org/amigo/term/GO:0000790
calcium-dependent phospholipid binding	Gene Ontology	GO:0005544	3	21	0.0059459	0.0323516	cpna-3|snt-6|snt-5	http://amigo.geneontology.org/amigo/term/GO:0005544		Monarch	WBPhenotype:0000529	Cell development variant	627	1876	0.33	1.62	3.09e-58		condensed chromosome	Gene Ontology	GO:0000793	4	46	0.00974535	0.0379866	baf-1|hpl-2|trr-1|mcm-3	http://amigo.geneontology.org/amigo/term/GO:0000793
extracellular region	Gene Ontology	GO:0005576	20	325	6.4054e-07	1.75348e-05	nas-4|lpr-1|hse-5|suro-1|hch-1|F46C5.4|pqn-74|T27E4.5|T28C12.6|daf-7|her-1|nas-33|C07E3.9|sod-4|wrt-6|dex-1|nas-31|mig-17|lev-9|gpn-1	http://amigo.geneontology.org/amigo/term/GO:0005576		Monarch	WBPhenotype:0002108	Cell type morphology variant	564	1597	0.35	1.7	4.38e-58		synaptonemal complex	Gene Ontology	GO:0000795	2	8	0.0115103	0.0428146	zhp-4|him-14	http://amigo.geneontology.org/amigo/term/GO:0000795
extracellular space	Gene Ontology	GO:0005615	13	303	0.00151316	0.0125643	ttr-38|T06A4.3|ttr-30|wrt-6|lev-9|sod-4|smp-1|C06G1.1|C07A4.2|suro-1|daf-7|Y18H1A.9|mig-17	http://amigo.geneontology.org/amigo/term/GO:0005615		GO Process	GO:1901360	Organic cyclic compound metabolic process	522	1409	0.37	1.77	2.04e-57		Swr1 complex	Gene Ontology	GO:0000812	2	6	0.00732253	0.0303107	ekl-4|ruvb-1	http://amigo.geneontology.org/amigo/term/GO:0000812
nucleus	Gene Ontology	GO:0005634	121	2275	1.51586e-30	8.85262e-28	kin-29|pct-1|imb-2|sep-1|W09C3.4|cec-1|uaf-1|mdt-18|tag-307|ulp-5|zip-3|ced-3|gpa-12|nhr-6|fkh-10|samp-1|pps-1|bec-1|daf-19|F36D4.5|spr-4|ast-1|hsb-1|sox-2|agt-1|che-1|dnj-23|xpa-1|unc-62|mnat-1|rcan-1|fog-3|klp-15|nhr-43|nhr-41|pde-4|set-23|nhr-277|eaf-1|gen-1|hizr-1|fos-1|otub-1|mdt-4|dpff-1|pdr-1|tsr-1|clip-1|bath-41|npp-13|ceh-33|dnsn-1|C47E8.4|tlp-1|sel-7|hpl-2|mog-3|W03D8.2|ran-3|pph-5|C09B…	http://amigo.geneontology.org/amigo/term/GO:0005634		GO Process	GO:0010467	Gene expression	422	1005	0.43	1.97	8.32e-57		DNA-binding transcription factor activity, RNA polymerase II-specific	Gene Ontology	GO:0000981	9	127	0.000497983	0.00380297	hlh-6|unc-4|ceh-32|sptf-2|ets-5|zip-11|hlh-15|egrh-1|atfs-1	http://amigo.geneontology.org/amigo/term/GO:0000981
nuclear inner membrane	Gene Ontology	GO:0005637	3	15	0.00256878	0.0186743	dpy-19|hpl-2|samp-1	http://amigo.geneontology.org/amigo/term/GO:0005637		GO Process	GO:0006725	Cellular aromatic compound metabolic process	508	1360	0.37	1.78	1.13e-56		pseudouridine synthesis	Gene Ontology	GO:0001522	4	12	0.000120587	0.00112248	Y73B6BL.29|Y48C3A.20|F25H8.2|pus-1	http://amigo.geneontology.org/amigo/term/GO:0001522
nucleoplasm	Gene Ontology	GO:0005654	6	99	0.00608834	0.0330241	rsp-7|crn-1|F44E2.3|tdp-1|lsy-2|uaf-1	http://amigo.geneontology.org/amigo/term/GO:0005654		GO Process	GO:0043170	Macromolecule metabolic process	901	3216	0.25	1.38	3.67e-56		formation of cytoplasmic translation initiation complex	Gene Ontology	GO:0001732	6	14	6.82932e-07	1.21692e-05	eif-3.L|eif-3.I|eif-3.H|eif-3.D|eif-3.C|C37C3.2	http://amigo.geneontology.org/amigo/term/GO:0001732
transcription regulator complex	Gene Ontology	GO:0005667	5	58	0.003001	0.0206367	nhr-6|dve-1|lag-1|ceh-33|sox-2	http://amigo.geneontology.org/amigo/term/GO:0005667		Monarch	WBPhenotype:0000605	Reproductive system morphology variant	485	1289	0.38	1.79	1.28e-55		morphogenesis of an epithelium	Gene Ontology	GO:0002009	3	21	0.00726861	0.0303107	sqv-8|sqv-3|erm-1	http://amigo.geneontology.org/amigo/term/GO:0002009
cytoplasm	Gene Ontology	GO:0005737	102	1958	4.95108e-25	2.16857e-22	kin-29|eipr-1|pct-1|tdc-1|mkk-4|sep-1|arrd-15|arrd-16|dhps-1|F16A11.1|sqv-7|suro-1|F25H2.12|dkf-2|hum-2|unc-76|ced-3|gpa-12|ttbk-4|Y48E1C.1|bec-1|F36D4.5|hsb-1|imb-2|dnj-25|dnj-23|F26A3.4|clip-1|ifta-2|rcan-1|fog-3|dpy-19|dpy-11|ptp-1|mtm-5|Y71G12B.17|F25H2.4|hizr-1|moc-1|pdr-1|tsr-1|bath-41|ran-3|ate-1|cuti-1|gyg-1|rig-6|W03D8.2|famh-161|pph-5|C09B9.4|Y42A5A.1|gck-1|etr-1|sptl-2|feh-1|tdp-1|Y43F…	http://amigo.geneontology.org/amigo/term/GO:0005737		COMPARTMENTS	GOCC:0043227	Membrane-bounded organelle	1265	5186	0.19	1.21	1.77e-55		tRNA wobble uridine modification	Gene Ontology	GO:0002098	3	14	0.00266342	0.0146999	alkb-8|elpc-2|tut-2	http://amigo.geneontology.org/amigo/term/GO:0002098
endoplasmic reticulum	Gene Ontology	GO:0005783	16	342	0.000183683	0.00263781	fmo-4|pdr-1|strm-1|eas-1|acl-4|agmo-1|phy-2|lagr-1|acl-1|trpp-5|dpy-19|spe-4|acs-17|trpp-1|erd-2.1|use-1	http://amigo.geneontology.org/amigo/term/GO:0005783		GO Process	GO:0046483	Heterocycle metabolic process	503	1355	0.37	1.77	1.87e-55		nematode larval development	Gene Ontology	GO:0002119	19	212	1.61931e-08	4.09423e-07	unc-17|sem-5|prx-19|hpl-2|ruvb-1|hut-1|hsf-1|nst-1|nmy-2|ima-3|dnj-10|hsp-60|vha-6|coq-3|mep-1|uba-2|daf-31|erm-1|uaf-1	http://amigo.geneontology.org/amigo/term/GO:0002119
endoplasmic reticulum membrane	Gene Ontology	GO:0005789	8	184	0.010785	0.0479576	fmo-4|C31H2.4|agmo-1|dpy-19|spe-4|use-1|erd-2.1|calf-1	http://amigo.geneontology.org/amigo/term/GO:0005789		GO Process	GO:0006139	Nucleobase-containing compound metabolic process	487	1302	0.38	1.77	2.65e-54		cytoplasmic translation	Gene Ontology	GO:0002181	5	24	0.000110182	0.00105018	rps-23|rpl-29|rpl-15|rpl-31|rpl-26	http://amigo.geneontology.org/amigo/term/GO:0002181
Golgi apparatus	Gene Ontology	GO:0005794	16	232	2.12043e-06	5.46322e-05	gly-4|pdr-1|gly-6|vps-54|trpp-5|eas-1|sqv-7|glct-6|gasr-8|trpp-1|hse-5|spe-4|rab-39|Y25C1A.7|erd-2.1|pst-1	http://amigo.geneontology.org/amigo/term/GO:0005794		Monarch	WBPhenotype:0000900	Germ cell morphology variant	407	999	0.41	1.9	5.59e-53		cytoplasmic translational initiation	Gene Ontology	GO:0002183	5	15	1.62938e-05	0.000197959	eif-3.D|eif-3.I|eif-3.H|eif-3.C|eif-3.L	http://amigo.geneontology.org/amigo/term/GO:0002183
centrosome	Gene Ontology	GO:0005813	6	74	0.00157232	0.0128725	dyf-6|jtr-1|zen-4|sep-1|R08D7.5|dyf-11	http://amigo.geneontology.org/amigo/term/GO:0005813		Monarch	WBPhenotype:0000624	Reproductive system development variant	495	1387	0.35	1.69	2.41e-51		molecular_function	Gene Ontology	GO:0003674	16	205	1.20127e-06	1.989e-05	psmd-9|ubl-1|thn-1|ctf-8|exos-4.1|cids-1|hid-1|flp-13|rer-1|C47E8.4|odr-2|set-4|C37C3.2|sfxn-5|dph-2|pfd-4	http://amigo.geneontology.org/amigo/term/GO:0003674
microtubule organizing center	Gene Ontology	GO:0005815	4	50	0.00993001	0.0448452	klp-15|bbs-4|cyk-3|sep-1	http://amigo.geneontology.org/amigo/term/GO:0005815		GO Process	GO:0071840	Cellular component organization or biogenesis	617	1962	0.3	1.5	9.72e-49		nucleic acid binding	Gene Ontology	GO:0003676	39	469	4.783e-15	2.83998e-13	alkb-8|nova-1|rps-18|kars-1|rnh-1.0|ztf-16|rnp-5|C34H4.5|odd-2|parn-2|eif-2alpha|dars-2|C28H8.3|uaf-1|ZK686.2|npp-19|sup-46|cyn-13|vbh-1|hrpf-1|let-355|sptf-2|isw-1|F52B5.3|cey-1|ZK512.2|ssb-1|rpoa-12|K11D2.4|rsp-6|rsp-3|sfa-1|rsp-8|eri-1|ddx-17|sago-2|mep-1|egrh-1|Y17G7B.12	http://amigo.geneontology.org/amigo/term/GO:0003676
cytosol	Gene Ontology	GO:0005829	15	451	0.00694949	0.0355722	moc-1|pdr-1|dkf-2|Y54E10A.11|vhp-1|vps-54|W02H5.8|pph-5|tag-296|ZK970.8|sams-4|hsb-1|C53H9.2|kin-3|R08D7.7	http://amigo.geneontology.org/amigo/term/GO:0005829		Monarch	WBPhenotype:0002575	Gene expression level abnormal	573	1775	0.31	1.54	1.26e-48		DNA binding	Gene Ontology	GO:0003677	36	834	8.75607e-07	1.51691e-05	unc-4|rad-51|mus-81|nhr-80|hsf-1|hmg-4|tim-1|attf-2|div-1|rpb-5|baf-1|mtss-1|rpc-1|camt-1|mcm-7|mcm-6|mcm-3|rpom-1|hlh-6|hlh-3|rpb-12|ceh-32|D2005.3|him-14|ets-5|zip-11|isw-1|unc-120|atfs-1|msh-6|nth-1|odd-2|C16C10.8|tag-294|pri-2|gtf-2E2	http://amigo.geneontology.org/amigo/term/GO:0003677
heterotrimeric G-protein complex	Gene Ontology	GO:0005834	4	26	0.00115327	0.0104691	gpa-12|gpa-3|odr-3|gpa-15	http://amigo.geneontology.org/amigo/term/GO:0005834		Monarch	WBPhenotype:0000962	Level of transgene expression variant	561	1734	0.31	1.54	9.84e-48		chromatin binding	Gene Ontology	GO:0003682	6	66	0.00131809	0.00816605	hpl-2|amx-2|ctf-4|nap-1|spr-2|C37H5.5	http://amigo.geneontology.org/amigo/term/GO:0003682
cytoskeleton	Gene Ontology	GO:0005856	20	261	2.33524e-08	9.97888e-07	bbs-4|cyk-3|ifta-2|C36H8.1|dyf-6|sep-1|famh-161|feh-1|arx-6|dct-9|tmd-2|D2007.2|mlc-5|Y48B6A.5|F36H12.3|Y55F3C.17|pph-5|ptp-1|crp-1|spe-26	http://amigo.geneontology.org/amigo/term/GO:0005856		Monarch	WBPhenotype:0000738	Organism environmental stimulus response variant	692	2360	0.27	1.41	2.25e-47		DNA replication origin binding	Gene Ontology	GO:0003688	4	14	0.000197418	0.00171004	mcm-7|mcm-6|cdc-6|mcm-3	http://amigo.geneontology.org/amigo/term/GO:0003688
plasma membrane	Gene Ontology	GO:0005886	65	875	1.44489e-23	4.51827e-21	slo-2|acr-5|egg-6|C50D2.2|bbs-4|dat-1|F59B2.13|ptr-15|tsp-17|osta-3|folt-2|K12C11.6|ric-4|trpp-5|pdfr-1|cnt-1|unc-7|vab-1|glr-4|acy-3|dkf-2|lgc-47|ilcr-1|lgc-53|Y59H11AR.4|wrt-6|F53B1.8|sre-2|ptr-10|srx-45|nlg-1|irk-1|gck-1|C53D5.5|glc-2|glc-3|tkr-1|sto-5|dpf-1|otub-1|rap-2|hse-5|eat-5|apa-2|brc-1|rig-6|Y53F4B.12|lin-7|crp-1|mod-1|cpna-3|mab-7|mec-2|Y58A7A.1|snt-6|snt-5|efn-4|unc-24|unc-29|lgc-43…	http://amigo.geneontology.org/amigo/term/GO:0005886		GO Process	GO:0090304	Nucleic acid metabolic process	404	1045	0.39	1.79	4.83e-47		double-stranded DNA binding	Gene Ontology	GO:0003690	4	32	0.00299467	0.0161937	crn-5|baf-1|rad-51|C27F2.10	http://amigo.geneontology.org/amigo/term/GO:0003690
integral component of plasma membrane	Gene Ontology	GO:0005887	43	567	2.93677e-16	5.71691e-14	acr-5|twk-1|spe-4|vab-1|egl-2|dop-2|twk-32|unc-58|twk-12|lgc-1|twk-10|otpl-8|lgc-53|tag-280|F53B1.8|plpp-1.1|dcar-1|zipt-15|zipt-16|nlg-1|glc-2|glc-3|tsp-17|ZC266.1|ser-6|twk-40|twk-43|amt-3|acy-3|mod-1|lgc-43|F11E6.8|unc-29|kin-9|lgc-25|twk-42|lgc-47|acc-1|npr-24|npr-26|acc-4|ocr-4|acr-20	http://amigo.geneontology.org/amigo/term/GO:0005887		Monarch	WBPhenotype:0000679	Transgene subcellular localization variant	429	1185	0.36	1.68	3.27e-45		single-stranded DNA binding	Gene Ontology	GO:0003697	6	34	5.08741e-05	0.000546689	npp-19|mtss-1|rad-51|mcm-7|mcm-6|mcm-3	http://amigo.geneontology.org/amigo/term/GO:0003697
acetylcholine-gated channel complex	Gene Ontology	GO:0005892	2	8	0.0100083	0.0448452	C09B8.3|R02D5.3	http://amigo.geneontology.org/amigo/term/GO:0005892		Monarch	WBPhenotype:0001259	Hermaphrodite fertility reduced	380	992	0.39	1.76	3.41e-44		RNA binding	Gene Ontology	GO:0003723	58	424	7.6154e-32	2.84968e-29	Y48C3A.20|snr-7|lsm-7|snr-1|rpl-24.2|nova-1|snr-2|rpl-1|rpl-3|rpl-4|rpl-7|Y25C1A.8|cdd-2|rnp-5|F25H8.2|uaf-1|ZK512.2|eif-3.I|eif-3.D|parn-2|eif-2alpha|eif-3.C|rpl-26|ZK856.11|exos-4.1|C43E11.9|pus-1|ZK686.2|W01D2.1|sup-46|cyn-13|vbh-1|hrpf-1|puf-12|let-355|C27F2.10|rsp-6|F52B5.3|snr-3|rps-18|rpl-15|ssb-1|nsun-5|F25G6.8|rsp-3|mog-2|fib-1|sfa-1|cacn-1|rsp-8|eri-1|ddx-17|rpl-30|rps-9|Y73B6BL.29|mep-…	http://amigo.geneontology.org/amigo/term/GO:0003723
cell-cell junction	Gene Ontology	GO:0005911	3	22	0.00667951	0.0343889	lin-7|alp-1|unc-7	http://amigo.geneontology.org/amigo/term/GO:0005911		Monarch	WBPhenotype:0000694	Hermaphrodite sterile	379	990	0.39	1.75	5e-44		RNA helicase activity	Gene Ontology	GO:0003724	4	40	0.0062132	0.0280794	ZK512.2|ddx-17|ZK686.2|vbh-1	http://amigo.geneontology.org/amigo/term/GO:0003724
cilium	Gene Ontology	GO:0005929	9	94	3.4657e-05	0.000613323	bbs-4|kin-10|dyf-6|mks-5|famh-161|ifta-2|ttll-9|odr-3|kin-3	http://amigo.geneontology.org/amigo/term/GO:0005929		Monarch	WBPhenotype:0000689	Maternal sterile	367	941	0.39	1.78	5.23e-44		mRNA binding	Gene Ontology	GO:0003729	8	117	0.00125301	0.00778862	rsp-6|sup-46|puf-12|nova-1|mrps-7|suf-1|cri-3|sfa-1	http://amigo.geneontology.org/amigo/term/GO:0003729
axoneme	Gene Ontology	GO:0005930	3	22	0.00667951	0.0343889	famh-161|ifta-2|dyf-11	http://amigo.geneontology.org/amigo/term/GO:0005930		GO Process	GO:0044271	Cellular nitrogen compound biosynthetic process	294	646	0.46	2.02	7.53e-44		structural constituent of ribosome	Gene Ontology	GO:0003735	32	143	8.80759e-24	1.831e-21	rpl-24.2|rps-18|mrps-22|rpl-1|rpl-3|rpl-4|rpl-7|mrpl-55|mrpl-41|rpl-26|mrps-7|rpl-29|ubl-1|W01D2.1|rpl-43|mrps-35|mrps-30|rpl-15|rps-22|rps-23|mrpl-12|mrps-12|mrpl-19|mrps-21|rpl-30|rpl-31|rps-9|rps-8|mrpl-34|rps-6|rps-4|rps-1	http://amigo.geneontology.org/amigo/term/GO:0003735
carbohydrate metabolic process	Gene Ontology	GO:0005975	7	137	0.00753464	0.0380423	glct-6|H18N23.2|hex-5|dpy-19|hex-1|hex-3|R08D7.7	http://amigo.geneontology.org/amigo/term/GO:0005975		Monarch	WBPhenotype:0000774	Gametogenesis variant	387	1036	0.37	1.71	5.04e-43		translation initiation factor activity	Gene Ontology	GO:0003743	11	46	2.45846e-09	6.96935e-08	eif-6|eif-3.L|eif-3.I|eif-3.H|eif-3.D|eif-2alpha|eif-3.C|iffb-1|ZK856.11|C37C3.2|gtf-2E2	http://amigo.geneontology.org/amigo/term/GO:0003743
DNA repair	Gene Ontology	GO:0006281	8	117	0.000786693	0.00769992	crn-1|F21D5.5|rfc-3|gen-1|brc-1|agt-1|slx-1|mnat-1	http://amigo.geneontology.org/amigo/term/GO:0006281		GO Component	GO:0043232	Intracellular non-membrane-bounded organelle	490	1505	0.31	1.51	3.19e-41		translation elongation factor activity	Gene Ontology	GO:0003746	4	17	0.000371029	0.00289248	eef-1A.1|eef-1G|tsfm-1|eef-1A.2	http://amigo.geneontology.org/amigo/term/GO:0003746
base-excision repair	Gene Ontology	GO:0006284	2	8	0.0100083	0.0448452	crn-1|xpa-1	http://amigo.geneontology.org/amigo/term/GO:0006284		GO Process	GO:0009058	Biosynthetic process	426	1219	0.35	1.61	7.2e-41		peptidyl-prolyl cis-trans isomerase activity	Gene Ontology	GO:0003755	7	30	2.37698e-06	3.64535e-05	cyn-12|cyn-13|cyn-11|cyn-15|cyn-3|fkb-3|fkb-2	http://amigo.geneontology.org/amigo/term/GO:0003755
nucleotide-excision repair	Gene Ontology	GO:0006289	4	23	0.000766297	0.00754243	mrt-1|brc-1|mnat-1|xpa-1	http://amigo.geneontology.org/amigo/term/GO:0006289		GO Process	GO:0044260	Cellular macromolecule metabolic process	444	1299	0.34	1.58	8.19e-41		actin binding	Gene Ontology	GO:0003779	7	88	0.00110578	0.00715891	myo-2|vab-10|nmy-2|add-2|anc-1|alp-1|erm-1	http://amigo.geneontology.org/amigo/term/GO:0003779
transcription, DNA-templated	Gene Ontology	GO:0006351	4	35	0.00309987	0.020969	ckk-1|rpc-25|nfki-1|rpom-1	http://amigo.geneontology.org/amigo/term/GO:0006351		GO Process	GO:0044249	Cellular biosynthetic process	411	1157	0.35	1.63	1.06e-40		catalytic activity	Gene Ontology	GO:0003824	26	351	1.71635e-09	5.01766e-08	pnc-2|sucl-2|sul-1|cdd-2|Y71G12B.10|T05C3.6|ech-6|tkt-1|C32F10.8|phlp-2|spds-1|let-268|mel-32|pdp-1|Y92H12BL.1|Y65B4A.8|sur-5|nth-1|tbh-1|ldh-1|pfkb-1.1|T25B9.1|pfk-1.1|C45G9.2|mdh-1|sptl-3	http://amigo.geneontology.org/amigo/term/GO:0003824
regulation of transcription, DNA-templated	Gene Ontology	GO:0006355	29	566	9.02096e-08	3.09897e-06	ZK328.6|feh-1|nhr-43|nhr-236|nhr-41|lin-31|lag-1|nhr-277|eaf-1|zip-3|zip-2|hizr-1|fos-1|eya-1|nhr-6|fkh-10|pcaf-1|ceh-33|daf-19|ets-5|spr-4|ast-1|sox-2|hcf-1|nhr-10|nhr-14|unc-62|atf-2|nhr-38	http://amigo.geneontology.org/amigo/term/GO:0006355		GO Process	GO:0016070	RNA metabolic process	318	776	0.41	1.83	2.38e-40		DNA-directed 5'-3' RNA polymerase activity	Gene Ontology	GO:0003899	7	27	1.29734e-06	2.12923e-05	rpoa-12|rpac-19|rpb-12|rpb-5|rpc-1|F10E9.4|rpom-1	http://amigo.geneontology.org/amigo/term/GO:0003899
regulation of transcription by RNA polymerase II	Gene Ontology	GO:0006357	27	301	3.01564e-12	2.93523e-10	dve-1|scrt-1|mdt-4|nhr-43|nhr-236|nhr-41|mdt-18|lin-31|lag-1|ceh-2|zip-3|snai-1|hizr-1|fos-1|nfki-1|grh-1|fkh-10|ceh-33|daf-19|ets-5|ast-1|hrpk-1|sox-2|nhr-10|hlh-11|nhr-14|mnat-1	http://amigo.geneontology.org/amigo/term/GO:0006357		GO Process	GO:1901576	Organic substance biosynthetic process	416	1188	0.35	1.6	4.55e-40		GTPase activity	Gene Ontology	GO:0003924	16	148	2.00456e-08	4.9349e-07	rap-2|tba-2|eef-1A.1|eef-1A.2|W04C9.5|ran-1|iffb-1|B0207.6|tbb-2|arl-6|mec-7|T26C12.3|F38A1.8|C53H9.2|nst-1|mmaa-1	http://amigo.geneontology.org/amigo/term/GO:0003924
protein phosphorylation	Gene Ontology	GO:0006468	16	438	0.00227514	0.01689	C09B9.4|kin-29|dkf-2|kin-9|F11E6.8|zak-1|pct-1|cdk-5|mlk-1|vab-1|mkk-4|pink-1|gck-1|ttbk-4|kin-3|ckk-1	http://amigo.geneontology.org/amigo/term/GO:0006468		Monarch	WBPhenotype:0000054	Larval lethal	364	981	0.37	1.68	8.71e-40		endopeptidase activity	Gene Ontology	GO:0004175	3	25	0.0111983	0.0423274	pas-7|pas-4|pbs-6	http://amigo.geneontology.org/amigo/term/GO:0004175
protein dephosphorylation	Gene Ontology	GO:0006470	9	180	0.00298578	0.0206367	vhp-1|W03D8.2|T28F4.3|pph-5|F40E3.5|F26A3.4|scpl-1|F28C6.8|ptp-1	http://amigo.geneontology.org/amigo/term/GO:0006470		Monarch	WBPhenotype:0000643	Locomotion variant	541	1775	0.29	1.42	1.18e-39		threonine-type endopeptidase activity	Gene Ontology	GO:0004298	3	15	0.00315662	0.016731	pas-7|pas-4|pbs-6	http://amigo.geneontology.org/amigo/term/GO:0004298
proteolysis	Gene Ontology	GO:0006508	22	365	2.49461e-07	7.66763e-06	dpf-1|sep-1|T06A4.3|Y42A5A.1|suro-1|K07A1.3|ced-3|ulp-5|otub-1|nas-4|cyk-3|atg-4.1|C53D5.5|wrt-6|F36D4.5|ymel-1|F07A11.4|mig-17|hch-1|Y18H1A.9|nas-31|nas-33	http://amigo.geneontology.org/amigo/term/GO:0006508		Monarch	WBPhenotype:0000812	Germ cell development variant	362	975	0.37	1.68	1.29e-39		helicase activity	Gene Ontology	GO:0004386	11	89	9.8418e-07	1.68936e-05	C28H8.3|ruvb-1|ZK512.2|vbh-1|let-355|ddx-17|isw-1|F52B5.3|mcm-7|mcm-6|ZK686.2	http://amigo.geneontology.org/amigo/term/GO:0004386
protein import into nucleus	Gene Ontology	GO:0006606	4	31	0.00207234	0.0157175	imb-2|npp-13|dkf-2|tsr-1	http://amigo.geneontology.org/amigo/term/GO:0006606		GO Process	GO:0016043	Cellular component organization	551	1809	0.29	1.42	1.4e-39		nuclease activity	Gene Ontology	GO:0004518	4	46	0.00974535	0.0379866	cyn-13|rnh-1.0|mus-81|eri-1	http://amigo.geneontology.org/amigo/term/GO:0004518
phospholipid metabolic process	Gene Ontology	GO:0006644	3	27	0.011134	0.0491356	plpp-1.1|F13H8.11|C07E3.9	http://amigo.geneontology.org/amigo/term/GO:0006644		GO Component	GO:0005739	Mitochondrion	311	765	0.41	1.81	2.58e-39		endonuclease activity	Gene Ontology	GO:0004519	3	25	0.0111983	0.0423274	eme-1|Y6B3B.9|rnh-1.0	http://amigo.geneontology.org/amigo/term/GO:0004519
ion transport	Gene Ontology	GO:0006811	34	405	2.69142e-14	4.28669e-12	acr-5|unc-7|twk-1|nac-2|glr-4|egl-2|del-8|lgc-53|twk-32|unc-58|twk-12|lgc-1|twk-10|oct-1|F53B1.8|irk-1|glc-2|glc-3|twk-40|twk-43|twk-42|eat-5|del-9|ncx-7|mod-1|lgc-43|unc-29|lgc-25|lgc-47|acc-1|kvs-1|acc-4|ocr-4|acr-20	http://amigo.geneontology.org/amigo/term/GO:0006811		Monarch	WBPhenotype:0001206	Movement variant	544	1804	0.28	1.4	7.95e-39		peptide alpha-N-acetyltransferase activity	Gene Ontology	GO:0004596	2	7	0.0093108	0.0365977	natb-1|daf-31	http://amigo.geneontology.org/amigo/term/GO:0004596
potassium ion transport	Gene Ontology	GO:0006813	5	48	0.00139107	0.0120057	slo-2|kvs-1|irk-1|egl-2|twk-12	http://amigo.geneontology.org/amigo/term/GO:0006813		Monarch	WBPhenotype:0000535	Organism morphology variant	514	1670	0.29	1.43	2.03e-38		aminoacyl-tRNA ligase activity	Gene Ontology	GO:0004812	4	35	0.00401978	0.0206055	kars-1|dars-2|fars-1|yars-1	http://amigo.geneontology.org/amigo/term/GO:0004812
chloride transport	Gene Ontology	GO:0006821	5	47	0.00127597	0.0113478	acc-1|dat-1|glc-2|acc-4|mod-1	http://amigo.geneontology.org/amigo/term/GO:0006821		Monarch	WBPhenotype:0001236	Transgene expression increased	394	1129	0.35	1.59	2.39e-38		structural molecule activity	Gene Ontology	GO:0005198	5	31	0.000317568	0.00259463	vab-10|vps-25|rpn-9|add-2|erm-1	http://amigo.geneontology.org/amigo/term/GO:0005198
amino acid transport	Gene Ontology	GO:0006865	3	14	0.00216553	0.0161447	R07B7.10|C50D2.2|Y53F4B.12	http://amigo.geneontology.org/amigo/term/GO:0006865		Monarch	WBPhenotype:0000746	Cell division variant	391	1119	0.35	1.59	3.84e-38		structural constituent of cytoskeleton	Gene Ontology	GO:0005200	3	23	0.00910938	0.0365977	tbb-2|tba-2|mec-7	http://amigo.geneontology.org/amigo/term/GO:0005200
cellular zinc ion homeostasis	Gene Ontology	GO:0006882	2	7	0.0080895	0.0391514	zipt-15|zipt-16	http://amigo.geneontology.org/amigo/term/GO:0006882		GO Component	GO:1990904	Ribonucleoprotein complex	221	440	0.5	2.13	6.49e-38		ion channel activity	Gene Ontology	GO:0005216	9	157	0.00202783	0.0120447	exp-2|acr-6|lgc-25|eat-2|lgc-43|lgc-45|lgc-44|lgc-47|trp-2	http://amigo.geneontology.org/amigo/term/GO:0005216
intracellular protein transport	Gene Ontology	GO:0006886	10	125	5.36417e-05	0.000854365	tbc-6|ifta-2|apm-1|syx-17|C07A12.7|aps-2|imb-2|vps-11|tbc-18|apa-2	http://amigo.geneontology.org/amigo/term/GO:0006886		Reactome	MAP-8953854	Metabolism of RNA	301	731	0.42	1.81	1.06e-37		extracellular ligand-gated ion channel activity	Gene Ontology	GO:0005230	7	103	0.00257072	0.0144378	lgc-43|acr-6|lgc-25|eat-2|lgc-45|lgc-44|lgc-47	http://amigo.geneontology.org/amigo/term/GO:0005230
apoptotic process	Gene Ontology	GO:0006915	5	56	0.00260522	0.0188609	Y77E11A.12|ced-3|brc-1|nfki-1|cnt-1	http://amigo.geneontology.org/amigo/term/GO:0006915		Monarch	WBPhenotype:0001100	Early embryonic lethal	327	870	0.38	1.67	1.95e-36		gap junction channel activity	Gene Ontology	GO:0005243	3	25	0.0111983	0.0423274	unc-7|inx-13|inx-12	http://amigo.geneontology.org/amigo/term/GO:0005243
chemotaxis	Gene Ontology	GO:0006935	6	60	0.00057075	0.00616524	mks-5|che-1|odr-3|tax-2|rgef-1|dyf-11	http://amigo.geneontology.org/amigo/term/GO:0006935		GO Function	GO:0097159	Organic cyclic compound binding	811	3164	0.21	1.21	3.44e-36		chloride channel activity	Gene Ontology	GO:0005254	6	74	0.00226614	0.0129662	best-23|lgc-43|lgc-45|lgc-44|lgc-47|best-14	http://amigo.geneontology.org/amigo/term/GO:0005254
muscle contraction	Gene Ontology	GO:0006936	3	22	0.00667951	0.0343889	unc-58|egl-2|tnt-3	http://amigo.geneontology.org/amigo/term/GO:0006936		GO Function	GO:1901363	Heterocyclic compound binding	804	3150	0.21	1.2	2.1e-35		copper ion transmembrane transporter activity	Gene Ontology	GO:0005375	3	10	0.00117744	0.00739257	F58G6.3|Y58A7A.1|K12C11.6	http://amigo.geneontology.org/amigo/term/GO:0005375
hyperosmotic response	Gene Ontology	GO:0006972	4	24	0.000883083	0.00845443	kvs-1|tdp-1|odr-3|dyf-11	http://amigo.geneontology.org/amigo/term/GO:0006972		Monarch	WBPhenotype:0001355	Gonad morphology variant	266	638	0.42	1.81	3.1e-35		protein binding	Gene Ontology	GO:0005515	72	1095	2.817e-21	4.39217e-19	psmd-9|prx-19|pas-4|trap-4|snr-4|rad-51|anc-1|Y56A3A.7|mus-81|nova-1|lsm-7|polh-1|pas-7|trpp-5|rpn-9|alp-1|cdd-2|mep-1|uaf-1|pah-1|rack-1|baf-1|mtss-1|T26A5.8|C18B2.3|cup-2|hmp-2|otub-1|mcm-6|ima-3|ima-2|gfat-1|erm-1|prmt-1|sem-5|K05C4.5|sup-46|ruvb-1|cyn-12|cyn-13|mdf-2|rpt-4|him-14|tsp-14|sptf-2|K10H10.4|cyn-3|cri-3|sedl-1|sorf-1|C18A3.3|ran-1|bicd-1|mrpl-12|rsp-3|mog-2|eif-3.D|syx-16|pfkb-1.1|…	http://amigo.geneontology.org/amigo/term/GO:0005515
cellular response to DNA damage stimulus	Gene Ontology	GO:0006974	6	91	0.00414594	0.0249611	brc-1|xpa-1|crn-1|trr-1|slx-1|hrpk-1	http://amigo.geneontology.org/amigo/term/GO:0006974		Monarch	WBPhenotype:0000673	Brood size variant	398	1195	0.32	1.5	4.51e-35		ATP binding	Gene Ontology	GO:0005524	54	909	1.68515e-14	9.00831e-13	klp-15|nmy-2|rad-51|haf-4|cdc-6|kars-1|F55F10.1|vwa-8|dars-2|C28H8.3|pgp-11|ZK673.2|dkf-1|mek-2|thk-1|yars-1|pfk-1.1|hsp-75|mcm-7|mcm-6|tag-96|mcm-3|myo-2|vbh-1|him-14|ruvb-1|M03C11.1|cct-5|atm-1|rpt-4|pch-2|let-355|Y65B4A.8|mccc-1|isw-1|F52B5.3|odr-1|sams-4|pmp-5|cct-3|ZK512.2|sur-5|msh-6|fars-1|ZK686.2|pfkb-1.1|hsp-1|cdk-1|hsp-60|ddx-17|ZK666.8|mmaa-1|kin-1|uba-2	http://amigo.geneontology.org/amigo/term/GO:0005524
cell cycle	Gene Ontology	GO:0007049	8	167	0.0063469	0.0332465	erh-1|cdk-5|mlc-5|ran-3|mnat-1|sep-1|brc-1|apc-2	http://amigo.geneontology.org/amigo/term/GO:0007049		Monarch	WBPhenotype:0000154	Reduced brood size	393	1178	0.33	1.5	9.79e-35		GTP binding	Gene Ontology	GO:0005525	18	215	9.97542e-08	2.14529e-06	rap-2|ran-1|tba-2|eef-1A.1|eef-1A.2|W04C9.5|ngp-1|iffb-1|B0207.6|F38A1.8|arl-6|mec-7|T26C12.3|C37C3.2|C53H9.2|tbb-2|nst-1|mmaa-1	http://amigo.geneontology.org/amigo/term/GO:0005525
signal transduction	Gene Ontology	GO:0007165	37	413	2.88349e-16	5.71691e-14	acr-5|gpa-3|srx-45|F59B2.13|C07A12.7|pdfr-1|pde-4|dop-2|rrc-1|lgc-1|lgc-53|glc-3|gpa-12|plpp-1.1|gpa-15|rga-5|rgl-1|glc-2|zak-1|tkr-1|mlk-1|ser-6|npr-10|rap-2|odr-3|mod-1|lgc-43|unc-29|lgc-25|npr-29|sre-2|lgc-47|acc-1|npr-24|npr-26|acc-4|acr-20	http://amigo.geneontology.org/amigo/term/GO:0007165		Monarch	WBPhenotype:0001260	Oocyte morphology variant	258	614	0.43	1.81	1.35e-34		cellular_component	Gene Ontology	GO:0005575	8	128	0.0021382	0.0126201	ubl-1|cids-1|exos-4.1|pfd-4|C47E8.4|set-4|sfxn-5|dph-2	http://amigo.geneontology.org/amigo/term/GO:0005575
epidermal growth factor receptor signaling pathway	Gene Ontology	GO:0007173	2	7	0.0080895	0.0391514	lin-7|rgl-1	http://amigo.geneontology.org/amigo/term/GO:0007173		Monarch	WBPhenotype:0000585	Cell homeostasis metabolism variant	375	1101	0.33	1.53	1.39e-34		extracellular region	Gene Ontology	GO:0005576	15	325	0.000700276	0.00492562	zig-6|lpr-6|manf-1|let-268|F35C11.5|flp-13|W01A8.8|nas-31|hse-5|nas-33|egl-20|pxn-1|irg-7|lon-8|thn-1	http://amigo.geneontology.org/amigo/term/GO:0005576
G protein-coupled receptor signaling pathway	Gene Ontology	GO:0007186	23	570	7.1228e-05	0.00111421	srsx-1|gpa-3|F59B2.13|dmsr-3|dmsr-2|pdfr-1|dop-2|aexr-1|npr-10|sre-2|dcar-1|gpa-15|srx-45|tkr-1|ZC266.1|ser-6|egl-10|gpa-12|odr-3|srsx-27|npr-29|npr-24|npr-26	http://amigo.geneontology.org/amigo/term/GO:0007186		Monarch	WBPhenotype:0010002	Cell organization biogenesis variant	327	906	0.36	1.6	1.01e-33		nucleus	Gene Ontology	GO:0005634	158	2275	7.34367e-50	1.374e-46	Y75B8A.7|atm-1|snr-4|snr-7|snr-1|nova-1|snr-2|imb-3|F10E7.5|ZK666.8|Y25C1A.8|uaf-1|K07E1.1|div-1|psa-3|rack-1|dao-5|ZK856.11|mcm-7|mcm-6|ima-3|ima-2|mcm-3|ubl-1|wdr-4|Y54E10A.10|pch-2|him-14|C43E11.9|zip-11|snr-3|pro-1|evl-14|sedl-1|sur-5|atfs-1|sfa-1|bicd-1|sld-5|set-30|txdc-9|set-4|eme-1|mep-1|C37H5.5|Y17G7B.12|camt-1|klp-15|unc-4|mus-81|hsf-1|F25H8.2|hlh-3|eif-6|rpb-5|T26A5.8|rpac-19|hmp-2|otu…	http://amigo.geneontology.org/amigo/term/GO:0005634
adenylate cyclase-modulating G protein-coupled receptor signaling pathway	Gene Ontology	GO:0007188	5	30	0.000198026	0.00273182	gpa-12|odr-3|gpa-3|pdfr-1|gpa-15	http://amigo.geneontology.org/amigo/term/GO:0007188		GO Process	GO:1901564	Organonitrogen compound metabolic process	714	2739	0.22	1.21	1.82e-33		nuclear envelope	Gene Ontology	GO:0005635	8	56	1.14801e-05	0.000146118	bicd-1|npp-19|rack-1|emr-1|baf-1|anc-1|ima-3|ima-2	http://amigo.geneontology.org/amigo/term/GO:0005635
small GTPase mediated signal transduction	Gene Ontology	GO:0007264	4	22	0.000660856	0.00677088	rrc-1|rgl-1|rgef-1|ZK970.8	http://amigo.geneontology.org/amigo/term/GO:0007264		Monarch	WBPhenotype:0000894	Germ cell differentiation variant	271	685	0.4	1.71	6.86e-33		nuclear pore	Gene Ontology	GO:0005643	4	32	0.00299467	0.0161937	ima-2|ima-3|npp-19|npp-13	http://amigo.geneontology.org/amigo/term/GO:0005643
chemical synaptic transmission	Gene Ontology	GO:0007268	17	139	4.44698e-10	2.68659e-08	acr-5|nlg-1|dop-2|glc-2|glc-3|cdk-5|lgc-1|ser-6|unc-29|lgc-53|lgc-25|lgc-43|lgc-47|acc-1|mod-1|acc-4|acr-20	http://amigo.geneontology.org/amigo/term/GO:0007268		Monarch	WBPhenotype:0000987	Germ cell physiology variant	297	796	0.37	1.63	1.6e-32		nucleoplasm	Gene Ontology	GO:0005654	18	99	1.23195e-12	4.80205e-11	baf-1|nst-1|mog-2|fib-1|nasp-2|hrpf-1|dao-5|ima-2|Y48B6A.1|ima-3|C24D10.6|wdr-12|pro-1|mdf-2|teg-1|rnp-5|lpd-7|uaf-1	http://amigo.geneontology.org/amigo/term/GO:0005654
multicellular organism development	Gene Ontology	GO:0007275	26	450	4.57401e-08	1.7421e-06	kin-29|smp-1|dpy-19|egl-5|lin-31|set-23|lin-11|her-1|daf-7|trr-1|ceh-19|wrt-6|ceh-14|ceh-33|eya-1|mdt-18|daz-1|mig-17|apc-2|mab-7|hch-1|efn-4|F11E6.8|vab-1|kin-9|unc-62	http://amigo.geneontology.org/amigo/term/GO:0007275		GO Process	GO:1901566	Organonitrogen compound biosynthetic process	300	798	0.38	1.64	1.92e-32		alpha DNA polymerase:primase complex	Gene Ontology	GO:0005658	2	5	0.00555325	0.0257181	div-1|pri-2	http://amigo.geneontology.org/amigo/term/GO:0005658
nervous system development	Gene Ontology	GO:0007399	10	98	7.6697e-06	0.000158086	dpff-1|efn-4|F11E6.8|cdk-5|ceh-14|smp-1|vab-1|dpy-19|dex-1|rig-6	http://amigo.geneontology.org/amigo/term/GO:0007399		GO Component	GO:0005634	Nucleus	724	2826	0.21	1.19	1.92e-32		RNA polymerase III complex	Gene Ontology	GO:0005666	4	17	0.000371029	0.00289248	rpac-19|rpc-1|rpb-12|rpb-5	http://amigo.geneontology.org/amigo/term/GO:0005666
axon guidance	Gene Ontology	GO:0007411	5	51	0.00178235	0.0140481	vab-1|rig-6|efn-4|pink-1|smp-1	http://amigo.geneontology.org/amigo/term/GO:0007411		Monarch	WBPhenotype:0001424	Oocyte physiology variant	277	716	0.39	1.67	2.41e-32		spliceosomal complex	Gene Ontology	GO:0005681	6	39	0.000100566	0.00096492	bud-31|cacn-1|snr-7|rsp-8|snr-2|uaf-1	http://amigo.geneontology.org/amigo/term/GO:0005681
behavior	Gene Ontology	GO:0007610	4	19	0.000406171	0.00480819	kin-10|kin-3|gcy-36|gcy-35	http://amigo.geneontology.org/amigo/term/GO:0007610		Monarch	WBPhenotype:0000929	Hermaphrodite physiology variant	281	734	0.39	1.66	3.25e-32		U5 snRNP	Gene Ontology	GO:0005682	6	9	9.47165e-08	2.08488e-06	snr-4|snr-7|snr-1|snr-3|teg-1|snr-2	http://amigo.geneontology.org/amigo/term/GO:0005682
feeding behavior	Gene Ontology	GO:0007631	3	12	0.00148292	0.0124283	egl-10|feh-1|gcy-36	http://amigo.geneontology.org/amigo/term/GO:0007631		UniProt Keywords	KW-0963	Cytoplasm	307	828	0.37	1.62	3.69e-32		U1 snRNP	Gene Ontology	GO:0005685	5	15	1.62938e-05	0.000197959	snr-4|snr-7|snr-1|snr-3|snr-2	http://amigo.geneontology.org/amigo/term/GO:0005685
microtubule binding	Gene Ontology	GO:0008017	6	68	0.00104818	0.00966528	klp-15|gasr-8|zen-4|clip-1|Y55F3C.17|dyf-11	http://amigo.geneontology.org/amigo/term/GO:0008017		Monarch	WBPhenotype:0000889	Sexually dimorphic physiology variant	282	739	0.38	1.65	3.78e-32		U2 snRNP	Gene Ontology	GO:0005686	7	17	9.65342e-08	2.10018e-06	phf-5|mog-2|snr-4|snr-7|snr-1|snr-3|snr-2	http://amigo.geneontology.org/amigo/term/GO:0005686
protein C-terminus binding	Gene Ontology	GO:0008022	3	16	0.0030154	0.0206367	apa-2|lin-7|alx-1	http://amigo.geneontology.org/amigo/term/GO:0008022		Monarch	WBPhenotype:0001425	Receptor mediated endocytosis defective	271	696	0.39	1.68	5.31e-32		U4 snRNP	Gene Ontology	GO:0005687	4	7	2.33727e-05	0.000271617	snr-7|snr-1|snr-3|snr-2	http://amigo.geneontology.org/amigo/term/GO:0005687
tRNA processing	Gene Ontology	GO:0008033	4	42	0.00564673	0.0314329	Y73B6BL.29|Y49A3A.3|Y37E11B.5|W02A11.1	http://amigo.geneontology.org/amigo/term/GO:0008033		Monarch	WBPhenotype:0000740	Cell cycle variant	281	738	0.38	1.65	6.53e-32		U12-type spliceosomal complex	Gene Ontology	GO:0005689	4	5	9.16592e-06	0.000121982	snr-7|snr-1|lsm-7|snr-3	http://amigo.geneontology.org/amigo/term/GO:0005689
motor neuron axon guidance	Gene Ontology	GO:0008045	4	36	0.00340247	0.0223417	T28F4.3|rig-6|crp-1|unc-34	http://amigo.geneontology.org/amigo/term/GO:0008045		GO Process	GO:0043043	Peptide biosynthetic process	159	275	0.56	2.26	9.04e-32		nucleolus	Gene Ontology	GO:0005730	34	142	5.17004e-26	1.20914e-23	crn-5|Y75B8A.7|ngp-1|rpl-24.2|cdc-6|rrp-8|nol-10|eif-6|nst-1|dao-5|C43E11.9|lpd-7|ZK795.3|T20B12.3|Y54E10A.10|C49H3.3|exos-4.1|puf-12|let-355|Y48B6A.1|wdr-12|pro-1|F10E7.5|K01G5.8|ZK512.2|C18A3.3|nsun-5|rpoa-12|fib-1|C16C10.8|nol-56|C37H5.5|F33A8.4|Y48A6B.3	http://amigo.geneontology.org/amigo/term/GO:0005730
transcription factor binding	Gene Ontology	GO:0008134	5	66	0.005024	0.0286712	nfki-1|feh-1|egl-5|hcf-1|fos-1	http://amigo.geneontology.org/amigo/term/GO:0008134		GO Process	GO:0006412	Translation	157	269	0.57	2.28	1.01e-31		small nucleolar ribonucleoprotein complex	Gene Ontology	GO:0005732	3	6	0.000363552	0.00288223	Y75B8A.7|F25H8.2|Y48A6B.3	http://amigo.geneontology.org/amigo/term/GO:0005732
protein tyrosine/serine/threonine phosphatase activity	Gene Ontology	GO:0008138	3	16	0.0030154	0.0206367	vhp-1|F26A3.4|F28C6.8	http://amigo.geneontology.org/amigo/term/GO:0008138		Monarch	WBPhenotype:0001969	Germ cell compartment morphology variant	228	530	0.44	1.81	1.12e-31		RNA polymerase I complex	Gene Ontology	GO:0005736	5	12	6.77974e-06	9.40117e-05	rpoa-12|rpac-19|F10E9.4|rpb-12|rpb-5	http://amigo.geneontology.org/amigo/term/GO:0005736
peptidase activity	Gene Ontology	GO:0008233	18	227	7.22254e-08	2.53078e-06	nas-4|cyk-3|nas-31|suro-1|atg-4.1|hch-1|ced-3|wrt-6|K07A1.3|F36D4.5|ulp-5|nas-33|ymel-1|sep-1|otub-1|F07A11.4|mig-17|dpf-1	http://amigo.geneontology.org/amigo/term/GO:0008233		Monarch	WBPhenotype:0001422	Endocytic transport defect	285	758	0.38	1.63	1.21e-31		cytoplasm	Gene Ontology	GO:0005737	128	1958	1.78267e-37	8.33845e-35	aqp-9|eipr-1|Y62E10A.13|trpp-11|pfd-4|pfd-5|tbca-1|snr-2|kars-1|cha-1|ZK666.8|ZK673.2|K07E1.1|dkf-1|phf-5|tut-2|daao-1|ima-3|ima-2|ubl-1|add-2|F55C10.5|nova-1|F10E7.5|F45F2.9|sedl-1|sur-5|atfs-1|F25G6.8|ubh-3|fars-1|imb-3|txdc-9|C54E4.5|pfk-1.1|F33A8.4|rpl-3|tbb-2|Y54F10AR.1|eif-6|eif-3.L|eif-3.I|eif-3.H|vab-10|hyls-1|eif-3.C|exos-4.1|tba-2|ruvb-1|cct-5|vbh-1|cct-3|ran-1|cyn-3|gyg-1|kin-2|rack-1|…	http://amigo.geneontology.org/amigo/term/GO:0005737
cysteine-type peptidase activity	Gene Ontology	GO:0008234	7	72	0.000235176	0.00309796	cyk-3|atg-4.1|ced-3|ulp-5|sep-1|otub-1|F07A11.4	http://amigo.geneontology.org/amigo/term/GO:0008234		Monarch	WBPhenotype:0001752	Vesicle trafficking variant	288	771	0.37	1.62	1.32e-31		mitochondrion	Gene Ontology	GO:0005739	48	525	9.13532e-20	1.06826e-17	sucl-2|mpc-2|tsfm-1|kars-1|tin-13|B0035.15|sft-1|sfxn-5|mpst-3|mrpl-55|idh-2|mccc-1|pges-2|K12H4.2|T15B12.1|mrpl-41|phb-1|C24D10.6|hsp-75|mmaa-1|nduf-6|sdhb-1|mel-32|pdp-1|crls-1|mrps-30|cri-3|tin-44|pgam-5|mrrf-1|atfs-1|C55B6.1|nth-1|ech-6|dnj-10|dnj-21|C23G10.2|mrpl-19|T25B9.1|oxa-1|hsp-60|mrps-7|F56C11.3|mtss-1|Y39A1A.21|coq-3|mrpl-37|sqrd-1	http://amigo.geneontology.org/amigo/term/GO:0005739
metallopeptidase activity	Gene Ontology	GO:0008237	8	118	0.000828782	0.00806682	nas-4|hch-1|nas-31|suro-1|Y42A5A.1|nas-33|ymel-1|mig-17	http://amigo.geneontology.org/amigo/term/GO:0008237		Monarch	WBPhenotype:0001421	Endocytic transport variant	287	767	0.38	1.62	1.34e-31		mitochondrial inner membrane	Gene Ontology	GO:0005743	12	111	1.16993e-06	1.97202e-05	nduf-6|sdhb-1|mpc-2|dnj-21|phb-1|hsp-60|crls-1|sft-1|tin-44|hsp-75|coq-3|tin-13	http://amigo.geneontology.org/amigo/term/GO:0005743
zinc ion binding	Gene Ontology	GO:0008270	21	537	0.000217324	0.00292886	dpff-1|nhr-236|nhr-41|T06A4.3|nas-4|C10E2.2|hch-1|nas-31|nhr-6|suro-1|nhr-43|nhr-277|Y18H1A.9|nhr-10|Y42A5A.1|nas-33|nhr-14|hizr-1|ZK970.8|brc-1|nhr-38	http://amigo.geneontology.org/amigo/term/GO:0008270		GO Process	GO:0043604	Amide biosynthetic process	170	313	0.54	2.16	1.36e-31		mitochondrial matrix	Gene Ontology	GO:0005759	8	63	2.49016e-05	0.000287598	ZK673.2|ech-6|tsfm-1|hsp-60|mlcd-1|Y22D7AL.10|cri-3|atfs-1	http://amigo.geneontology.org/amigo/term/GO:0005759
determination of adult lifespan	Gene Ontology	GO:0008340	20	251	1.27328e-08	5.8705e-07	pdr-1|gpa-3|nac-2|oct-1|ifta-2|hcf-1|bec-1|vhp-1|daf-7|etr-1|dkf-2|nlp-7|xpa-1|fos-1|ash-2|aap-1|alp-1|tdp-1|cln-3.2|mlk-1	http://amigo.geneontology.org/amigo/term/GO:0008340		GO Function	GO:0005515	Protein binding	630	2355	0.23	1.23	4.12e-31		mitochondrial large ribosomal subunit	Gene Ontology	GO:0005762	7	34	4.89781e-06	6.94228e-05	mrpl-12|mrpl-41|mrpl-55|mrpl-38|mrps-30|mrpl-34|mrpl-19	http://amigo.geneontology.org/amigo/term/GO:0005762
phospholipid biosynthetic process	Gene Ontology	GO:0008654	3	23	0.00746455	0.0377974	pgs-1|acl-1|cka-2	http://amigo.geneontology.org/amigo/term/GO:0008654		Monarch	WBPhenotype:0000775	Meiosis variant	257	653	0.4	1.68	6.63e-31		mitochondrial small ribosomal subunit	Gene Ontology	GO:0005763	5	27	0.000179255	0.00158201	mrps-22|mrps-35|mrps-21|mrps-7|mrps-12	http://amigo.geneontology.org/amigo/term/GO:0005763
cyclic nucleotide biosynthetic process	Gene Ontology	GO:0009190	4	37	0.00372454	0.023305	gcy-37|acy-3|gcy-36|gcy-35	http://amigo.geneontology.org/amigo/term/GO:0009190		COMPARTMENTS	GOCC:0005739	Mitochondrion	273	709	0.39	1.65	8.09e-31		peroxisomal membrane	Gene Ontology	GO:0005778	3	18	0.00495697	0.024732	pmp-5|acl-7|prx-19	http://amigo.geneontology.org/amigo/term/GO:0005778
anatomical structure morphogenesis	Gene Ontology	GO:0009653	5	29	0.000171926	0.00248938	fkh-10|egl-13|lin-31|sox-2|fos-1	http://amigo.geneontology.org/amigo/term/GO:0009653		COMPARTMENTS	GOCC:0043232	Intracellular non-membrane-bounded organelle	493	1702	0.26	1.31	1.51e-30		endoplasmic reticulum	Gene Ontology	GO:0005783	28	342	4.8512e-11	1.59238e-09	manf-1|trap-4|ret-1|sul-1|trpp-5|erd-2.1|use-1|spcs-1|algn-10|C44B7.11|set-18|R10E4.9|hut-1|cup-2|epg-4|selt-1.1|ZK686.3|prmt-1|let-268|Y92H12BL.1|cey-1|sedl-1|rps-23|R07E5.19|cex-2|Y38E10A.22|rer-1|F02E9.1	http://amigo.geneontology.org/amigo/term/GO:0005783
embryo development ending in birth or egg hatching	Gene Ontology	GO:0009792	18	305	3.99208e-06	9.08327e-05	dve-1|cyk-3|brc-1|sqv-7|npp-13|feh-1|samp-1|aps-2|vab-1|ced-3|ran-3|efn-4|apa-2|rig-6|slx-1|hrpk-1|gpn-1|uaf-1	http://amigo.geneontology.org/amigo/term/GO:0009792		COMPARTMENTS	GOCC:0043228	Non-membrane-bounded organelle	497	1723	0.26	1.3	1.69e-30		endoplasmic reticulum membrane	Gene Ontology	GO:0005789	12	184	0.00012831	0.00118846	spcs-1|R07E5.19|C44B7.11|let-268|cept-1|ret-1|R10E4.9|cup-2|F38A1.8|erd-2.1|ZK686.3|use-1	http://amigo.geneontology.org/amigo/term/GO:0005789
cytoplasmic side of plasma membrane	Gene Ontology	GO:0009898	3	16	0.0030154	0.0206367	dkf-2|mlt-8|cnt-1	http://amigo.geneontology.org/amigo/term/GO:0009898		GO Process	GO:0006996	Organelle organization	396	1248	0.3	1.41	2.23e-30		Golgi apparatus	Gene Ontology	GO:0005794	12	232	0.000925825	0.00614262	bicd-1|cept-1|sedl-1|sul-1|nstp-7|hut-1|hse-5|trpp-5|pst-2|erd-2.1|copz-1|cogc-2	http://amigo.geneontology.org/amigo/term/GO:0005794
regulation of signal transduction	Gene Ontology	GO:0009966	2	8	0.0100083	0.0448452	gpn-1|Y37E11AL.2	http://amigo.geneontology.org/amigo/term/GO:0009966		Monarch	WBPhenotype:0000231	Body size variant	379	1189	0.31	1.41	3.66e-30		microtubule organizing center	Gene Ontology	GO:0005815	4	50	0.0127027	0.0462388	bbs-5|klp-15|T15B12.1|cdk-1	http://amigo.geneontology.org/amigo/term/GO:0005815
negative regulation of signal transduction	Gene Ontology	GO:0009968	3	11	0.00120016	0.0108275	egl-10|rgs-3|rgs-7	http://amigo.geneontology.org/amigo/term/GO:0009968		Reactome	MAP-392499	Metabolism of proteins	435	1424	0.29	1.36	4.13e-30		cytosol	Gene Ontology	GO:0005829	39	451	1.46812e-15	1.09874e-13	obr-1|ahcy-1|wdr-4|hid-1|tbca-1|rps-18|kars-1|hsp-1|rpn-9|cdd-2|eif-6|arl-6|eif-3.H|rack-1|F53F1.2|sur-5|tut-2|sams-4|tag-96|Y71G12B.10|pqn-87|mel-32|D2005.3|C53H9.2|rps-23|R08D7.7|bicd-1|fars-1|sorf-1|pfkb-1.1|C23G10.2|pph-5|mdh-1|gpi-1|C37C3.2|kin-2|rpn-12|rps-1|cha-1	http://amigo.geneontology.org/amigo/term/GO:0005829
cell surface	Gene Ontology	GO:0009986	4	34	0.00281616	0.0200565	wrt-6|nlg-1|spe-4|gpn-1	http://amigo.geneontology.org/amigo/term/GO:0009986		Monarch	WBPhenotype:0001980	Germ cell compartment expansion variant	193	416	0.47	1.89	5.59e-30		chaperonin-containing T-complex	Gene Ontology	GO:0005832	2	9	0.0139133	0.0477649	cct-5|cct-3	http://amigo.geneontology.org/amigo/term/GO:0005832
negative regulation of peptidase activity	Gene Ontology	GO:0010466	3	17	0.00350683	0.0223417	T27E4.5|T28C12.6|lev-9	http://amigo.geneontology.org/amigo/term/GO:0010466		Monarch	WBPhenotype:0000072	Body morphology variant	389	1242	0.3	1.39	9.83e-30		proteasome core complex	Gene Ontology	GO:0005839	3	14	0.00266342	0.0146999	pas-7|pas-4|pbs-6	http://amigo.geneontology.org/amigo/term/GO:0005839
regulation of gene expression	Gene Ontology	GO:0010468	6	94	0.00481082	0.0275813	fog-3|hpl-2|che-1|cdk-5|cey-2|hrpk-1	http://amigo.geneontology.org/amigo/term/GO:0010468		Monarch	WBPhenotype:0000532	Body region morphology variant	415	1363	0.29	1.36	1.07e-29		ribosome	Gene Ontology	GO:0005840	31	154	6.74525e-22	1.14731e-19	rps-18|mrps-22|rpl-1|rpl-3|rpl-4|rpl-7|mrpl-55|rack-1|mrpl-41|rpl-26|mrps-7|rpl-29|ubl-1|W01D2.1|rpl-43|mrps-30|rpl-15|rps-22|rps-23|rps-4|mrpl-12|mrps-12|mrpl-19|mrps-21|mrpl-38|rpl-31|rps-9|rps-8|rps-6|mrpl-37|rps-1	http://amigo.geneontology.org/amigo/term/GO:0005840
positive regulation of gene expression	Gene Ontology	GO:0010628	8	69	2.69635e-05	0.000487011	gpa-3|tax-2|daf-7|zip-2|hizr-1|fos-1|gpa-12|tdp-1	http://amigo.geneontology.org/amigo/term/GO:0010628		GO Component	GO:0005829	Cytosol	249	630	0.4	1.67	1.15e-29		eukaryotic translation initiation factor 3 complex	Gene Ontology	GO:0005852	5	17	2.69185e-05	0.000307101	eif-3.D|eif-3.I|eif-3.H|eif-3.C|eif-3.L	http://amigo.geneontology.org/amigo/term/GO:0005852
protein transport	Gene Ontology	GO:0015031	16	193	2.18083e-07	6.94694e-06	bbs-4|atg-4.1|eas-1|apm-1|npp-13|vps-54|aps-2|lin-7|vps-11|use-1|apa-2|arrd-15|erd-2.1|arrd-16|cnt-1|sftd-3	http://amigo.geneontology.org/amigo/term/GO:0015031		GO Function	GO:0003824	Catalytic activity	957	4146	0.17	1.07	3.17e-29		cytoskeleton	Gene Ontology	GO:0005856	11	261	0.00655125	0.029046	bbs-5|tba-2|vab-10|add-2|tbca-1|pph-5|hyls-1|mec-7|anc-1|tbb-2|cdk-1	http://amigo.geneontology.org/amigo/term/GO:0005856
outward rectifier potassium channel activity	Gene Ontology	GO:0015271	2	5	0.00481728	0.0275813	unc-58|slo-2	http://amigo.geneontology.org/amigo/term/GO:0015271		Monarch	WBPhenotype:0000582	Organism segment morphology variant	412	1359	0.28	1.35	3.79e-29		microtubule	Gene Ontology	GO:0005874	6	89	0.00531564	0.0257181	tba-2|klp-15|tbca-1|cct-3|mec-7|tbb-2	http://amigo.geneontology.org/amigo/term/GO:0005874
actin cytoskeleton	Gene Ontology	GO:0015629	4	28	0.00147658	0.0124283	mlc-5|hum-2|ttc-17|arx-6	http://amigo.geneontology.org/amigo/term/GO:0015629		Monarch	WBPhenotype:0000402	Avoids bacterial lawn	195	433	0.46	1.84	5.08e-29		plasma membrane	Gene Ontology	GO:0005886	41	875	1.85252e-08	4.62142e-07	aat-6|vha-6|obr-1|unc-7|W04C9.5|acr-6|K12C11.6|nhx-5|trpp-5|T26C12.3|F56F4.3|dkf-1|R10E4.9|otub-1|bbs-5|rap-2|sem-5|add-2|tsp-14|eak-7|eat-2|hse-5|odr-1|crml-1|inx-12|best-23|cpna-3|glit-1|hrg-1|Y58A7A.1|ent-4|hsp-1|F58G6.3|lgc-43|vab-2|lgc-45|lgc-44|lgc-47|smf-3|inx-13|cha-1	http://amigo.geneontology.org/amigo/term/GO:0005886
hexosaminidase activity	Gene Ontology	GO:0015929	3	7	0.000414461	0.00484091	hex-5|hex-1|hex-3	http://amigo.geneontology.org/amigo/term/GO:0015929		GO Process	GO:0051179	Localization	579	2161	0.23	1.21	9.6e-29		integral component of plasma membrane	Gene Ontology	GO:0005887	18	567	0.0106344	0.0407723	lgc-43|acr-6|plpr-1|gnrr-6|glit-1|rhr-2|rhr-1|eat-2|tsp-14|lgc-25|tsp-8|twk-23|lgc-44|lgc-47|ncx-1|lgc-45|unc-17|trp-2	http://amigo.geneontology.org/amigo/term/GO:0005887
membrane	Gene Ontology	GO:0016020	265	6222	1.49265e-53	2.61512e-50	pde-4|C18G1.1|F53B7.4|unc-7|haf-3|T20D3.5|srsx-1|lagr-1|Y53F4B.12|tsp-17|cut-3|cut-6|hex-3|cln-3.2|R02D5.3|use-1|cyp-29A2|del-9|del-8|sqv-7|gck-1|glct-6|twk-12|lgc-1|twk-10|ilcr-1|ced-3|Y59H11AR.4|Y73B6BL.31|ZK154.6|F53B1.8|clec-78|Y37E11AL.2|Y44A6D.6|nlg-1|Y6B3B.7|samp-1|wrt-6|C38C3.6|col-164|C18B12.4|twk-1|dpf-1|piga-1|hse-5|B0207.2|T01G1.2|M117.1|srt-24|vglu-2|C52B9.8|mam-1|R144.11|igeg-2|snt-…	http://amigo.geneontology.org/amigo/term/GO:0016020		Monarch	WBPhenotype:0000186	Oogenesis variant	220	534	0.42	1.71	1.6e-28		acetylcholine-gated channel complex	Gene Ontology	GO:0005892	2	8	0.0115103	0.0428146	Y12A6A.1|eat-2	http://amigo.geneontology.org/amigo/term/GO:0005892
integral component of membrane	Gene Ontology	GO:0016021	244	5882	1.58636e-46	1.38965e-43	pde-4|C18G1.1|F53B7.4|unc-7|haf-3|T20D3.5|srsx-1|lagr-1|Y53F4B.12|tsp-17|cut-3|cut-6|hex-3|cln-3.2|R02D5.3|use-1|cyp-29A2|del-9|del-8|sqv-7|glct-6|twk-12|lgc-1|twk-10|ilcr-1|oct-1|Y59H11AR.4|Y73B6BL.31|ZK154.6|F53B1.8|clec-78|Y37E11AL.2|Y44A6D.6|nlg-1|Y6B3B.7|samp-1|C38C3.6|col-164|C18B12.4|twk-1|dpf-1|piga-1|hse-5|B0207.2|T01G1.2|M117.1|srt-24|vglu-2|C52B9.8|R144.11|igeg-2|snt-6|snt-5|K03A11.5|b…	http://amigo.geneontology.org/amigo/term/GO:0016021		Monarch	WBPhenotype:0000659	Feeding behavior variant	229	574	0.4	1.66	3.84e-28		gap junction	Gene Ontology	GO:0005921	3	26	0.0123376	0.0449975	unc-7|inx-13|inx-12	http://amigo.geneontology.org/amigo/term/GO:0005921
vesicle-mediated transport	Gene Ontology	GO:0016192	14	105	5.63125e-09	2.66647e-07	sftd-3|eas-1|apm-1|snt-6|snt-5|syx-17|trpp-1|aps-2|trpp-5|vps-11|Y25C1A.7|apa-2|erd-2.1|use-1	http://amigo.geneontology.org/amigo/term/GO:0016192		GO Process	GO:0009059	Macromolecule biosynthetic process	262	698	0.38	1.58	4.69e-28		carbohydrate metabolic process	Gene Ontology	GO:0005975	8	137	0.00317703	0.0167916	sqv-3|C55B6.1|Y105E8B.9|ldh-1|cht-2|sqv-8|mdh-1|R08D7.7	http://amigo.geneontology.org/amigo/term/GO:0005975
kinase activity	Gene Ontology	GO:0016301	23	468	3.68662e-06	8.49863e-05	kin-29|pct-1|mkk-4|aap-1|C09B9.4|dkf-2|ttbk-4|ipmk-1|pink-1|cka-2|zak-1|ckk-1|mlk-1|nol-9|tpk-1|R08D7.7|F11E6.8|cdk-5|vab-1|kin-9|gck-1|kin-3|mnat-1	http://amigo.geneontology.org/amigo/term/GO:0016301		Monarch	WBPhenotype:0000463	Metabolic pathway variant	254	678	0.38	1.58	5.98e-28		fructose 6-phosphate metabolic process	Gene Ontology	GO:0006002	2	5	0.00555325	0.0257181	pfk-1.1|gfat-1	http://amigo.geneontology.org/amigo/term/GO:0006002
phosphorylation	Gene Ontology	GO:0016310	26	478	1.40068e-07	4.54443e-06	kin-29|pct-1|mkk-4|aap-1|C09B9.4|dkf-2|ttbk-4|ipmk-1|pink-1|mlk-1|cka-2|pps-1|zak-1|ckk-1|W02H5.8|Y65B4A.8|nol-9|tpk-1|R08D7.7|F11E6.8|cdk-5|vab-1|kin-9|gck-1|kin-3|mnat-1	http://amigo.geneontology.org/amigo/term/GO:0016310		Monarch	WBPhenotype:0000695	Vulva morphology variant	289	826	0.35	1.5	6.35e-28		tricarboxylic acid cycle	Gene Ontology	GO:0006099	5	26	0.000153349	0.00138607	dlst-1|idh-2|sucl-2|mdh-1|sdhb-1	http://amigo.geneontology.org/amigo/term/GO:0006099
dephosphorylation	Gene Ontology	GO:0016311	7	78	0.000369625	0.0044355	vhp-1|gob-1|F26A3.4|F58H1.3|K08B12.3|scpl-1|F28C6.8	http://amigo.geneontology.org/amigo/term/GO:0016311		Monarch	WBPhenotype:0001940	Rachis morphology variant	191	430	0.45	1.8	7.5e-28		DNA replication	Gene Ontology	GO:0006260	9	65	4.11095e-06	6.02367e-05	spt-16|sld-5|div-1|mtss-1|psf-3|pri-2|mcm-7|mcm-6|hmg-4	http://amigo.geneontology.org/amigo/term/GO:0006260
apical plasma membrane	Gene Ontology	GO:0016324	5	74	0.00786253	0.0391514	dcar-1|egg-6|spe-4|gck-1|cnt-1	http://amigo.geneontology.org/amigo/term/GO:0016324		Monarch	WBPhenotype:0001727	Body width variant	348	1090	0.31	1.39	1.03e-27		pre-replicative complex assembly involved in nuclear cell cycle DNA replication	Gene Ontology	GO:0006267	3	6	0.000363552	0.00288223	mcm-7|mcm-6|mcm-3	http://amigo.geneontology.org/amigo/term/GO:0006267
morphogenesis of embryonic epithelium	Gene Ontology	GO:0016331	3	13	0.00180413	0.0140481	vab-1|efn-4|arx-6	http://amigo.geneontology.org/amigo/term/GO:0016331		Monarch	WBPhenotype:0000313	Meiotic progression during oogenesis variant	195	447	0.44	1.77	1.11e-27		DNA unwinding involved in DNA replication	Gene Ontology	GO:0006268	2	9	0.0139133	0.0477649	mcm-7|mcm-6	http://amigo.geneontology.org/amigo/term/GO:0006268
protein autoprocessing	Gene Ontology	GO:0016540	3	17	0.00350683	0.0223417	wrt-6|mig-17|ced-3	http://amigo.geneontology.org/amigo/term/GO:0016540		GO Process	GO:0044085	Cellular component biogenesis	296	847	0.35	1.49	1.17e-27		DNA replication initiation	Gene Ontology	GO:0006270	5	14	1.23911e-05	0.000154558	mcm-7|mcm-6|cdc-6|mcm-3|div-1	http://amigo.geneontology.org/amigo/term/GO:0006270
protein ubiquitination	Gene Ontology	GO:0016567	10	166	0.000468516	0.00540026	bath-41|pdr-1|eipr-1|Y54E10A.11|F16A11.1|C18B12.4|C10E2.2|brc-1|apc-2|etc-1	http://amigo.geneontology.org/amigo/term/GO:0016567		GO Process	GO:0051234	Establishment of localization	531	1951	0.24	1.22	1.97e-27		DNA strand elongation involved in DNA replication	Gene Ontology	GO:0006271	2	5	0.00555325	0.0257181	mcm-7|mcm-3	http://amigo.geneontology.org/amigo/term/GO:0006271
protein deubiquitination	Gene Ontology	GO:0016579	5	37	0.000474448	0.00543289	otub-1|F36D4.5|cyk-3|josd-1|F07A11.4	http://amigo.geneontology.org/amigo/term/GO:0016579		GO Process	GO:0065007	Biological regulation	1039	4674	0.15	1.03	1.97e-27		DNA repair	Gene Ontology	GO:0006281	14	117	4.84007e-08	1.118e-06	msh-6|polh-1|nth-1|atm-1|ruvb-1|baf-1|rad-51|ctf-4|mus-81|spt-16|ekl-4|evl-14|hmg-4|tim-1	http://amigo.geneontology.org/amigo/term/GO:0006281
transferase activity	Gene Ontology	GO:0016740	46	942	6.85783e-11	5.19644e-09	gly-4|gly-6|nmat-2|etc-1|strm-1|pct-1|W02A11.1|kin-29|lagr-1|mkk-4|dpy-19|dhps-1|dkf-2|ugt-62|ugt-65|set-23|glct-6|pink-1|ipmk-1|pgs-1|rpom-1|cka-2|moc-1|pdr-1|Y54E10A.11|ZK1098.11|zak-1|ckk-1|mlk-1|Y67D2.5|acl-1|nol-9|coq-1|ugt-57|ate-1|tpk-1|sams-4|gyg-1|brc-1|R08D7.7|cdk-5|vab-1|gck-1|subs-4|kin-3|sptl-2	http://amigo.geneontology.org/amigo/term/GO:0016740		Reactome	MAP-72766	Translation	153	287	0.53	2.04	2.49e-27		chromatin organization	Gene Ontology	GO:0006325	6	63	0.00105487	0.00687684	set-4|ruvb-1|C47E8.4|isw-1|rrp-8|unc-85	http://amigo.geneontology.org/amigo/term/GO:0006325
transferase activity, transferring acyl groups	Gene Ontology	GO:0016746	6	83	0.00270465	0.0195002	acl-11|acl-4|Y67D2.5|acl-1|ate-1|sptl-2	http://amigo.geneontology.org/amigo/term/GO:0016746		Monarch	WBPhenotype:0000067	Organism stress response variant	393	1316	0.28	1.31	1.12e-26		nucleosome assembly	Gene Ontology	GO:0006334	3	22	0.00815837	0.0332556	nap-1|spr-2|unc-85	http://amigo.geneontology.org/amigo/term/GO:0006334
transferase activity, transferring alkyl or aryl (other than methyl) groups	Gene Ontology	GO:0016765	2	7	0.0080895	0.0391514	coq-1|agt-1	http://amigo.geneontology.org/amigo/term/GO:0016765		Monarch	WBPhenotype:0001824	Meiotic progression prophase variant	178	394	0.46	1.8	1.28e-26		chromatin remodeling	Gene Ontology	GO:0006338	3	24	0.0101225	0.0391304	isw-1|ekl-4|ruvb-1	http://amigo.geneontology.org/amigo/term/GO:0006338
hydrolase activity	Gene Ontology	GO:0016787	42	831	1.75167e-10	1.18036e-08	T07D4.2|hda-11|crn-1|dpf-1|bigr-1|eya-1|hex-1|sep-1|scpl-1|ptp-1|pde-4|hda-5|nas-31|abhd-3.2|abhd-3.1|ced-3|F40E3.5|nas-33|C07E3.9|otub-1|josd-1|slx-1|F28C6.8|nas-4|vhp-1|cyk-3|atg-4.1|wrt-6|F36D4.5|ymel-1|F07A11.4|gob-1|mig-17|hch-1|W03D8.2|pph-5|T23G7.2|ace-2|T28F4.3|F26A3.4|suro-1|F58H1.3	http://amigo.geneontology.org/amigo/term/GO:0016787		GO Process	GO:0043603	Cellular amide metabolic process	202	477	0.43	1.71	1.71e-26		transcription, DNA-templated	Gene Ontology	GO:0006351	6	35	5.87558e-05	0.000617596	rpoa-12|rpb-12|rpb-5|rpc-1|rpac-19|rpom-1	http://amigo.geneontology.org/amigo/term/GO:0006351
5'-flap endonuclease activity	Gene Ontology	GO:0017108	3	8	0.000563299	0.00616524	crn-1|slx-1|gen-1	http://amigo.geneontology.org/amigo/term/GO:0017108		Monarch	WBPhenotype:0000697	Protruding vulva	268	759	0.35	1.49	2.43e-26		regulation of transcription by RNA polymerase II	Gene Ontology	GO:0006357	13	301	0.00269134	0.0147558	hlh-6|hlh-3|unc-4|ets-5|ruvb-1|ceh-32|mxl-2|madf-4|zip-11|hlh-15|nhr-80|hsf-1|atfs-1	http://amigo.geneontology.org/amigo/term/GO:0006357
SH3 domain binding	Gene Ontology	GO:0017124	2	7	0.0080895	0.0391514	abi-1|unc-34	http://amigo.geneontology.org/amigo/term/GO:0017124		COMPARTMENTS	GOCC:1990904	Ribonucleoprotein complex	179	394	0.46	1.8	3.25e-26		transcription by RNA polymerase I	Gene Ontology	GO:0006360	4	12	0.000120587	0.00112248	rpac-19|F10E9.4|rpb-12|rpb-5	http://amigo.geneontology.org/amigo/term/GO:0006360
Rab GTPase binding	Gene Ontology	GO:0017137	5	45	0.00106705	0.00978778	tbc-6|Y25C1A.7|gasr-8|cnt-1|tbc-18	http://amigo.geneontology.org/amigo/term/GO:0017137		GO Process	GO:0006518	Peptide metabolic process	177	386	0.46	1.81	3.53e-26		rRNA processing	Gene Ontology	GO:0006364	16	62	2.124e-13	9.24189e-12	ZK795.3|Y6B3B.9|rrp-8|fib-1|exos-4.1|F55F10.1|C16C10.8|Y48B6A.1|wdr-12|pro-1|F10E7.5|rrp-1|Y75B8A.7|lpd-7|C18A3.3|Y48A6B.3	http://amigo.geneontology.org/amigo/term/GO:0006364
oviposition	Gene Ontology	GO:0018991	8	84	9.72802e-05	0.00150031	egl-2|unc-7|sqv-7|lag-1|lin-11|lin-7|eya-1|cutc-1	http://amigo.geneontology.org/amigo/term/GO:0018991		GO Process	GO:0006810	Transport	511	1883	0.24	1.2	4.89e-26		transcription by RNA polymerase II	Gene Ontology	GO:0006366	4	30	0.00242065	0.0136829	hlh-6|hlh-3|rpb-12|rpb-5	http://amigo.geneontology.org/amigo/term/GO:0006366
molting cycle, collagen and cuticulin-based cuticle	Gene Ontology	GO:0018996	5	68	0.00565146	0.0314329	nas-31|ptr-10|nas-33|hch-1|ptr-15	http://amigo.geneontology.org/amigo/term/GO:0018996		Monarch	WBPhenotype:0002545	Response to bacteria variant	199	483	0.42	1.67	8.59e-26		transcription by RNA polymerase III	Gene Ontology	GO:0006383	4	16	0.000304374	0.00251984	rpac-19|rpc-1|rpb-12|rpb-5	http://amigo.geneontology.org/amigo/term/GO:0006383
guanyl nucleotide binding	Gene Ontology	GO:0019001	4	22	0.000660856	0.00677088	gpa-12|gpa-3|odr-3|gpa-15	http://amigo.geneontology.org/amigo/term/GO:0019001		WikiPathways	WP525	Mitochondrial unfolded-protein response	116	187	0.59	2.22	1.08e-25		RNA processing	Gene Ontology	GO:0006396	6	37	7.74365e-05	0.000770658	exos-8|crn-5|snr-1|snr-3|suf-1|ssb-1	http://amigo.geneontology.org/amigo/term/GO:0006396
calcium-mediated signaling	Gene Ontology	GO:0019722	3	19	0.00462936	0.0275813	ckk-1|rcan-1|cal-3	http://amigo.geneontology.org/amigo/term/GO:0019722		GO Function	GO:0003723	RNA binding	238	628	0.38	1.56	1.76e-25		mRNA processing	Gene Ontology	GO:0006397	12	105	6.82861e-07	1.21692e-05	bud-31|suf-1|rsp-6|rsp-3|snr-4|snr-7|snr-1|snr-3|snr-2|nova-1|thoc-7|uaf-1	http://amigo.geneontology.org/amigo/term/GO:0006397
oxygen binding	Gene Ontology	GO:0019825	8	35	2.95557e-07	8.77654e-06	glb-27|glb-22|gcy-35|glb-15|glb-11|glb-29|glb-5|glb-9	http://amigo.geneontology.org/amigo/term/GO:0019825		GO Function	GO:0043167	Ion binding	720	2969	0.19	1.09	1.98e-25		translation	Gene Ontology	GO:0006412	42	209	3.50725e-29	9.37437e-27	tsfm-1|rpl-24.2|rps-18|kars-1|rpl-3|rpl-4|mrpl-55|eif-6|eif-3.L|eef-1A.1|eif-3.H|eef-1A.2|eif-3.D|mrpl-41|eif-3.C|yars-1|rpl-26|rpl-29|ubl-1|W01D2.1|rpl-43|eif-3.I|mrps-30|rps-23|rpl-15|rps-22|mrrf-1|rps-4|mrpl-12|fars-1|rpl-1|mrps-12|mrpl-19|mrps-21|mrps-7|rpl-31|rps-9|rps-8|C37C3.2|rps-6|eef-1G|rps-1	http://amigo.geneontology.org/amigo/term/GO:0006412
oxygen sensor activity	Gene Ontology	GO:0019826	3	5	0.000197969	0.00273182	glb-5|gcy-36|gcy-35	http://amigo.geneontology.org/amigo/term/GO:0019826		Monarch	WBPhenotype:0000069	Progeny variant	269	778	0.34	1.45	2.53e-25		translational initiation	Gene Ontology	GO:0006413	11	45	2.01435e-09	5.79823e-08	eif-6|eif-3.L|eif-3.I|eif-3.H|eif-3.D|eif-2alpha|eif-3.C|iffb-1|ZK856.11|C37C3.2|gtf-2E2	http://amigo.geneontology.org/amigo/term/GO:0006413
extrinsic component of plasma membrane	Gene Ontology	GO:0019897	2	8	0.0100083	0.0448452	hot-4|hot-1	http://amigo.geneontology.org/amigo/term/GO:0019897		Monarch	WBPhenotype:0001037	Sterile progeny	267	773	0.34	1.45	4.45e-25		translational elongation	Gene Ontology	GO:0006414	4	17	0.000371029	0.00289248	eef-1A.1|eef-1G|tsfm-1|eef-1A.2	http://amigo.geneontology.org/amigo/term/GO:0006414
protein kinase binding	Gene Ontology	GO:0019901	7	73	0.000254308	0.00330035	F37A4.2|egl-2|abi-1|mlk-1|zen-4|aap-1|crp-1	http://amigo.geneontology.org/amigo/term/GO:0019901		GO Process	GO:0006396	RNA processing	204	504	0.41	1.63	8.25e-25		protein folding	Gene Ontology	GO:0006457	13	70	1.31535e-09	3.9694e-08	nud-1|dnj-10|cyn-13|cyn-11|pfd-4|pfd-5|tbca-1|cct-3|hsp-60|cyn-3|hsp-75|cct-5|Y22D7AL.10	http://amigo.geneontology.org/amigo/term/GO:0006457
syntaxin binding	Gene Ontology	GO:0019905	4	31	0.00207234	0.0157175	unc-76|snt-5|vps-54|ric-4	http://amigo.geneontology.org/amigo/term/GO:0019905		Monarch	WBPhenotype:0001947	Diplotene progression during oogenesis variant	147	299	0.49	1.87	9.17e-25		proteolysis	Gene Ontology	GO:0006508	18	365	9.86653e-05	0.000956491	spcs-1|eif-3.H|C44B7.11|pes-9|pbs-6|Y71H2AM.11|rpn-12|K03B8.6|nas-31|nas-33|usp-14|AC3.5|pas-4|otub-1|ltah-1.2|Y16B4A.2|ubh-3|pas-7	http://amigo.geneontology.org/amigo/term/GO:0006508
cGMP-mediated signaling	Gene Ontology	GO:0019934	3	6	0.000293517	0.00368727	gcy-37|gcy-36|gcy-35	http://amigo.geneontology.org/amigo/term/GO:0019934		KEGG	cel01100	Metabolic pathways	302	924	0.32	1.38	1.94e-24		L-phenylalanine catabolic process	Gene Ontology	GO:0006559	2	9	0.0139133	0.0477649	pah-1|qdpr-1	http://amigo.geneontology.org/amigo/term/GO:0006559
heme binding	Gene Ontology	GO:0020037	13	156	2.79533e-06	6.80197e-05	glb-27|cyp-29A2|glb-22|gcy-36|gcy-35|gcy-37|glb-11|glb-29|glb-5|cyp-42A1|skpo-2|glb-15|glb-9	http://amigo.geneontology.org/amigo/term/GO:0020037		Monarch	WBPhenotype:0000032	Sick	232	638	0.36	1.49	4.27e-24		protein import into nucleus	Gene Ontology	GO:0006606	5	31	0.000317568	0.00259463	ran-1|imb-3|ima-3|ima-2|npp-13	http://amigo.geneontology.org/amigo/term/GO:0006606
potassium ion leak channel activity	Gene Ontology	GO:0022841	8	48	2.42369e-06	5.9807e-05	twk-32|twk-12|twk-1|twk-10|twk-40|twk-43|twk-42|unc-58	http://amigo.geneontology.org/amigo/term/GO:0022841		GO Component	GO:0031974	Membrane-enclosed lumen	265	775	0.34	1.42	8.22e-24		NLS-bearing protein import into nucleus	Gene Ontology	GO:0006607	3	5	0.000245424	0.00207033	ima-2|ima-3|npp-19	http://amigo.geneontology.org/amigo/term/GO:0006607
transmembrane transporter activity	Gene Ontology	GO:0022857	9	144	0.000693937	0.00702762	F13B12.2|slcf-2|sqv-7|C50D2.2|oct-1|chtl-1|nac-2|pst-1|vglu-2	http://amigo.geneontology.org/amigo/term/GO:0022857		GO Component	GO:0070013	Intracellular organelle lumen	264	772	0.34	1.42	9.48e-24		SRP-dependent cotranslational protein targeting to membrane	Gene Ontology	GO:0006614	2	8	0.0115103	0.0428146	F38A1.8|F25G6.8	http://amigo.geneontology.org/amigo/term/GO:0006614
metal ion transport	Gene Ontology	GO:0030001	3	22	0.00667951	0.0343889	zipt-1|zipt-15|zipt-16	http://amigo.geneontology.org/amigo/term/GO:0030001		Monarch	WBPhenotype:0001941	Rachis narrow	137	273	0.5	1.87	1.01e-23		lipid metabolic process	Gene Ontology	GO:0006629	11	207	0.00121334	0.00759252	Y71G12B.10|ttm-5|lpr-6|ech-6|elo-3|R10E4.9|haf-4|dhs-16|crls-1|sur-5|sptl-3	http://amigo.geneontology.org/amigo/term/GO:0006629
TRAPP complex	Gene Ontology	GO:0030008	2	7	0.0080895	0.0391514	trpp-1|trpp-5	http://amigo.geneontology.org/amigo/term/GO:0030008		GO Component	GO:0031090	Organelle membrane	319	1027	0.29	1.31	3.13e-23		fatty acid metabolic process	Gene Ontology	GO:0006631	5	66	0.00679636	0.0300615	ech-6|acl-7|elo-3|sur-5|R10E4.9	http://amigo.geneontology.org/amigo/term/GO:0006631
Z disc	Gene Ontology	GO:0030018	2	8	0.0100083	0.0448452	alp-1|spe-4	http://amigo.geneontology.org/amigo/term/GO:0030018		GO Component	GO:0140513	Nuclear protein-containing complex	225	614	0.37	1.49	3.13e-23		phospholipid metabolic process	Gene Ontology	GO:0006644	3	27	0.0135409	0.0477649	F35C11.5|plpr-1|F36A2.9	http://amigo.geneontology.org/amigo/term/GO:0006644
cell junction	Gene Ontology	GO:0030054	16	163	2.53725e-08	1.05371e-06	acr-5|nlg-1|glr-4|unc-7|glc-2|lev-9|gei-15|unc-29|ced-3|eat-5|F42H10.3|rig-6|cutc-1|acc-4|unc-34|lin-7	http://amigo.geneontology.org/amigo/term/GO:0030054		Monarch	WBPhenotype:0001794	Cytoplasmic processing body variant	130	255	0.51	1.87	5.57e-23		one-carbon metabolic process	Gene Ontology	GO:0006730	3	17	0.00430184	0.0218123	sams-4|mel-32|ahcy-1	http://amigo.geneontology.org/amigo/term/GO:0006730
clathrin adaptor complex	Gene Ontology	GO:0030131	2	6	0.00635706	0.0332465	apa-2|apm-1	http://amigo.geneontology.org/amigo/term/GO:0030131		Monarch	WBPhenotype:0001300	Germ cell cytoplasmic morphology variant	146	312	0.47	1.77	5.64e-23		ion transport	Gene Ontology	GO:0006811	20	405	4.07024e-05	0.000445346	exp-2|acr-6|vha-6|unc-7|vha-2|del-5|inx-12|eat-2|lgc-25|lgc-43|twk-23|nhx-5|lgc-47|sfxn-5|lgc-45|trp-2|smf-3|best-23|inx-13|lgc-44	http://amigo.geneontology.org/amigo/term/GO:0006811
cell differentiation	Gene Ontology	GO:0030154	18	303	3.66243e-06	8.49863e-05	nhr-236|nhr-41|lin-31|fkh-10|ceh-14|smp-1|nhr-10|ets-5|dpy-19|egl-13|nhr-14|gck-1|ast-1|eya-1|spe-4|daz-1|trr-1|sox-2	http://amigo.geneontology.org/amigo/term/GO:0030154		Monarch	WBPhenotype:0000061	Extended life span	237	677	0.35	1.43	7.84e-23		cellular copper ion homeostasis	Gene Ontology	GO:0006878	3	12	0.00182706	0.0109215	F58G6.3|Y58A7A.1|K12C11.6	http://amigo.geneontology.org/amigo/term/GO:0006878
regulation of cell adhesion	Gene Ontology	GO:0030155	3	8	0.000563299	0.00616524	ced-3|egl-5|efn-4	http://amigo.geneontology.org/amigo/term/GO:0030155		Monarch	WBPhenotype:0001028	Nuclear appearance variant	150	330	0.46	1.72	1.22e-22		endoplasmic reticulum to Golgi vesicle-mediated transport	Gene Ontology	GO:0006888	5	55	0.00331088	0.0173671	erd-2.1|nbet-1|sedl-1|trpp-5|T10F2.5	http://amigo.geneontology.org/amigo/term/GO:0006888
neuron differentiation	Gene Ontology	GO:0030182	5	30	0.000198026	0.00273182	ceh-14|che-1|ceh-2|lin-11|acs-17	http://amigo.geneontology.org/amigo/term/GO:0030182		Monarch	WBPhenotype:0001726	Body length variant	299	960	0.3	1.3	2.62e-22		cellular response to DNA damage stimulus	Gene Ontology	GO:0006974	11	91	1.20114e-06	1.989e-05	msh-6|ctf-4|nth-1|ruvb-1|baf-1|rad-51|atm-1|T26A5.8|spt-16|trr-1|hmg-4	http://amigo.geneontology.org/amigo/term/GO:0006974
clathrin binding	Gene Ontology	GO:0030276	5	20	3.68494e-05	0.000614858	dnj-25|snt-6|snt-5|C07A12.7|aps-2	http://amigo.geneontology.org/amigo/term/GO:0030276		GO Function	GO:0036094	Small molecule binding	410	1464	0.25	1.19	3.63e-22		response to oxidative stress	Gene Ontology	GO:0006979	7	64	0.0001878	0.00164193	pah-1|prmt-1|lmd-3|gpx-5|phb-1|pxn-1|smf-3	http://amigo.geneontology.org/amigo/term/GO:0006979
stabilization of membrane potential	Gene Ontology	GO:0030322	8	48	2.42369e-06	5.9807e-05	twk-32|twk-12|twk-1|twk-10|twk-40|twk-43|twk-42|unc-58	http://amigo.geneontology.org/amigo/term/GO:0030322		GO Component	GO:0005840	Ribosome	106	178	0.58	2.05	3.74e-22		nucleus organization	Gene Ontology	GO:0006997	3	19	0.005669	0.02587	npp-13|npp-19|anc-1	http://amigo.geneontology.org/amigo/term/GO:0006997
negative regulation of cell migration	Gene Ontology	GO:0030336	2	6	0.00635706	0.0332465	pdr-1|rap-2	http://amigo.geneontology.org/amigo/term/GO:0030336		Monarch	WBPhenotype:0000112	Protein expression variant	267	823	0.31	1.33	7.18e-22		nuclear pore organization	Gene Ontology	GO:0006999	2	5	0.00555325	0.0257181	ima-3|npp-19	http://amigo.geneontology.org/amigo/term/GO:0006999
peptidase inhibitor activity	Gene Ontology	GO:0030414	3	16	0.0030154	0.0206367	T27E4.5|T28C12.6|lev-9	http://amigo.geneontology.org/amigo/term/GO:0030414		Monarch	WBPhenotype:0001007	Other abnormality early emb	92	141	0.62	2.15	1.22e-21		cell cycle	Gene Ontology	GO:0007049	9	167	0.00300493	0.0162024	npp-19|erh-1|tim-1|emr-1|atm-1|cdk-1|ran-1|mcm-7|mcm-6	http://amigo.geneontology.org/amigo/term/GO:0007049
axon	Gene Ontology	GO:0030424	21	196	3.8929e-11	3.24779e-09	slo-2|vab-1|nlg-1|gpa-3|mpz-1|efn-4|pct-1|cdk-5|tsp-17|kin-10|hot-1|abi-1|tdc-1|bec-1|spe-4|unc-76|rig-6|kin-3|unc-25|acc-4|hot-4	http://amigo.geneontology.org/amigo/term/GO:0030424		Monarch	WBPhenotype:0000270	Pleiotropic defects severe early emb	82	114	0.66	2.26	3.17e-21		mitotic sister chromatid cohesion	Gene Ontology	GO:0007064	3	10	0.00117744	0.00739257	evl-14|tim-1|ctf-8	http://amigo.geneontology.org/amigo/term/GO:0007064
dendrite	Gene Ontology	GO:0030425	17	122	7.11841e-11	5.19644e-09	moc-1|dyf-6|nlg-1|dop-2|gcy-35|pct-1|cdk-5|tsp-17|kin-10|ser-6|abi-1|egl-10|bec-1|odr-3|dex-1|kin-3|gcy-36	http://amigo.geneontology.org/amigo/term/GO:0030425		GO Component	GO:0012505	Endomembrane system	344	1183	0.27	1.22	3.75e-21		mitotic G2 DNA damage checkpoint	Gene Ontology	GO:0007095	2	5	0.00555325	0.0257181	clsp-1|cdk-1	http://amigo.geneontology.org/amigo/term/GO:0007095
midbody	Gene Ontology	GO:0030496	3	17	0.00350683	0.0223417	zen-4|sep-1|jtr-1	http://amigo.geneontology.org/amigo/term/GO:0030496		COMPARTMENTS	GOCC:0005829	Cytosol	186	477	0.39	1.51	3.85e-21		reciprocal meiotic recombination	Gene Ontology	GO:0007131	3	12	0.00182706	0.0109215	rad-51|pch-2|him-14	http://amigo.geneontology.org/amigo/term/GO:0007131
neurotransmitter receptor activity	Gene Ontology	GO:0030594	15	116	2.35692e-09	1.25131e-07	acr-5|dop-2|glc-2|glc-3|lgc-1|ser-6|unc-29|lgc-53|lgc-25|lgc-43|lgc-47|acc-1|mod-1|acc-4|acr-20	http://amigo.geneontology.org/amigo/term/GO:0030594		GO Process	GO:0019538	Protein metabolic process	551	2206	0.2	1.08	4.19e-21		chemical synaptic transmission	Gene Ontology	GO:0007268	9	139	0.000913972	0.00610638	lgc-43|acr-6|unc-17|glit-1|lgc-25|eat-2|lgc-45|lgc-44|lgc-47	http://amigo.geneontology.org/amigo/term/GO:0007268
synaptic vesicle membrane	Gene Ontology	GO:0030672	3	18	0.00404441	0.0246035	mctp-1|sng-1|vglu-2	http://amigo.geneontology.org/amigo/term/GO:0030672		GO Function	GO:0003676	Nucleic acid binding	472	1796	0.22	1.12	4.24e-21		multicellular organism development	Gene Ontology	GO:0007275	18	450	0.00106412	0.00691308	cacn-1|rsp-6|tim-1|unc-4|odd-2|mek-2|nhr-80|ceh-32|mep-1|isw-1|egl-20|pro-1|hmp-2|daao-1|rsp-3|trr-1|sao-1|ima-3	http://amigo.geneontology.org/amigo/term/GO:0007275
protein-macromolecule adaptor activity	Gene Ontology	GO:0030674	4	16	0.000230619	0.00306094	unc-76|lin-7|vps-11|scpl-1	http://amigo.geneontology.org/amigo/term/GO:0030674		Monarch	WBPhenotype:0000039	Life span phenotype	465	1792	0.22	1.11	5.93e-21		germ cell development	Gene Ontology	GO:0007281	6	42	0.000145213	0.00132533	hpl-2|vbh-1|eri-1|pro-1|nst-1|uaf-1	http://amigo.geneontology.org/amigo/term/GO:0007281
GTPase regulator activity	Gene Ontology	GO:0030695	2	7	0.0080895	0.0391514	rgl-1|ags-3	http://amigo.geneontology.org/amigo/term/GO:0030695		GO Component	GO:0044391	Ribosomal subunit	92	143	0.61	2.1	6.52e-21		tRNA processing	Gene Ontology	GO:0008033	7	42	1.66654e-05	0.000201168	wdr-4|W02A11.1|Y49A3A.3|C45G9.2|Y92H12BL.1|tut-2|Y73B6BL.29	http://amigo.geneontology.org/amigo/term/GO:0008033
axon regeneration	Gene Ontology	GO:0031103	3	12	0.00148292	0.0124283	mkk-4|mlk-1|unc-34	http://amigo.geneontology.org/amigo/term/GO:0031103		GO Process	GO:0034645	Cellular macromolecule biosynthetic process	202	545	0.37	1.45	7.65e-21		N-acetyltransferase activity	Gene Ontology	GO:0008080	5	20	5.20987e-05	0.000553845	natb-1|D2023.4|daf-31|Y67D2.5|T10B5.4	http://amigo.geneontology.org/amigo/term/GO:0008080
anchored component of membrane	Gene Ontology	GO:0031225	2	7	0.0080895	0.0391514	rig-6|efn-4	http://amigo.geneontology.org/amigo/term/GO:0031225		UniProt Keywords	KW-0687	Ribonucleoprotein	106	185	0.56	1.94	1.25e-20		DNA-dependent ATPase activity	Gene Ontology	GO:0008094	4	15	0.000246758	0.00207033	msh-6|rad-51|isw-1|him-14	http://amigo.geneontology.org/amigo/term/GO:0008094
cytoplasmic vesicle	Gene Ontology	GO:0031410	6	110	0.00974118	0.0448452	alx-1|apm-1|suro-1|bec-1|sng-1|crp-1	http://amigo.geneontology.org/amigo/term/GO:0031410		GO Process	GO:0034660	ncRNA metabolic process	151	346	0.44	1.62	1.47e-20		transcription factor binding	Gene Ontology	GO:0008134	7	66	0.000223559	0.00190995	hlh-6|hlh-3|amx-2|mxl-2|nap-1|hsp-60|mep-1	http://amigo.geneontology.org/amigo/term/GO:0008134
G-protein beta/gamma-subunit complex binding	Gene Ontology	GO:0031683	4	22	0.000660856	0.00677088	gpa-12|gpa-3|odr-3|gpa-15	http://amigo.geneontology.org/amigo/term/GO:0031683		Monarch	WBPhenotype:0002607	Nuclear size abnormal	122	249	0.49	1.75	1.72e-20		nuclear localization sequence binding	Gene Ontology	GO:0008139	3	8	0.000696473	0.00491736	imb-3|ima-3|ima-2	http://amigo.geneontology.org/amigo/term/GO:0008139
vesicle	Gene Ontology	GO:0031982	3	16	0.0030154	0.0206367	dnj-25|hum-2|crp-1	http://amigo.geneontology.org/amigo/term/GO:0031982		Monarch	WBPhenotype:0001951	Pachytene region organization variant	123	257	0.48	1.71	5.24e-20		methyltransferase activity	Gene Ontology	GO:0008168	18	105	2.96288e-12	1.10871e-10	nsun-5|prmt-1|wdr-4|M142.8|rrp-8|prmt-7|fib-1|alkb-8|W02A11.1|C37A2.6|Y49A3A.3|Y39A1A.21|Y17G7B.18|set-4|C04F5.8|coq-3|pmt-2|F33A8.4	http://amigo.geneontology.org/amigo/term/GO:0008168
ion transmembrane transport	Gene Ontology	GO:0034220	16	155	1.32427e-08	5.94901e-07	acr-5|glr-4|unc-7|glc-2|glc-3|lgc-1|unc-29|lgc-53|lgc-25|lgc-43|lgc-47|acc-1|mod-1|acc-4|ocr-4|acr-20	http://amigo.geneontology.org/amigo/term/GO:0034220		Monarch	WBPhenotype:0001344	Organelle organization biogenesis variant	216	629	0.34	1.36	5.59e-20		peptidase activity	Gene Ontology	GO:0008233	14	227	6.40182e-05	0.000654525	spcs-1|ubh-3|C44B7.11|pes-9|pbs-6|Y71H2AM.11|nas-31|nas-33|usp-14|AC3.5|pas-4|otub-1|Y16B4A.2|pas-7	http://amigo.geneontology.org/amigo/term/GO:0008233
response to hermaphrodite contact	Gene Ontology	GO:0034606	3	13	0.00180413	0.0140481	kin-10|kin-3|rcan-1	http://amigo.geneontology.org/amigo/term/GO:0034606		GO Function	GO:0003735	Structural constituent of ribosome	92	145	0.6	2.04	6.25e-20		determination of adult lifespan	Gene Ontology	GO:0008340	18	251	8.31617e-07	1.45416e-05	pah-1|prmt-1|hsf-1|lmd-3|dkf-1|daf-31|rpl-30|mxl-2|hsp-1|dao-5|kars-1|eat-2|rpl-4|set-4|nhr-80|rps-6|alp-1|rps-22	http://amigo.geneontology.org/amigo/term/GO:0008340
vulval location	Gene Ontology	GO:0034608	4	8	2.60143e-05	0.000474761	kin-10|kin-3|rcan-1|dop-2	http://amigo.geneontology.org/amigo/term/GO:0034608		GO Function	GO:0043168	Anion binding	377	1355	0.25	1.16	6.96e-20		RNA splicing	Gene Ontology	GO:0008380	11	54	1.05634e-08	2.74503e-07	bud-31|rsp-6|rsp-3|snr-4|snr-7|snr-1|snr-3|snr-2|uaf-1|snrp-27|rnp-5	http://amigo.geneontology.org/amigo/term/GO:0008380
spicule insertion	Gene Ontology	GO:0034609	2	5	0.00481728	0.0275813	dop-2|unc-7	http://amigo.geneontology.org/amigo/term/GO:0034609		Monarch	WBPhenotype:0001982	Cell membrane organization biogenesis variant	140	321	0.44	1.61	7.07e-20		gonad development	Gene Ontology	GO:0008406	7	54	7.11608e-05	0.000715816	rsp-6|hpl-2|cacn-1|phb-1|pro-1|mep-1|ztf-16	http://amigo.geneontology.org/amigo/term/GO:0008406
regulation of ion transmembrane transport	Gene Ontology	GO:0034765	3	25	0.00919208	0.0431757	kvs-1|irk-1|egl-2	http://amigo.geneontology.org/amigo/term/GO:0034765		Monarch	WBPhenotype:0001946	Pachytene progression during oogenesis variant	125	266	0.47	1.69	7.93e-20		ammonium transmembrane transporter activity	Gene Ontology	GO:0008519	2	6	0.00732253	0.0303107	rhr-2|rhr-1	http://amigo.geneontology.org/amigo/term/GO:0008519
peptidyl-tyrosine dephosphorylation	Gene Ontology	GO:0035335	6	110	0.00974118	0.0448452	vhp-1|T28F4.3|F26A3.4|eya-1|F28C6.8|ptp-1	http://amigo.geneontology.org/amigo/term/GO:0035335		COMPARTMENTS	GOCC:0005840	Ribosome	96	163	0.57	1.93	1.84e-19		proteasome regulatory particle, lid subcomplex	Gene Ontology	GO:0008541	4	10	6.81145e-05	0.000688877	rpn-12|rpn-5|rpn-13|rpn-9	http://amigo.geneontology.org/amigo/term/GO:0008541
intracellular signal transduction	Gene Ontology	GO:0035556	10	184	0.000992801	0.00925206	kin-29|acy-3|gcy-36|gcy-35|gcy-37|dkf-2|vav-1|egl-10|rgef-1|F20H11.1	http://amigo.geneontology.org/amigo/term/GO:0035556		COMPARTMENTS	GOCC:0005634	Nucleus	557	2289	0.19	1.04	2.13e-19		intrinsic apoptotic signaling pathway in response to DNA damage	Gene Ontology	GO:0008630	3	10	0.00117744	0.00739257	msh-6|trr-1|atm-1	http://amigo.geneontology.org/amigo/term/GO:0008630
clathrin adaptor activity	Gene Ontology	GO:0035615	3	10	0.000953979	0.00893781	apa-2|aps-2|apm-1	http://amigo.geneontology.org/amigo/term/GO:0035615		COMPARTMENTS	GOCC:0070013	Intracellular organelle lumen	286	939	0.29	1.23	2.13e-19		phospholipid biosynthetic process	Gene Ontology	GO:0008654	3	23	0.00910938	0.0365977	cept-1|acl-7|crls-1	http://amigo.geneontology.org/amigo/term/GO:0008654
ciliary basal body	Gene Ontology	GO:0036064	5	39	0.000590427	0.00630749	mks-5|bbs-4|dyf-19|gasr-8|dyf-11	http://amigo.geneontology.org/amigo/term/GO:0036064		GO Process	GO:0022613	Ribonucleoprotein complex biogenesis	127	269	0.48	1.68	2.22e-19		biosynthetic process	Gene Ontology	GO:0009058	4	35	0.00401978	0.0206055	T25B9.1|C32F10.8|sptl-3|Y65B4A.8	http://amigo.geneontology.org/amigo/term/GO:0009058
interstrand cross-link repair	Gene Ontology	GO:0036297	2	6	0.00635706	0.0332465	mrt-1|slx-1	http://amigo.geneontology.org/amigo/term/GO:0036297		COMPARTMENTS	GOCC:0031974	Membrane-enclosed lumen	287	946	0.28	1.23	2.54e-19		response to heat	Gene Ontology	GO:0009408	4	49	0.0119159	0.0440605	hsf-1|hid-1|lmd-3|hsp-1	http://amigo.geneontology.org/amigo/term/GO:0009408
IRE1-mediated unfolded protein response	Gene Ontology	GO:0036498	7	117	0.00335944	0.0223417	atln-1|hsp-16.11|sec-12|hsp-16.1|erd-2.1|cutc-1|sox-2	http://amigo.geneontology.org/amigo/term/GO:0036498		Monarch	WBPhenotype:0001278	Transgene expression reduced	266	863	0.29	1.24	2.74e-19		RNA modification	Gene Ontology	GO:0009451	4	11	9.16533e-05	0.000897819	Y73B6BL.29|cdd-2|Y48C3A.20|pus-1	http://amigo.geneontology.org/amigo/term/GO:0009451
p38MAPK cascade	Gene Ontology	GO:0038066	2	8	0.0100083	0.0448452	mkk-4|mlk-1	http://amigo.geneontology.org/amigo/term/GO:0038066		UniProt Keywords	KW-0689	Ribosomal protein	90	145	0.6	1.98	2.93e-19		embryo development ending in birth or egg hatching	Gene Ontology	GO:0009792	30	305	1.34495e-13	6.13756e-12	polh-1|rad-51|mus-81|npp-19|cdd-2|pat-10|uaf-1|sqv-3|rack-1|sqv-8|nmy-2|phb-1|hmp-2|mcm-7|ima-3|ima-2|tba-2|tim-1|nud-1|npp-13|mel-32|him-14|ran-1|copz-1|rsp-3|dnj-10|baf-1|hsp-60|mdf-2|uba-2	http://amigo.geneontology.org/amigo/term/GO:0009792
positive regulation of growth rate	Gene Ontology	GO:0040010	3	24	0.00830183	0.0394168	kin-29|trr-1|hpl-2	http://amigo.geneontology.org/amigo/term/GO:0040010		KEGG	cel03010	Ribosome	83	126	0.62	2.05	3.54e-19		pseudouridine synthase activity	Gene Ontology	GO:0009982	3	9	0.0009171	0.00610638	Y73B6BL.29|Y48C3A.20|pus-1	http://amigo.geneontology.org/amigo/term/GO:0009982
positive regulation of locomotion	Gene Ontology	GO:0040017	5	57	0.00279805	0.0200089	ilcr-1|egl-10|vav-1|calf-1|unc-34	http://amigo.geneontology.org/amigo/term/GO:0040017		Monarch	WBPhenotype:0001370	Protein protein interaction variant	193	543	0.35	1.38	3.78e-19		response to X-ray	Gene Ontology	GO:0010165	2	9	0.0139133	0.0477649	baf-1|emr-1	http://amigo.geneontology.org/amigo/term/GO:0010165
positive regulation of multicellular organism growth	Gene Ontology	GO:0040018	4	49	0.00930657	0.0434803	kin-29|hse-5|dpy-11|nac-2	http://amigo.geneontology.org/amigo/term/GO:0040018		Monarch	WBPhenotype:0000055	Early larval arrest	141	334	0.43	1.55	4.96e-19		response to ionizing radiation	Gene Ontology	GO:0010212	2	7	0.0093108	0.0365977	rad-51|atm-1	http://amigo.geneontology.org/amigo/term/GO:0010212
dauer larval development	Gene Ontology	GO:0040024	6	74	0.00157232	0.0128725	kin-29|gpa-3|ifta-2|bec-1|daf-7|aap-1	http://amigo.geneontology.org/amigo/term/GO:0040024		Monarch	WBPhenotype:0001369	Protein interaction variant	197	565	0.34	1.35	8.31e-19		regulation of gene expression	Gene Ontology	GO:0010468	8	94	0.000326297	0.00265435	hlh-6|prmt-1|hpl-2|cacn-1|nova-1|mep-1|cey-1|atfs-1	http://amigo.geneontology.org/amigo/term/GO:0010468
vulval development	Gene Ontology	GO:0040025	6	70	0.00120511	0.0108275	lin-31|sqv-7|egl-13|xpa-1|fos-1|cutc-1	http://amigo.geneontology.org/amigo/term/GO:0040025		GO Process	GO:0050789	Regulation of biological process	924	4329	0.13	0.93	1.21e-18		-	Gene Ontology	GO:0010498	3	14	0.00266342	0.0146999	pas-7|pas-4|pbs-6	http://amigo.geneontology.org/amigo/term/GO:0010498
positive regulation of vulval development	Gene Ontology	GO:0040026	4	38	0.00406665	0.0246532	lin-7|lag-1|rgl-1|lin-11	http://amigo.geneontology.org/amigo/term/GO:0040026		GO Function	GO:0000166	Nucleotide binding	367	1335	0.24	1.13	1.34e-18		proteasomal ubiquitin-independent protein catabolic process	Gene Ontology	GO:0010499	3	17	0.00430184	0.0218123	pas-7|pas-4|pbs-6	http://amigo.geneontology.org/amigo/term/GO:0010499
thermosensory behavior	Gene Ontology	GO:0040040	3	13	0.00180413	0.0140481	rcan-1|ceh-14|tax-2	http://amigo.geneontology.org/amigo/term/GO:0040040		Monarch	WBPhenotype:0001405	Protein aggregation variant	184	516	0.35	1.36	2.23e-18		positive regulation of gene expression	Gene Ontology	GO:0010628	5	69	0.0080737	0.0331998	dkf-1|prmt-1|eat-2|ztf-16|atfs-1	http://amigo.geneontology.org/amigo/term/GO:0010628
peptide binding	Gene Ontology	GO:0042277	3	20	0.00526284	0.0297435	Y42A5A.1|npr-26|npr-24	http://amigo.geneontology.org/amigo/term/GO:0042277		Monarch	WBPhenotype:0001644	Protein metabolism variant	169	456	0.37	1.4	3.43e-18		regulation of lipid storage	Gene Ontology	GO:0010883	2	9	0.0139133	0.0477649	prmt-1|ltah-1.2	http://amigo.geneontology.org/amigo/term/GO:0010883
regulation of membrane potential	Gene Ontology	GO:0042391	14	105	5.63125e-09	2.66647e-07	acr-5|egl-2|glc-2|glc-3|lgc-1|unc-29|lgc-53|lgc-25|lgc-43|lgc-47|acc-1|mod-1|acc-4|acr-20	http://amigo.geneontology.org/amigo/term/GO:0042391		GO Component	GO:1902494	Catalytic complex	228	705	0.31	1.26	4.62e-18		endomembrane system	Gene Ontology	GO:0012505	4	52	0.0143739	0.0491656	trap-4|syx-16|ret-1|C15H9.4	http://amigo.geneontology.org/amigo/term/GO:0012505
identical protein binding	Gene Ontology	GO:0042802	6	86	0.00319207	0.0215096	erh-1|ace-2|zen-4|ced-3|fos-1|sel-7	http://amigo.geneontology.org/amigo/term/GO:0042802		GO Process	GO:0022607	Cellular component assembly	225	685	0.32	1.28	5.03e-18		heparan sulfate proteoglycan biosynthetic process	Gene Ontology	GO:0015012	4	9	4.93066e-05	0.000533252	hse-5|sqv-3|hst-3.1|hst-3.2	http://amigo.geneontology.org/amigo/term/GO:0015012
regulation of apoptotic process	Gene Ontology	GO:0042981	3	15	0.00256878	0.0186743	pdr-1|pink-1|ced-3	http://amigo.geneontology.org/amigo/term/GO:0042981		Monarch	WBPhenotype:0000729	Cell death variant	191	556	0.34	1.31	1.11e-17		Cajal body	Gene Ontology	GO:0015030	2	6	0.00732253	0.0303107	fib-1|parn-2	http://amigo.geneontology.org/amigo/term/GO:0015030
cell projection	Gene Ontology	GO:0042995	20	189	1.38668e-10	9.71788e-09	bbs-4|kin-10|irk-1|gcy-35|dyf-6|mks-5|famh-161|pct-1|cdk-5|ifta-2|bec-1|tdc-1|tsp-17|odr-3|dex-1|egl-10|rig-6|kin-3|acc-4|crp-1	http://amigo.geneontology.org/amigo/term/GO:0042995		STRING clusters	CL:4399	Eukaryotic Translation Initiation, and Cotranslational protein targeting to membrane	96	165	0.57	1.84	1.19e-17		protein transport	Gene Ontology	GO:0015031	17	193	1.14932e-07	2.44361e-06	bbs-5|ran-1|npp-19|sftd-3|npp-13|dnj-21|rer-1|ima-2|tin-13|tin-44|cup-2|erd-2.1|nbet-1|copz-1|ima-3|use-1|cogc-2	http://amigo.geneontology.org/amigo/term/GO:0015031
neuron projection	Gene Ontology	GO:0043005	21	201	5.97975e-11	4.76205e-09	vab-1|irk-1|acr-5|dat-1|glc-3|mod-1|lgc-1|mec-2|unc-29|glc-2|lgc-25|lgc-43|egl-10|lgc-47|lgc-53|acc-1|npr-24|npr-26|acc-4|crp-1|acr-20	http://amigo.geneontology.org/amigo/term/GO:0043005		UniProt Keywords	KW-0813	Transport	252	816	0.29	1.21	1.38e-17		protein disulfide oxidoreductase activity	Gene Ontology	GO:0015035	3	24	0.0101225	0.0391304	F10D7.3|F11C1.1|F56C11.3	http://amigo.geneontology.org/amigo/term/GO:0015035
neuronal cell body	Gene Ontology	GO:0043025	22	164	2.31061e-13	2.69879e-11	dyf-6|gpa-3|gcy-36|gcy-35|abi-1|nipa-1|tdc-1|spe-4|unc-76|ced-3|pdr-1|kin-10|irk-1|hot-4|hot-1|odr-3|rig-6|mod-1|efn-4|unc-29|kin-3|unc-25	http://amigo.geneontology.org/amigo/term/GO:0043025		GO Component	GO:0022626	Cytosolic ribosome	64	83	0.69	2.13	2.75e-17		proton transmembrane transporter activity	Gene Ontology	GO:0015078	3	20	0.00643916	0.0286849	vha-6|vha-3|vha-2	http://amigo.geneontology.org/amigo/term/GO:0015078
dauer entry	Gene Ontology	GO:0043053	3	17	0.00350683	0.0223417	daf-7|kin-29|dyf-11	http://amigo.geneontology.org/amigo/term/GO:0043053		UniProt Keywords	KW-0547	Nucleotide-binding	264	879	0.28	1.18	2.93e-17		ammonium transport	Gene Ontology	GO:0015696	2	6	0.00732253	0.0303107	rhr-2|rhr-1	http://amigo.geneontology.org/amigo/term/GO:0015696
negative regulation of apoptotic process	Gene Ontology	GO:0043066	4	31	0.00207234	0.0157175	eya-1|spe-4|gck-1|C44B11.1	http://amigo.geneontology.org/amigo/term/GO:0043066		Monarch	WBPhenotype:0001970	Germ cell compartment nuclei number variant	112	244	0.46	1.58	3.27e-17		small ribosomal subunit	Gene Ontology	GO:0015935	3	16	0.00370222	0.019135	rps-23|rps-9|rps-18	http://amigo.geneontology.org/amigo/term/GO:0015935
perikaryon	Gene Ontology	GO:0043204	9	74	5.97724e-06	0.00012617	dyf-6|kin-10|irk-1|bec-1|tdc-1|ced-3|rig-6|kin-3|unc-25	http://amigo.geneontology.org/amigo/term/GO:0043204		Monarch	WBPhenotype:0000730	Apoptosis variant	180	516	0.34	1.31	3.34e-17		cyclosporin A binding	Gene Ontology	GO:0016018	3	13	0.00222086	0.0127461	cyn-13|cyn-11|cyn-3	http://amigo.geneontology.org/amigo/term/GO:0016018
intracellular membrane-bounded organelle	Gene Ontology	GO:0043231	11	190	0.000341768	0.00415817	fmo-4|ugt-62|ugt-65|apm-1|dnj-25|ugt-57|C29H12.2|aps-2|spe-4|rgef-1|crp-1	http://amigo.geneontology.org/amigo/term/GO:0043231		Monarch	WBPhenotype:0001979	Gonad vesiculated	99	198	0.5	1.66	3.74e-17		membrane	Gene Ontology	GO:0016020	189	6222	1.84069e-15	1.27553e-13	aqp-9|vha-6|scav-6|unc-7|vha-2|Y110A2AR.1|haf-4|F16B3.3|tin-13|F32D8.5|use-1|exp-2|sqv-3|K07H8.5|dkf-1|F53F10.8|tsp-8|cup-2|Y70G10A.4|trp-2|dpy-8|paqr-3|sdhb-1|T05C12.11|add-2|tsp-14|F38G1.3|hse-5|crls-1|F53F8.7|ugt-19|pmp-5|cutl-9|col-166|mboa-3|ZK418.5|dnj-29|best-23|Y71G12B.25|ent-4|dnj-21|oxa-1|vab-2|T01C3.11|inx-13|smf-3|F09E10.6|sftd-3|hut-1|T19D7.5|ret-1|hid-1|T08B1.1|nhx-5|sft-1|T26C12.3|…	http://amigo.geneontology.org/amigo/term/GO:0016020
receptor complex	Gene Ontology	GO:0043235	4	42	0.00564673	0.0314329	ilcr-1|vab-1|F11E6.8|kin-9	http://amigo.geneontology.org/amigo/term/GO:0043235		Monarch	WBPhenotype:0001172	Programmed cell death variant	182	530	0.34	1.29	7.68e-17		integral component of membrane	Gene Ontology	GO:0016021	166	5882	5.7094e-11	1.84177e-09	aqp-9|vha-6|scav-6|unc-7|vha-3|vha-2|Y110A2AR.1|haf-4|F16B3.3|F32D8.5|use-1|exp-2|sqv-3|K07H8.5|sqv-8|F53F10.8|tsp-8|cup-2|Y70G10A.4|trp-2|dpy-8|paqr-3|K07F5.22|T05C12.11|tsp-14|F38G1.3|hse-5|crls-1|F53F8.7|ugt-19|pmp-5|cutl-9|col-166|mboa-3|ZK418.5|dnj-29|best-23|Y71G12B.25|ent-4|dnj-21|oxa-1|T01C3.11|inx-13|smf-3|F09E10.6|sftd-3|trap-4|T19D7.5|ret-1|T08B1.1|nhx-5|sft-1|C49A1.10|F57F5.3|F44E7.9|…	http://amigo.geneontology.org/amigo/term/GO:0016021
positive regulation of GTPase activity	Gene Ontology	GO:0043547	6	68	0.00104818	0.00966528	ags-3|sec-12|rrc-1|rgs-7|gck-1|cnt-1	http://amigo.geneontology.org/amigo/term/GO:0043547		Monarch	WBPhenotype:0001944	Oocyte number decreased	130	318	0.41	1.45	1.11e-16		rRNA catabolic process	Gene Ontology	GO:0016075	4	8	3.4594e-05	0.000382991	exos-8|crn-5|exos-4.1|exos-7	http://amigo.geneontology.org/amigo/term/GO:0016075
sequence-specific DNA binding	Gene Ontology	GO:0043565	20	408	1.61571e-05	0.000314525	nhr-6|nhr-236|nhr-41|lag-1|lin-31|fkh-10|che-1|ast-1|nhr-277|snai-1|nhr-43|scrt-1|ets-5|nhr-14|hizr-1|fos-1|nhr-10|grh-1|sel-7|nhr-38	http://amigo.geneontology.org/amigo/term/GO:0043565		GO Function	GO:0017076	Purine nucleotide binding	326	1179	0.24	1.1	1.14e-16		vesicle-mediated transport	Gene Ontology	GO:0016192	9	105	0.000133338	0.00122292	arl-6|sftd-3|copz-1|syx-16|hsp-1|trpp-5|erd-2.1|sedl-1|use-1	http://amigo.geneontology.org/amigo/term/GO:0016192
synapse	Gene Ontology	GO:0045202	27	248	4.49021e-14	6.05142e-12	acr-5|lev-9|ric-4|gpn-1|lin-7|glr-4|dop-2|lgc-53|lgc-1|ced-3|nlg-1|glc-2|glc-3|ser-6|pde-4|apa-2|rig-6|mod-1|lgc-43|cdk-5|unc-29|ace-2|lgc-25|lgc-47|acc-1|acc-4|acr-20	http://amigo.geneontology.org/amigo/term/GO:0045202		GO Process	GO:0051641	Cellular localization	269	914	0.27	1.15	1.99e-16		prefoldin complex	Gene Ontology	GO:0016272	2	6	0.00732253	0.0303107	pfd-4|pfd-5	http://amigo.geneontology.org/amigo/term/GO:0016272
postsynaptic membrane	Gene Ontology	GO:0045211	5	52	0.00192907	0.0148887	unc-29|acr-5|glr-4|glc-2|moc-1	http://amigo.geneontology.org/amigo/term/GO:0045211		GO Process	GO:0044281	Small molecule metabolic process	236	763	0.29	1.19	2.39e-16		protein-lysine N-methyltransferase activity	Gene Ontology	GO:0016279	2	6	0.00732253	0.0303107	Y39A1A.21|M142.8	http://amigo.geneontology.org/amigo/term/GO:0016279
regulation of cell differentiation	Gene Ontology	GO:0045595	3	9	0.000742395	0.00734845	F38B7.3|hpl-2|lin-11	http://amigo.geneontology.org/amigo/term/GO:0045595		GO Function	GO:0032553	Ribonucleotide binding	326	1188	0.24	1.09	2.71e-16		eukaryotic 43S preinitiation complex	Gene Ontology	GO:0016282	5	13	9.25789e-06	0.000121982	eif-3.D|eif-3.I|eif-3.H|eif-3.C|eif-3.L	http://amigo.geneontology.org/amigo/term/GO:0016282
negative regulation of transcription, DNA-templated	Gene Ontology	GO:0045892	4	52	0.0112566	0.0495518	dpff-1|egl-13|ceh-33|tlp-1	http://amigo.geneontology.org/amigo/term/GO:0045892		GO Function	GO:0032555	Purine ribonucleotide binding	321	1170	0.24	1.08	4.91e-16		dephosphorylation	Gene Ontology	GO:0016311	5	78	0.0128856	0.0468135	pfkb-1.1|F45F2.9|acp-6|C08H9.16|Y62E10A.13	http://amigo.geneontology.org/amigo/term/GO:0016311
positive regulation of transcription by RNA polymerase II	Gene Ontology	GO:0045944	21	261	4.71954e-09	2.43195e-07	dpff-1|ZK328.6|egl-5|brc-1|lag-1|tlp-1|nhr-6|che-1|ast-1|fos-1|nhr-277|daf-19|egl-13|lin-11|tax-2|daf-7|grh-1|lsy-2|egrh-1|nhr-38|ceh-14	http://amigo.geneontology.org/amigo/term/GO:0045944		Reactome	MAP-72689	Formation of a pool of free 40S subunits	71	106	0.63	1.9	5.96e-16		apical plasma membrane	Gene Ontology	GO:0016324	5	74	0.0105571	0.0405591	vab-10|aat-6|vha-6|erm-1|smf-3	http://amigo.geneontology.org/amigo/term/GO:0016324
regulation of oviposition	Gene Ontology	GO:0046662	5	48	0.00139107	0.0120057	unc-29|egl-10|cln-3.2|irk-1|scpl-1	http://amigo.geneontology.org/amigo/term/GO:0046662		Reactome	MAP-72613	Eukaryotic Translation Initiation	77	125	0.59	1.81	6.02e-16		oxidoreductase activity	Gene Ontology	GO:0016491	24	389	1.81269e-07	3.66488e-06	K07E1.1|C15B12.1|Y7A5A.1|pah-1|idh-2|sdhb-1|F53F1.2|dhs-16|selt-1.1|C45G9.2|ttm-5|let-268|mdh-1|dohh-1|daao-1|pxn-1|F17C8.9|tbh-1|amx-2|gpx-5|ldh-1|F56C11.3|alh-10|sqrd-1	http://amigo.geneontology.org/amigo/term/GO:0016491
response to copper ion	Gene Ontology	GO:0046688	3	7	0.000414461	0.00484091	vhp-1|cutc-1|mlk-1	http://amigo.geneontology.org/amigo/term/GO:0046688		Reactome	MAP-72737	Cap-dependent Translation Initiation	77	125	0.59	1.81	6.02e-16		protein deubiquitination	Gene Ontology	GO:0016579	4	37	0.00482098	0.0242475	otub-1|pqn-87|usp-14|ubh-3	http://amigo.geneontology.org/amigo/term/GO:0016579
metal ion binding	Gene Ontology	GO:0046872	82	1381	1.54735e-23	4.51827e-21	gly-4|sut-2|kin-29|gpa-3|crn-1|gcy-36|gcy-35|dat-1|pct-1|ctbp-1|gly-6|gob-1|ZK632.12|ash-2|gcy-37|alp-1|scpl-1|cnt-1|nhr-43|nhr-236|Y37E11B.5|mtm-5|brc-1|F16A11.1|C31H2.4|suro-1|set-23|glct-6|nhr-277|lin-11|glb-5|pink-1|hizr-1|gpa-12|sams-4|slx-1|ckk-1|glb-9|gpa-15|dpff-1|pdr-1|cyk-3|moc-1|Y54E10A.11|C10E2.2|nhr-6|ceh-14|C15F1.5|sod-4|nhr-41|mlk-1|eya-1|dpy-20|spr-4|odr-3|ymel-1|F42H10.3|F20H11.1…	http://amigo.geneontology.org/amigo/term/GO:0046872		GO Process	GO:0065008	Regulation of biological quality	229	739	0.29	1.18	6.5e-16		nuclear speck	Gene Ontology	GO:0016607	3	26	0.0123376	0.0449975	rsp-6|rsp-3|uaf-1	http://amigo.geneontology.org/amigo/term/GO:0016607
metal ion transmembrane transporter activity	Gene Ontology	GO:0046873	3	18	0.00404441	0.0246035	zipt-1|zipt-15|zipt-16	http://amigo.geneontology.org/amigo/term/GO:0046873		GO Function	GO:0097367	Carbohydrate derivative binding	340	1268	0.23	1.06	7.46e-16		transferase activity	Gene Ontology	GO:0016740	58	942	3.93753e-16	3.06964e-14	atm-1|W02A11.1|C37A2.6|cha-1|rrp-8|T10B5.4|mpst-3|pmt-2|Y71G12B.10|ugt-60|sqv-3|M142.8|algn-10|ugt-19|dkf-1|mek-2|prmt-7|thk-1|rpc-1|gst-13|natb-1|ZK829.3|mboa-3|gfat-1|rpom-1|prmt-1|spds-1|wdr-4|let-268|acl-7|mel-32|Y39A1A.21|Y67D2.5|D2023.4|crls-1|Y92H12BL.1|sqv-8|gyg-1|ZK673.2|daf-31|coq-3|R08D7.7|nsun-5|fib-1|elo-3|hprt-1|cdk-1|cept-1|cysl-2|pfk-1.1|Y17G7B.18|set-4|sams-4|kin-1|uba-2|dph-1|dp…	http://amigo.geneontology.org/amigo/term/GO:0016740
acylglycerol lipase activity	Gene Ontology	GO:0047372	2	5	0.00481728	0.0275813	abhd-3.2|abhd-3.1	http://amigo.geneontology.org/amigo/term/GO:0047372		GO Function	GO:0035639	Purine ribonucleoside triphosphate binding	314	1142	0.24	1.08	8.22e-16		transferase activity, transferring acyl groups	Gene Ontology	GO:0016746	7	83	0.00080313	0.00556539	acl-7|Y67D2.5|cha-1|dlst-1|mboa-3|daf-31|sptl-3	http://amigo.geneontology.org/amigo/term/GO:0016746
ephrin receptor signaling pathway	Gene Ontology	GO:0048013	2	6	0.00635706	0.0332465	vab-1|efn-4	http://amigo.geneontology.org/amigo/term/GO:0048013		Reactome	MAP-1430728	Metabolism	436	1752	0.2	1	8.82e-16		phosphotransferase activity, alcohol group as acceptor	Gene Ontology	GO:0016773	3	10	0.00117744	0.00739257	tag-96|C55B6.1|R08D7.7	http://amigo.geneontology.org/amigo/term/GO:0016773
regulation of mRNA splicing, via spliceosome	Gene Ontology	GO:0048024	2	5	0.00481728	0.0275813	hrpk-1|uaf-1	http://amigo.geneontology.org/amigo/term/GO:0048024		COMPARTMENTS	GOCC:0031090	Organelle membrane	261	893	0.27	1.13	8.82e-16		nucleotidyltransferase activity	Gene Ontology	GO:0016779	4	51	0.0135219	0.0477649	Y48C3A.18|rpom-1|rpc-1|tut-2	http://amigo.geneontology.org/amigo/term/GO:0016779
perinuclear region of cytoplasm	Gene Ontology	GO:0048471	7	85	0.00059761	0.00634553	sut-2|tsp-17|unc-76|ced-3|dpy-19|spe-4|egrh-1	http://amigo.geneontology.org/amigo/term/GO:0048471		GO Component	GO:0098796	Membrane protein complex	162	455	0.35	1.29	1.04e-15		phosphotransferase activity, for other substituted phosphate groups	Gene Ontology	GO:0016780	2	5	0.00555325	0.0257181	cept-1|crls-1	http://amigo.geneontology.org/amigo/term/GO:0016780
neuron fate determination	Gene Ontology	GO:0048664	2	5	0.00481728	0.0275813	egl-13|ast-1	http://amigo.geneontology.org/amigo/term/GO:0048664		COMPARTMENTS	GOCC:1902494	Catalytic complex	306	1111	0.24	1.08	1.12e-15		hydrolase activity	Gene Ontology	GO:0016787	41	831	4.69004e-09	1.25358e-07	isw-1|ndx-7|pes-9|Y71H2AM.11|sul-1|rnh-1.0|usp-14|pas-7|pas-4|cdd-2|spcs-1|C44B7.11|nas-31|cpin-1|ahcy-1|nas-33|otub-1|mcm-6|ZK686.2|phlp-2|Y16B4A.2|ruvb-1|vbh-1|rpt-4|let-355|pdp-1|B0207.6|mcm-7|F52B5.3|AC3.5|pgam-5|ZK512.2|cht-2|nth-1|ubh-3|mmaa-1|pph-5|eri-1|ddx-17|pbs-6|C28H8.3	http://amigo.geneontology.org/amigo/term/GO:0016787
positive regulation of axon extension involved in regeneration	Gene Ontology	GO:0048691	2	7	0.0080895	0.0391514	mkk-4|mlk-1	http://amigo.geneontology.org/amigo/term/GO:0048691		Reactome	MAP-156827	L13a-mediated translational silencing of Ceruloplasmin expression	73	117	0.6	1.8	1.71e-15		phosphatase activity	Gene Ontology	GO:0016791	4	46	0.00974535	0.0379866	plpr-1|acp-6|C08H9.16|Y62E10A.13	http://amigo.geneontology.org/amigo/term/GO:0016791
anatomical structure development	Gene Ontology	GO:0048856	6	62	0.000669801	0.00682263	nhr-236|nhr-41|ceh-33|nhr-10|nhr-14|eya-1	http://amigo.geneontology.org/amigo/term/GO:0048856		UniProt Keywords	KW-0496	Mitochondrion	115	267	0.44	1.45	1.86e-15		isomerase activity	Gene Ontology	GO:0016853	9	70	7.10735e-06	9.77783e-05	cyn-12|cyn-13|cyn-11|hse-5|cyn-3|fkb-3|fkb-2|gpi-1|Y73B6BL.29	http://amigo.geneontology.org/amigo/term/GO:0016853
regulation of catalytic activity	Gene Ontology	GO:0050790	6	42	9.76227e-05	0.00150031	rgl-1|cal-3|ags-3|sec-12|E02A10.3|R08D7.5	http://amigo.geneontology.org/amigo/term/GO:0050790		Monarch	WBPhenotype:0001950	Diplotene region organization variant	93	193	0.49	1.55	2.36e-15		ligase activity	Gene Ontology	GO:0016874	7	94	0.00157974	0.0095964	mccc-1|fars-1|sucl-2|dars-2|kars-1|yars-1|sur-5	http://amigo.geneontology.org/amigo/term/GO:0016874
regulation of synapse organization	Gene Ontology	GO:0050807	3	13	0.00180413	0.0140481	unc-76|mkk-4|ced-3	http://amigo.geneontology.org/amigo/term/GO:0050807		Monarch	WBPhenotype:0000511	Nuclear positioning variant	127	322	0.4	1.37	2.43e-15		ATPase activity	Gene Ontology	GO:0016887	10	127	0.000110575	0.00105018	pgp-11|klp-15|rad-51|rpt-4|hsp-1|haf-4|vwa-8|isw-1|F55F10.1|pmp-5	http://amigo.geneontology.org/amigo/term/GO:0016887
defense response to Gram-negative bacterium	Gene Ontology	GO:0050829	8	99	0.000278002	0.00355518	gpa-3|gcy-35|ced-3|dkf-2|mlk-1|zip-2|F20G2.5|daf-7	http://amigo.geneontology.org/amigo/term/GO:0050829		GO Process	GO:0048518	Positive regulation of biological process	335	1260	0.23	1.04	3.38e-15		poly(A)+ mRNA export from nucleus	Gene Ontology	GO:0016973	2	5	0.00555325	0.0257181	npp-13|C27F2.10	http://amigo.geneontology.org/amigo/term/GO:0016973
nervous system process	Gene Ontology	GO:0050877	13	100	2.58617e-08	1.05371e-06	acr-5|glc-2|glc-3|lgc-1|unc-29|lgc-53|lgc-25|lgc-43|lgc-47|acc-1|mod-1|acc-4|acr-20	http://amigo.geneontology.org/amigo/term/GO:0050877		GO Function	GO:0016787	Hydrolase activity	398	1579	0.2	1	3.95e-15		snRNA binding	Gene Ontology	GO:0017069	2	5	0.00555325	0.0257181	parn-2|Y17G7B.18	http://amigo.geneontology.org/amigo/term/GO:0017069
mitogen-activated protein kinase binding	Gene Ontology	GO:0051019	3	9	0.000742395	0.00734845	vhp-1|gck-1|fos-1	http://amigo.geneontology.org/amigo/term/GO:0051019		GO Function	GO:0140640	Catalytic activity, acting on a nucleic acid	150	408	0.37	1.3	4.72e-15		negative regulation of translation	Gene Ontology	GO:0017148	3	27	0.0135409	0.0477649	K12H4.2|mel-32|ncl-1	http://amigo.geneontology.org/amigo/term/GO:0017148
meiotic chromosome separation	Gene Ontology	GO:0051307	3	12	0.00148292	0.0124283	brc-1|slx-1|sep-1	http://amigo.geneontology.org/amigo/term/GO:0051307		GO Component	GO:0031981	Nuclear lumen	183	557	0.32	1.2	5.79e-15		peptidyl-diphthamide biosynthetic process from peptidyl-histidine	Gene Ontology	GO:0017183	2	5	0.00555325	0.0257181	dph-2|dph-1	http://amigo.geneontology.org/amigo/term/GO:0017183
medium-chain fatty acid catabolic process	Gene Ontology	GO:0051793	2	6	0.00635706	0.0332465	abhd-3.2|abhd-3.1	http://amigo.geneontology.org/amigo/term/GO:0051793		Monarch	WBPhenotype:0000764	Embryonic cell organization biogenesis variant	140	380	0.37	1.3	6.26e-15		peptidyl-lysine methylation	Gene Ontology	GO:0018022	2	5	0.00555325	0.0257181	Y39A1A.21|M142.8	http://amigo.geneontology.org/amigo/term/GO:0018022
synaptic transmission, GABAergic	Gene Ontology	GO:0051932	2	7	0.0080895	0.0391514	cdk-5|unc-25	http://amigo.geneontology.org/amigo/term/GO:0051932		Monarch	WBPhenotype:0000291	No oocytes	92	194	0.48	1.52	7.15e-15		proteasome core complex, alpha-subunit complex	Gene Ontology	GO:0019773	2	7	0.0093108	0.0365977	pas-7|pas-4	http://amigo.geneontology.org/amigo/term/GO:0019773
transmembrane transport	Gene Ontology	GO:0055085	26	451	4.768e-08	1.77735e-06	C50D2.2|glt-3|dat-1|Y53F4B.12|folt-2|T19D12.9|nac-2|F13B12.2|egl-2|slcf-2|haf-3|oct-1|F53B1.8|zipt-15|zipt-16|zipt-1|Y73E7A.8|eat-5|pst-1|M117.1|ncx-7|vglu-2|kvs-1|C39E9.7|ocr-4|chtl-1	http://amigo.geneontology.org/amigo/term/GO:0055085		InterPro	IPR027417	P-loop containing nucleoside triphosphate hydrolase	179	512	0.35	1.25	7.96e-15		rRNA binding	Gene Ontology	GO:0019843	6	25	1.10902e-05	0.000142122	Y54E10A.10|mrps-7|rps-9|W01D2.1|rps-4|lpd-6	http://amigo.geneontology.org/amigo/term/GO:0019843
striated muscle dense body	Gene Ontology	GO:0055120	12	96	1.30895e-07	4.32694e-06	F25H2.4|F25H2.12|gei-15|uig-1|F26A3.4|F42H10.3|gyg-1|arrd-15|alp-1|cutc-1|Y39A1C.1|Y43F8B.2	http://amigo.geneontology.org/amigo/term/GO:0055120		UniProt Keywords	KW-0067	ATP-binding	218	716	0.29	1.14	9.46e-15		extrinsic component of plasma membrane	Gene Ontology	GO:0019897	2	8	0.0115103	0.0428146	odr-2|hot-8	http://amigo.geneontology.org/amigo/term/GO:0019897
cilium assembly	Gene Ontology	GO:0060271	5	59	0.00321435	0.0215768	mks-5|dyf-6|odr-3|dyf-11|dyf-19	http://amigo.geneontology.org/amigo/term/GO:0060271		STRING clusters	CL:4403	GTP hydrolysis and joining of the 60S ribosomal subunit, and Eukaryotic Translation Elongation	73	116	0.6	1.76	1.07e-14		enzyme binding	Gene Ontology	GO:0019899	4	30	0.00242065	0.0136829	eme-1|crn-5|mus-81|rack-1	http://amigo.geneontology.org/amigo/term/GO:0019899
response to oxygen levels	Gene Ontology	GO:0070482	4	14	0.000149299	0.00221671	ilcr-1|gcy-36|gcy-35|tax-2	http://amigo.geneontology.org/amigo/term/GO:0070482		STRING clusters	CL:4411	GTP hydrolysis and joining of the 60S ribosomal subunit, and Eukaryotic Translation Elongation	70	106	0.62	1.81	1.07e-14		lipid storage	Gene Ontology	GO:0019915	3	22	0.00815837	0.0332556	lpd-9|lpd-6|lpd-7	http://amigo.geneontology.org/amigo/term/GO:0019915
cellular response to calcium ion	Gene Ontology	GO:0071277	3	16	0.0030154	0.0206367	cpna-3|snt-6|snt-5	http://amigo.geneontology.org/amigo/term/GO:0071277		STRING clusters	CL:4419	GTP hydrolysis and joining of the 60S ribosomal subunit	65	93	0.65	1.86	1.07e-14		cytosolic large ribosomal subunit	Gene Ontology	GO:0022625	11	47	2.98816e-09	8.34454e-08	W01D2.1|rpl-24.2|rpl-15|rpl-1|rpl-3|rpl-4|rpl-26|rpl-7|rpl-30|rpl-29|rpl-31	http://amigo.geneontology.org/amigo/term/GO:0022625
potassium ion transmembrane transport	Gene Ontology	GO:0071805	11	85	3.18049e-07	9.28702e-06	slo-2|egl-2|twk-32|twk-12|twk-1|twk-10|twk-40|twk-43|twk-42|unc-58|kvs-1	http://amigo.geneontology.org/amigo/term/GO:0071805		STRING clusters	CL:4427	Cytosolic ribosome	60	79	0.68	1.93	1.07e-14		cytosolic small ribosomal subunit	Gene Ontology	GO:0022627	7	32	3.44948e-06	5.1222e-05	rack-1|rps-9|rps-8|rps-4|rps-22|rps-23|rps-1	http://amigo.geneontology.org/amigo/term/GO:0022627
clathrin-dependent endocytosis	Gene Ontology	GO:0072583	3	8	0.000563299	0.00616524	apa-2|dnj-25|aps-2	http://amigo.geneontology.org/amigo/term/GO:0072583		STRING clusters	CL:4400	SRP-dependent cotranslational protein targeting to membrane, and Eukaryotic Translation Elongation	76	128	0.58	1.71	1.15e-14		acetylcholine-gated cation-selective channel activity	Gene Ontology	GO:0022848	3	24	0.0101225	0.0391304	acr-6|lgc-25|eat-2	http://amigo.geneontology.org/amigo/term/GO:0022848
mitotic spindle	Gene Ontology	GO:0072686	3	21	0.0059459	0.0323516	klp-15|sep-1|pph-5	http://amigo.geneontology.org/amigo/term/GO:0072686		GO Process	GO:0051649	Establishment of localization in cell	202	639	0.3	1.17	1.16e-14		transmembrane transporter activity	Gene Ontology	GO:0022857	10	144	0.000287323	0.00238925	aat-6|C53B4.3|hut-1|F53H8.3|T08B1.1|C35A11.4|oat-1|sfxn-5|pst-2|unc-17	http://amigo.geneontology.org/amigo/term/GO:0022857
positive regulation of locomotion involved in locomotory behavior	Gene Ontology	GO:0090326	3	19	0.00462936	0.0275813	unc-29|eipr-1|dop-2	http://amigo.geneontology.org/amigo/term/GO:0090326		STRING clusters	CL:4415	GTP hydrolysis and joining of the 60S ribosomal subunit	67	101	0.62	1.8	1.33e-14		TRAPP complex	Gene Ontology	GO:0030008	3	7	0.0005129	0.0038695	sedl-1|trpp-5|T10F2.5	http://amigo.geneontology.org/amigo/term/GO:0030008
RNA polymerase II transcription regulator complex	Gene Ontology	GO:0090575	4	27	0.00130796	0.0115735	lag-1|nhr-277|nhr-38|fos-1	http://amigo.geneontology.org/amigo/term/GO:0090575		GO Process	GO:0032501	Multicellular organismal process	534	2310	0.17	0.93	1.37e-14		actin cytoskeleton organization	Gene Ontology	GO:0030036	3	27	0.0135409	0.0477649	alp-1|T15B12.1|mlp-1	http://amigo.geneontology.org/amigo/term/GO:0030036
gamma-aminobutyric acid receptor clustering	Gene Ontology	GO:0097112	2	5	0.00481728	0.0275813	moc-1|nlg-1	http://amigo.geneontology.org/amigo/term/GO:0097112		STRING clusters	CL:4422	GTP hydrolysis and joining of the 60S ribosomal subunit	61	84	0.66	1.88	1.46e-14		cell junction	Gene Ontology	GO:0030054	9	163	0.00257736	0.0144378	acr-6|unc-17|unc-7|mua-6|eat-2|hmp-2|shn-1|inx-13|inx-12	http://amigo.geneontology.org/amigo/term/GO:0030054
non-motile cilium	Gene Ontology	GO:0097730	6	74	0.00157232	0.0128725	kin-10|gpa-3|odr-3|dcar-1|kin-3|gpa-15	http://amigo.geneontology.org/amigo/term/GO:0097730		COMPARTMENTS	GOCC:0016020	Membrane	585	2596	0.16	0.91	1.71e-14		sphingolipid biosynthetic process	Gene Ontology	GO:0030148	3	19	0.005669	0.02587	elo-3|ttm-5|R10E4.9	http://amigo.geneontology.org/amigo/term/GO:0030148
cytoplasmic side of apical plasma membrane	Gene Ontology	GO:0098592	2	6	0.00635706	0.0332465	gck-1|cnt-1	http://amigo.geneontology.org/amigo/term/GO:0098592		STRING clusters	CL:4432	Cytosolic ribosome	57	74	0.69	1.93	1.96e-14		pyridoxal phosphate binding	Gene Ontology	GO:0030170	5	47	0.00175746	0.010573	T25B9.1|mel-32|C32F10.8|cysl-2|sptl-3	http://amigo.geneontology.org/amigo/term/GO:0030170
G protein-coupled serotonin receptor signaling pathway	Gene Ontology	GO:0098664	3	17	0.00350683	0.0223417	dop-2|ser-6|mod-1	http://amigo.geneontology.org/amigo/term/GO:0098664		UniProt Keywords	KW-0539	Nucleus	331	1270	0.22	1.01	2.29e-14		integral component of Golgi membrane	Gene Ontology	GO:0030173	5	37	0.000659788	0.00482212	rer-1|pst-2|hut-1|nbet-1|nstp-7	http://amigo.geneontology.org/amigo/term/GO:0030173
presynapse	Gene Ontology	GO:0098793	6	32	2.50549e-05	0.000462066	nlg-1|snt-5|abi-1|lin-7|ced-3|ric-4	http://amigo.geneontology.org/amigo/term/GO:0098793		Monarch	WBPhenotype:0000399	Somatic gonad development variant	127	336	0.38	1.3	3.14e-14		integral component of endoplasmic reticulum membrane	Gene Ontology	GO:0030176	7	53	6.39108e-05	0.000654525	spcs-1|hut-1|ret-1|elo-3|R10E4.9|cup-2|pst-2	http://amigo.geneontology.org/amigo/term/GO:0030176
positive regulation of nematode male tail tip morphogenesis	Gene Ontology	GO:0110039	4	35	0.00309987	0.020969	vav-1|ran-3|rcan-1|pri-2	http://amigo.geneontology.org/amigo/term/GO:0110039		Monarch	WBPhenotype:0000691	Gonad development variant	129	345	0.38	1.29	3.62e-14		regulation of cell migration	Gene Ontology	GO:0030334	6	59	0.000768896	0.00534797	rack-1|cacn-1|hse-5|egl-20|crml-1|cogc-2	http://amigo.geneontology.org/amigo/term/GO:0030334
regulation of male mating behavior	Gene Ontology	GO:1902435	2	5	0.00481728	0.0275813	dop-2|unc-7	http://amigo.geneontology.org/amigo/term/GO:1902435		Monarch	WBPhenotype:0001323	Vesicle morphology variant	131	354	0.37	1.27	4.12e-14		tRNA methylation	Gene Ontology	GO:0030488	4	23	0.00100478	0.0066066	W02A11.1|alkb-8|wdr-4|Y49A3A.3	http://amigo.geneontology.org/amigo/term/GO:0030488
chloride transmembrane transport	Gene Ontology	GO:1902476	9	96	4.03724e-05	0.000667287	lgc-53|dat-1|glc-3|glc-2|lgc-43|lgc-47|acc-1|acc-4|mod-1	http://amigo.geneontology.org/amigo/term/GO:1902476		Reactome	MAP-8868773	rRNA processing in the nucleus and cytosol	84	164	0.51	1.55	4.14e-14		snoRNA binding	Gene Ontology	GO:0030515	3	8	0.000696473	0.00491736	ZK795.3|nol-56|nol-58	http://amigo.geneontology.org/amigo/term/GO:0030515
regulation of distal tip cell migration	Gene Ontology	GO:1903354	2	6	0.00635706	0.0332465	mig-17|sqv-7	http://amigo.geneontology.org/amigo/term/GO:1903354		Monarch	WBPhenotype:0000395	No differentiated gametes	94	210	0.45	1.43	5.43e-14		neurotransmitter receptor activity	Gene Ontology	GO:0030594	7	116	0.00476978	0.0240546	lgc-43|acr-6|lgc-25|eat-2|lgc-45|lgc-44|lgc-47	http://amigo.geneontology.org/amigo/term/GO:0030594
negative regulation of nucleic acid-templated transcription	Gene Ontology	GO:1903507	2	8	0.0100083	0.0448452	hsb-1|fog-3	http://amigo.geneontology.org/amigo/term/GO:1903507		Monarch	WBPhenotype:0001671	Vesicle organization variant	133	364	0.37	1.26	5.46e-14		preribosome, large subunit precursor	Gene Ontology	GO:0030687	11	22	3.71314e-12	1.36221e-10	eif-6|Y6B3B.9|Y48B6A.1|wdr-12|F55F10.1|C43E11.9|F10E7.5|lpd-6|lpd-7|C18A3.3|rrp-1	http://amigo.geneontology.org/amigo/term/GO:0030687
positive regulation of dense core granule transport	Gene Ontology	GO:1904811	2	8	0.0100083	0.0448452	cdk-5|eipr-1	http://amigo.geneontology.org/amigo/term/GO:1904811		Reactome	MAP-72203	Processing of Capped Intron-Containing Pre-mRNA	118	292	0.41	1.34	5.82e-14		mismatched DNA binding	Gene Ontology	GO:0030983	2	6	0.00732253	0.0303107	msh-6|him-14	http://amigo.geneontology.org/amigo/term/GO:0030983
non-motile cilium assembly	Gene Ontology	GO:1905515	4	37	0.00372454	0.023305	mks-5|dyf-6|dyf-11|dyf-19	http://amigo.geneontology.org/amigo/term/GO:1905515		COMPARTMENTS	GOCC:0044391	Ribosomal subunit	70	121	0.56	1.64	6.36e-14		organelle membrane	Gene Ontology	GO:0031090	4	15	0.000246758	0.00207033	unc-17|spcs-1|cha-1|smf-3	http://amigo.geneontology.org/amigo/term/GO:0031090
negative regulation of cellular response to manganese ion	Gene Ontology	GO:1905803	2	7	0.0080895	0.0391514	dat-1|ced-3	http://amigo.geneontology.org/amigo/term/GO:1905803		GO Process	GO:0034470	ncRNA processing	113	274	0.42	1.35	7.11e-14		rRNA methylation	Gene Ontology	GO:0031167	2	8	0.0115103	0.0428146	fib-1|F33A8.4	http://amigo.geneontology.org/amigo/term/GO:0031167
response to odorant	Gene Ontology	GO:1990834	3	13	0.00180413	0.0140481	hot-4|odr-3|hot-1	http://amigo.geneontology.org/amigo/term/GO:1990834		GO Process	GO:0046907	Intracellular transport	171	515	0.32	1.18	7.24e-14		replication fork protection complex	Gene Ontology	GO:0031298	3	8	0.000696473	0.00491736	ctf-4|sld-5|tim-1	http://amigo.geneontology.org/amigo/term/GO:0031298
Hemostasis	Reactome	R-CEL-109582	10	231	0.00478897	0.0275813	gpa-3|vav-1|cal-3|daf-7|odr-3|gpa-12|aap-1|F14B4.1|cec-1|gpa-15	http://www.reactome.org/cgi-bin/eventbrowser_st_id?ST_ID=R-CEL-109582		STRING clusters	CL:4436	Cytosolic ribosome	54	69	0.7	1.9	7.31e-14		integral component of mitochondrial inner membrane	Gene Ontology	GO:0031305	3	26	0.0123376	0.0449975	oxa-1|mpc-2|sfxn-5	http://amigo.geneontology.org/amigo/term/GO:0031305
Opioid Signalling	Reactome	R-CEL-111885	7	38	5.80872e-06	0.000126062	gpa-3|acy-3|cal-3|ckk-1|odr-3|npr-24|gpa-15	http://www.reactome.org/cgi-bin/eventbrowser_st_id?ST_ID=R-CEL-111885		Monarch	WBPhenotype:0000033	Developmental timing variant	110	273	0.41	1.33	7.82e-14		box C/D snoRNP complex	Gene Ontology	GO:0031428	3	5	0.000245424	0.00207033	fib-1|nol-56|nol-58	http://amigo.geneontology.org/amigo/term/GO:0031428
CaMK IV-mediated phosphorylation of CREB	Reactome	R-CEL-111932	2	8	0.0100083	0.0448452	ckk-1|cal-3	http://www.reactome.org/cgi-bin/eventbrowser_st_id?ST_ID=R-CEL-111932		Monarch	WBPhenotype:0000699	Vulva development variant	121	318	0.38	1.28	9.48e-14		nucleosome binding	Gene Ontology	GO:0031491	3	11	0.00147998	0.0091087	spt-16|isw-1|hmg-4	http://amigo.geneontology.org/amigo/term/GO:0031491
Calmodulin induced events	Reactome	R-CEL-111933	3	17	0.00350683	0.0223417	ckk-1|acy-3|cal-3	http://www.reactome.org/cgi-bin/eventbrowser_st_id?ST_ID=R-CEL-111933		GO Component	GO:0031967	Organelle envelope	139	387	0.36	1.24	1.06e-13		intra-S DNA damage checkpoint	Gene Ontology	GO:0031573	2	7	0.0093108	0.0365977	eme-1|mus-81	http://amigo.geneontology.org/amigo/term/GO:0031573
Ca-dependent events	Reactome	R-CEL-111996	3	17	0.00350683	0.0223417	ckk-1|acy-3|cal-3	http://www.reactome.org/cgi-bin/eventbrowser_st_id?ST_ID=R-CEL-111996		Reactome	MAP-72312	rRNA processing	85	173	0.49	1.48	1.45e-13		filamentous actin	Gene Ontology	GO:0031941	2	7	0.0093108	0.0365977	alp-1|T15B12.1	http://amigo.geneontology.org/amigo/term/GO:0031941
CaM pathway	Reactome	R-CEL-111997	3	17	0.00350683	0.0223417	ckk-1|acy-3|cal-3	http://www.reactome.org/cgi-bin/eventbrowser_st_id?ST_ID=R-CEL-111997		Reactome	MAP-1799339	SRP-dependent cotranslational protein targeting to membrane	65	107	0.59	1.66	1.73e-13		mitochondrial membrane	Gene Ontology	GO:0031966	4	29	0.00216421	0.0126539	acl-7|sfxn-5|phb-1|sdhb-1	http://amigo.geneontology.org/amigo/term/GO:0031966
G-protein mediated events	Reactome	R-CEL-112040	6	30	1.81503e-05	0.000341929	gpa-3|acy-3|cal-3|ckk-1|odr-3|gpa-15	http://www.reactome.org/cgi-bin/eventbrowser_st_id?ST_ID=R-CEL-112040		Reactome	MAP-6791226	Major pathway of rRNA processing in the nucleolus and cytosol	81	160	0.51	1.5	1.73e-13		small-subunit processome	Gene Ontology	GO:0032040	8	31	2.30538e-07	4.42499e-06	ZK795.3|T20B12.3|K05C4.5|Y75B8A.7|nol-10|fib-1|nol-58|nol-56	http://amigo.geneontology.org/amigo/term/GO:0032040
PLC beta mediated events	Reactome	R-CEL-112043	6	27	1.0738e-05	0.000213783	gpa-3|acy-3|cal-3|ckk-1|odr-3|gpa-15	http://www.reactome.org/cgi-bin/eventbrowser_st_id?ST_ID=R-CEL-112043		Reactome	MAP-72172	mRNA Splicing	94	208	0.46	1.41	2.09e-13		methylation	Gene Ontology	GO:0032259	14	87	1.6084e-09	4.77671e-08	nsun-5|prmt-1|wdr-4|M142.8|rrp-8|prmt-7|fib-1|W02A11.1|C37A2.6|Y39A1A.21|Y17G7B.18|set-4|coq-3|pmt-2	http://amigo.geneontology.org/amigo/term/GO:0032259
Neurotransmitter release cycle	Reactome	R-CEL-112310	4	49	0.00930657	0.0434803	oct-1|unc-25|glt-3|vglu-2	http://www.reactome.org/cgi-bin/eventbrowser_st_id?ST_ID=R-CEL-112310		GO Process	GO:0042254	Ribosome biogenesis	92	200	0.47	1.42	2.16e-13		mitochondrial translation	Gene Ontology	GO:0032543	6	31	3.21536e-05	0.000362406	mrps-12|mrps-35|mrps-21|C24D10.6|mrpl-34|mrps-7	http://amigo.geneontology.org/amigo/term/GO:0032543
Neurotransmitter clearance	Reactome	R-CEL-112311	2	7	0.0080895	0.0391514	dat-1|ace-2	http://www.reactome.org/cgi-bin/eventbrowser_st_id?ST_ID=R-CEL-112311		GO Process	GO:0043933	Protein-containing complex organization	143	402	0.35	1.22	2.16e-13		positive regulation of transcription elongation from RNA polymerase II promoter	Gene Ontology	GO:0032968	2	9	0.0139133	0.0477649	spt-16|elc-1	http://amigo.geneontology.org/amigo/term/GO:0032968
Neurotransmitter receptors and postsynaptic signal transmission	Reactome	R-CEL-112314	16	87	6.37423e-12	5.87771e-10	irk-1|acy-3|cal-3|glc-2|glc-3|ckk-1|lgc-43|unc-29|lgc-53|lgc-25|glr-4|odr-3|lgc-47|gpa-3|acc-4|gpa-15	http://www.reactome.org/cgi-bin/eventbrowser_st_id?ST_ID=R-CEL-112314		Reactome	MAP-72706	GTP hydrolysis and joining of the 60S ribosomal subunit	59	90	0.62	1.71	2.39e-13		proton-transporting two-sector ATPase complex, proton-transporting domain	Gene Ontology	GO:0033177	2	5	0.00555325	0.0257181	vha-3|vha-2	http://amigo.geneontology.org/amigo/term/GO:0033177
Transmission across Chemical Synapses	Reactome	R-CEL-112315	22	148	3.54706e-14	5.17871e-12	gpa-3|glt-3|dat-1|glr-4|acy-3|cal-3|lgc-53|lgc-43|oct-1|gpa-15|irk-1|glc-2|glc-3|ckk-1|odr-3|vglu-2|unc-29|ace-2|lgc-25|lgc-47|unc-25|acc-4	http://www.reactome.org/cgi-bin/eventbrowser_st_id?ST_ID=R-CEL-112315		GO Process	GO:0018130	Heterocycle biosynthetic process	130	349	0.37	1.25	2.49e-13		proton-transporting V-type ATPase, V0 domain	Gene Ontology	GO:0033179	3	9	0.0009171	0.00610638	vha-6|vha-3|vha-2	http://amigo.geneontology.org/amigo/term/GO:0033179
Neuronal System	Reactome	R-CEL-112316	27	203	5.30183e-16	9.2888e-14	gpa-3|glt-3|dat-1|glr-4|acy-3|cal-3|lgc-53|twk-12|lgc-43|twk-10|oct-1|T28F4.3|gpa-15|irk-1|glc-2|glc-3|ckk-1|twk-43|twk-42|odr-3|vglu-2|unc-29|ace-2|lgc-25|lgc-47|unc-25|acc-4	http://www.reactome.org/cgi-bin/eventbrowser_st_id?ST_ID=R-CEL-112316		Monarch	WBPhenotype:0000619	Epithelial system development variant	150	446	0.33	1.17	2.55e-13		eukaryotic 48S preinitiation complex	Gene Ontology	GO:0033290	6	13	4.84928e-07	8.80875e-06	eif-3.L|eif-3.I|eif-3.H|eif-3.D|eif-2alpha|eif-3.C	http://amigo.geneontology.org/amigo/term/GO:0033290
PIP3 activates AKT signaling	Reactome	R-CEL-1257604	5	80	0.0106124	0.0473103	nhr-6|aap-1|F14B4.1|vav-1|che-1	http://www.reactome.org/cgi-bin/eventbrowser_st_id?ST_ID=R-CEL-1257604		GO Process	GO:1901362	Organic cyclic compound biosynthetic process	137	379	0.36	1.23	2.91e-13		protein localization to organelle	Gene Ontology	GO:0033365	3	9	0.0009171	0.00610638	bicd-1|rack-1|pph-5	http://amigo.geneontology.org/amigo/term/GO:0033365
Developmental Biology	Reactome	R-CEL-1266738	11	122	8.10351e-06	0.000165085	rga-5|vav-1|efn-4|F11E6.8|cdk-5|aps-2|smp-1|vab-1|T28F4.3|apa-2|gpn-1	http://www.reactome.org/cgi-bin/eventbrowser_st_id?ST_ID=R-CEL-1266738		GO Process	GO:0019438	Aromatic compound biosynthetic process	128	342	0.38	1.25	2.96e-13		ion transmembrane transport	Gene Ontology	GO:0034220	9	155	0.00186705	0.011125	lgc-43|acr-6|unc-7|lgc-25|eat-2|lgc-45|lgc-44|lgc-47|sfxn-5	http://amigo.geneontology.org/amigo/term/GO:0034220
Cytokine Signaling in Immune system	Reactome	R-CEL-1280215	8	150	0.00345452	0.0223417	vav-1|F11E6.8|pph-5|ilcr-1|mkk-4|fos-1|aap-1|F14B4.1	http://www.reactome.org/cgi-bin/eventbrowser_st_id?ST_ID=R-CEL-1280215		Reactome	MAP-975956	Nonsense Mediated Decay (NMD) independent of the Exon Junction Complex (EJC)	61	97	0.6	1.67	3.07e-13		nuclear-transcribed mRNA catabolic process, exonucleolytic, 3'-5'	Gene Ontology	GO:0034427	4	8	3.4594e-05	0.000382991	exos-8|crn-5|exos-4.1|exos-7	http://amigo.geneontology.org/amigo/term/GO:0034427
Adaptive Immune System	Reactome	R-CEL-1280218	10	181	0.000881912	0.00845443	pdr-1|vav-1|Y54E10A.11|C10E2.2|mlt-4|Y42A5A.1|ZK792.4|aap-1|apc-2|etc-1	http://www.reactome.org/cgi-bin/eventbrowser_st_id?ST_ID=R-CEL-1280218		Monarch	WBPhenotype:0001952	Germline nuclear positioning variant	105	261	0.41	1.31	3.45e-13		U4 snRNA 3'-end processing	Gene Ontology	GO:0034475	4	8	3.4594e-05	0.000382991	exos-8|crn-5|exos-4.1|exos-7	http://amigo.geneontology.org/amigo/term/GO:0034475
Potassium Channels	Reactome	R-CEL-1296071	5	40	0.000655805	0.00677088	twk-43|irk-1|twk-12|twk-10|twk-42	http://www.reactome.org/cgi-bin/eventbrowser_st_id?ST_ID=R-CEL-1296071		Monarch	WBPhenotype:0001954	Diplotene absent during oogenesis	62	107	0.57	1.59	5.24e-13		mitochondrial unfolded protein response	Gene Ontology	GO:0034514	3	16	0.00370222	0.019135	hsp-60|egl-20|atfs-1	http://amigo.geneontology.org/amigo/term/GO:0034514
Tandem pore domain potassium channels	Reactome	R-CEL-1296346	4	32	0.002303	0.0170208	twk-43|twk-42|twk-12|twk-10	http://www.reactome.org/cgi-bin/eventbrowser_st_id?ST_ID=R-CEL-1296346		STRING clusters	CL:4440	Cytosolic ribosome	50	63	0.7	1.83	5.82e-13		SMN-Sm protein complex	Gene Ontology	GO:0034719	3	7	0.0005129	0.0038695	snr-7|snr-1|snr-3	http://amigo.geneontology.org/amigo/term/GO:0034719
TWIK-related alkaline pH activated K+ channel (TALK)	Reactome	R-CEL-1299361	3	21	0.0059459	0.0323516	twk-43|twk-42|twk-12	http://www.reactome.org/cgi-bin/eventbrowser_st_id?ST_ID=R-CEL-1299361		COMPARTMENTS	GOCC:0098796	Membrane protein complex	196	647	0.28	1.08	6.24e-13		histone lysine methylation	Gene Ontology	GO:0034968	2	9	0.0139133	0.0477649	set-30|set-18	http://amigo.geneontology.org/amigo/term/GO:0034968
Metabolism	Reactome	R-CEL-1430728	51	938	1.37074e-13	1.71538e-11	glct-6|nmat-2|sul-3|bigr-1|lagr-1|folt-2|hex-1|aap-1|skpo-2|gpn-1|dkf-2|mtm-5|cal-3|Y71G12B.17|abhd-3.2|abhd-3.1|mlt-8|oct-1|C07E3.9|K07E3.4|sams-4|dhs-3|cka-2|moc-1|prdh-1|acdh-12|C53D5.5|pps-1|acl-4|ipmk-1|W02H5.8|acl-1|cyp-29A2|tpk-1|chtl-1|hst-3.2|acs-2|gyg-1|pst-1|Y65B4A.8|F58H1.3|R08D7.7|ace-2|acl-11|sqv-7|agmo-1|Y51A2D.13|acs-17|ugt-62|cyp-42A1|F13H8.11	http://www.reactome.org/cgi-bin/eventbrowser_st_id?ST_ID=R-CEL-1430728		Monarch	WBPhenotype:0001945	Oocytes small	67	125	0.53	1.51	8.2e-13		copper ion transmembrane transport	Gene Ontology	GO:0035434	3	9	0.0009171	0.00610638	F58G6.3|Y58A7A.1|K12C11.6	http://amigo.geneontology.org/amigo/term/GO:0035434
Synthesis of PA	Reactome	R-CEL-1483166	3	18	0.00404441	0.0246035	acl-11|acl-4|acl-1	http://www.reactome.org/cgi-bin/eventbrowser_st_id?ST_ID=R-CEL-1483166		GO Function	GO:0140098	Catalytic activity, acting on RNA	112	283	0.4	1.28	8.91e-13		IRE1-mediated unfolded protein response	Gene Ontology	GO:0036498	7	117	0.00498396	0.0247347	spcs-1|hut-1|K12H4.2|rer-1|cup-2|erd-2.1|gfat-1	http://amigo.geneontology.org/amigo/term/GO:0036498
Synthesis of PC	Reactome	R-CEL-1483191	5	20	3.68494e-05	0.000614858	abhd-3.2|abhd-3.1|ace-2|chtl-1|cka-2	http://www.reactome.org/cgi-bin/eventbrowser_st_id?ST_ID=R-CEL-1483191		GO Process	GO:0016071	mRNA metabolic process	114	292	0.39	1.26	9.76e-13		positive regulation of embryonic development	Gene Ontology	GO:0040019	3	20	0.00643916	0.0286849	vbh-1|mus-81|tsp-14	http://amigo.geneontology.org/amigo/term/GO:0040019
Glycerophospholipid biosynthesis	Reactome	R-CEL-1483206	11	77	1.2915e-07	4.32694e-06	Y71G12B.17|acl-11|abhd-3.1|acl-1|ace-2|C07E3.9|chtl-1|abhd-3.2|F13H8.11|acl-4|cka-2	http://www.reactome.org/cgi-bin/eventbrowser_st_id?ST_ID=R-CEL-1483206		Monarch	WBPhenotype:0001400	Level of protein expression variant	129	365	0.35	1.19	9.78e-13		vulval development	Gene Ontology	GO:0040025	5	70	0.00853406	0.0346361	sqv-8|mek-2|sqv-3|nud-1|mep-1	http://amigo.geneontology.org/amigo/term/GO:0040025
Phospholipid metabolism	Reactome	R-CEL-1483257	13	110	7.178e-08	2.53078e-06	mtm-5|Y71G12B.17|acl-11|abhd-3.1|acl-1|ace-2|C07E3.9|chtl-1|abhd-3.2|aap-1|F13H8.11|acl-4|cka-2	http://www.reactome.org/cgi-bin/eventbrowser_st_id?ST_ID=R-CEL-1483257		Reactome	MAP-72163	mRNA Splicing - Major Pathway	89	198	0.46	1.37	1.21e-12		protein refolding	Gene Ontology	GO:0042026	2	8	0.0115103	0.0428146	hsp-60|hsp-1	http://amigo.geneontology.org/amigo/term/GO:0042026
DAG and IP3 signaling	Reactome	R-CEL-1489509	3	17	0.00350683	0.0223417	ckk-1|acy-3|cal-3	http://www.reactome.org/cgi-bin/eventbrowser_st_id?ST_ID=R-CEL-1489509		GO Process	GO:0033036	Macromolecule localization	226	790	0.26	1.03	1.26e-12		neurotransmitter biosynthetic process	Gene Ontology	GO:0042136	2	5	0.00555325	0.0257181	cha-1|tbh-1	http://amigo.geneontology.org/amigo/term/GO:0042136
Phase II - Conjugation of compounds	Reactome	R-CEL-156580	4	47	0.00813739	0.0392376	pps-1|sams-4|pst-1|sqv-7	http://www.reactome.org/cgi-bin/eventbrowser_st_id?ST_ID=R-CEL-156580		WikiPathways	WP540	Cytoplasmic ribosomal proteins	46	61	0.68	1.76	1.26e-12		ribosome biogenesis	Gene Ontology	GO:0042254	15	44	3.97706e-14	2.06697e-12	eif-6|T20B12.3|Y75B8A.7|ncl-1|rpl-24.2|F25H8.2|Y48B6A.1|wdr-12|pro-1|C43E11.9|F10E7.5|nol-56|lpd-7|C18A3.3|Y48A6B.3	http://amigo.geneontology.org/amigo/term/GO:0042254
Signal Transduction	Reactome	R-CEL-162582	44	738	3.71883e-13	4.07211e-11	gpa-3|ags-3|ctbp-1|abi-1|rgs-3|spe-4|rgs-7|rgs-4|aap-1|rpn-5|ptp-1|acy-3|cal-3|ilcr-1|crp-1|Y48E1C.1|gpa-12|trr-1|dhs-3|gpa-15|nhr-6|rga-5|vav-1|bath-41|wip-1|ckk-1|tkr-1|ZC266.1|ser-6|daf-7|egl-13|odr-3|arx-6|apa-2|F14B4.1|sox-2|F11E6.8|che-1|aps-2|pph-5|npr-29|tax-2|npr-24|F13H8.11	http://www.reactome.org/cgi-bin/eventbrowser_st_id?ST_ID=R-CEL-162582		STRING clusters	CL:6551	mRNA Splicing, and Sm-like protein family complex	90	196	0.46	1.38	1.27e-12		ribosomal large subunit biogenesis	Gene Ontology	GO:0042273	8	17	4.98378e-09	1.31333e-07	eif-6|Y48B6A.1|rpl-26|C43E11.9|F10E7.5|lpd-7|C18A3.3|wdr-12	http://amigo.geneontology.org/amigo/term/GO:0042273
Glycosaminoglycan metabolism	Reactome	R-CEL-1630316	7	43	1.19535e-05	0.00023531	pps-1|sul-3|glct-6|hex-1|hst-3.2|pst-1|gpn-1	http://www.reactome.org/cgi-bin/eventbrowser_st_id?ST_ID=R-CEL-1630316		Monarch	WBPhenotype:0002090	Endosome morphology variant	120	330	0.36	1.2	1.51e-12		regulation of membrane potential	Gene Ontology	GO:0042391	7	105	0.0028445	0.0155162	lgc-43|acr-6|lgc-25|eat-2|lgc-45|lgc-44|lgc-47	http://amigo.geneontology.org/amigo/term/GO:0042391
Heparan sulfate/heparin (HS-GAG) metabolism	Reactome	R-CEL-1638091	3	21	0.0059459	0.0323516	glct-6|hst-3.2|gpn-1	http://www.reactome.org/cgi-bin/eventbrowser_st_id?ST_ID=R-CEL-1638091		GO Function	GO:0005198	Structural molecule activity	144	419	0.34	1.16	1.58e-12		histone binding	Gene Ontology	GO:0042393	5	40	0.000909358	0.00610638	nap-1|nasp-2|hmg-4|spr-2|unc-85	http://amigo.geneontology.org/amigo/term/GO:0042393
Toll Like Receptor 4 (TLR4) Cascade	Reactome	R-CEL-166016	4	35	0.00309987	0.020969	mkk-4|fos-1|C06G1.1|ptp-1	http://www.reactome.org/cgi-bin/eventbrowser_st_id?ST_ID=R-CEL-166016		Monarch	WBPhenotype:0000523	Chemical response variant	299	1172	0.21	0.95	1.84e-12		MCM complex	Gene Ontology	GO:0042555	3	6	0.000363552	0.00288223	mcm-7|mcm-6|mcm-3	http://amigo.geneontology.org/amigo/term/GO:0042555
Innate Immune System	Reactome	R-CEL-168249	31	557	5.4009e-09	2.66647e-07	sul-3|abi-1|mkk-4|trpp-1|hex-1|arrd-16|rpn-5|malt-1|skpo-2|ptp-1|cal-3|ced-3|mlt-8|T28F4.3|Y106G6H.14|C06G1.1|sng-1|fos-1|F53B1.8|rap-2|kin-10|wip-1|ZC266.1|acl-1|chtl-1|arx-6|apa-2|unc-29|Y51A2D.13|lgc-25|spe-4	http://www.reactome.org/cgi-bin/eventbrowser_st_id?ST_ID=R-CEL-168249		Monarch	WBPhenotype:0000662	Foraging behavior variant	145	438	0.32	1.13	1.84e-12		polysomal ribosome	Gene Ontology	GO:0042788	2	5	0.00555325	0.0257181	eif-3.H|rps-23	http://amigo.geneontology.org/amigo/term/GO:0042788
Immune System	Reactome	R-CEL-168256	45	793	9.92955e-13	1.02333e-10	etc-1|rap-2|sul-3|abi-1|apa-2|trpp-1|hex-1|ced-3|aap-1|arrd-16|rpn-5|malt-1|skpo-2|ptp-1|cal-3|mlt-4|mlt-8|T28F4.3|ilcr-1|C06G1.1|sng-1|fos-1|F53B1.8|pdr-1|kin-10|vav-1|Y54E10A.11|C10E2.2|wip-1|ZC266.1|acl-1|chtl-1|arx-6|Y106G6H.14|F14B4.1|apc-2|mkk-4|F11E6.8|Y42A5A.1|pph-5|unc-29|Y51A2D.13|lgc-25|ZK792.4|spe-4	http://www.reactome.org/cgi-bin/eventbrowser_st_id?ST_ID=R-CEL-168256		GO Function	GO:0030554	Adenyl nucleotide binding	264	977	0.23	0.99	1.94e-12		identical protein binding	Gene Ontology	GO:0042802	9	86	3.20081e-05	0.000362406	erh-1|nud-1|baf-1|rad-51|rpt-4|hprt-1|pfk-1.1|pas-7|mep-1	http://amigo.geneontology.org/amigo/term/GO:0042802
Toll-like Receptor Cascades	Reactome	R-CEL-168898	4	37	0.00372454	0.023305	mkk-4|fos-1|C06G1.1|ptp-1	http://www.reactome.org/cgi-bin/eventbrowser_st_id?ST_ID=R-CEL-168898		STRING clusters	CL:4442	Cytosolic ribosome	47	58	0.71	1.8	2.01e-12		neuron projection	Gene Ontology	GO:0043005	15	201	4.28644e-06	6.217e-05	lgc-43|acr-6|unc-17|flp-17|hid-1|eat-2|lgc-25|mec-7|odr-2|lgc-47|lgc-45|shn-1|F56F4.3|cha-1|lgc-44	http://amigo.geneontology.org/amigo/term/GO:0043005
Adenylate cyclase inhibitory pathway	Reactome	R-CEL-170670	4	16	0.000230619	0.00306094	odr-3|gpa-3|acy-3|gpa-15	http://www.reactome.org/cgi-bin/eventbrowser_st_id?ST_ID=R-CEL-170670		GO Process	GO:0007275	Multicellular organism development	325	1283	0.21	0.95	2.15e-12		ribonucleoprotein complex binding	Gene Ontology	GO:0043021	3	8	0.000696473	0.00491736	Y48B6A.1|lpd-7|wdr-12	http://amigo.geneontology.org/amigo/term/GO:0043021
Chondroitin sulfate/dermatan sulfate metabolism	Reactome	R-CEL-1793185	4	17	0.000281386	0.00357237	sul-3|glct-6|hex-1|gpn-1	http://www.reactome.org/cgi-bin/eventbrowser_st_id?ST_ID=R-CEL-1793185		Reactome	MAP-927802	Nonsense-Mediated Decay (NMD)	64	113	0.56	1.53	2.22e-12		ribosome binding	Gene Ontology	GO:0043022	3	19	0.005669	0.02587	eif-6|eif-2alpha|rack-1	http://amigo.geneontology.org/amigo/term/GO:0043022
Organelle biogenesis and maintenance	Reactome	R-CEL-1852241	6	88	0.00355153	0.0224631	dyf-6|bbs-4|ifta-2|tax-2|npr-24|dyf-11	http://www.reactome.org/cgi-bin/eventbrowser_st_id?ST_ID=R-CEL-1852241		Reactome	MAP-975957	Nonsense Mediated Decay (NMD) enhanced by the Exon Junction Complex (EJC)	64	113	0.56	1.53	2.22e-12		ribosomal large subunit binding	Gene Ontology	GO:0043023	3	8	0.000696473	0.00491736	eif-6|K12H4.2|mrrf-1	http://amigo.geneontology.org/amigo/term/GO:0043023
Estrogen biosynthesis	Reactome	R-CEL-193144	3	17	0.00350683	0.0223417	cyp-42A1|cyp-29A2|dhs-3	http://www.reactome.org/cgi-bin/eventbrowser_st_id?ST_ID=R-CEL-193144		GO Process	GO:0050794	Regulation of cellular process	791	3830	0.12	0.82	2.26e-12		regulation of pharyngeal pumping	Gene Ontology	GO:0043051	4	38	0.005259	0.0257181	eat-2|unc-17|unc-7|phb-1	http://amigo.geneontology.org/amigo/term/GO:0043051
Signaling by Rho GTPases	Reactome	R-CEL-194315	9	154	0.00108683	0.00991736	rga-5|vav-1|cal-3|wip-1|abi-1|arx-6|gpa-12|aap-1|crp-1	http://www.reactome.org/cgi-bin/eventbrowser_st_id?ST_ID=R-CEL-194315		Monarch	WBPhenotype:0001792	Nuclei small	75	157	0.48	1.4	2.42e-12		proteasome-mediated ubiquitin-dependent protein catabolic process	Gene Ontology	GO:0043161	6	69	0.00162871	0.00983007	rpt-4|pas-7|pas-4|rpn-12|rpn-5|pbs-6	http://amigo.geneontology.org/amigo/term/GO:0043161
Rho GTPase cycle	Reactome	R-CEL-194840	5	52	0.00192907	0.0148887	gpa-12|rga-5|vav-1|crp-1|aap-1	http://www.reactome.org/cgi-bin/eventbrowser_st_id?ST_ID=R-CEL-194840		GO Process	GO:0006399	tRNA metabolic process	70	133	0.52	1.46	2.95e-12		exonucleolytic catabolism of deadenylated mRNA	Gene Ontology	GO:0043928	2	6	0.00732253	0.0303107	exos-8|exos-7	http://amigo.geneontology.org/amigo/term/GO:0043928
Signaling by WNT	Reactome	R-CEL-195721	11	148	4.31417e-05	0.000699854	trr-1|cal-3|aps-2|gpa-3|egl-13|odr-3|ctbp-1|apa-2|F14B4.1|sox-2|gpa-15	http://www.reactome.org/cgi-bin/eventbrowser_st_id?ST_ID=R-CEL-195721		GO Process	GO:0032502	Developmental process	426	1813	0.17	0.89	3.14e-12		protein import into mitochondrial intermembrane space	Gene Ontology	GO:0045041	2	5	0.00555325	0.0257181	hsp-60|F11C1.1	http://amigo.geneontology.org/amigo/term/GO:0045041
Metabolism of water-soluble vitamins and cofactors	Reactome	R-CEL-196849	6	96	0.00529554	0.0298321	moc-1|nmat-2|Y65B4A.8|K07E3.4|folt-2|tpk-1	http://www.reactome.org/cgi-bin/eventbrowser_st_id?ST_ID=R-CEL-196849		UniProt Keywords	KW-0648	Protein biosynthesis	52	78	0.63	1.64	3.3e-12		protein targeting to ER	Gene Ontology	GO:0045047	3	7	0.0005129	0.0038695	F38A1.8|F25G6.8|spcs-1	http://amigo.geneontology.org/amigo/term/GO:0045047
Metabolism of vitamins and cofactors	Reactome	R-CEL-196854	8	132	0.00163201	0.013299	moc-1|cal-3|nmat-2|Y65B4A.8|K07E3.4|folt-2|tpk-1|F13H8.11	http://www.reactome.org/cgi-bin/eventbrowser_st_id?ST_ID=R-CEL-196854		GO Component	GO:0005740	Mitochondrial envelope	105	268	0.4	1.24	3.45e-12		apical part of cell	Gene Ontology	GO:0045177	3	15	0.00315662	0.016731	alp-1|vha-6|erm-1	http://amigo.geneontology.org/amigo/term/GO:0045177
Membrane Trafficking	Reactome	R-CEL-199991	18	292	2.24949e-06	5.71175e-05	gly-4|gly-6|mtm-5|apm-1|dnj-25|snt-5|tkr-1|aps-2|sec-12|trpp-1|npr-29|rab-39|trpp-5|arx-6|apa-2|erd-2.1|F14B4.1|use-1	http://www.reactome.org/cgi-bin/eventbrowser_st_id?ST_ID=R-CEL-199991		GO Process	GO:0048856	Anatomical structure development	393	1641	0.18	0.91	3.51e-12		synapse	Gene Ontology	GO:0045202	14	248	0.000154601	0.00139067	lgc-43|acr-6|tbh-1|glit-1|nud-1|eat-2|lgc-25|unc-17|lgc-45|lgc-44|lgc-47|pas-7|shn-1|cha-1	http://amigo.geneontology.org/amigo/term/GO:0045202
G-protein activation	Reactome	R-CEL-202040	4	18	0.000339697	0.00415817	npr-24|gpa-3|odr-3|gpa-15	http://www.reactome.org/cgi-bin/eventbrowser_st_id?ST_ID=R-CEL-202040		GO Process	GO:0071702	Organic substance transport	218	762	0.26	1.02	3.51e-12		mRNA cis splicing, via spliceosome	Gene Ontology	GO:0045292	3	13	0.00222086	0.0127461	rsp-6|rsp-3|cacn-1	http://amigo.geneontology.org/amigo/term/GO:0045292
Fcgamma receptor (FCGR) dependent phagocytosis	Reactome	R-CEL-2029480	4	31	0.00207234	0.0157175	Y51A2D.13|wip-1|abi-1|arx-6	http://www.reactome.org/cgi-bin/eventbrowser_st_id?ST_ID=R-CEL-2029480		Monarch	WBPhenotype:0002095	Lysosome-related organelle morphology variant	110	294	0.38	1.21	3.61e-12		positive regulation of transcription by RNA polymerase II	Gene Ontology	GO:0045944	12	261	0.00237908	0.0135709	hlh-6|nhr-80|hlh-3|amx-2|odd-2|hmp-2|sptf-2|camt-1|isw-1|unc-120|egrh-1|hsf-1	http://amigo.geneontology.org/amigo/term/GO:0045944
Regulation of actin dynamics for phagocytic cup formation	Reactome	R-CEL-2029482	3	24	0.00830183	0.0394168	wip-1|abi-1|arx-6	http://www.reactome.org/cgi-bin/eventbrowser_st_id?ST_ID=R-CEL-2029482		GO Process	GO:0034654	Nucleobase-containing compound biosynthetic process	116	308	0.38	1.21	3.64e-12		regulation of embryonic development	Gene Ontology	GO:0045995	2	5	0.00555325	0.0257181	spt-16|hmg-4	http://amigo.geneontology.org/amigo/term/GO:0045995
Biological oxidations	Reactome	R-CEL-211859	7	86	0.000637706	0.00673048	cyp-29A2|C53D5.5|sqv-7|pps-1|sams-4|cyp-42A1|pst-1	http://www.reactome.org/cgi-bin/eventbrowser_st_id?ST_ID=R-CEL-211859		GO Process	GO:0065003	Protein-containing complex assembly	126	350	0.36	1.18	4.06e-12		U4/U6 x U5 tri-snRNP complex	Gene Ontology	GO:0046540	3	17	0.00430184	0.0218123	snr-4|prp-4|snr-2	http://amigo.geneontology.org/amigo/term/GO:0046540
Visual phototransduction	Reactome	R-CEL-2187338	8	76	5.07906e-05	0.000816378	gpa-3|cal-3|dhs-3|odr-3|Y48E1C.1|tax-2|F13H8.11|gpa-15	http://www.reactome.org/cgi-bin/eventbrowser_st_id?ST_ID=R-CEL-2187338		GO Process	GO:0071705	Nitrogen compound transport	179	583	0.29	1.07	4.41e-12		carbohydrate phosphorylation	Gene Ontology	GO:0046835	3	10	0.00117744	0.00739257	tag-96|pfkb-1.1|R08D7.7	http://amigo.geneontology.org/amigo/term/GO:0046835
Fc epsilon receptor (FCERI) signaling	Reactome	R-CEL-2454202	3	20	0.00526284	0.0297435	mkk-4|cal-3|fos-1	http://www.reactome.org/cgi-bin/eventbrowser_st_id?ST_ID=R-CEL-2454202		Monarch	WBPhenotype:0000216	Cell fate specification variant	136	405	0.33	1.13	4.43e-12		metal ion binding	Gene Ontology	GO:0046872	52	1381	2.14887e-07	4.23214e-06	ndx-7|pes-9|Y71H2AM.11|sul-1|ncl-1|mlp-1|kars-1|rnh-1.0|tin-13|nhr-80|Y25C1A.8|alp-1|cdd-2|ztf-16|pah-1|idh-2|sqv-3|C44B7.11|odd-2|dkf-1|sdhb-1|hsp-17|nas-33|Y22D7AL.10|pxn-1|phlp-2|ubl-1|W01D2.1|rpl-43|let-268|pdp-1|dohh-1|F10D7.3|AC3.5|Y92H12BL.1|sams-4|gyg-1|cex-2|tbh-1|rpoa-12|nth-1|dnj-10|C16C10.8|hprt-1|pph-5|sqv-8|pfk-1.1|nas-31|pri-2|mep-1|uba-2|tag-294	http://amigo.geneontology.org/amigo/term/GO:0046872
Activation of the phototransduction cascade	Reactome	R-CEL-2485179	4	15	0.000186789	0.0026606	gpa-3|tax-2|odr-3|gpa-15	http://www.reactome.org/cgi-bin/eventbrowser_st_id?ST_ID=R-CEL-2485179		Monarch	WBPhenotype:0000038	Exploded through vulva	132	388	0.33	1.14	4.59e-12		intracellular transport	Gene Ontology	GO:0046907	2	6	0.00732253	0.0303107	bbs-5|arl-6	http://amigo.geneontology.org/amigo/term/GO:0046907
The phototransduction cascade	Reactome	R-CEL-2514856	6	49	0.000210349	0.00285683	gpa-3|cal-3|odr-3|Y48E1C.1|tax-2|gpa-15	http://www.reactome.org/cgi-bin/eventbrowser_st_id?ST_ID=R-CEL-2514856		GO Function	GO:0032559	Adenyl ribonucleotide binding	261	972	0.23	0.98	4.83e-12		proton-transporting ATPase activity, rotational mechanism	Gene Ontology	GO:0046961	3	18	0.00495697	0.024732	vha-6|vha-3|vha-2	http://amigo.geneontology.org/amigo/term/GO:0046961
Inactivation, recovery and regulation of the phototransduction cascade	Reactome	R-CEL-2514859	6	48	0.000189879	0.0026828	gpa-3|cal-3|odr-3|Y48E1C.1|tax-2|gpa-15	http://www.reactome.org/cgi-bin/eventbrowser_st_id?ST_ID=R-CEL-2514859		Monarch	WBPhenotype:0001171	Shortened life span	166	540	0.29	1.06	5.39e-12		protein dimerization activity	Gene Ontology	GO:0046983	6	61	0.0009032	0.00610638	hlh-6|hlh-3|mxl-2|hlh-15|rpac-19|unc-120	http://amigo.geneontology.org/amigo/term/GO:0046983
EPH-Ephrin signaling	Reactome	R-CEL-2682334	3	24	0.00830183	0.0394168	vab-1|vav-1|efn-4	http://www.reactome.org/cgi-bin/eventbrowser_st_id?ST_ID=R-CEL-2682334		Monarch	WBPhenotype:0001272	Vulval cell induction variant	101	260	0.39	1.23	5.44e-12		monosaccharide binding	Gene Ontology	GO:0048029	2	6	0.00732253	0.0303107	gpi-1|pfk-1.1	http://amigo.geneontology.org/amigo/term/GO:0048029
Signaling by GPCR	Reactome	R-CEL-372790	20	215	1.10555e-09	6.24814e-08	npr-29|gpa-3|acy-3|cal-3|ags-3|ckk-1|tkr-1|ZC266.1|ser-6|dhs-3|rgs-3|odr-3|Y48E1C.1|rgs-4|tax-2|gpa-12|npr-24|F13H8.11|rgs-7|gpa-15	http://www.reactome.org/cgi-bin/eventbrowser_st_id?ST_ID=R-CEL-372790		Monarch	WBPhenotype:0002094	RAB-11 recycling endosome morphology variant	114	313	0.36	1.18	5.44e-12		oogenesis	Gene Ontology	GO:0048477	4	49	0.0119159	0.0440605	ran-1|mek-2|ima-3|phb-1	http://amigo.geneontology.org/amigo/term/GO:0048477
Semaphorin interactions	Reactome	R-CEL-373755	5	40	0.000655805	0.00677088	F11E6.8|rga-5|T28F4.3|cdk-5|smp-1	http://www.reactome.org/cgi-bin/eventbrowser_st_id?ST_ID=R-CEL-373755		Monarch	WBPhenotype:0000527	Organism pigmentation phenotype	144	442	0.32	1.1	5.69e-12		signal recognition particle	Gene Ontology	GO:0048500	2	6	0.00732253	0.0303107	F25G6.8|cup-2	http://amigo.geneontology.org/amigo/term/GO:0048500
Deactivation of the beta-catenin transactivating complex	Reactome	R-CEL-3769402	3	12	0.00148292	0.0124283	egl-13|sox-2|ctbp-1	http://www.reactome.org/cgi-bin/eventbrowser_st_id?ST_ID=R-CEL-3769402		Monarch	WBPhenotype:0000220	Vulva cell fate specification variant	104	273	0.38	1.21	6.31e-12		developmental growth	Gene Ontology	GO:0048589	2	5	0.00555325	0.0257181	manf-1|uaf-1	http://amigo.geneontology.org/amigo/term/GO:0048589
Transport of small molecules	Reactome	R-CEL-382551	20	379	5.8282e-06	0.000126062	F13B12.2|zipt-1|oct-1|cal-3|glt-3|sqv-7|dat-1|slcf-2|nipa-1|del-8|aps-2|apa-2|ymel-1|F53B1.8|pst-1|vglu-2|haf-3|zipt-15|ocr-4|chtl-1	http://www.reactome.org/cgi-bin/eventbrowser_st_id?ST_ID=R-CEL-382551		Monarch	WBPhenotype:0000521	Pigmentation phenotype	147	457	0.31	1.09	7.15e-12		multicellular organismal reproductive process	Gene Ontology	GO:0048609	2	9	0.0139133	0.0477649	eri-1|eat-2	http://amigo.geneontology.org/amigo/term/GO:0048609
Nuclear Receptor transcription pathway	Reactome	R-CEL-383280	6	53	0.000310219	0.00385464	nhr-6|nhr-41|nhr-277|nhr-10|nhr-14|nhr-38	http://www.reactome.org/cgi-bin/eventbrowser_st_id?ST_ID=R-CEL-383280		Monarch	WBPhenotype:0001973	Germ cell compartment size variant	83	192	0.44	1.3	8.12e-12		epidermis morphogenesis	Gene Ontology	GO:0048730	2	8	0.0115103	0.0428146	vab-10|vab-2	http://amigo.geneontology.org/amigo/term/GO:0048730
Beta-catenin independent WNT signaling	Reactome	R-CEL-3858494	6	44	0.000123132	0.00184382	gpa-3|cal-3|aps-2|odr-3|apa-2|gpa-15	http://www.reactome.org/cgi-bin/eventbrowser_st_id?ST_ID=R-CEL-3858494		STRING clusters	CL:6553	mRNA Splicing	83	179	0.47	1.34	8.38e-12		regulation of axon extension involved in axon guidance	Gene Ontology	GO:0048841	2	9	0.0139133	0.0477649	crml-1|hlh-3	http://amigo.geneontology.org/amigo/term/GO:0048841
GPCR downstream signalling	Reactome	R-CEL-388396	20	211	8.18708e-10	4.78125e-08	npr-29|gpa-3|acy-3|cal-3|ags-3|ckk-1|tkr-1|ZC266.1|ser-6|dhs-3|rgs-3|odr-3|Y48E1C.1|rgs-4|tax-2|gpa-12|npr-24|F13H8.11|rgs-7|gpa-15	http://www.reactome.org/cgi-bin/eventbrowser_st_id?ST_ID=R-CEL-388396		Monarch	WBPhenotype:0001972	Germ cell compartment multinucleate	77	170	0.46	1.33	8.83e-12		nervous system process	Gene Ontology	GO:0050877	7	100	0.00219853	0.0127461	lgc-43|acr-6|lgc-25|eat-2|lgc-45|lgc-44|lgc-47	http://amigo.geneontology.org/amigo/term/GO:0050877
Chaperonin-mediated protein folding	Reactome	R-CEL-390466	3	25	0.00919208	0.0431757	gpa-3|odr-3|gpa-15	http://www.reactome.org/cgi-bin/eventbrowser_st_id?ST_ID=R-CEL-390466		GO Function	GO:0005524	ATP binding	255	950	0.23	0.97	9.58e-12		unfolded protein binding	Gene Ontology	GO:0051082	10	53	9.32754e-08	2.0776e-06	nud-1|dnj-10|cct-5|pfd-4|pfd-5|hsp-1|cct-3|hsp-75|Y22D7AL.10|F02E9.1	http://amigo.geneontology.org/amigo/term/GO:0051082
Protein folding	Reactome	R-CEL-391251	3	25	0.00919208	0.0431757	gpa-3|odr-3|gpa-15	http://www.reactome.org/cgi-bin/eventbrowser_st_id?ST_ID=R-CEL-391251		GO Process	GO:0019752	Carboxylic acid metabolic process	138	408	0.33	1.12	1.19e-11		chaperone binding	Gene Ontology	GO:0051087	5	21	6.36166e-05	0.000654525	tin-44|Y22D7AL.10|pcrg-1|hsp-60|anc-1	http://amigo.geneontology.org/amigo/term/GO:0051087
ADP signalling through P2Y purinoceptor 12	Reactome	R-CEL-392170	3	13	0.00180413	0.0140481	gpa-3|odr-3|gpa-15	http://www.reactome.org/cgi-bin/eventbrowser_st_id?ST_ID=R-CEL-392170		GO Process	GO:1901575	Organic substance catabolic process	225	808	0.25	0.99	1.24e-11		positive regulation of DNA-binding transcription factor activity	Gene Ontology	GO:0051091	2	7	0.0093108	0.0365977	hlh-6|daf-31	http://amigo.geneontology.org/amigo/term/GO:0051091
Metabolism of proteins	Reactome	R-CEL-392499	27	820	0.000428259	0.00496894	gly-4|gly-6|gpa-3|trpp-1|trpp-5|rpn-5|dhps-1|pcaf-1|brc-1|cal-3|mlt-4|nhr-277|sec-12|josd-1|Y48E1C.1|daf-7|ZK792.4|gpa-15|C10E2.2|npp-13|otub-1|odr-3|erd-2.1|rab-39|oxa-1|mrpl-38|nhr-38	http://www.reactome.org/cgi-bin/eventbrowser_st_id?ST_ID=R-CEL-392499		GO Component	GO:0098798	Mitochondrial protein-containing complex	84	193	0.44	1.29	1.26e-11		meiotic sister chromatid cohesion	Gene Ontology	GO:0051177	2	6	0.00732253	0.0303107	evl-14|tim-1	http://amigo.geneontology.org/amigo/term/GO:0051177
Signal amplification	Reactome	R-CEL-392518	4	19	0.000406171	0.00480819	gpa-12|gpa-3|odr-3|gpa-15	http://www.reactome.org/cgi-bin/eventbrowser_st_id?ST_ID=R-CEL-392518		Monarch	WBPhenotype:0001012	Organism pathogen response variant	192	669	0.26	1	1.37e-11		dioxygenase activity	Gene Ontology	GO:0051213	4	32	0.00299467	0.0161937	alkb-8|K07E1.1|B0564.2|let-268	http://amigo.geneontology.org/amigo/term/GO:0051213
EPHA-mediated growth cone collapse	Reactome	R-CEL-3928663	2	8	0.0100083	0.0448452	vab-1|efn-4	http://www.reactome.org/cgi-bin/eventbrowser_st_id?ST_ID=R-CEL-3928663		GO Component	GO:0005783	Endoplasmic reticulum	173	572	0.28	1.04	1.41e-11		protein homooligomerization	Gene Ontology	GO:0051260	4	51	0.0135219	0.0477649	exp-2|F59F3.6|F47D12.3|VM106R.1	http://amigo.geneontology.org/amigo/term/GO:0051260
EPH-ephrin mediated repulsion of cells	Reactome	R-CEL-3928665	3	9	0.000742395	0.00734845	vab-1|vav-1|efn-4	http://www.reactome.org/cgi-bin/eventbrowser_st_id?ST_ID=R-CEL-3928665		Monarch	WBPhenotype:0002173	Cell number variant	132	396	0.33	1.1	1.41e-11		protein homotetramerization	Gene Ontology	GO:0051289	2	5	0.00555325	0.0257181	mel-32|pfk-1.1	http://amigo.geneontology.org/amigo/term/GO:0051289
Muscle contraction	Reactome	R-CEL-397014	8	79	6.53591e-05	0.00103161	irk-1|cal-3|ncs-6|twk-12|twk-10|mlc-5|twk-43|twk-42	http://www.reactome.org/cgi-bin/eventbrowser_st_id?ST_ID=R-CEL-397014		GO Process	GO:0000003	Reproduction	229	829	0.24	0.98	1.45e-11		iron-sulfur cluster binding	Gene Ontology	GO:0051536	6	39	0.000100566	0.00096492	Y73F8A.27|nth-1|sdhb-1|F10D7.3|Y92H12BL.1|pri-2	http://amigo.geneontology.org/amigo/term/GO:0051536
Sema4D in semaphorin signaling	Reactome	R-CEL-400685	3	14	0.00216553	0.0161447	F11E6.8|rga-5|smp-1	http://www.reactome.org/cgi-bin/eventbrowser_st_id?ST_ID=R-CEL-400685		GO Component	GO:0099080	Supramolecular complex	157	500	0.3	1.06	1.5e-11		2 iron, 2 sulfur cluster binding	Gene Ontology	GO:0051537	3	19	0.005669	0.02587	Y73F8A.27|F10D7.3|sdhb-1	http://amigo.geneontology.org/amigo/term/GO:0051537
Ca2+ pathway	Reactome	R-CEL-4086398	4	29	0.00165975	0.0134624	gpa-3|odr-3|cal-3|gpa-15	http://www.reactome.org/cgi-bin/eventbrowser_st_id?ST_ID=R-CEL-4086398		GO Process	GO:0019222	Regulation of metabolic process	450	1969	0.16	0.86	1.88e-11		4 iron, 4 sulfur cluster binding	Gene Ontology	GO:0051539	4	29	0.00216421	0.0126539	pri-2|nth-1|Y92H12BL.1|sdhb-1	http://amigo.geneontology.org/amigo/term/GO:0051539
G alpha (q) signalling events	Reactome	R-CEL-416476	7	70	0.000200386	0.00274279	tkr-1|ZC266.1|rgs-3|npr-29|rgs-7|rgs-4|npr-24	http://www.reactome.org/cgi-bin/eventbrowser_st_id?ST_ID=R-CEL-416476		Monarch	WBPhenotype:0000229	Small	166	551	0.28	1.03	1.98e-11		Hsp90 protein binding	Gene Ontology	GO:0051879	2	9	0.0139133	0.0477649	pcrg-1|pph-5	http://amigo.geneontology.org/amigo/term/GO:0051879
Sema4D mediated inhibition of cell attachment and migration	Reactome	R-CEL-416550	3	12	0.00148292	0.0124283	F11E6.8|rga-5|smp-1	http://www.reactome.org/cgi-bin/eventbrowser_st_id?ST_ID=R-CEL-416550		COMPARTMENTS	GOCC:0098798	Mitochondrial protein complex	88	208	0.43	1.26	2.18e-11		transmembrane transport	Gene Ontology	GO:0055085	23	451	6.78332e-06	9.40117e-05	aqp-9|aat-6|C53B4.3|hut-1|haf-4|pmp-5|T08B1.1|C35A11.4|nhx-5|pst-2|F56F4.3|mct-6|exp-2|pgp-11|unc-17|trp-2|oat-1|F53H8.3|ncx-1|sfxn-5|Y71G12B.25|inx-13|inx-12	http://amigo.geneontology.org/amigo/term/GO:0055085
G alpha (i) signalling events	Reactome	R-CEL-418594	17	149	1.17165e-09	6.4148e-08	npr-29|gpa-3|acy-3|cal-3|ags-3|ckk-1|ser-6|dhs-3|rgs-3|odr-3|Y48E1C.1|rgs-4|tax-2|npr-24|F13H8.11|rgs-7|gpa-15	http://www.reactome.org/cgi-bin/eventbrowser_st_id?ST_ID=R-CEL-418594		GO Process	GO:0055085	Transmembrane transport	260	987	0.22	0.94	2.6e-11		oxidation-reduction process	Gene Ontology	GO:0055114	32	539	4.04988e-09	1.09816e-07	K07E1.1|T05H10.8|C15B12.1|selt-1.1|sqrd-1|pah-1|idh-2|qdpr-1|sdhb-1|F53F1.2|dhs-16|daao-1|dhs-30|nduf-6|ttm-5|let-268|B0564.2|Y7A5A.1|dohh-1|F10D7.3|pxn-1|F17C8.9|C45G9.2|tbh-1|amx-2|gpx-5|ldh-1|F11C1.1|C54E4.5|F56C11.3|alh-10|mdh-1	http://amigo.geneontology.org/amigo/term/GO:0055114
G alpha (z) signalling events	Reactome	R-CEL-418597	7	28	9.84958e-07	2.61462e-05	gpa-3|acy-3|rgs-3|odr-3|rgs-7|rgs-4|gpa-15	http://www.reactome.org/cgi-bin/eventbrowser_st_id?ST_ID=R-CEL-418597		Monarch	WBPhenotype:0001180	Accumulated germline cell corpses	94	241	0.39	1.2	2.75e-11		excitatory synapse	Gene Ontology	GO:0060076	2	5	0.00555325	0.0257181	unc-17|cha-1	http://amigo.geneontology.org/amigo/term/GO:0060076
Axon guidance	Reactome	R-CEL-422475	11	101	1.51221e-06	3.95431e-05	rga-5|vav-1|efn-4|F11E6.8|cdk-5|aps-2|smp-1|vab-1|T28F4.3|apa-2|gpn-1	http://www.reactome.org/cgi-bin/eventbrowser_st_id?ST_ID=R-CEL-422475		GO Component	GO:0015934	Large ribosomal subunit	52	85	0.59	1.5	2.9e-11		regulation of brood size	Gene Ontology	GO:0060378	2	9	0.0139133	0.0477649	kars-1|eat-2	http://amigo.geneontology.org/amigo/term/GO:0060378
Transport of bile salts and organic acids, metal ions and amine compounds	Reactome	R-CEL-425366	5	57	0.00279805	0.0200089	dat-1|oct-1|zipt-1|chtl-1|zipt-15	http://www.reactome.org/cgi-bin/eventbrowser_st_id?ST_ID=R-CEL-425366		Monarch	WBPhenotype:0002460	No induction of antimicrobial peptide expression after infection	110	307	0.36	1.14	2.98e-11		pharynx development	Gene Ontology	GO:0060465	4	40	0.0062132	0.0280794	hlh-6|sqv-8|spt-16|hmg-4	http://amigo.geneontology.org/amigo/term/GO:0060465
Transport of vitamins, nucleosides, and related molecules	Reactome	R-CEL-425397	3	21	0.0059459	0.0323516	F53B1.8|pst-1|sqv-7	http://www.reactome.org/cgi-bin/eventbrowser_st_id?ST_ID=R-CEL-425397		UniProt Keywords	KW-0025	Alternative splicing	230	849	0.24	0.96	3.25e-11		positive regulation of nematode larval development	Gene Ontology	GO:0061063	3	13	0.00222086	0.0127461	kars-1|eat-2|atfs-1	http://amigo.geneontology.org/amigo/term/GO:0061063
SLC-mediated transmembrane transport	Reactome	R-CEL-425407	13	162	4.10947e-06	9.2305e-05	F13B12.2|zipt-1|cal-3|glt-3|sqv-7|dat-1|oct-1|chtl-1|F53B1.8|pst-1|vglu-2|zipt-15|slcf-2	http://www.reactome.org/cgi-bin/eventbrowser_st_id?ST_ID=R-CEL-425407		GO Component	GO:0140535	Intracellular protein-containing complex	128	380	0.33	1.09	4.38e-11		chaperone-mediated protein folding	Gene Ontology	GO:0061077	2	8	0.0115103	0.0428146	fkb-2|nud-1	http://amigo.geneontology.org/amigo/term/GO:0061077
Sphingolipid metabolism	Reactome	R-CEL-428157	5	48	0.00139107	0.0120057	ugt-62|dkf-2|mlt-8|hex-1|lagr-1	http://www.reactome.org/cgi-bin/eventbrowser_st_id?ST_ID=R-CEL-428157		Monarch	WBPhenotype:0000164	Thin	116	336	0.34	1.1	5.27e-11		nuclear import signal receptor activity	Gene Ontology	GO:0061608	3	6	0.000363552	0.00288223	imb-3|ima-3|ima-2	http://amigo.geneontology.org/amigo/term/GO:0061608
Recycling pathway of L1	Reactome	R-CEL-437239	2	8	0.0100083	0.0448452	apa-2|aps-2	http://www.reactome.org/cgi-bin/eventbrowser_st_id?ST_ID=R-CEL-437239		GO Component	GO:0031966	Mitochondrial membrane	97	252	0.39	1.17	5.68e-11		vacuolar proton-transporting V-type ATPase complex assembly	Gene Ontology	GO:0070072	2	5	0.00555325	0.0257181	R07E5.19|F02E9.1	http://amigo.geneontology.org/amigo/term/GO:0070072
Zinc influx into cells by the SLC39 gene family	Reactome	R-CEL-442380	2	7	0.0080895	0.0391514	zipt-1|zipt-15	http://www.reactome.org/cgi-bin/eventbrowser_st_id?ST_ID=R-CEL-442380		GO Process	GO:0019637	Organophosphate metabolic process	141	434	0.31	1.06	7.05e-11		U2-type prespliceosome	Gene Ontology	GO:0071004	4	12	0.000120587	0.00112248	snr-7|uaf-1|lsm-7|snr-2	http://amigo.geneontology.org/amigo/term/GO:0071004
CREB1 phosphorylation through the activation of CaMKII/CaMKK/CaMKIV cascasde	Reactome	R-CEL-442729	2	8	0.0100083	0.0448452	ckk-1|cal-3	http://www.reactome.org/cgi-bin/eventbrowser_st_id?ST_ID=R-CEL-442729		GO Function	GO:0017111	Nucleoside-triphosphatase activity	125	364	0.34	1.09	7.75e-11		precatalytic spliceosome	Gene Ontology	GO:0071011	5	17	2.69185e-05	0.000307101	snr-4|snr-7|snr-1|phf-5|snr-3	http://amigo.geneontology.org/amigo/term/GO:0071011
Signaling by Interleukins	Reactome	R-CEL-449147	8	130	0.00148969	0.0124283	vav-1|F11E6.8|pph-5|ilcr-1|mkk-4|fos-1|aap-1|F14B4.1	http://www.reactome.org/cgi-bin/eventbrowser_st_id?ST_ID=R-CEL-449147		Monarch	WBPhenotype:0001213	Locomotion reduced	171	586	0.27	0.99	7.75e-11		catalytic step 2 spliceosome	Gene Ontology	GO:0071013	7	38	9.32917e-06	0.000122062	snr-4|snr-7|snr-1|lsm-7|snr-3|snr-2|isy-1	http://amigo.geneontology.org/amigo/term/GO:0071013
AUF1 (hnRNP D0) binds and destabilizes mRNA	Reactome	R-CEL-450408	3	18	0.00404441	0.0246035	hsp-16.11|hsp-16.1|tdp-1	http://www.reactome.org/cgi-bin/eventbrowser_st_id?ST_ID=R-CEL-450408		Monarch	WBPhenotype:0000823	Germline proliferation variant	97	259	0.38	1.15	7.76e-11		post-mRNA release spliceosomal complex	Gene Ontology	GO:0071014	2	6	0.00732253	0.0303107	sup-46|isy-1	http://amigo.geneontology.org/amigo/term/GO:0071014
Metabolism of lipids	Reactome	R-CEL-556833	28	340	7.87766e-12	6.90083e-10	acs-2|bigr-1|lagr-1|hex-1|aap-1|dkf-2|cyp-29A2|dhs-3|Y71G12B.17|abhd-3.2|abhd-3.1|mlt-8|oct-1|C07E3.9|cka-2|acdh-12|C53D5.5|acl-4|acl-1|mtm-5|chtl-1|acl-11|agmo-1|ace-2|acs-17|ugt-62|cyp-42A1|F13H8.11	http://www.reactome.org/cgi-bin/eventbrowser_st_id?ST_ID=R-CEL-556833		Monarch	WBPhenotype:0000700	Multivulva	85	211	0.41	1.19	7.83e-11		nuclear mRNA surveillance	Gene Ontology	GO:0071028	4	7	2.33727e-05	0.000271617	exos-8|crn-5|exos-4.1|exos-7	http://amigo.geneontology.org/amigo/term/GO:0071028
Phase 4 - resting membrane potential	Reactome	R-CEL-5576886	5	33	0.000294645	0.00368727	twk-43|irk-1|twk-12|twk-10|twk-42	http://www.reactome.org/cgi-bin/eventbrowser_st_id?ST_ID=R-CEL-5576886		GO Component	GO:0031984	Organelle subcompartment	127	381	0.33	1.07	9.09e-11		nuclear polyadenylation-dependent rRNA catabolic process	Gene Ontology	GO:0071035	2	6	0.00732253	0.0303107	exos-8|exos-7	http://amigo.geneontology.org/amigo/term/GO:0071035
Cardiac conduction	Reactome	R-CEL-5576891	7	62	0.000100056	0.00152434	irk-1|cal-3|ncs-6|twk-12|twk-10|twk-43|twk-42	http://www.reactome.org/cgi-bin/eventbrowser_st_id?ST_ID=R-CEL-5576891		Monarch	WBPhenotype:0001981	Germ cell compartment expansion absent	42	61	0.64	1.53	1.03e-10		nuclear polyadenylation-dependent tRNA catabolic process	Gene Ontology	GO:0071038	2	6	0.00732253	0.0303107	exos-8|exos-7	http://amigo.geneontology.org/amigo/term/GO:0071038
CLEC7A (Dectin-1) signaling	Reactome	R-CEL-5607764	3	13	0.00180413	0.0140481	ced-3|malt-1|cal-3	http://www.reactome.org/cgi-bin/eventbrowser_st_id?ST_ID=R-CEL-5607764		GO Process	GO:0009056	Catabolic process	240	904	0.23	0.93	1.13e-10		polyadenylation-dependent snoRNA 3'-end processing	Gene Ontology	GO:0071051	2	6	0.00732253	0.0303107	crn-5|exos-4.1	http://amigo.geneontology.org/amigo/term/GO:0071051
Cilium Assembly	Reactome	R-CEL-5617833	6	72	0.00137942	0.0120057	dyf-6|bbs-4|ifta-2|tax-2|npr-24|dyf-11	http://www.reactome.org/cgi-bin/eventbrowser_st_id?ST_ID=R-CEL-5617833		Monarch	WBPhenotype:0000218	Vulval cell induction increased	86	217	0.4	1.18	1.15e-10		UDP-galactose transmembrane transport	Gene Ontology	GO:0072334	2	9	0.0139133	0.0477649	hut-1|nstp-7	http://amigo.geneontology.org/amigo/term/GO:0072334
C-type lectin receptors (CLRs)	Reactome	R-CEL-5621481	3	22	0.00667951	0.0343889	ced-3|malt-1|cal-3	http://www.reactome.org/cgi-bin/eventbrowser_st_id?ST_ID=R-CEL-5621481		GO Process	GO:0051246	Regulation of protein metabolic process	161	529	0.29	1.01	1.34e-10		ammonium transmembrane transport	Gene Ontology	GO:0072488	3	10	0.00117744	0.00739257	rhr-2|rhr-1|unc-17	http://amigo.geneontology.org/amigo/term/GO:0072488
Vesicle-mediated transport	Reactome	R-CEL-5653656	18	298	2.94299e-06	7.06317e-05	gly-4|gly-6|mtm-5|apm-1|dnj-25|snt-5|tkr-1|aps-2|sec-12|trpp-1|npr-29|rab-39|trpp-5|arx-6|apa-2|erd-2.1|F14B4.1|use-1	http://www.reactome.org/cgi-bin/eventbrowser_st_id?ST_ID=R-CEL-5653656		Monarch	WBPhenotype:0000113	RNA expression variant	131	408	0.31	1.04	1.34e-10		nucleic acid phosphodiester bond hydrolysis	Gene Ontology	GO:0090305	5	64	0.00602787	0.0274407	eme-1|eri-1|Y6B3B.9|mus-81|Y17G7B.12	http://amigo.geneontology.org/amigo/term/GO:0090305
RHO GTPases Activate WASPs and WAVEs	Reactome	R-CEL-5663213	3	23	0.00746455	0.0377974	wip-1|abi-1|arx-6	http://www.reactome.org/cgi-bin/eventbrowser_st_id?ST_ID=R-CEL-5663213		GO Process	GO:0008104	Protein localization	183	632	0.26	0.97	1.48e-10		perinuclear endoplasmic reticulum	Gene Ontology	GO:0097038	2	6	0.00732253	0.0303107	cup-2|obr-1	http://amigo.geneontology.org/amigo/term/GO:0097038
DNA Double-Strand Break Repair	Reactome	R-CEL-5693532	6	94	0.00481082	0.0275813	brc-1|feh-1|pph-5|eya-1|crn-1|rfc-3	http://www.reactome.org/cgi-bin/eventbrowser_st_id?ST_ID=R-CEL-5693532		GO Function	GO:0016462	Pyrophosphatase activity	132	399	0.32	1.06	1.51e-10		spliceosomal tri-snRNP complex	Gene Ontology	GO:0097526	4	7	2.33727e-05	0.000271617	snr-7|snr-1|lsm-7|snr-3	http://amigo.geneontology.org/amigo/term/GO:0097526
Post-translational protein modification	Reactome	R-CEL-597592	22	564	0.000160787	0.00236721	gly-4|gly-6|trpp-1|trpp-5|rpn-5|dhps-1|pcaf-1|brc-1|cal-3|mlt-4|nhr-277|sec-12|josd-1|Y48E1C.1|daf-7|C10E2.2|npp-13|otub-1|erd-2.1|rab-39|ZK792.4|nhr-38	http://www.reactome.org/cgi-bin/eventbrowser_st_id?ST_ID=R-CEL-597592		GO Process	GO:0048519	Negative regulation of biological process	266	1041	0.21	0.89	2.1e-10		cellular oxidant detoxification	Gene Ontology	GO:0098869	4	44	0.00845169	0.0343763	gpx-5|pxn-1|F10D7.3|selt-1.1	http://amigo.geneontology.org/amigo/term/GO:0098869
Neutrophil degranulation	Reactome	R-CEL-6798695	22	439	4.44388e-06	9.85529e-05	sul-3|Y106G6H.14|trpp-1|hex-1|skpo-2|rpn-5|cal-3|ced-3|mlt-8|lgc-25|C06G1.1|sng-1|F53B1.8|rap-2|kin-10|ZC266.1|acl-1|chtl-1|apa-2|unc-29|T28F4.3|spe-4	http://www.reactome.org/cgi-bin/eventbrowser_st_id?ST_ID=R-CEL-6798695		GO Process	GO:0006397	mRNA processing	88	219	0.41	1.17	2.23e-10		positive regulation of nematode male tail tip morphogenesis	Gene Ontology	GO:0110039	4	35	0.00401978	0.0206055	inx-12|nmy-2|inx-13|pri-2	http://amigo.geneontology.org/amigo/term/GO:0110039
Cooperation of PDCL (PhLP1) and TRiC/CCT in G-protein beta folding	Reactome	R-CEL-6814122	3	24	0.00830183	0.0394168	gpa-3|odr-3|gpa-15	http://www.reactome.org/cgi-bin/eventbrowser_st_id?ST_ID=R-CEL-6814122		UniProt Keywords	KW-0694	RNA-binding	98	263	0.37	1.12	2.26e-10		negative regulation of oocyte maturation	Gene Ontology	GO:1900194	2	6	0.00732253	0.0303107	kin-2|egrh-1	http://amigo.geneontology.org/amigo/term/GO:1900194
Lagging Strand Synthesis	Reactome	R-CEL-69186	3	17	0.00350683	0.0223417	rfc-3|crn-1|pri-2	http://www.reactome.org/cgi-bin/eventbrowser_st_id?ST_ID=R-CEL-69186		Monarch	WBPhenotype:0000641	Activity level variant	184	658	0.25	0.95	2.37e-10		chloride transmembrane transport	Gene Ontology	GO:1902476	6	96	0.00747188	0.0308607	best-23|lgc-43|lgc-45|lgc-44|lgc-47|best-14	http://amigo.geneontology.org/amigo/term/GO:1902476
DNA strand elongation	Reactome	R-CEL-69190	3	21	0.0059459	0.0323516	rfc-3|crn-1|pri-2	http://www.reactome.org/cgi-bin/eventbrowser_st_id?ST_ID=R-CEL-69190		GO Process	GO:0006811	Ion transport	199	714	0.25	0.94	2.69e-10		ribonucleoprotein complex	Gene Ontology	GO:1990904	7	41	1.4493e-05	0.000178397	sup-46|hrpf-1|snr-7|mrpl-41|lsm-7|ddx-17|ssb-1	http://amigo.geneontology.org/amigo/term/GO:1990904
Metabolism of carbohydrates	Reactome	R-CEL-71387	11	110	3.24336e-06	7.67887e-05	cal-3|pps-1|sul-3|glct-6|W02H5.8|hex-1|hst-3.2|gyg-1|pst-1|gpn-1|R08D7.7	http://www.reactome.org/cgi-bin/eventbrowser_st_id?ST_ID=R-CEL-71387		GO Process	GO:0044248	Cellular catabolic process	204	738	0.24	0.94	2.69e-10		regulation of establishment of cell polarity	Gene Ontology	GO:2000114	2	9	0.0139133	0.0477649	kin-2|ncl-1	http://amigo.geneontology.org/amigo/term/GO:2000114
mRNA Splicing - Major Pathway	Reactome	R-CEL-72163	8	154	0.00401773	0.0246035	rsp-7|mog-3|rsp-8|cey-2|tdp-1|hrpk-1|cfim-2|uaf-1	http://www.reactome.org/cgi-bin/eventbrowser_st_id?ST_ID=R-CEL-72163		GO Process	GO:0006520	Cellular amino acid metabolic process	81	193	0.43	1.19	2.74e-10		Muscarinic acetylcholine receptor 2 and 4 signaling pathway	PANTHER	P00043	3	23	0.00910938	0.0365977	syx-16|kin-2|cha-1	http://www.pantherdb.org/pathway/pathwayDiagram.jsp?catAccession=P00043
mRNA Splicing	Reactome	R-CEL-72172	8	154	0.00401773	0.0246035	rsp-7|mog-3|rsp-8|cey-2|tdp-1|hrpk-1|cfim-2|uaf-1	http://www.reactome.org/cgi-bin/eventbrowser_st_id?ST_ID=R-CEL-72172		STRING clusters	CL:5036	Ribosome biogenesis, and mRNA decay by 3 to 5 exoribonuclease	83	195	0.43	1.2	2.89e-10		Nicotinic acetylcholine receptor signaling pathway	PANTHER	P00044	6	62	0.000976774	0.00645775	myo-2|acr-6|syx-16|nmy-2|eat-2|cha-1	http://www.pantherdb.org/pathway/pathwayDiagram.jsp?catAccession=P00044
Processing of Capped Intron-Containing Pre-mRNA	Reactome	R-CEL-72203	9	185	0.00354764	0.0224631	rsp-7|mog-3|npp-13|rsp-8|cey-2|tdp-1|hrpk-1|cfim-2|uaf-1	http://www.reactome.org/cgi-bin/eventbrowser_st_id?ST_ID=R-CEL-72203		COMPARTMENTS	GOCC:0031981	Nuclear lumen	197	707	0.25	0.94	3.15e-10		PDGF signaling pathway	PANTHER	P00047	3	22	0.00815837	0.0332556	mek-2|sem-5|unc-120	http://www.pantherdb.org/pathway/pathwayDiagram.jsp?catAccession=P00047
RNA Polymerase II Transcription	Reactome	R-CEL-73857	15	387	0.00179017	0.0140481	nhr-6|rsp-7|snpc-3.2|pcaf-1|nhr-277|nhr-41|eaf-1|nhr-10|nhr-38|cfim-2|nhr-14|taf-12|daf-7|mnat-1|uaf-1	http://www.reactome.org/cgi-bin/eventbrowser_st_id?ST_ID=R-CEL-73857		UniProt Keywords	KW-0809	Transit peptide	62	127	0.49	1.28	3.45e-10		Transcription regulation by bZIP transcription factor	PANTHER	P00055	3	13	0.00222086	0.0127461	kin-2|gtf-2E2|rpb-5	http://www.pantherdb.org/pathway/pathwayDiagram.jsp?catAccession=P00055
DNA Repair	Reactome	R-CEL-73894	8	166	0.00613802	0.0331908	crn-1|feh-1|pph-5|xpa-1|eya-1|brc-1|rfc-3|mnat-1	http://www.reactome.org/cgi-bin/eventbrowser_st_id?ST_ID=R-CEL-73894		COMPARTMENTS	GOCC:0012505	Endomembrane system	302	1233	0.19	0.86	3.54e-10		Salvage pyrimidine deoxyribonucleotides	PANTHER	P02774	2	5	0.00555325	0.0257181	cdd-2|thk-1	http://www.pantherdb.org/pathway/pathwayDiagram.jsp?catAccession=P02774
Gene expression (Transcription)	Reactome	R-CEL-74160	16	412	0.00125681	0.0112343	nhr-6|rsp-7|snpc-3.2|pcaf-1|nhr-277|nhr-41|eaf-1|nhr-10|nhr-38|cfim-2|nhr-14|taf-12|daf-7|cec-1|mnat-1|uaf-1	http://www.reactome.org/cgi-bin/eventbrowser_st_id?ST_ID=R-CEL-74160		GO Process	GO:0060255	Regulation of macromolecule metabolic process	421	1860	0.16	0.82	3.61e-10		Hemostasis	Reactome	R-CEL-109582	12	231	0.000893576	0.00610638	sem-5|tba-2|ZK673.2|amx-2|manf-1|crml-1|tbb-2|cyn-3|mec-7|ncx-1|kin-2|pat-10	http://www.reactome.org/cgi-bin/eventbrowser_st_id?ST_ID=R-CEL-109582
Platelet activation, signaling and aggregation	Reactome	R-CEL-76002	9	140	0.000573592	0.00616524	gpa-3|vav-1|cal-3|daf-7|odr-3|gpa-12|aap-1|F14B4.1|gpa-15	http://www.reactome.org/cgi-bin/eventbrowser_st_id?ST_ID=R-CEL-76002		Reactome	MAP-1428517	The citric acid (TCA) cycle and respiratory electron transport	70	154	0.46	1.23	4.27e-10		SLBP independent Processing of Histone Pre-mRNAs	Reactome	R-CEL-111367	3	9	0.0009171	0.00610638	snr-7|snr-1|snr-2	http://www.reactome.org/cgi-bin/eventbrowser_st_id?ST_ID=R-CEL-111367
Mitochondrial Fatty Acid Beta-Oxidation	Reactome	R-CEL-77289	3	26	0.010136	0.0453015	acs-2|acdh-12|bigr-1	http://www.reactome.org/cgi-bin/eventbrowser_st_id?ST_ID=R-CEL-77289		Monarch	WBPhenotype:0001948	Diakinesis progression during oogenesis variant	56	111	0.51	1.29	4.58e-10		Neurotransmitter release cycle	Reactome	R-CEL-112310	4	49	0.0119159	0.0440605	unc-17|oat-1|cha-1|hsp-1	http://www.reactome.org/cgi-bin/eventbrowser_st_id?ST_ID=R-CEL-112310
Cargo recognition for clathrin-mediated endocytosis	Reactome	R-CEL-8856825	6	58	0.00048346	0.00546466	snt-5|tkr-1|aps-2|npr-29|apa-2|F14B4.1	http://www.reactome.org/cgi-bin/eventbrowser_st_id?ST_ID=R-CEL-8856825		GO Process	GO:0007049	Cell cycle	156	517	0.28	0.98	4.6e-10		Neurotransmitter receptors and postsynaptic signal transmission	Reactome	R-CEL-112314	8	87	0.000200287	0.00171898	acr-6|lgc-43|lgc-25|lgc-45|lgc-44|lgc-47|kin-2|pat-10	http://www.reactome.org/cgi-bin/eventbrowser_st_id?ST_ID=R-CEL-112314
Clathrin-mediated endocytosis	Reactome	R-CEL-8856828	8	85	0.000105002	0.00158589	dnj-25|snt-5|tkr-1|aps-2|npr-29|arx-6|apa-2|F14B4.1	http://www.reactome.org/cgi-bin/eventbrowser_st_id?ST_ID=R-CEL-8856828		GO Process	GO:0045184	Establishment of protein localization	133	414	0.31	1.01	5.12e-10		Transmission across Chemical Synapses	Reactome	R-CEL-112315	12	148	1.78755e-05	0.000214391	acr-6|oat-1|lgc-43|hsp-1|lgc-25|unc-17|lgc-45|lgc-44|lgc-47|kin-2|pat-10|cha-1	http://www.reactome.org/cgi-bin/eventbrowser_st_id?ST_ID=R-CEL-112315
VLDLR internalisation and degradation	Reactome	R-CEL-8866427	2	6	0.00635706	0.0332465	apa-2|aps-2	http://www.reactome.org/cgi-bin/eventbrowser_st_id?ST_ID=R-CEL-8866427		Monarch	WBPhenotype:0000590	Cell corpse number variant	110	326	0.33	1.04	5.48e-10		Neuronal System	Reactome	R-CEL-112316	16	203	1.06559e-06	1.81247e-05	unc-17|acr-6|oat-1|glit-1|lgc-43|hsp-1|pat-10|lgc-25|nrx-1|twk-23|lgc-44|lgc-47|lgc-45|shn-1|kin-2|cha-1	http://www.reactome.org/cgi-bin/eventbrowser_st_id?ST_ID=R-CEL-112316
RAB GEFs exchange GTP for GDP on RABs	Reactome	R-CEL-8876198	4	42	0.00564673	0.0314329	trpp-1|mtm-5|trpp-5|rab-39	http://www.reactome.org/cgi-bin/eventbrowser_st_id?ST_ID=R-CEL-8876198		Monarch	WBPhenotype:0001800	Pathogen induced antimicrobial gene expression variant	113	340	0.32	1.03	6.31e-10		Formation of RNA Pol II elongation complex	Reactome	R-CEL-112382	5	44	0.00134354	0.00829623	spt-16|elc-1|hmg-4|rpb-12|rpb-5	http://www.reactome.org/cgi-bin/eventbrowser_st_id?ST_ID=R-CEL-112382
Metabolism of RNA	Reactome	R-CEL-8953854	14	383	0.00412973	0.0249493	rsp-7|K05C4.5|mog-3|hsp-16.11|npp-13|rsp-8|nol-9|cfim-2|hsp-16.1|cey-2|tdp-1|hrpk-1|mnat-1|uaf-1	http://www.reactome.org/cgi-bin/eventbrowser_st_id?ST_ID=R-CEL-8953854		GO Process	GO:2000112	Regulation of cellular macromolecule biosynthetic process	77	182	0.43	1.17	6.48e-10		Inhibition of replication initiation of damaged DNA by RB1/E2F1	Reactome	R-CEL-113501	2	7	0.0093108	0.0365977	div-1|pri-2	http://www.reactome.org/cgi-bin/eventbrowser_st_id?ST_ID=R-CEL-113501
Intracellular signaling by second messengers	Reactome	R-CEL-9006925	8	97	0.000244328	0.0031945	nhr-6|acy-3|cal-3|che-1|ckk-1|vav-1|aap-1|F14B4.1	http://www.reactome.org/cgi-bin/eventbrowser_st_id?ST_ID=R-CEL-9006925		Monarch	WBPhenotype:0002534	Antimicrobial gene expression variant	114	345	0.32	1.02	6.88e-10		E2F mediated regulation of DNA replication	Reactome	R-CEL-113510	2	7	0.0093108	0.0365977	div-1|pri-2	http://www.reactome.org/cgi-bin/eventbrowser_st_id?ST_ID=R-CEL-113510
GABA receptor activation	Reactome	R-CEL-977443	5	20	3.68494e-05	0.000614858	gpa-3|odr-3|irk-1|acy-3|gpa-15	http://www.reactome.org/cgi-bin/eventbrowser_st_id?ST_ID=R-CEL-977443		Monarch	WBPhenotype:0001857	Pathogen induced gene expression variant	116	354	0.32	1.02	7.08e-10		ROS and RNS production in phagocytes	Reactome	R-CEL-1222556	3	25	0.0111983	0.0423274	pxn-1|vha-6|smf-3	http://www.reactome.org/cgi-bin/eventbrowser_st_id?ST_ID=R-CEL-1222556
GABA B receptor activation	Reactome	R-CEL-977444	5	20	3.68494e-05	0.000614858	gpa-3|odr-3|irk-1|acy-3|gpa-15	http://www.reactome.org/cgi-bin/eventbrowser_st_id?ST_ID=R-CEL-977444		Monarch	WBPhenotype:0001971	Germ cell compartment anucleate	58	120	0.49	1.25	7.41e-10		Adaptive Immune System	Reactome	R-CEL-1280218	11	181	0.000426754	0.00329941	sem-5|F47D12.3|pgp-11|haf-4|Y48G1C.12|Y16B4A.2|elc-1|AC3.5|clec-1|trp-2|wdr-12	http://www.reactome.org/cgi-bin/eventbrowser_st_id?ST_ID=R-CEL-1280218
Antigen processing: Ubiquitination & Proteasome degradation	Reactome	R-CEL-983168	8	115	0.000707664	0.00712544	pdr-1|Y54E10A.11|C10E2.2|mlt-4|Y42A5A.1|ZK792.4|apc-2|etc-1	http://www.reactome.org/cgi-bin/eventbrowser_st_id?ST_ID=R-CEL-983168		GO Component	GO:0015935	Small ribosomal subunit	40	58	0.64	1.45	7.64e-10		Metabolism	Reactome	R-CEL-1430728	70	938	1.40074e-23	2.62079e-21	ZK673.2|ndx-7|ahcy-1|Y71H2AM.11|pges-2|hprt-1|tkt-1|mpst-3|pxn-1|cdd-2|pat-10|Y54F10AR.1|Y71G12B.10|idh-2|mccc-1|sqv-3|T05C3.6|dkf-1|qdpr-1|thk-1|R10E4.9|plpr-1|C32F10.8|mlcd-1|dlst-1|daao-1|R08D7.7|mmaa-1|dhs-30|C15B12.1|pah-1|spds-1|oat-1|gpx-5|ttm-5|sdhb-1|acl-7|mel-32|B0035.15|Y65B4A.8|ran-1|D2023.4|crls-1|hst-3.1|hst-3.2|sqv-8|gyg-1|pst-2|pdp-1|F36A2.9|sur-5|mboa-3|Y73F8A.27|Y105E8B.9|gpi-1|…	http://www.reactome.org/cgi-bin/eventbrowser_st_id?ST_ID=R-CEL-1430728
Class I MHC mediated antigen processing & presentation	Reactome	R-CEL-983169	8	140	0.00231218	0.0170208	pdr-1|Y54E10A.11|C10E2.2|mlt-4|Y42A5A.1|ZK792.4|apc-2|etc-1	http://www.reactome.org/cgi-bin/eventbrowser_st_id?ST_ID=R-CEL-983169		GO Process	GO:0022414	Reproductive process	206	759	0.24	0.91	7.78e-10		Glycerophospholipid biosynthesis	Reactome	R-CEL-1483206	7	77	0.000530611	0.00398704	acl-7|ckc-1|crls-1|cha-1|Y54F10AR.1|F36A2.9|mboa-3	http://www.reactome.org/cgi-bin/eventbrowser_st_id?ST_ID=R-CEL-1483206
Antigen activates B Cell Receptor (BCR) leading to generation of second messengers	Reactome	R-CEL-983695	2	7	0.0080895	0.0391514	aap-1|vav-1	http://www.reactome.org/cgi-bin/eventbrowser_st_id?ST_ID=R-CEL-983695		COMPARTMENTS	GOCC:0005740	Mitochondrial envelope	97	264	0.37	1.08	8.92e-10		Phospholipid metabolism	Reactome	R-CEL-1483257	7	110	0.00362674	0.0189015	acl-7|ckc-1|crls-1|cha-1|Y54F10AR.1|F36A2.9|mboa-3	http://www.reactome.org/cgi-bin/eventbrowser_st_id?ST_ID=R-CEL-1483257
Activation of GABAB receptors	Reactome	R-CEL-991365	5	20	3.68494e-05	0.000614858	gpa-3|odr-3|irk-1|acy-3|gpa-15	http://www.reactome.org/cgi-bin/eventbrowser_st_id?ST_ID=R-CEL-991365		Reactome	MAP-69278	Cell Cycle, Mitotic	135	428	0.3	0.99	9.25e-10		Phase II - Conjugation of compounds	Reactome	R-CEL-156580	4	47	0.0104377	0.040183	sams-4|Y71H2AM.11|pst-2|ahcy-1	http://www.reactome.org/cgi-bin/eventbrowser_st_id?ST_ID=R-CEL-156580
										GO Component	GO:0022625	Cytosolic large ribosomal subunit	37	50	0.67	1.48	9.68e-10		L13a-mediated translational silencing of Ceruloplasmin expression	Reactome	R-CEL-156827	24	97	4.80734e-19	4.99696e-17	rps-18|rpl-1|rpl-3|rpl-4|rpl-7|eif-3.L|eif-3.I|eif-3.H|eif-3.D|eif-2alpha|eif-3.C|rpl-26|rpl-29|W01D2.1|rpl-15|rps-22|rps-23|rpl-30|rpl-31|rps-9|rps-8|rps-6|rps-4|rps-1	http://www.reactome.org/cgi-bin/eventbrowser_st_id?ST_ID=R-CEL-156827
										Monarch	WBPhenotype:0001567	Nuclei enlarged	51	97	0.52	1.29	1.05e-09		Telomere Maintenance	Reactome	R-CEL-157579	3	21	0.00726861	0.0303107	T26A5.8|div-1|pri-2	http://www.reactome.org/cgi-bin/eventbrowser_st_id?ST_ID=R-CEL-157579
										GO Process	GO:0006417	Regulation of translation	75	177	0.43	1.16	1.11e-09		Metabolism of nucleotides	Reactome	R-CEL-15869	5	62	0.0053226	0.0257181	gpx-5|ZK673.2|cdd-2|thk-1|hprt-1	http://www.reactome.org/cgi-bin/eventbrowser_st_id?ST_ID=R-CEL-15869
										Reactome	MAP-1640170	Cell Cycle	151	503	0.28	0.96	1.18e-09		Transport of Mature mRNA derived from an Intron-Containing Transcript	Reactome	R-CEL-159236	7	49	4.06612e-05	0.000445346	npp-19|rsp-3|npp-13|rsp-6|thoc-7|uaf-1|rnp-5	http://www.reactome.org/cgi-bin/eventbrowser_st_id?ST_ID=R-CEL-159236
										GO Process	GO:0006082	Organic acid metabolic process	139	448	0.29	0.98	1.26e-09		Sulfur amino acid metabolism	Reactome	R-CEL-1614635	4	26	0.00150797	0.00925054	mpst-3|sams-4|sqrd-1|ahcy-1	http://www.reactome.org/cgi-bin/eventbrowser_st_id?ST_ID=R-CEL-1614635
										Reactome	MAP-71291	Metabolism of amino acids and derivatives	102	288	0.35	1.05	1.44e-09		Signal Transduction	Reactome	R-CEL-162582	31	738	8.34084e-06	0.00011391	psmd-9|vha-6|gnrr-6|Y110A2AR.1|pas-7|pas-4|rpn-9|rpn-5|pat-10|paqr-3|rpb-5|mek-2|phb-1|dhs-16|trr-1|sem-5|rpb-12|ruvb-1|rpt-4|F55C10.5|cdk-1|odr-1|F36A2.9|rpn-12|amx-2|pph-5|pbs-6|rps-6|kin-2|alh-10|egl-20	http://www.reactome.org/cgi-bin/eventbrowser_st_id?ST_ID=R-CEL-162582
										GO Process	GO:0048522	Positive regulation of cellular process	247	970	0.21	0.86	1.55e-09		Glycosaminoglycan metabolism	Reactome	R-CEL-1630316	6	43	0.00016315	0.00145359	sqv-3|Y105E8B.9|sqv-8|hst-3.1|hst-3.2|pst-2	http://www.reactome.org/cgi-bin/eventbrowser_st_id?ST_ID=R-CEL-1630316
										Monarch	WBPhenotype:0000640	Egg laying variant	132	433	0.29	0.96	1.84e-09		Heparan sulfate/heparin (HS-GAG) metabolism	Reactome	R-CEL-1638091	5	21	6.36166e-05	0.000654525	Y105E8B.9|sqv-8|sqv-3|hst-3.1|hst-3.2	http://www.reactome.org/cgi-bin/eventbrowser_st_id?ST_ID=R-CEL-1638091
										Reactome	MAP-72695	Formation of the ternary complex, and subsequently, the 43S complex	39	56	0.65	1.42	1.97e-09		Gamma carboxylation, hypusine formation and arylsulfatase activation	Reactome	R-CEL-163841	3	15	0.00315662	0.016731	dohh-1|dph-2|dph-1	http://www.reactome.org/cgi-bin/eventbrowser_st_id?ST_ID=R-CEL-163841
										Monarch	WBPhenotype:0001956	Oocytes lack nucleus	56	117	0.48	1.21	2.04e-09		Cell Cycle	Reactome	R-CEL-1640170	27	255	4.58959e-13	1.90825e-11	psmd-9|cdc-6|pas-7|pas-4|rpn-9|rpn-5|div-1|baf-1|T26A5.8|psf-3|mcm-7|mcm-6|mcm-3|npp-19|nud-1|npp-13|atm-1|rpt-4|Y48G1C.12|evl-14|pri-2|sld-5|mua-6|cdk-1|pbs-6|mdf-2|rpn-12	http://www.reactome.org/cgi-bin/eventbrowser_st_id?ST_ID=R-CEL-1640170
										Monarch	WBPhenotype:0000241	Accumulated cell corpses	102	302	0.33	1.01	2.51e-09		Sphingolipid de novo biosynthesis	Reactome	R-CEL-1660661	3	20	0.00643916	0.0286849	dkf-1|plpr-1|ttm-5	http://www.reactome.org/cgi-bin/eventbrowser_st_id?ST_ID=R-CEL-1660661
										GO Process	GO:0015031	Protein transport	127	400	0.3	0.97	2.65e-09		Innate Immune System	Reactome	R-CEL-168249	31	557	2.86457e-08	6.87131e-07	acr-6|vha-6|K03B8.6|clec-204|rpn-9|tbb-2|clec-1|cdd-2|pat-10|rpn-5|T05C3.6|pges-2|pxn-1|ZK686.3|rap-2|sem-5|Y16B4A.2|ttm-5|drr-1|tsp-14|F53H8.3|zip-11|cyn-3|F25G6.8|Y105E8B.9|gpi-1|hsp-1|lgc-25|pfk-1.1|pbs-6|smf-3	http://www.reactome.org/cgi-bin/eventbrowser_st_id?ST_ID=R-CEL-168249
										STRING clusters	CL:5040	Nucleolus, and tRNA modification	72	164	0.44	1.15	2.71e-09		Immune System	Reactome	R-CEL-168256	43	793	1.29094e-10	4.09383e-09	acr-6|vha-6|elc-1|haf-4|clec-204|F47D12.3|rpn-9|tbb-2|clec-1|cdd-2|pat-10|pgp-11|rpn-5|T05C3.6|ttm-5|pges-2|mek-2|phb-1|pxn-1|ZK686.3|trp-2|rap-2|sem-5|Y16B4A.2|paqr-3|drr-1|tsp-14|F53H8.3|zip-11|cyn-3|wdr-12|F25G6.8|Y105E8B.9|gpi-1|Y48G1C.12|hsp-1|pph-5|lgc-25|pfk-1.1|pbs-6|smf-3|K03B8.6|AC3.5	http://www.reactome.org/cgi-bin/eventbrowser_st_id?ST_ID=R-CEL-168256
										STRING clusters	CL:5042	Nucleolus, and tRNA modification	69	153	0.46	1.17	2.71e-09		APC/C-mediated degradation of cell cycle proteins	Reactome	R-CEL-174143	3	26	0.0123376	0.0449975	Y48G1C.12|cdk-1|mdf-2	http://www.reactome.org/cgi-bin/eventbrowser_st_id?ST_ID=R-CEL-174143
										STRING clusters	CL:5044	Preribosome, and Nucleolus	67	146	0.46	1.18	2.72e-09		Cdc20:Phospho-APC/C mediated degradation of Cyclin A	Reactome	R-CEL-174184	3	20	0.00643916	0.0286849	Y48G1C.12|cdk-1|mdf-2	http://www.reactome.org/cgi-bin/eventbrowser_st_id?ST_ID=R-CEL-174184
										COMPARTMENTS	GOCC:0022626	Cytosolic ribosome	38	54	0.65	1.41	2.97e-09		Telomere C-strand (Lagging Strand) Synthesis	Reactome	R-CEL-174417	3	19	0.005669	0.02587	T26A5.8|div-1|pri-2	http://www.reactome.org/cgi-bin/eventbrowser_st_id?ST_ID=R-CEL-174417
										GO Component	GO:0005743	Mitochondrial inner membrane	81	210	0.39	1.08	3.11e-09		Telomere C-strand synthesis initiation	Reactome	R-CEL-174430	3	8	0.000696473	0.00491736	T26A5.8|div-1|pri-2	http://www.reactome.org/cgi-bin/eventbrowser_st_id?ST_ID=R-CEL-174430
										Monarch	WBPhenotype:0000120	Protein expression reduced	99	291	0.33	1.01	3.33e-09		Regulation of APC/C activators between G1/S and early anaphase	Reactome	R-CEL-176408	2	9	0.0139133	0.0477649	cdk-1|mdf-2	http://www.reactome.org/cgi-bin/eventbrowser_st_id?ST_ID=R-CEL-176408
										Monarch	WBPhenotype:0001138	Nucleus defective early emb	71	176	0.41	1.1	3.58e-09		APC/C:Cdc20 mediated degradation of mitotic proteins	Reactome	R-CEL-176409	3	21	0.00726861	0.0303107	Y48G1C.12|cdk-1|mdf-2	http://www.reactome.org/cgi-bin/eventbrowser_st_id?ST_ID=R-CEL-176409
										COMPARTMENTS	GOCC:0099080	Supramolecular complex	154	527	0.27	0.92	3.63e-09		Activation of APC/C and APC/C:Cdc20 mediated degradation of mitotic proteins	Reactome	R-CEL-176814	3	21	0.00726861	0.0303107	Y48G1C.12|cdk-1|mdf-2	http://www.reactome.org/cgi-bin/eventbrowser_st_id?ST_ID=R-CEL-176814
										STRING clusters	CL:5037	Nucleolus, and tRNA modification	73	170	0.44	1.13	3.74e-09		APC:Cdc20 mediated degradation of cell cycle proteins prior to satisfation of the cell cycle checkpoint	Reactome	R-CEL-179419	3	21	0.00726861	0.0303107	Y48G1C.12|cdk-1|mdf-2	http://www.reactome.org/cgi-bin/eventbrowser_st_id?ST_ID=R-CEL-179419
										Monarch	WBPhenotype:0000638	Molt defect	92	262	0.35	1.02	3.75e-09		SRP-dependent cotranslational protein targeting to membrane	Reactome	R-CEL-1799339	19	80	4.3588e-15	2.81218e-13	F25G6.8|W01D2.1|rps-4|rpl-7|rpl-30|rps-18|rpl-1|rpl-3|rpl-4|rpl-31|rps-9|rps-8|rps-6|rpl-29|rpl-15|rps-22|rps-23|rps-1|rpl-26	http://www.reactome.org/cgi-bin/eventbrowser_st_id?ST_ID=R-CEL-1799339
										GO Process	GO:0010608	Post-transcriptional regulation of gene expression	87	231	0.38	1.06	3.76e-09		Extension of Telomeres	Reactome	R-CEL-180786	3	21	0.00726861	0.0303107	T26A5.8|div-1|pri-2	http://www.reactome.org/cgi-bin/eventbrowser_st_id?ST_ID=R-CEL-180786
										Reactome	MAP-72649	Translation initiation complex formation	39	58	0.63	1.37	4.03e-09		snRNP Assembly	Reactome	R-CEL-191859	5	14	1.23911e-05	0.000154558	snr-4|snr-7|snr-1|snr-3|snr-2	http://www.reactome.org/cgi-bin/eventbrowser_st_id?ST_ID=R-CEL-191859
										Reactome	MAP-72662	Activation of the mRNA upon binding of the cap-binding complex and eIFs, and subsequent binding to 43S	39	59	0.62	1.35	5.54e-09		Metabolism of non-coding RNA	Reactome	R-CEL-194441	5	14	1.23911e-05	0.000154558	snr-4|snr-7|snr-1|snr-3|snr-2	http://www.reactome.org/cgi-bin/eventbrowser_st_id?ST_ID=R-CEL-194441
										Reactome	MAP-72702	Ribosomal scanning and start codon recognition	40	62	0.61	1.33	5.54e-09		ER to Golgi Anterograde Transport	Reactome	R-CEL-199977	12	94	2.31774e-07	4.42499e-06	tba-2|trpp-5|copz-1|T10F2.5|mec-7|dnc-5|dnc-4|tbb-2|erd-2.1|nbet-1|sedl-1|cogc-2	http://www.reactome.org/cgi-bin/eventbrowser_st_id?ST_ID=R-CEL-199977
										Monarch	WBPhenotype:0002098	Cell component localization variant	112	353	0.3	0.95	6.67e-09		Membrane Trafficking	Reactome	R-CEL-199991	20	292	4.10124e-07	7.52296e-06	vps-25|sem-5|tba-2|trpp-5|copz-1|syx-16|bicd-1|hsp-1|T10F2.5|R12C12.5|unc-17|mec-7|dnc-5|dnc-4|tbb-2|erd-2.1|nbet-1|sedl-1|use-1|cogc-2	http://www.reactome.org/cgi-bin/eventbrowser_st_id?ST_ID=R-CEL-199991
										GO Process	GO:0022618	Ribonucleoprotein complex assembly	52	101	0.51	1.21	6.68e-09		HS-GAG biosynthesis	Reactome	R-CEL-2022928	2	9	0.0139133	0.0477649	hst-3.1|hst-3.2	http://www.reactome.org/cgi-bin/eventbrowser_st_id?ST_ID=R-CEL-2022928
										Monarch	WBPhenotype:0000617	Alimentary system development variant	83	228	0.36	1.03	6.72e-09		COPII-mediated vesicle transport	Reactome	R-CEL-204005	4	40	0.0062132	0.0280794	nbet-1|sedl-1|trpp-5|T10F2.5	http://www.reactome.org/cgi-bin/eventbrowser_st_id?ST_ID=R-CEL-204005
										GO Component	GO:0019866	Organelle inner membrane	85	231	0.37	1.03	7.02e-09		Cellular responses to stress	Reactome	R-CEL-2262752	9	164	0.00267942	0.0147447	npp-19|gpx-5|npp-13|atm-1|elc-1|hsp-1|zip-11|hsf-1|unc-85	http://www.reactome.org/cgi-bin/eventbrowser_st_id?ST_ID=R-CEL-2262752
										GO Process	GO:0071826	Ribonucleoprotein complex subunit organization	53	105	0.51	1.19	7.65e-09		Stimuli-sensing channels	Reactome	R-CEL-2672351	6	93	0.00648238	0.0288089	best-23|del-5|fkb-2|best-14|pat-10|trp-2	http://www.reactome.org/cgi-bin/eventbrowser_st_id?ST_ID=R-CEL-2672351
										Monarch	WBPhenotype:0001942	Rachis absent	45	84	0.53	1.22	7.9e-09		Regulation of HSF1-mediated heat shock response	Reactome	R-CEL-3371453	5	34	0.000465374	0.00358319	atm-1|npp-13|npp-19|hsf-1|hsp-1	http://www.reactome.org/cgi-bin/eventbrowser_st_id?ST_ID=R-CEL-3371453
										Monarch	WBPhenotype:0000504	Nuclear division variant	79	213	0.37	1.03	8.58e-09		Cellular response to heat stress	Reactome	R-CEL-3371556	5	42	0.00111081	0.00716665	atm-1|npp-13|npp-19|hsf-1|hsp-1	http://www.reactome.org/cgi-bin/eventbrowser_st_id?ST_ID=R-CEL-3371556
										Monarch	WBPhenotype:0001957	Gonad small	43	78	0.54	1.23	9.55e-09		HSF1-dependent transactivation	Reactome	R-CEL-3371571	2	7	0.0093108	0.0365977	hsf-1|hsp-1	http://www.reactome.org/cgi-bin/eventbrowser_st_id?ST_ID=R-CEL-3371571
										STRING clusters	CL:4444	Cytosolic ribosome	33	40	0.72	1.42	9.62e-09		Metabolism of polyamines	Reactome	R-CEL-351202	2	6	0.00732253	0.0303107	D2023.4|spds-1	http://www.reactome.org/cgi-bin/eventbrowser_st_id?ST_ID=R-CEL-351202
										STRING clusters	CL:6554	Spliceosomal complex, and mRNA Splicing	61	130	0.47	1.15	9.62e-09		Transcriptional Regulation by TP53	Reactome	R-CEL-3700989	8	87	0.000200287	0.00171898	spt-16|rpb-12|rpb-5|gpx-5|atm-1|elc-1|cdk-1|hmg-4	http://www.reactome.org/cgi-bin/eventbrowser_st_id?ST_ID=R-CEL-3700989
										GO Process	GO:0006091	Generation of precursor metabolites and energy	64	146	0.44	1.11	1.01e-08		Transport of small molecules	Reactome	R-CEL-382551	28	379	4.31642e-10	1.32394e-08	aqp-9|vha-6|phb-1|prx-19|C35A11.4|nhx-5|F56F4.3|pat-10|del-5|rhr-1|eif-2alpha|cup-2|C53B4.3|best-14|ZK686.3|trp-2|oat-1|add-2|nstp-7|F53H8.3|ncx-1|pst-2|best-23|glb-19|rhr-2|fkb-2|kin-2|smf-3	http://www.reactome.org/cgi-bin/eventbrowser_st_id?ST_ID=R-CEL-382551
										Monarch	WBPhenotype:0000258	Cell secretion variant	91	265	0.34	0.98	1.12e-08		Association of TriC/CCT with target proteins during biosynthesis	Reactome	R-CEL-390471	2	9	0.0139133	0.0477649	cct-5|cct-3	http://www.reactome.org/cgi-bin/eventbrowser_st_id?ST_ID=R-CEL-390471
										GO Process	GO:0010468	Regulation of gene expression	350	1534	0.16	0.78	1.13e-08		Metabolism of proteins	Reactome	R-CEL-392499	88	820	2.003e-40	1.24921e-37	iffb-1|C37A2.6|clec-1|pat-10|mrpl-41|cup-2|dnc-5|dnc-4|sedl-1|mrrf-1|F25G6.8|ubh-3|mrpl-55|oxa-1|C37C3.2|rps-18|rpl-1|rpl-3|rpl-4|rpl-7|tbb-2|eif-3.L|eif-3.I|eif-3.H|eif-3.D|eif-3.C|C24D10.6|npp-13|otub-1|pbs-6|npp-19|tba-2|ruvb-1|cct-5|cct-3|dohh-1|uba-2|nbet-1|mrps-12|mrpl-38|mrpl-34|mrpl-37|elc-1|W01A8.8|trpp-5|copz-1|eif-2alpha|W01D2.1|nstp-7|mrps-35|mec-7|mrps-30|rpl-15|mrpl-12|mrpl-19|ddx-1…	http://www.reactome.org/cgi-bin/eventbrowser_st_id?ST_ID=R-CEL-392499
										GO Process	GO:0008380	RNA splicing	67	158	0.43	1.09	1.14e-08		Muscle contraction	Reactome	R-CEL-397014	6	79	0.00307538	0.0165346	nmy-2|twk-23|fkb-2|ncx-1|pat-10|trp-2	http://www.reactome.org/cgi-bin/eventbrowser_st_id?ST_ID=R-CEL-397014
										STRING clusters	CL:5908	Respiratory electron transport, ATP synthesis by chemiosmotic coupling, and heat production by uncoupling proteins., and MICOS complex	61	131	0.47	1.14	1.15e-08		Transport of bile salts and organic acids, metal ions and amine compounds	Reactome	R-CEL-425366	6	57	0.000650555	0.00479208	C53B4.3|rhr-2|rhr-1|oat-1|F56F4.3|smf-3	http://www.reactome.org/cgi-bin/eventbrowser_st_id?ST_ID=R-CEL-425366
										STRING clusters	CL:5047	Preribosome, and Nucleolus	59	124	0.48	1.15	1.16e-08		SLC-mediated transmembrane transport	Reactome	R-CEL-425407	13	162	8.95926e-06	0.000120596	C53B4.3|rhr-2|rhr-1|nstp-7|F53H8.3|oat-1|C35A11.4|nhx-5|ncx-1|pst-2|F56F4.3|pat-10|smf-3	http://www.reactome.org/cgi-bin/eventbrowser_st_id?ST_ID=R-CEL-425407
										STRING clusters	CL:6555	Spliceosomal complex, and mRNA Splicing	59	124	0.48	1.15	1.16e-08		Deadenylation-dependent mRNA decay	Reactome	R-CEL-429914	5	26	0.000153349	0.00138607	exos-8|crn-5|exos-4.1|lsm-7|exos-7	http://www.reactome.org/cgi-bin/eventbrowser_st_id?ST_ID=R-CEL-429914
										Monarch	WBPhenotype:0001894	Nuclear number variant	78	211	0.37	1.02	1.22e-08		mRNA decay by 3' to 5' exoribonuclease	Reactome	R-CEL-429958	4	14	0.000197418	0.00171004	exos-8|crn-5|exos-4.1|exos-7	http://www.reactome.org/cgi-bin/eventbrowser_st_id?ST_ID=R-CEL-429958
										GO Process	GO:0080090	Regulation of primary metabolic process	373	1660	0.15	0.77	1.3e-08		Aquaporin-mediated transport	Reactome	R-CEL-445717	2	9	0.0139133	0.0477649	aqp-9|kin-2	http://www.reactome.org/cgi-bin/eventbrowser_st_id?ST_ID=R-CEL-445717
										STRING clusters	CL:5050	Preribosome, and Nucleolus	57	118	0.49	1.15	1.43e-08		Asparagine N-linked glycosylation	Reactome	R-CEL-446203	15	154	1.92878e-07	3.8391e-06	tba-2|cup-2|trpp-5|copz-1|dnc-4|nstp-7|mec-7|dnc-5|T10F2.5|tbb-2|clec-1|erd-2.1|nbet-1|sedl-1|cogc-2	http://www.reactome.org/cgi-bin/eventbrowser_st_id?ST_ID=R-CEL-446203
										Monarch	WBPhenotype:0001620	Organism oxidative stress response variant	95	284	0.33	0.96	1.45e-08		Butyrate Response Factor 1 (BRF1) binds and destabilizes mRNA	Reactome	R-CEL-450385	4	17	0.000371029	0.00289248	exos-8|crn-5|exos-4.1|exos-7	http://www.reactome.org/cgi-bin/eventbrowser_st_id?ST_ID=R-CEL-450385
										GO Process	GO:0006364	rRNA processing	64	148	0.44	1.09	1.51e-08		Regulation of mRNA stability by proteins that bind AU-rich elements	Reactome	R-CEL-450531	5	38	0.000736413	0.00516041	exos-8|crn-5|exos-4.1|hsp-1|exos-7	http://www.reactome.org/cgi-bin/eventbrowser_st_id?ST_ID=R-CEL-450531
										GO Function	GO:0022857	Transmembrane transporter activity	236	939	0.2	0.82	1.54e-08		Regulation of mitotic cell cycle	Reactome	R-CEL-453276	3	26	0.0123376	0.0449975	Y48G1C.12|cdk-1|mdf-2	http://www.reactome.org/cgi-bin/eventbrowser_st_id?ST_ID=R-CEL-453276
										GO Process	GO:0048523	Negative regulation of cellular process	185	690	0.23	0.85	1.76e-08		Mitotic G1-G1/S phases	Reactome	R-CEL-453279	7	40	1.256e-05	0.000155628	div-1|T26A5.8|cdc-6|pri-2|mcm-7|mcm-6|mcm-3	http://www.reactome.org/cgi-bin/eventbrowser_st_id?ST_ID=R-CEL-453279
										STRING clusters	CL:5051	Preribosome, and Nucleolus	55	112	0.49	1.15	1.81e-08		Miscellaneous transport and binding events	Reactome	R-CEL-5223345	2	5	0.00555325	0.0257181	add-2|ZK686.3	http://www.reactome.org/cgi-bin/eventbrowser_st_id?ST_ID=R-CEL-5223345
										GO Process	GO:0002181	Cytoplasmic translation	35	50	0.65	1.32	1.86e-08		Signaling by Hedgehog	Reactome	R-CEL-5358351	9	57	1.55061e-06	2.47965e-05	psmd-9|rpt-4|pas-7|pas-4|rpn-9|kin-2|rpn-5|rpn-12|pbs-6	http://www.reactome.org/cgi-bin/eventbrowser_st_id?ST_ID=R-CEL-5358351
										Monarch	WBPhenotype:0001827	RNA metabolism variant	60	142	0.43	1.07	1.95e-08		Synthesis of diphthamide-EEF2	Reactome	R-CEL-5358493	2	6	0.00732253	0.0303107	dph-2|dph-1	http://www.reactome.org/cgi-bin/eventbrowser_st_id?ST_ID=R-CEL-5358493
										GO Process	GO:0016072	rRNA metabolic process	66	157	0.43	1.07	1.97e-08		Mitochondrial translation	Reactome	R-CEL-5368287	16	79	5.23633e-12	1.84852e-10	mrps-35|mrps-7|mrpl-12|mrps-12|mrpl-41|mrpl-19|mrps-22|oxa-1|mrps-21|C24D10.6|mrps-30|mrpl-34|mrpl-38|mrpl-37|mrrf-1|mrpl-55	http://www.reactome.org/cgi-bin/eventbrowser_st_id?ST_ID=R-CEL-5368287
										GO Process	GO:0034220	Ion transmembrane transport	168	609	0.24	0.86	1.98e-08		Mitochondrial translation elongation	Reactome	R-CEL-5389840	15	76	3.33256e-11	1.11343e-09	mrps-35|mrps-7|mrpl-12|mrps-12|mrpl-41|mrpl-19|mrps-22|oxa-1|mrps-21|C24D10.6|mrps-30|mrpl-34|mrpl-38|mrpl-37|mrpl-55	http://www.reactome.org/cgi-bin/eventbrowser_st_id?ST_ID=R-CEL-5389840
										COMPARTMENTS	GOCC:0005743	Mitochondrial inner membrane	65	154	0.43	1.07	2.22e-08		Mitochondrial translation termination	Reactome	R-CEL-5419276	16	78	4.42244e-12	1.59123e-10	mrps-35|mrps-7|mrpl-12|mrps-12|mrpl-41|mrpl-19|mrps-22|oxa-1|mrps-21|C24D10.6|mrps-30|mrpl-34|mrpl-38|mrpl-37|mrrf-1|mrpl-55	http://www.reactome.org/cgi-bin/eventbrowser_st_id?ST_ID=R-CEL-5419276
										GO Function	GO:0005215	Transporter activity	244	985	0.2	0.8	2.3e-08		Metabolism of lipids	Reactome	R-CEL-556833	25	340	4.04154e-09	1.09816e-07	ndx-7|pges-2|cha-1|Y54F10AR.1|Y71G12B.10|ech-6|R10E4.9|plpr-1|mlcd-1|mmaa-1|dhs-30|oat-1|ttm-5|acl-7|ran-1|crls-1|F36A2.9|sur-5|mboa-3|gpx-5|elo-3|dkf-1|ckc-1|acbp-7|acbp-6	http://www.reactome.org/cgi-bin/eventbrowser_st_id?ST_ID=R-CEL-556833
										Monarch	WBPhenotype:0000028	RNA processing variant	59	139	0.43	1.07	2.31e-08		Cardiac conduction	Reactome	R-CEL-5576891	5	62	0.0053226	0.0257181	ncx-1|twk-23|pat-10|trp-2|fkb-2	http://www.reactome.org/cgi-bin/eventbrowser_st_id?ST_ID=R-CEL-5576891
										GO Process	GO:0006259	DNA metabolic process	98	289	0.33	0.96	2.33e-08		Ion homeostasis	Reactome	R-CEL-5578775	4	20	0.000633028	0.00469998	ncx-1|pat-10|trp-2|fkb-2	http://www.reactome.org/cgi-bin/eventbrowser_st_id?ST_ID=R-CEL-5578775
										GO Process	GO:0031323	Regulation of cellular metabolic process	357	1584	0.16	0.76	2.33e-08		Cilium Assembly	Reactome	R-CEL-5617833	5	72	0.00950861	0.0372969	bbs-5|arl-6|tbb-2|tba-2|mec-7	http://www.reactome.org/cgi-bin/eventbrowser_st_id?ST_ID=R-CEL-5617833
										GO Process	GO:0048468	Cell development	135	455	0.27	0.89	2.38e-08		Hedgehog 'on' state	Reactome	R-CEL-5632684	8	46	3.12585e-06	4.7165e-05	psmd-9|rpt-4|pas-7|pas-4|rpn-9|rpn-12|rpn-5|pbs-6	http://www.reactome.org/cgi-bin/eventbrowser_st_id?ST_ID=R-CEL-5632684
										GO Process	GO:0051171	Regulation of nitrogen compound metabolic process	367	1639	0.15	0.75	2.42e-08		Vesicle-mediated transport	Reactome	R-CEL-5653656	21	298	1.36087e-07	2.86089e-06	vps-25|sem-5|tba-2|trpp-5|copz-1|syx-16|bicd-1|K03B8.6|hsp-1|T10F2.5|R12C12.5|unc-17|mec-7|dnc-5|dnc-4|tbb-2|erd-2.1|nbet-1|sedl-1|use-1|cogc-2	http://www.reactome.org/cgi-bin/eventbrowser_st_id?ST_ID=R-CEL-5653656
										Monarch	WBPhenotype:0000708	Intestinal development variant	67	171	0.4	1.02	2.69e-08		RAF/MAP kinase cascade	Reactome	R-CEL-5673001	5	79	0.0135177	0.0477649	mek-2|sem-5|phb-1|paqr-3|pph-5	http://www.reactome.org/cgi-bin/eventbrowser_st_id?ST_ID=R-CEL-5673001
										GO Process	GO:0044265	Cellular macromolecule catabolic process	117	374	0.3	0.91	2.7e-08		Negative regulation of MAPK pathway	Reactome	R-CEL-5675221	3	15	0.00315662	0.016731	mek-2|paqr-3|pph-5	http://www.reactome.org/cgi-bin/eventbrowser_st_id?ST_ID=R-CEL-5675221
										COMPARTMENTS	GOCC:0031967	Organelle envelope	134	452	0.27	0.89	2.75e-08		MAPK family signaling cascades	Reactome	R-CEL-5683057	6	86	0.00454741	0.0229952	sem-5|paqr-3|mek-2|phb-1|cdk-1|pph-5	http://www.reactome.org/cgi-bin/eventbrowser_st_id?ST_ID=R-CEL-5683057
										GO Function	GO:0043169	Cation binding	413	1887	0.14	0.74	2.95e-08		MAPK1/MAPK3 signaling	Reactome	R-CEL-5684996	6	80	0.00326016	0.0171824	sem-5|paqr-3|mek-2|phb-1|cdk-1|pph-5	http://www.reactome.org/cgi-bin/eventbrowser_st_id?ST_ID=R-CEL-5684996
										GO Process	GO:0009792	Embryo development ending in birth or egg hatching	101	304	0.32	0.94	3e-08		Deubiquitination	Reactome	R-CEL-5688426	13	92	2.47879e-08	6.02313e-07	psmd-9|rpn-13|ubh-3|ruvb-1|rpt-4|usp-14|pas-7|pas-4|rpn-9|otub-1|rpn-12|rpn-5|pbs-6	http://www.reactome.org/cgi-bin/eventbrowser_st_id?ST_ID=R-CEL-5688426
										Monarch	WBPhenotype:0000583	Dumpy	111	361	0.29	0.9	3.2e-08		UCH proteinases	Reactome	R-CEL-5689603	10	42	1.36244e-08	3.49195e-07	psmd-9|rpn-13|ubh-3|rpt-4|pas-7|pas-4|rpn-9|rpn-12|rpn-5|pbs-6	http://www.reactome.org/cgi-bin/eventbrowser_st_id?ST_ID=R-CEL-5689603
										GO Process	GO:0009057	Macromolecule catabolic process	135	459	0.27	0.88	3.68e-08		Ub-specific processing proteases	Reactome	R-CEL-5689880	11	72	1.45042e-07	3.01527e-06	psmd-9|rpn-13|ruvb-1|rpt-4|usp-14|pas-7|pas-4|rpn-9|rpn-12|rpn-5|pbs-6	http://www.reactome.org/cgi-bin/eventbrowser_st_id?ST_ID=R-CEL-5689880
										Monarch	WBPhenotype:0001010	Clear	82	235	0.35	0.96	3.94e-08		Homology Directed Repair	Reactome	R-CEL-5693538	4	30	0.00242065	0.0136829	rad-51|atm-1|clsp-1|tim-1	http://www.reactome.org/cgi-bin/eventbrowser_st_id?ST_ID=R-CEL-5693538
										GO Function	GO:0140101	Catalytic activity, acting on a tRNA	45	83	0.54	1.17	3.98e-08		HDR through Homologous Recombination (HRR) or Single Strand Annealing (SSA)	Reactome	R-CEL-5693567	4	29	0.00216421	0.0126539	rad-51|atm-1|clsp-1|tim-1	http://www.reactome.org/cgi-bin/eventbrowser_st_id?ST_ID=R-CEL-5693567
										GO Function	GO:0046872	Metal ion binding	408	1867	0.14	0.73	4.26e-08		Post-translational protein modification	Reactome	R-CEL-597592	43	564	3.22638e-15	2.15591e-13	psmd-9|F47D12.3|pas-4|elc-1|C37A2.6|W01A8.8|tba-2|usp-14|pas-7|trpp-5|rpn-9|tbb-2|clec-1|rpn-5|pat-10|copz-1|cup-2|dnc-5|dnc-4|otub-1|pbs-6|npp-19|ruvb-1|npp-13|rpt-4|nstp-7|dohh-1|mec-7|wdr-12|erd-2.1|dph-1|sedl-1|rpn-12|rpn-13|ubh-3|T10F2.5|ddx-17|nol-58|nucb-1|uba-2|nbet-1|dph-2|cogc-2	http://www.reactome.org/cgi-bin/eventbrowser_st_id?ST_ID=R-CEL-597592
										COMPARTMENTS	GOCC:0005759	Mitochondrial matrix	60	139	0.44	1.05	4.76e-08		RNA Polymerase II Pre-transcription Events	Reactome	R-CEL-674695	6	65	0.00122534	0.00764202	spt-16|rpb-12|rpb-5|elc-1|hmg-4|gtf-2E2	http://www.reactome.org/cgi-bin/eventbrowser_st_id?ST_ID=R-CEL-674695
										KEGG	cel03013	RNA transport	53	115	0.47	1.07	6.43e-08		Gap-filling DNA repair synthesis and ligation in TC-NER	Reactome	R-CEL-6782210	4	52	0.0143739	0.0491656	T26A5.8|isy-1|rpb-12|rpb-5	http://www.reactome.org/cgi-bin/eventbrowser_st_id?ST_ID=R-CEL-6782210
										KEGG	cel03040	Spliceosome	52	111	0.47	1.08	6.43e-08		Major pathway of rRNA processing in the nucleolus and cytosol	Reactome	R-CEL-6791226	17	57	5.00905e-15	2.83998e-13	crn-5|ZK795.3|K05C4.5|nst-1|pro-1|fib-1|Y6B3B.9|Y48B6A.1|T20B12.3|nol-58|rps-9|rps-6|nol-56|Y75B8A.7|lpd-7|C18A3.3|wdr-12	http://www.reactome.org/cgi-bin/eventbrowser_st_id?ST_ID=R-CEL-6791226
										COMPARTMENTS	GOCC:0031966	Mitochondrial membrane	83	233	0.35	0.95	6.67e-08		Neurexins and neuroligins	Reactome	R-CEL-6794361	3	8	0.000696473	0.00491736	shn-1|nrx-1|glit-1	http://www.reactome.org/cgi-bin/eventbrowser_st_id?ST_ID=R-CEL-6794361
										Monarch	WBPhenotype:0001408	Pattern protein expression variant	97	304	0.31	0.9	6.84e-08		Protein-protein interactions at synapses	Reactome	R-CEL-6794362	3	22	0.00815837	0.0332556	shn-1|nrx-1|glit-1	http://www.reactome.org/cgi-bin/eventbrowser_st_id?ST_ID=R-CEL-6794362
										GO Process	GO:0051128	Regulation of cellular component organization	134	460	0.27	0.86	6.99e-08		TP53 Regulates Transcription of DNA Repair Genes	Reactome	R-CEL-6796648	5	37	0.000659788	0.00482212	spt-16|elc-1|hmg-4|rpb-12|rpb-5	http://www.reactome.org/cgi-bin/eventbrowser_st_id?ST_ID=R-CEL-6796648
										Monarch	WBPhenotype:0000631	Drug response variant	185	725	0.21	0.79	7.56e-08		Neutrophil degranulation	Reactome	R-CEL-6798695	27	439	3.33776e-08	7.90499e-07	acr-6|vha-6|K03B8.6|clec-204|rpn-9|tbb-2|rpn-5|pat-10|cdd-2|pges-2|pxn-1|ZK686.3|rap-2|Y16B4A.2|ttm-5|drr-1|tsp-14|F53H8.3|cyn-3|F25G6.8|Y105E8B.9|gpi-1|hsp-1|lgc-25|pfk-1.1|pbs-6|smf-3	http://www.reactome.org/cgi-bin/eventbrowser_st_id?ST_ID=R-CEL-6798695
										Reactome	MAP-597592	Post-translational protein modification	245	1012	0.19	0.77	7.65e-08		COPI-mediated anterograde transport	Reactome	R-CEL-6807878	9	66	4.60265e-06	6.62428e-05	tba-2|mec-7|dnc-5|dnc-4|tbb-2|erd-2.1|nbet-1|copz-1|cogc-2	http://www.reactome.org/cgi-bin/eventbrowser_st_id?ST_ID=R-CEL-6807878
										GO Process	GO:0055086	Nucleobase-containing small molecule metabolic process	90	264	0.33	0.92	8.93e-08		COPI-dependent Golgi-to-ER retrograde traffic	Reactome	R-CEL-6811434	6	57	0.000650555	0.00479208	tba-2|mec-7|tbb-2|erd-2.1|copz-1|use-1	http://www.reactome.org/cgi-bin/eventbrowser_st_id?ST_ID=R-CEL-6811434
										Monarch	WBPhenotype:0001810	Oocyte septum formation variant	64	166	0.39	0.98	9.69e-08		COPI-independent Golgi-to-ER retrograde traffic	Reactome	R-CEL-6811436	6	35	5.87558e-05	0.000617596	bicd-1|tba-2|mec-7|dnc-5|dnc-4|tbb-2	http://www.reactome.org/cgi-bin/eventbrowser_st_id?ST_ID=R-CEL-6811436
										GO Function	GO:0140657	ATP-dependent activity	115	373	0.29	0.87	9.76e-08		Intra-Golgi and retrograde Golgi-to-ER traffic	Reactome	R-CEL-6811442	11	115	9.53821e-06	0.00012393	bicd-1|tba-2|syx-16|mec-7|dnc-5|dnc-4|tbb-2|erd-2.1|copz-1|use-1|cogc-2	http://www.reactome.org/cgi-bin/eventbrowser_st_id?ST_ID=R-CEL-6811442
										GO Component	GO:0098588	Bounding membrane of organelle	135	474	0.26	0.84	1.03e-07		Mitotic Telophase/Cytokinesis	Reactome	R-CEL-68884	2	9	0.0139133	0.0477649	evl-14|nud-1	http://www.reactome.org/cgi-bin/eventbrowser_st_id?ST_ID=R-CEL-68884
										Reactome	MAP-69242	S Phase	64	159	0.41	0.99	1.13e-07		M Phase	Reactome	R-CEL-68886	7	117	0.00498396	0.0247347	npp-19|nud-1|baf-1|npp-13|mua-6|cdk-1|evl-14	http://www.reactome.org/cgi-bin/eventbrowser_st_id?ST_ID=R-CEL-68886
										GO Process	GO:1901565	Organonitrogen compound catabolic process	139	488	0.26	0.83	1.14e-07		Orc1 removal from chromatin	Reactome	R-CEL-68949	8	41	1.45832e-06	2.35217e-05	psmd-9|rpt-4|pas-7|pas-4|rpn-9|rpn-12|rpn-5|pbs-6	http://www.reactome.org/cgi-bin/eventbrowser_st_id?ST_ID=R-CEL-68949
										GO Function	GO:0016874	Ligase activity	58	134	0.44	1.02	1.14e-07		DNA replication initiation	Reactome	R-CEL-68952	3	8	0.000696473	0.00491736	T26A5.8|div-1|pri-2	http://www.reactome.org/cgi-bin/eventbrowser_st_id?ST_ID=R-CEL-68952
										Reactome	MAP-69239	Synthesis of DNA	58	136	0.43	1.02	1.14e-07		Activation of the pre-replicative complex	Reactome	R-CEL-68962	7	21	3.11569e-07	5.77174e-06	div-1|T26A5.8|cdc-6|pri-2|mcm-7|mcm-6|mcm-3	http://www.reactome.org/cgi-bin/eventbrowser_st_id?ST_ID=R-CEL-68962
										GO Component	GO:0005789	Endoplasmic reticulum membrane	97	302	0.31	0.88	1.35e-07		DNA Replication Pre-Initiation	Reactome	R-CEL-69002	7	21	3.11569e-07	5.77174e-06	div-1|T26A5.8|cdc-6|pri-2|mcm-7|mcm-6|mcm-3	http://www.reactome.org/cgi-bin/eventbrowser_st_id?ST_ID=R-CEL-69002
										KEGG	cel00190	Oxidative phosphorylation	50	109	0.46	1.04	1.36e-07		Switching of origins to a post-replicative state	Reactome	R-CEL-69052	12	48	2.9707e-10	9.26364e-09	psmd-9|rpt-4|cdc-6|pas-7|pas-4|rpn-9|mcm-7|mcm-6|rpn-12|rpn-5|mcm-3|pbs-6	http://www.reactome.org/cgi-bin/eventbrowser_st_id?ST_ID=R-CEL-69052
										UniProt Keywords	KW-0131	Cell cycle	66	170	0.39	0.97	1.4e-07		DNA strand elongation	Reactome	R-CEL-69190	4	21	0.000743681	0.00519189	sld-5|psf-3|div-1|pri-2	http://www.reactome.org/cgi-bin/eventbrowser_st_id?ST_ID=R-CEL-69190
										UniProt Keywords	KW-0378	Hydrolase	202	805	0.2	0.77	1.4e-07		G1/S Transition	Reactome	R-CEL-69206	7	30	2.37698e-06	3.64535e-05	div-1|T26A5.8|cdc-6|pri-2|mcm-7|mcm-6|mcm-3	http://www.reactome.org/cgi-bin/eventbrowser_st_id?ST_ID=R-CEL-69206
										GO Component	GO:0042175	Nuclear outer membrane-endoplasmic reticulum membrane network	98	307	0.31	0.88	1.42e-07		Synthesis of DNA	Reactome	R-CEL-69239	17	73	1.59045e-13	7.08508e-12	psmd-9|sld-5|psf-3|div-1|rpn-9|rpt-4|T26A5.8|cdc-6|pas-7|pas-4|pri-2|mcm-7|mcm-6|rpn-12|rpn-5|mcm-3|pbs-6	http://www.reactome.org/cgi-bin/eventbrowser_st_id?ST_ID=R-CEL-69239
										Reactome	MAP-2262752	Cellular responses to stress	147	530	0.25	0.82	1.42e-07		S Phase	Reactome	R-CEL-69242	18	80	5.12794e-14	2.39859e-12	psmd-9|evl-14|sld-5|psf-3|div-1|rpn-9|rpt-4|T26A5.8|cdc-6|pas-7|pas-4|pri-2|mcm-7|mcm-6|rpn-12|rpn-5|mcm-3|pbs-6	http://www.reactome.org/cgi-bin/eventbrowser_st_id?ST_ID=R-CEL-69242
										COMPARTMENTS	GOCC:0019866	Organelle inner membrane	68	176	0.39	0.96	1.43e-07		Cell Cycle, Mitotic	Reactome	R-CEL-69278	26	241	8.40797e-13	3.34709e-11	psmd-9|cdc-6|pas-7|pas-4|rpn-9|rpn-5|div-1|baf-1|T26A5.8|psf-3|mcm-7|mcm-6|mcm-3|npp-19|nud-1|npp-13|pri-2|rpt-4|Y48G1C.12|evl-14|sld-5|mua-6|cdk-1|pbs-6|mdf-2|rpn-12	http://www.reactome.org/cgi-bin/eventbrowser_st_id?ST_ID=R-CEL-69278
										Reactome	MAP-3700989	Transcriptional Regulation by TP53	87	256	0.33	0.91	1.48e-07		DNA Replication	Reactome	R-CEL-69306	17	78	4.03869e-13	1.71736e-11	psmd-9|sld-5|psf-3|div-1|rpn-9|rpt-4|T26A5.8|cdc-6|pas-7|pas-4|pri-2|mcm-7|mcm-6|rpn-12|rpn-5|mcm-3|pbs-6	http://www.reactome.org/cgi-bin/eventbrowser_st_id?ST_ID=R-CEL-69306
										Monarch	WBPhenotype:0001538	mRNA surveillance defective	49	110	0.45	1.03	1.49e-07		Glucose metabolism	Reactome	R-CEL-70326	3	24	0.0101225	0.0391304	gpi-1|pfk-1.1|mdh-1	http://www.reactome.org/cgi-bin/eventbrowser_st_id?ST_ID=R-CEL-70326
										Monarch	WBPhenotype:0000508	Nonsense mRNA accumulation	48	107	0.45	1.02	1.74e-07		Lysine catabolism	Reactome	R-CEL-71064	2	9	0.0139133	0.0477649	dlst-1|C15B12.1	http://www.reactome.org/cgi-bin/eventbrowser_st_id?ST_ID=R-CEL-71064
										UniProt Keywords	KW-0677	Repeat	190	749	0.21	0.77	1.8e-07		Metabolism of amino acids and derivatives	Reactome	R-CEL-71291	16	163	6.88501e-08	1.55203e-06	pah-1|mccc-1|ahcy-1|dlst-1|mel-32|C15B12.1|spds-1|C23G10.2|mpst-3|D2023.4|C32F10.8|qdpr-1|sams-4|daao-1|pxn-1|sqrd-1	http://www.reactome.org/cgi-bin/eventbrowser_st_id?ST_ID=R-CEL-71291
										Reactome	MAP-69620	Cell Cycle Checkpoints	81	232	0.35	0.91	1.84e-07		Metabolism of carbohydrates	Reactome	R-CEL-71387	13	110	1.6558e-07	3.40439e-06	sqv-3|Y105E8B.9|gpi-1|tkt-1|sqv-8|pfk-1.1|hst-3.1|hst-3.2|gyg-1|pst-2|pat-10|mdh-1|R08D7.7	http://www.reactome.org/cgi-bin/eventbrowser_st_id?ST_ID=R-CEL-71387
										STRING clusters	CL:5909	Respiratory electron transport, ATP synthesis by chemiosmotic coupling, and heat production by uncoupling proteins., and MICOS complex	54	118	0.46	1.03	1.85e-07		mRNA Splicing - Major Pathway	Reactome	R-CEL-72163	28	154	6.97666e-19	6.52667e-17	snr-4|snr-7|lsm-7|snr-1|snr-3|snr-2|suf-1|snrp-27|rnp-5|phf-5|rpb-5|uaf-1|prp-4|sup-46|rpb-12|cyn-12|cyn-11|hrpf-1|cyn-15|cey-1|isy-1|bud-31|rsp-6|rsp-3|mog-2|rsp-8|hsp-1|teg-1	http://www.reactome.org/cgi-bin/eventbrowser_st_id?ST_ID=R-CEL-72163
										GO Component	GO:0005654	Nucleoplasm	96	301	0.31	0.87	2.01e-07		mRNA Splicing - Minor Pathway	Reactome	R-CEL-72165	9	45	2.66363e-07	5.03399e-06	rpb-12|rsp-3|rpb-5|snr-4|snr-7|snr-1|snr-3|snr-2|cey-1	http://www.reactome.org/cgi-bin/eventbrowser_st_id?ST_ID=R-CEL-72165
										GO Function	GO:0015075	Ion transmembrane transporter activity	155	568	0.24	0.8	2.07e-07		mRNA Splicing	Reactome	R-CEL-72172	28	154	6.97666e-19	6.52667e-17	snr-4|snr-7|lsm-7|snr-1|snr-3|snr-2|suf-1|snrp-27|rnp-5|phf-5|rpb-5|uaf-1|prp-4|sup-46|rpb-12|cyn-12|cyn-11|hrpf-1|cyn-15|cey-1|isy-1|bud-31|rsp-6|rsp-3|mog-2|rsp-8|hsp-1|teg-1	http://www.reactome.org/cgi-bin/eventbrowser_st_id?ST_ID=R-CEL-72172
										Monarch	WBPhenotype:0002175	Cell number increased	86	264	0.32	0.88	2.19e-07		mRNA 3'-end processing	Reactome	R-CEL-72187	6	50	0.000343126	0.00277917	rsp-6|rsp-3|suf-1|thoc-7|uaf-1|rnp-5	http://www.reactome.org/cgi-bin/eventbrowser_st_id?ST_ID=R-CEL-72187
										UniProt Keywords	KW-0256	Endoplasmic reticulum	58	142	0.41	0.97	2.27e-07		Transport of Mature Transcript to Cytoplasm	Reactome	R-CEL-72202	7	57	9.70351e-05	0.000945587	npp-19|rsp-3|npp-13|rsp-6|thoc-7|uaf-1|rnp-5	http://www.reactome.org/cgi-bin/eventbrowser_st_id?ST_ID=R-CEL-72202
										GO Process	GO:0007005	Mitochondrion organization	64	162	0.4	0.96	2.28e-07		Processing of Capped Intron-Containing Pre-mRNA	Reactome	R-CEL-72203	31	185	7.55285e-20	9.42092e-18	snr-4|snr-7|lsm-7|snr-1|snr-3|snr-2|suf-1|snrp-27|rnp-5|phf-5|rpb-5|thoc-7|uaf-1|prp-4|npp-19|sup-46|rpb-12|cyn-12|npp-13|cyn-11|hrpf-1|cyn-15|cey-1|isy-1|bud-31|rsp-6|rsp-3|mog-2|rsp-8|hsp-1|teg-1	http://www.reactome.org/cgi-bin/eventbrowser_st_id?ST_ID=R-CEL-72203
										GO Component	GO:0022627	Cytosolic small ribosomal subunit	25	30	0.72	1.25	2.31e-07		rRNA processing	Reactome	R-CEL-72312	17	57	5.00905e-15	2.83998e-13	crn-5|ZK795.3|K05C4.5|nst-1|pro-1|fib-1|Y6B3B.9|Y48B6A.1|T20B12.3|nol-58|rps-9|rps-6|nol-56|Y75B8A.7|lpd-7|C18A3.3|wdr-12	http://www.reactome.org/cgi-bin/eventbrowser_st_id?ST_ID=R-CEL-72312
										Reactome	MAP-8953897	Cellular responses to stimuli	148	541	0.24	0.8	2.43e-07		Eukaryotic Translation Initiation	Reactome	R-CEL-72613	26	105	1.59381e-20	2.13001e-18	iffb-1|rps-18|rpl-1|rpl-3|rpl-4|rpl-7|eif-3.L|eif-3.I|eif-3.H|eif-3.D|eif-2alpha|eif-3.C|rpl-26|rpl-29|W01D2.1|rpl-15|rps-22|rps-23|rpl-30|rpl-31|rps-9|rps-8|C37C3.2|rps-6|rps-4|rps-1	http://www.reactome.org/cgi-bin/eventbrowser_st_id?ST_ID=R-CEL-72613
										GO Component	GO:0098800	Inner mitochondrial membrane protein complex	49	109	0.46	1.01	2.78e-07		Translation initiation complex formation	Reactome	R-CEL-72649	14	54	6.42246e-12	2.1848e-10	eif-3.L|eif-3.I|eif-3.H|eif-3.D|eif-2alpha|eif-3.C|rps-18|rps-9|rps-8|rps-6|rps-4|rps-22|rps-23|rps-1	http://www.reactome.org/cgi-bin/eventbrowser_st_id?ST_ID=R-CEL-72649
										GO Process	GO:0006418	tRNA aminoacylation for protein translation	28	37	0.68	1.21	2.8e-07		Activation of the mRNA upon binding of the cap-binding complex and eIFs, and subsequent binding to 43S	Reactome	R-CEL-72662	14	54	6.42246e-12	2.1848e-10	eif-3.L|eif-3.I|eif-3.H|eif-3.D|eif-2alpha|eif-3.C|rps-18|rps-9|rps-8|rps-6|rps-4|rps-22|rps-23|rps-1	http://www.reactome.org/cgi-bin/eventbrowser_st_id?ST_ID=R-CEL-72662
										GO Process	GO:0043039	tRNA aminoacylation	29	40	0.66	1.19	2.97e-07		Formation of a pool of free 40S subunits	Reactome	R-CEL-72689	23	88	9.24796e-19	8.23949e-17	rps-18|rpl-1|rpl-3|rpl-4|rpl-7|eif-3.L|eif-3.I|eif-3.H|eif-3.D|eif-3.C|rpl-26|rpl-29|W01D2.1|rpl-15|rps-22|rps-23|rpl-30|rpl-31|rps-9|rps-8|rps-6|rps-4|rps-1	http://www.reactome.org/cgi-bin/eventbrowser_st_id?ST_ID=R-CEL-72689
										Monarch	WBPhenotype:0000603	Muscle system morphology variant	90	284	0.3	0.86	2.98e-07		Formation of the ternary complex, and subsequently, the 43S complex	Reactome	R-CEL-72695	14	48	1.66233e-12	6.34737e-11	eif-3.L|eif-3.I|eif-3.H|eif-3.D|eif-2alpha|eif-3.C|rps-18|rps-9|rps-8|rps-6|rps-4|rps-22|rps-23|rps-1	http://www.reactome.org/cgi-bin/eventbrowser_st_id?ST_ID=R-CEL-72695
										Monarch	WBPhenotype:0002414	Spindle variant	82	249	0.32	0.87	3.1e-07		Ribosomal scanning and start codon recognition	Reactome	R-CEL-72702	15	55	6.06666e-13	2.46755e-11	eif-3.L|eif-3.I|eif-3.H|eif-3.D|eif-2alpha|eif-3.C|rps-18|rps-9|rps-8|C37C3.2|rps-6|rps-4|rps-22|rps-23|rps-1	http://www.reactome.org/cgi-bin/eventbrowser_st_id?ST_ID=R-CEL-72702
										Reactome	MAP-382551	Transport of small molecules	194	772	0.2	0.76	3.18e-07		GTP hydrolysis and joining of the 60S ribosomal subunit	Reactome	R-CEL-72706	19	75	1.58395e-15	1.13984e-13	rps-4|W01D2.1|rpl-7|rpl-30|iffb-1|rps-18|rpl-1|rpl-3|rpl-4|rpl-31|rps-9|rps-8|rps-6|rpl-29|rpl-15|rps-22|rps-23|rps-1|rpl-26	http://www.reactome.org/cgi-bin/eventbrowser_st_id?ST_ID=R-CEL-72706
										GO Function	GO:0004812	aminoacyl-tRNA ligase activity	28	37	0.68	1.19	3.53e-07		Cap-dependent Translation Initiation	Reactome	R-CEL-72737	26	105	1.59381e-20	2.13001e-18	iffb-1|rps-18|rpl-1|rpl-3|rpl-4|rpl-7|eif-3.L|eif-3.I|eif-3.H|eif-3.D|eif-2alpha|eif-3.C|rpl-26|rpl-29|W01D2.1|rpl-15|rps-22|rps-23|rpl-30|rpl-31|rps-9|rps-8|C37C3.2|rps-6|rps-4|rps-1	http://www.reactome.org/cgi-bin/eventbrowser_st_id?ST_ID=R-CEL-72737
										Monarch	WBPhenotype:0000904	Muscle cell morphology variant	89	281	0.3	0.85	3.57e-07		Translation	Reactome	R-CEL-72766	43	196	3.28616e-31	1.02473e-28	iffb-1|rps-18|mrps-22|rpl-1|rpl-3|rpl-4|rpl-7|mrpl-55|eif-3.L|eif-3.I|eif-3.H|eif-3.D|rps-4|mrpl-41|eif-2alpha|eif-3.C|rps-23|C24D10.6|rpl-26|rpl-30|rpl-29|mrps-7|W01D2.1|mrps-35|mrpl-34|mrps-30|rpl-15|rps-22|mrrf-1|F25G6.8|mrpl-12|mrps-12|mrpl-19|oxa-1|mrps-21|mrpl-38|rpl-31|rps-9|rps-8|C37C3.2|rps-6|mrpl-37|rps-1	http://www.reactome.org/cgi-bin/eventbrowser_st_id?ST_ID=R-CEL-72766
										GO Process	GO:0015980	Energy derivation by oxidation of organic compounds	49	107	0.46	1	3.64e-07		Pyrimidine salvage	Reactome	R-CEL-73614	2	7	0.0093108	0.0365977	cdd-2|thk-1	http://www.reactome.org/cgi-bin/eventbrowser_st_id?ST_ID=R-CEL-73614
										COMPARTMENTS	GOCC:0015934	Large ribosomal subunit	38	69	0.54	1.07	3.76e-07		RNA Polymerase I Transcription Initiation	Reactome	R-CEL-73762	4	12	0.000120587	0.00112248	rpoa-12|F10E9.4|rpb-12|rpb-5	http://www.reactome.org/cgi-bin/eventbrowser_st_id?ST_ID=R-CEL-73762
										STRING clusters	CL:1872	DNA repair, and Activation of the pre-replicative complex	55	125	0.45	0.98	3.8e-07		RNA Polymerase II Transcription Termination	Reactome	R-CEL-73856	9	58	1.76478e-06	2.7747e-05	rsp-6|rsp-3|snr-7|snr-1|snr-2|suf-1|thoc-7|uaf-1|rnp-5	http://www.reactome.org/cgi-bin/eventbrowser_st_id?ST_ID=R-CEL-73856
										Monarch	WBPhenotype:0001889	Body wall muscle sarcomere morphology variant	81	247	0.32	0.86	4.29e-07		RNA Polymerase II Transcription	Reactome	R-CEL-73857	20	387	2.21736e-05	0.000262575	prmt-1|rsp-6|suf-1|rpb-12|rpb-5|gpx-5|snr-7|atm-1|snr-1|elc-1|snr-2|cdk-1|spt-16|gtf-2E2|cids-1|thoc-7|rsp-3|rnp-5|hmg-4|uaf-1	http://www.reactome.org/cgi-bin/eventbrowser_st_id?ST_ID=R-CEL-73857
										GO Process	GO:0010629	Negative regulation of gene expression	89	271	0.32	0.86	4.48e-07		Chromosome Maintenance	Reactome	R-CEL-73886	3	21	0.00726861	0.0303107	T26A5.8|div-1|pri-2	http://www.reactome.org/cgi-bin/eventbrowser_st_id?ST_ID=R-CEL-73886
										GO Component	GO:0005681	Spliceosomal complex	51	119	0.43	0.96	4.75e-07		DNA Repair	Reactome	R-CEL-73894	12	166	5.11334e-05	0.000546689	msh-6|polh-1|nth-1|rpb-12|rpb-5|rad-51|atm-1|pph-5|clsp-1|T26A5.8|isy-1|tim-1	http://www.reactome.org/cgi-bin/eventbrowser_st_id?ST_ID=R-CEL-73894
										GO Process	GO:0010604	Positive regulation of macromolecule metabolic process	154	575	0.23	0.77	4.94e-07		Gene expression (Transcription)	Reactome	R-CEL-74160	23	412	1.64472e-06	2.60785e-05	snr-7|snr-1|elc-1|snr-2|suf-1|rrp-8|hmg-4|rnp-5|spt-16|rpb-5|thoc-7|uaf-1|prmt-1|rpb-12|atm-1|rpoa-12|rsp-6|rsp-3|cids-1|gpx-5|cdk-1|F10E9.4|gtf-2E2	http://www.reactome.org/cgi-bin/eventbrowser_st_id?ST_ID=R-CEL-74160
										GO Component	GO:0005730	Nucleolus	66	179	0.37	0.9	5.17e-07		Processing of Capped Intronless Pre-mRNA	Reactome	R-CEL-75067	4	31	0.00269722	0.0147558	snr-7|snr-1|suf-1|snr-2	http://www.reactome.org/cgi-bin/eventbrowser_st_id?ST_ID=R-CEL-75067
										Monarch	WBPhenotype:0001636	Excess intestinal cells	45	101	0.45	0.97	5.42e-07		RNA Polymerase II Transcription Elongation	Reactome	R-CEL-75955	5	46	0.00161036	0.00975077	spt-16|elc-1|hmg-4|rpb-12|rpb-5	http://www.reactome.org/cgi-bin/eventbrowser_st_id?ST_ID=R-CEL-75955
										Monarch	WBPhenotype:0000759	Spindle defective early emb	76	227	0.33	0.86	5.49e-07		Mitochondrial Fatty Acid Beta-Oxidation	Reactome	R-CEL-77289	3	26	0.0123376	0.0449975	ech-6|mmaa-1|acbp-6	http://www.reactome.org/cgi-bin/eventbrowser_st_id?ST_ID=R-CEL-77289
										Reactome	MAP-2555396	Mitotic Metaphase and Anaphase	68	185	0.37	0.9	5.61e-07		SLBP Dependent Processing of Replication-Dependent Histone Pre-mRNAs	Reactome	R-CEL-77588	3	10	0.00117744	0.00739257	snr-7|snr-1|snr-2	http://www.reactome.org/cgi-bin/eventbrowser_st_id?ST_ID=R-CEL-77588
										Reactome	MAP-68882	Mitotic Anaphase	68	185	0.37	0.9	5.61e-07		Golgi-to-ER retrograde transport	Reactome	R-CEL-8856688	9	81	2.07179e-05	0.0002469	bicd-1|tba-2|mec-7|dnc-5|dnc-4|tbb-2|erd-2.1|copz-1|use-1	http://www.reactome.org/cgi-bin/eventbrowser_st_id?ST_ID=R-CEL-8856688
										GO Process	GO:0051239	Regulation of multicellular organismal process	144	528	0.24	0.78	5.73e-07		rRNA processing in the nucleus and cytosol	Reactome	R-CEL-8868773	17	57	5.00905e-15	2.83998e-13	crn-5|ZK795.3|K05C4.5|nst-1|pro-1|fib-1|Y6B3B.9|Y48B6A.1|T20B12.3|nol-58|rps-9|rps-6|nol-56|Y75B8A.7|lpd-7|C18A3.3|wdr-12	http://www.reactome.org/cgi-bin/eventbrowser_st_id?ST_ID=R-CEL-8868773
										COMPARTMENTS	GOCC:0099081	Supramolecular polymer	100	323	0.29	0.83	6.01e-07		ESR-mediated signaling	Reactome	R-CEL-8939211	4	38	0.005259	0.0257181	pph-5|pat-10|rpb-12|rpb-5	http://www.reactome.org/cgi-bin/eventbrowser_st_id?ST_ID=R-CEL-8939211
										GO Component	GO:0005794	Golgi apparatus	112	384	0.27	0.8	6.3e-07		Metabolism of RNA	Reactome	R-CEL-8953854	67	383	1.36092e-42	1.27314e-39	crn-5|Y75B8A.7|snr-4|snr-7|lsm-7|snr-1|snr-3|snr-2|rpl-1|rpl-15|rpl-3|rpl-4|suf-1|rpl-7|snrp-27|uaf-1|exos-8|nst-1|phf-5|rpb-5|rps-4|exos-7|rpl-26|npp-13|thoc-7|rpl-29|rnp-5|prp-4|lpd-7|isy-1|rpl-31|ZK795.3|T20B12.3|npp-19|W01D2.1|sup-46|rpb-12|cyn-12|exos-4.1|Y6B3B.9|cyn-11|hrpf-1|K05C4.5|cyn-15|Y48B6A.1|wdr-12|pro-1|cey-1|rps-18|rps-22|rps-23|C18A3.3|bud-31|rsp-6|rsp-3|mog-2|fib-1|rsp-8|hsp-1|t…	http://www.reactome.org/cgi-bin/eventbrowser_st_id?ST_ID=R-CEL-8953854
										GO Process	GO:0009060	Aerobic respiration	41	81	0.51	1.02	6.62e-07		Cellular responses to external stimuli	Reactome	R-CEL-8953897	11	214	0.00156063	0.00951119	npp-19|gpx-5|npp-13|atm-1|elc-1|hsp-1|R12C12.5|zip-11|pgam-5|hsf-1|unc-85	http://www.reactome.org/cgi-bin/eventbrowser_st_id?ST_ID=R-CEL-8953897
										GO Process	GO:0045333	Cellular respiration	43	88	0.49	1	6.62e-07		Nucleotide salvage	Reactome	R-CEL-8956321	3	13	0.00222086	0.0127461	cdd-2|thk-1|hprt-1	http://www.reactome.org/cgi-bin/eventbrowser_st_id?ST_ID=R-CEL-8956321
										STRING clusters	CL:7899	Carbon metabolism, and Cellular amino acid catabolic process	60	147	0.41	0.93	6.77e-07		Phenylalanine metabolism	Reactome	R-CEL-8964208	2	5	0.00555325	0.0257181	pah-1|qdpr-1	http://www.reactome.org/cgi-bin/eventbrowser_st_id?ST_ID=R-CEL-8964208
										GO Component	GO:0031410	Cytoplasmic vesicle	118	413	0.26	0.79	6.81e-07		Fatty acid metabolism	Reactome	R-CEL-8978868	11	116	1.02866e-05	0.000132733	ndx-7|gpx-5|pges-2|mmaa-1|elo-3|R10E4.9|ech-6|oat-1|mlcd-1|acbp-7|acbp-6	http://www.reactome.org/cgi-bin/eventbrowser_st_id?ST_ID=R-CEL-8978868
										GO Process	GO:0090407	Organophosphate biosynthetic process	88	270	0.32	0.84	6.89e-07		Signaling by Nuclear Receptors	Reactome	R-CEL-9006931	6	68	0.00151958	0.00929131	rpb-12|rpb-5|pph-5|alh-10|dhs-16|pat-10	http://www.reactome.org/cgi-bin/eventbrowser_st_id?ST_ID=R-CEL-9006931
										COMPARTMENTS	GOCC:0099512	Supramolecular fiber	99	320	0.29	0.82	7.11e-07		Peroxisomal protein import	Reactome	R-CEL-9033241	6	48	0.00028076	0.0023451	Y71G12B.10|ndx-7|acl-7|C15B12.1|mlcd-1|daao-1	http://www.reactome.org/cgi-bin/eventbrowser_st_id?ST_ID=R-CEL-9033241
										GO Component	GO:0005759	Mitochondrial matrix	57	145	0.4	0.91	7.38e-07		Nonsense-Mediated Decay (NMD)	Reactome	R-CEL-927802	19	93	4.65818e-14	2.29354e-12	rps-4|W01D2.1|rpl-26|rpl-7|rpl-30|rps-18|rpl-1|rpl-3|rpl-4|rpl-31|rps-9|rps-8|rps-6|rpl-29|rpl-15|rps-22|rps-23|rps-1|rnp-5	http://www.reactome.org/cgi-bin/eventbrowser_st_id?ST_ID=R-CEL-927802
										GO Component	GO:0031982	Vesicle	120	424	0.25	0.78	7.61e-07		Transport to the Golgi and subsequent modification	Reactome	R-CEL-948021	12	106	7.48705e-07	1.32153e-05	tba-2|trpp-5|copz-1|T10F2.5|mec-7|dnc-5|dnc-4|tbb-2|erd-2.1|nbet-1|sedl-1|cogc-2	http://www.reactome.org/cgi-bin/eventbrowser_st_id?ST_ID=R-CEL-948021
										Monarch	WBPhenotype:0000436	Protein subcellular localization variant	87	278	0.3	0.82	7.69e-07		Protein localization	Reactome	R-CEL-9609507	8	86	0.000186116	0.00163485	Y71G12B.10|prx-19|acl-7|C15B12.1|ndx-7|mlcd-1|daao-1|acbp-7	http://www.reactome.org/cgi-bin/eventbrowser_st_id?ST_ID=R-CEL-9609507
										GO Component	GO:0099081	Supramolecular polymer	96	313	0.29	0.81	7.86e-07		Nonsense Mediated Decay (NMD) independent of the Exon Junction Complex (EJC)	Reactome	R-CEL-975956	18	80	5.12794e-14	2.39859e-12	rps-4|W01D2.1|rpl-7|rpl-30|rps-18|rpl-1|rpl-3|rpl-4|rpl-31|rps-9|rps-8|rps-6|rpl-29|rpl-15|rps-22|rps-23|rps-1|rpl-26	http://www.reactome.org/cgi-bin/eventbrowser_st_id?ST_ID=R-CEL-975956
										Monarch	WBPhenotype:0001345	Cytoskeleton organization biogenesis variant	88	283	0.29	0.82	8.18e-07		Nonsense Mediated Decay (NMD) enhanced by the Exon Junction Complex (EJC)	Reactome	R-CEL-975957	19	93	4.65818e-14	2.29354e-12	rps-4|W01D2.1|rpl-26|rpl-7|rpl-30|rps-18|rpl-1|rpl-3|rpl-4|rpl-31|rps-9|rps-8|rps-6|rpl-29|rpl-15|rps-22|rps-23|rps-1|rnp-5	http://www.reactome.org/cgi-bin/eventbrowser_st_id?ST_ID=R-CEL-975957
										Monarch	WBPhenotype:0000604	Nervous system morphology variant	128	471	0.24	0.76	8.62e-07		Class I MHC mediated antigen processing & presentation	Reactome	R-CEL-983169	8	140	0.00359877	0.0188081	pgp-11|F47D12.3|elc-1|haf-4|Y48G1C.12|AC3.5|clec-1|wdr-12	http://www.reactome.org/cgi-bin/eventbrowser_st_id?ST_ID=R-CEL-983169
										STRING clusters	CL:1871	DNA repair, and Activation of the pre-replicative complex	56	133	0.43	0.93	8.82e-07		Antigen Presentation: Folding, assembly and peptide loading of class I MHC	Reactome	R-CEL-983170	3	27	0.0135409	0.0477649	pgp-11|AC3.5|haf-4	http://www.reactome.org/cgi-bin/eventbrowser_st_id?ST_ID=R-CEL-983170
										GO Component	GO:0005694	Chromosome	123	440	0.25	0.77	8.83e-07		Kinesins	Reactome	R-CEL-983189	3	26	0.0123376	0.0449975	tbb-2|tba-2|mec-7	http://www.reactome.org/cgi-bin/eventbrowser_st_id?ST_ID=R-CEL-983189
										Reactome	MAP-163200	Respiratory electron transport, ATP synthesis by chemiosmotic coupling, and heat production by uncoupling proteins.	48	109	0.45	0.95	9.34e-07		Factors involved in megakaryocyte development and platelet production	Reactome	R-CEL-983231	7	76	0.000493423	0.00378358	tba-2|ZK673.2|amx-2|crml-1|mec-7|tbb-2|kin-2	http://www.reactome.org/cgi-bin/eventbrowser_st_id?ST_ID=R-CEL-983231
										Monarch	WBPhenotype:0001034	Pronuclear nuclear appearance defective early emb	58	155	0.38	0.88	9.96e-07		Antigen activates B Cell Receptor (BCR) leading to generation of second messengers	Reactome	R-CEL-983695	2	7	0.0093108	0.0365977	sem-5|trp-2	http://www.reactome.org/cgi-bin/eventbrowser_st_id?ST_ID=R-CEL-983695
										Monarch	WBPhenotype:0001283	Organelle metabolism variant	41	89	0.47	0.96	9.96e-07		Signaling by the B Cell Receptor (BCR)	Reactome	R-CEL-983705	2	9	0.0139133	0.0477649	sem-5|trp-2	http://www.reactome.org/cgi-bin/eventbrowser_st_id?ST_ID=R-CEL-983705
										Monarch	WBPhenotype:0000926	Body wall muscle morphology variant	84	267	0.3	0.82	1.03e-06		Ion channel transport	Reactome	R-CEL-983712	7	128	0.00784388	0.0323258	vha-6|best-23|del-5|fkb-2|best-14|pat-10|trp-2	http://www.reactome.org/cgi-bin/eventbrowser_st_id?ST_ID=R-CEL-983712
										Monarch	WBPhenotype:0004017	Locomotor coordination variant	122	444	0.24	0.76	1.03e-06
										GO Component	GO:0042995	Cell projection	173	688	0.2	0.73	1.04e-06
										GO Component	GO:0099512	Supramolecular fiber	95	311	0.29	0.8	1.04e-06
										Monarch	WBPhenotype:0001102	Mitotic spindle defective early emb	71	210	0.33	0.84	1.04e-06
										GO Process	GO:0000398	mRNA splicing, via spliceosome	54	131	0.42	0.92	1.05e-06
										COMPARTMENTS	GOCC:0005856	Cytoskeleton	143	531	0.23	0.75	1.06e-06
										Monarch	WBPhenotype:0000867	Embryonic arrest	60	164	0.37	0.87	1.11e-06
										GO Process	GO:0022402	Cell cycle process	115	397	0.26	0.78	1.14e-06
										Monarch	WBPhenotype:0001035	Nuclear appearance number defective early emb	58	156	0.37	0.88	1.15e-06
										GO Process	GO:0033043	Regulation of organelle organization	80	239	0.33	0.84	1.16e-06
										GO Process	GO:0006753	Nucleoside phosphate metabolic process	76	222	0.34	0.84	1.19e-06
										GO Process	GO:0007010	Cytoskeleton organization	112	384	0.27	0.78	1.25e-06
										Monarch	WBPhenotype:0000182	Apoptosis reduced	43	98	0.44	0.93	1.39e-06
										UniProt Keywords	KW-0653	Protein transport	59	156	0.38	0.87	1.43e-06
										COMPARTMENTS	GOCC:0015935	Small ribosomal subunit	31	51	0.59	1.04	1.47e-06
										COMPARTMENTS	GOCC:0005783	Endoplasmic reticulum	108	368	0.27	0.78	1.5e-06
										COMPARTMENTS	GOCC:0098588	Bounding membrane of organelle	137	506	0.23	0.75	1.5e-06
										GO Process	GO:0140694	Non-membrane-bounded organelle assembly	58	149	0.39	0.88	1.54e-06
										GO Process	GO:0009117	Nucleotide metabolic process	75	220	0.33	0.83	1.65e-06
										Reactome	MAP-2467813	Separation of Sister Chromatids	57	147	0.39	0.88	1.71e-06
										GO Process	GO:0048609	Multicellular organismal reproductive process	109	373	0.27	0.77	1.72e-06
										Monarch	WBPhenotype:0001502	Chemical resistant	135	513	0.22	0.73	1.73e-06
										GO Process	GO:0051276	Chromosome organization	104	350	0.28	0.78	1.74e-06
										Monarch	WBPhenotype:0001925	Oocytes disorganized	35	70	0.5	0.97	1.77e-06
										GO Process	GO:0016192	Vesicle-mediated transport	126	454	0.25	0.75	1.82e-06
										STRING clusters	CL:7900	Carbon metabolism, and Glutamine family amino acid metabolic process	50	114	0.44	0.92	1.91e-06
										Monarch	WBPhenotype:0000057	Early larval lethal	70	210	0.33	0.82	1.91e-06
										Monarch	WBPhenotype:0001974	Germ cell compartment small	32	60	0.53	0.98	1.91e-06
										GO Process	GO:0098660	Inorganic ion transmembrane transport	120	426	0.25	0.75	1.93e-06
										Monarch	WBPhenotype:0002413	Multiple nuclei	60	168	0.36	0.84	2.09e-06
										Monarch	WBPhenotype:0000126	General pace of development defective early emb	31	57	0.54	0.99	2.1e-06
										Monarch	WBPhenotype:0000041	Osmotic integrity variant	59	164	0.36	0.84	2.13e-06
										Monarch	WBPhenotype:0000043	General pace of development variant	33	64	0.51	0.97	2.21e-06
										UniProt Keywords	KW-0030	Aminoacyl-tRNA synthetase	23	30	0.69	1.09	2.28e-06
										UniProt Keywords	KW-0406	Ion transport	107	372	0.26	0.76	2.28e-06
										Reactome	MAP-5653656	Vesicle-mediated transport	121	435	0.25	0.74	2.33e-06
										Reactome	MAP-199991	Membrane Trafficking	119	426	0.25	0.75	2.4e-06
										STRING clusters	CL:5910	Respiratory electron transport, ATP synthesis by chemiosmotic coupling, and heat production by uncoupling proteins., and MICOS complex	49	112	0.44	0.9	2.74e-06
										COMPARTMENTS	GOCC:0098800	Inner mitochondrial membrane protein complex	46	106	0.44	0.9	2.75e-06
										Monarch	WBPhenotype:0001151	Pronucleus centrosomes defective early emb	53	141	0.38	0.85	2.83e-06
										Monarch	WBPhenotype:0001427	Cytoplasmic appearance variant	49	125	0.4	0.86	2.88e-06
										GO Process	GO:0009892	Negative regulation of metabolic process	155	601	0.21	0.71	2.93e-06
										GO Process	GO:0051173	Positive regulation of nitrogen compound metabolic process	138	517	0.23	0.72	2.93e-06
										GO Process	GO:0032774	RNA biosynthetic process	52	129	0.41	0.87	2.99e-06
										GO Component	GO:0005856	Cytoskeleton	138	526	0.22	0.72	3.05e-06
										WikiPathways	WP123	mRNA processing	37	79	0.47	0.92	3.05e-06
										STRING clusters	CL:4736	Mitochondrial translation elongation, and Ribosomal protein S17/S11	42	87	0.49	0.93	3.08e-06
										Monarch	WBPhenotype:0000438	Retarded heterochronic variations	57	158	0.36	0.83	3.08e-06
										GO Process	GO:0006812	Cation transport	120	431	0.25	0.74	3.15e-06
										GO Process	GO:0009790	Embryo development	138	518	0.23	0.72	3.15e-06
										GO Process	GO:0032504	Multicellular organism reproduction	112	393	0.26	0.74	3.15e-06
										GO Process	GO:0070925	Organelle assembly	83	260	0.31	0.78	3.15e-06
										GO Process	GO:0098655	Cation transmembrane transport	113	398	0.26	0.74	3.18e-06
										Reactome	MAP-162582	Signal Transduction	315	1449	0.14	0.65	3.29e-06
										GO Process	GO:0032879	Regulation of localization	111	389	0.26	0.74	3.32e-06
										GO Process	GO:0006260	DNA replication	45	103	0.44	0.89	3.44e-06
										GO Process	GO:0006457	Protein folding	52	130	0.4	0.86	3.45e-06
										GO Function	GO:0015318	Inorganic molecular entity transmembrane transporter activity	138	515	0.23	0.72	3.46e-06
										GO Process	GO:0009893	Positive regulation of metabolic process	163	644	0.21	0.7	3.53e-06
										GO Process	GO:0006886	Intracellular protein transport	82	257	0.31	0.78	3.68e-06
										GO Process	GO:0048869	Cellular developmental process	202	844	0.18	0.68	3.68e-06
										GO Process	GO:0033554	Cellular response to stress	146	560	0.22	0.71	3.73e-06
										GO Component	GO:0120025	Plasma membrane bounded cell projection	166	670	0.2	0.69	4.1e-06
										GO Component	GO:0031300	Intrinsic component of organelle membrane	61	172	0.35	0.81	4.15e-06
										STRING clusters	CL:6556	Spliceosomal complex, and mRNA Splicing	46	103	0.45	0.89	4.23e-06
										GO Process	GO:0009653	Anatomical structure morphogenesis	148	572	0.22	0.7	4.46e-06
										GO Process	GO:0010605	Negative regulation of macromolecule metabolic process	150	582	0.21	0.7	4.46e-06
										GO Process	GO:0008033	tRNA processing	40	86	0.47	0.9	4.59e-06
										GO Process	GO:0006351	Transcription, DNA-templated	49	120	0.41	0.85	4.63e-06
										Monarch	WBPhenotype:0000594	Cell migration variant	88	298	0.27	0.74	4.65e-06
										Monarch	WBPhenotype:0001675	Male gonad development variant	53	144	0.37	0.82	4.69e-06
										Reactome	MAP-453279	Mitotic G1 phase and G1/S transition	52	133	0.39	0.84	4.75e-06
										Reactome	MAP-1280218	Adaptive Immune System	121	443	0.24	0.72	4.78e-06
										KEGG	cel01200	Carbon metabolism	46	111	0.42	0.86	4.84e-06
										KEGG	cel00970	Aminoacyl-tRNA biosynthesis	25	38	0.62	1	4.88e-06
										Monarch	WBPhenotype:0002188	Male somatic gonad development variant	49	128	0.39	0.83	4.93e-06
										GO Process	GO:0019439	Aromatic compound catabolic process	58	157	0.37	0.81	5.48e-06
										GO Process	GO:0048513	Animal organ development	99	338	0.27	0.74	5.5e-06
										Monarch	WBPhenotype:0002075	Eggshell formation variant	52	141	0.37	0.81	5.64e-06
										STRING clusters	CL:4730	Mitochondrial translation elongation, and Organellar small ribosomal subunit	44	97	0.46	0.88	5.66e-06
										COMPARTMENTS	GOCC:0000313	Organellar ribosome	38	80	0.48	0.89	6.04e-06
										Reactome	MAP-69306	DNA Replication	63	180	0.35	0.79	6.15e-06
										UniProt Keywords	KW-0143	Chaperone	28	48	0.57	0.95	6.17e-06
										Reactome	MAP-382556	ABC-family proteins mediated transport	49	123	0.4	0.83	6.38e-06
										Monarch	WBPhenotype:0001990	Hypoxia resistant	22	32	0.64	0.99	6.42e-06
										STRING clusters	CL:4445	Cytosolic large ribosomal subunit, and Cytosolic small ribosomal subunit	22	26	0.73	1.05	6.43e-06
										Monarch	WBPhenotype:0001081	Cytoplasmic morphology defective early emb	37	83	0.45	0.87	6.77e-06
										UniProt Keywords	KW-0235	DNA replication	25	39	0.61	0.97	6.83e-06
										STRING clusters	CL:2630	Proteasome	24	32	0.68	1	7.85e-06
										Reactome	MAP-174178	APC/C:Cdh1 mediated degradation of Cdc20 and other APC/C:Cdh1 targeted proteins in late mitosis/early G1	34	68	0.5	0.89	7.85e-06
										Reactome	MAP-3858494	Beta-catenin independent WNT signaling	36	75	0.48	0.88	7.85e-06
										Reactome	MAP-4086400	PCP/CE pathway	32	61	0.52	0.91	7.85e-06
										Reactome	MAP-8939236	RUNX1 regulates transcription of genes involved in differentiation of HSCs	29	51	0.56	0.93	7.85e-06
										WikiPathways	WP470	Proteasome degradation	23	36	0.61	0.96	7.9e-06
										Monarch	WBPhenotype:0001178	Egg integrity defective early emb	51	139	0.37	0.8	8.02e-06
										GO Process	GO:0030154	Cell differentiation	199	840	0.18	0.65	8.07e-06
										Monarch	WBPhenotype:0000056	Late larval arrest	42	103	0.41	0.83	8.21e-06
										GO Component	GO:0031301	Integral component of organelle membrane	59	168	0.35	0.78	8.31e-06
										Monarch	WBPhenotype:0000769	Cytoplasmic appearance defective early emb	47	123	0.38	0.81	8.42e-06
										Monarch	WBPhenotype:0000623	Nervous system development variant	128	497	0.21	0.68	8.43e-06
										Monarch	WBPhenotype:0000060	Adult lethal	38	88	0.44	0.84	8.76e-06
										Reactome	MAP-68886	M Phase	87	290	0.28	0.73	9.23e-06
										STRING clusters	CL:2007	DNA-templated DNA replication, and Activation of ATR in response to replication stress	31	54	0.56	0.92	9.38e-06
										GO Process	GO:0051301	Cell division	73	225	0.31	0.75	1e-05
										GO Process	GO:0098662	Inorganic cation transmembrane transport	95	325	0.27	0.71	1.02e-05
										Monarch	WBPhenotype:0000184	Apoptosis fails to occur	37	85	0.44	0.84	1.03e-05
										GO Process	GO:1901361	Organic cyclic compound catabolic process	58	161	0.36	0.78	1.04e-05
										Monarch	WBPhenotype:0001018	Cytokinesis variant emb	82	278	0.27	0.72	1.1e-05
										COMPARTMENTS	GOCC:0005761	Mitochondrial ribosome	37	79	0.47	0.86	1.12e-05
										UniProt Keywords	KW-0436	Ligase	41	97	0.43	0.82	1.15e-05
										GO Process	GO:0043632	Modification-dependent macromolecule catabolic process	79	253	0.3	0.73	1.17e-05
										GO Component	GO:0030659	Cytoplasmic vesicle membrane	67	205	0.32	0.74	1.2e-05
										GO Process	GO:0009791	Post-embryonic development	109	393	0.25	0.69	1.23e-05
										GO Component	GO:0016469	Proton-transporting two-sector ATPase complex	25	41	0.59	0.92	1.24e-05
										Reactome	MAP-379724	tRNA Aminoacylation	24	37	0.61	0.93	1.31e-05
										STRING clusters	CL:10858	Mixed, incl. Actin cytoskeleton, and Calcium signaling pathway	66	190	0.34	0.76	1.32e-05
										STRING clusters	CL:1870	DNA repair, and Activation of the pre-replicative complex	61	169	0.36	0.77	1.32e-05
										Monarch	WBPhenotype:0001282	Mitochondrial metabolism variant	34	75	0.46	0.84	1.34e-05
										GO Function	GO:0016887	ATP hydrolysis activity	68	202	0.33	0.75	1.37e-05
										Monarch	WBPhenotype:0001041	Meiosis defective early emb	35	79	0.45	0.83	1.43e-05
										GO Function	GO:0008135	Translation factor activity, RNA binding	35	71	0.5	0.86	1.45e-05
										Reactome	MAP-168249	Innate Immune System	169	698	0.19	0.64	1.45e-05
										GO Process	GO:0019725	Cellular homeostasis	57	159	0.36	0.77	1.46e-05
										GO Function	GO:0008324	Cation transmembrane transporter activity	106	376	0.25	0.69	1.48e-05
										Monarch	WBPhenotype:0000743	RNAi response variant	59	177	0.33	0.74	1.49e-05
										Reactome	MAP-5389840	Mitochondrial translation elongation	34	71	0.48	0.85	1.51e-05
										Reactome	MAP-6807070	PTEN Regulation	37	82	0.46	0.83	1.51e-05
										STRING clusters	CL:2623	Proteasome complex	27	43	0.6	0.92	1.53e-05
										GO Function	GO:0045182	Translation regulator activity	39	86	0.46	0.83	1.59e-05
										Monarch	WBPhenotype:0000779	Late embryonic arrest	48	131	0.37	0.77	1.62e-05
										Reactome	MAP-69206	G1/S Transition	47	121	0.39	0.78	1.63e-05
										Monarch	WBPhenotype:0000776	Passage through meiosis defective early emb	31	65	0.48	0.84	1.64e-05
										GO Component	GO:0015630	Microtubule cytoskeleton	83	280	0.27	0.7	1.66e-05
										Reactome	MAP-5658442	Regulation of RAS by GAPs	24	38	0.6	0.91	1.7e-05
										UniProt Keywords	KW-0132	Cell division	50	135	0.37	0.77	1.7e-05
										Monarch	WBPhenotype:0001977	Germ cell partition morphology variant	36	84	0.43	0.81	1.84e-05
										UniProt Keywords	KW-0396	Initiation factor	22	33	0.63	0.92	1.84e-05
										Monarch	WBPhenotype:0000773	Chromosome segregation variant	92	330	0.25	0.68	1.85e-05
										Monarch	WBPhenotype:0000644	Paralyzed	56	166	0.33	0.74	1.94e-05
										GO Function	GO:0090079	Translation regulator activity, nucleic acid binding	36	76	0.48	0.83	1.95e-05
										Reactome	MAP-5368287	Mitochondrial translation	35	76	0.47	0.82	1.97e-05
										Monarch	WBPhenotype:0001645	Protein degradation variant	58	175	0.32	0.73	2.04e-05
										GO Process	GO:0042592	Homeostatic process	74	235	0.3	0.71	2.06e-05
										GO Component	GO:1990234	Transferase complex	102	372	0.24	0.67	2.11e-05
										GO Process	GO:0040012	Regulation of locomotion	86	290	0.27	0.69	2.16e-05
										STRING clusters	CL:4953	aminoacyl-tRNA ligase activity	23	32	0.66	0.93	2.17e-05
										GO Process	GO:0008340	Determination of adult lifespan	77	249	0.29	0.7	2.18e-05
										STRING clusters	CL:4949	tRNA Aminoacylation	25	38	0.62	0.91	2.18e-05
										Reactome	MAP-168256	Immune System	270	1244	0.14	0.6	2.27e-05
										STRING clusters	CL:7901	Carbon metabolism, and Propionate metabolic process	38	82	0.47	0.82	2.29e-05
										GO Process	GO:0033365	Protein localization to organelle	73	232	0.3	0.71	2.46e-05
										GO Process	GO:0006261	DNA-templated DNA replication	31	61	0.51	0.84	2.47e-05
										Reactome	MAP-351202	Metabolism of polyamines	27	49	0.54	0.86	2.49e-05
										Reactome	MAP-4641258	Degradation of DVL	27	49	0.54	0.86	2.49e-05
										GO Process	GO:0051049	Regulation of transport	82	273	0.28	0.69	2.5e-05
										GO Function	GO:0044877	Protein-containing complex binding	75	238	0.3	0.7	2.55e-05
										Monarch	WBPhenotype:0001208	RNAi resistant	49	138	0.35	0.74	2.55e-05
										STRING clusters	CL:2621	Proteasome	28	48	0.57	0.87	2.57e-05
										STRING clusters	CL:7902	Citrate cycle (TCA cycle), and Aspartate metabolic process	28	48	0.57	0.87	2.57e-05
										GO Process	GO:0019941	Modification-dependent protein catabolic process	76	246	0.29	0.7	2.58e-05
										STRING clusters	CL:7903	Citrate cycle (TCA cycle), and Aspartate metabolic process	26	42	0.59	0.88	2.77e-05
										Monarch	WBPhenotype:0000195	Distal tip cell migration variant	54	160	0.33	0.72	2.85e-05
										Reactome	MAP-174154	APC/C:Cdc20 mediated degradation of Securin	30	60	0.5	0.82	2.97e-05
										Reactome	MAP-1236978	Cross-presentation of soluble exogenous antigens (endosomes)	24	40	0.58	0.87	3.01e-05
										Reactome	MAP-1257604	PIP3 activates AKT signaling	44	113	0.39	0.76	3.01e-05
										Reactome	MAP-350562	Regulation of ornithine decarboxylase (ODC)	24	40	0.58	0.87	3.01e-05
										Reactome	MAP-4608870	Asymmetric localization of PCP proteins	27	50	0.53	0.84	3.03e-05
										GO Function	GO:0016491	Oxidoreductase activity	146	581	0.2	0.63	3.07e-05
										STRING clusters	CL:6559	Spliceosomal complex, and snRNA binding	37	80	0.47	0.8	3.13e-05
										GO Component	GO:0000502	Proteasome complex	24	41	0.57	0.85	3.29e-05
										GO Component	GO:0043005	Neuron projection	125	490	0.21	0.63	3.29e-05
										Monarch	WBPhenotype:0000977	Somatic gonad morphology variant	31	68	0.46	0.79	3.3e-05
										Reactome	MAP-5683057	MAPK family signaling cascades	53	151	0.35	0.72	3.4e-05
										KEGG	cel03050	Proteasome	24	41	0.57	0.85	3.43e-05
										GO Process	GO:0042273	Ribosomal large subunit biogenesis	28	52	0.53	0.83	3.45e-05
										Reactome	MAP-8941858	Regulation of RUNX3 expression and activity	25	44	0.56	0.84	3.57e-05
										UniProt Keywords	KW-0647	Proteasome	21	32	0.62	0.87	3.7e-05
										GO Component	GO:0071944	Cell periphery	407	2027	0.11	0.56	3.71e-05
										Reactome	MAP-5673001	RAF/MAP kinase cascade	49	135	0.36	0.73	3.73e-05
										Reactome	MAP-5684996	MAPK1/MAPK3 signaling	49	135	0.36	0.73	3.73e-05
										GO Process	GO:0006511	Ubiquitin-dependent protein catabolic process	74	240	0.29	0.68	3.76e-05
										GO Process	GO:0031326	Regulation of cellular biosynthetic process	268	1235	0.14	0.58	3.76e-05
										STRING clusters	CL:2616	Proteasome, and Ubiquitin protein ligase binding	32	63	0.51	0.81	3.76e-05
										Reactome	MAP-9006925	Intracellular signaling by second messengers	47	127	0.37	0.73	3.79e-05
										GO Process	GO:0009165	Nucleotide biosynthetic process	50	136	0.37	0.73	3.8e-05
										Reactome	MAP-8948751	Regulation of PTEN stability and activity	29	58	0.5	0.81	3.8e-05
										GO Function	GO:0022890	Inorganic cation transmembrane transporter activity	98	348	0.25	0.66	3.83e-05
										GO Process	GO:0006508	Proteolysis	160	661	0.19	0.61	3.85e-05
										GO Process	GO:0000278	Mitotic cell cycle	85	291	0.27	0.67	3.89e-05
										Monarch	WBPhenotype:0002063	Maintenance of gene silencing variant	63	202	0.3	0.68	3.92e-05
										GO Function	GO:0003924	GTPase activity	57	163	0.35	0.72	3.93e-05
										GO Process	GO:0010556	Regulation of macromolecule biosynthetic process	265	1220	0.14	0.58	3.94e-05
										Reactome	MAP-5632684	Hedgehog on state	32	69	0.47	0.79	4.02e-05
										Monarch	WBPhenotype:0000319	Large	58	180	0.31	0.69	4.06e-05
										Monarch	WBPhenotype:0000006	Egg laying defective	76	262	0.26	0.66	4.08e-05
										GO Component	GO:0030054	Cell junction	123	483	0.21	0.63	4.11e-05
										GO Process	GO:0002119	Nematode larval development	98	353	0.25	0.65	4.13e-05
										STRING clusters	CL:6558	Spliceosomal complex, and snRNA binding	40	93	0.44	0.76	4.48e-05
										GO Process	GO:0006793	Phosphorus metabolic process	252	1152	0.14	0.58	4.56e-05
										Monarch	WBPhenotype:0001082	Large cytoplasmic granules early emb	25	48	0.52	0.81	4.61e-05
										COMPARTMENTS	GOCC:1990234	Transferase complex	147	596	0.19	0.61	4.67e-05
										GO Process	GO:0046700	Heterocycle catabolic process	53	150	0.35	0.71	4.68e-05
										GO Process	GO:0051240	Positive regulation of multicellular organismal process	79	265	0.28	0.66	4.68e-05
										Reactome	MAP-174084	Autodegradation of Cdh1 by Cdh1:APC/C	29	59	0.49	0.79	4.81e-05
										Reactome	MAP-5419276	Mitochondrial translation termination	32	70	0.46	0.77	4.96e-05
										STRING clusters	CL:4956	Aminoacyl-tRNA synthetase	20	26	0.69	0.88	5.01e-05
										GO Process	GO:0002164	Larval development	99	360	0.24	0.64	5.04e-05
										Reactome	MAP-69002	DNA Replication Pre-Initiation	46	125	0.37	0.72	5.1e-05
										Reactome	MAP-446203	Asparagine N-linked glycosylation	74	248	0.28	0.66	5.15e-05
										Reactome	MAP-450408	AUF1 (hnRNP D0) binds and destabilizes mRNA	26	49	0.53	0.81	5.15e-05
										COMPARTMENTS	GOCC:0000502	Proteasome complex	27	50	0.53	0.81	5.24e-05
										GO Process	GO:1901605	Alpha-amino acid metabolic process	48	130	0.37	0.72	5.25e-05
										Reactome	MAP-983705	Signaling by the B Cell Receptor (BCR)	34	78	0.44	0.76	5.35e-05
										GO Process	GO:0044270	Cellular nitrogen compound catabolic process	53	151	0.35	0.7	5.37e-05
										Monarch	WBPhenotype:0000365	Embryo osmotic integrity defective early emb	45	126	0.36	0.71	5.42e-05
										Reactome	MAP-1234176	Oxygen-dependent proline hydroxylation of Hypoxia-inducible Factor Alpha	27	53	0.51	0.79	5.44e-05
										Reactome	MAP-174184	Cdc20:Phospho-APC/C mediated degradation of Cyclin A	31	67	0.47	0.77	5.44e-05
										Reactome	MAP-176409	APC/C:Cdc20 mediated degradation of mitotic proteins	31	67	0.47	0.77	5.44e-05
										Reactome	MAP-176814	Activation of APC/C and APC/C:Cdc20 mediated degradation of mitotic proteins	31	67	0.47	0.77	5.44e-05
										Reactome	MAP-179419	APC:Cdc20 mediated degradation of cell cycle proteins prior to satisfation of the cell cycle checkpoint	31	67	0.47	0.77	5.44e-05
										Reactome	MAP-611105	Respiratory electron transport	36	86	0.42	0.75	5.44e-05
										Reactome	MAP-75815	Ubiquitin-dependent degradation of Cyclin D	25	46	0.54	0.81	5.44e-05
										GO Process	GO:1901135	Carbohydrate derivative metabolic process	130	514	0.21	0.61	5.66e-05
										STRING clusters	CL:5912	Respiratory electron transport, ATP synthesis by chemiosmotic coupling, and heat production by uncoupling proteins.	42	102	0.42	0.74	5.71e-05
										Monarch	WBPhenotype:0001663	Organism oxidative stress resistant	34	82	0.42	0.74	5.81e-05
										WikiPathways	WP192	DNA replication	17	24	0.65	0.86	5.93e-05
										GO Process	GO:0048731	System development	136	545	0.2	0.61	5.99e-05
										GO Process	GO:0051726	Regulation of cell cycle	75	249	0.28	0.66	5.99e-05
										GO Process	GO:1903047	Mitotic cell cycle process	75	249	0.28	0.66	5.99e-05
										COMPARTMENTS	GOCC:1905368	Peptidase complex	36	83	0.44	0.75	6.2e-05
										GO Process	GO:0006796	Phosphate-containing compound metabolic process	248	1137	0.14	0.57	6.3e-05
										Monarch	WBPhenotype:0002174	Cell number decreased	57	179	0.31	0.67	6.37e-05
										STRING clusters	CL:2617	Proteasome, and Proteasome assembly	29	55	0.52	0.79	6.48e-05
										Monarch	WBPhenotype:0002423	Hypoxia response variant	24	46	0.52	0.79	6.76e-05
										Monarch	WBPhenotype:0000114	mRNA expression variant	72	248	0.27	0.64	6.79e-05
										KEGG	cel03008	Ribosome biogenesis in eukaryotes	29	61	0.48	0.76	6.86e-05
										KEGG	cel03030	DNA replication	21	34	0.59	0.82	6.86e-05
										Monarch	WBPhenotype:0002100	Endosome localization variant	65	216	0.28	0.65	7.06e-05
										Monarch	WBPhenotype:0000011	Drug resistant	107	418	0.21	0.61	7.08e-05
										STRING clusters	CL:4737	Mitochondrial translation termination	28	52	0.53	0.79	7.11e-05
										Monarch	WBPhenotype:0001382	Protein modification variant	52	158	0.32	0.67	7.23e-05
										GO Process	GO:0051603	Proteolysis involved in protein catabolic process	86	302	0.26	0.64	7.29e-05
										Monarch	WBPhenotype:0002558	Extracellular component phenotype	66	221	0.28	0.65	7.34e-05
										GO Component	GO:0005768	Endosome	59	184	0.31	0.66	7.65e-05
										GO Component	GO:1905368	Peptidase complex	30	65	0.47	0.75	7.65e-05
										GO Component	GO:0005667	Transcription regulator complex	53	158	0.33	0.67	7.73e-05
										Reactome	MAP-69052	Switching of origins to a post-replicative state	40	104	0.39	0.71	8.21e-05
										GO Process	GO:0090305	Nucleic acid phosphodiester bond hydrolysis	59	180	0.32	0.67	8.38e-05
										GO Component	GO:1905369	Endopeptidase complex	25	48	0.52	0.77	8.91e-05
										STRING clusters	CL:5169	Ribosomal large subunit biogenesis, and Circularly permuted (CP)-type guanine nucleotide-binding (G) domain	28	53	0.53	0.77	9.29e-05
										GO Process	GO:0009205	Purine ribonucleoside triphosphate metabolic process	29	60	0.49	0.75	0.0001
										STRING clusters	CL:2614	Antigen processing: Ubiquitination & Proteasome degradation, and Protein modification by small protein removal	60	180	0.33	0.66	0.0001
										STRING clusters	CL:7904	Citrate cycle (TCA cycle), and Fumarylacetoacetase-like, C-terminal	22	34	0.61	0.8	0.0001
										WikiPathways	WP110	Translation factors	18	29	0.6	0.8	0.0001
										GO Process	GO:0009199	Ribonucleoside triphosphate metabolic process	30	64	0.47	0.73	0.00011
										GO Component	GO:0005761	Mitochondrial ribosome	29	63	0.47	0.73	0.00011
										GO Component	GO:0055029	Nuclear DNA-directed RNA polymerase complex	33	78	0.43	0.71	0.00011
										STRING clusters	CL:2615	TNFR2 non-canonical NF-kB pathway, and Neddylation	45	118	0.38	0.69	0.00011
										Reactome	MAP-4641257	Degradation of AXIN	25	49	0.51	0.75	0.00011
										Reactome	MAP-5689603	UCH proteinases	33	78	0.43	0.71	0.00011
										Reactome	MAP-69541	Stabilization of p53	23	42	0.54	0.77	0.00011
										UniProt Keywords	KW-0407	Ion channel	79	279	0.25	0.62	0.00011
										GO Process	GO:0006413	Translational initiation	26	50	0.52	0.75	0.00012
										GO Function	GO:0003743	Translation initiation factor activity	25	45	0.55	0.76	0.00012
										KEGG	cel00020	Citrate cycle (TCA cycle)	20	33	0.58	0.78	0.00012
										Reactome	MAP-349425	Autodegradation of the E3 ubiquitin ligase COP1	22	39	0.55	0.77	0.00012
										COMPARTMENTS	GOCC:0043292	Contractile fiber	64	204	0.3	0.64	0.00012
										COMPARTMENTS	GOCC:0071944	Cell periphery	295	1407	0.12	0.54	0.00012
										GO Process	GO:0006281	DNA repair	61	192	0.3	0.64	0.00013
										GO Process	GO:0034655	Nucleobase-containing compound catabolic process	48	136	0.35	0.66	0.00013
										Reactome	MAP-1236975	Antigen processing-Cross presentation	24	46	0.52	0.75	0.00013
										Reactome	MAP-69017	CDK-mediated phosphorylation and removal of Cdc6	30	68	0.45	0.71	0.00013
										Reactome	MAP-69601	Ubiquitin Mediated Degradation of Phosphorylated Cdc25A	26	53	0.49	0.73	0.00013
										Reactome	MAP-69610	p53-Independent DNA Damage Response	26	53	0.49	0.73	0.00013
										Reactome	MAP-69613	p53-Independent G1/S DNA damage checkpoint	26	53	0.49	0.73	0.00013
										COMPARTMENTS	GOCC:0031984	Organelle subcompartment	62	196	0.3	0.64	0.00013
										Reactome	MAP-112316	Neuronal System	80	287	0.25	0.6	0.00014
										Reactome	MAP-5688426	Deubiquitination	62	203	0.29	0.63	0.00014
										Reactome	MAP-69481	G2/M Checkpoints	47	137	0.34	0.65	0.00014
										COMPARTMENTS	GOCC:0022625	Cytosolic large ribosomal subunit	17	22	0.69	0.81	0.00014
										COMPARTMENTS	GOCC:0030017	Sarcomere	38	95	0.4	0.69	0.00014
										UniProt Keywords	KW-0469	Meiosis	35	87	0.41	0.69	0.00014
										UniProt Keywords	KW-0498	Mitosis	38	99	0.39	0.68	0.00014
										GO Process	GO:0009141	Nucleoside triphosphate metabolic process	31	69	0.45	0.71	0.00015
										GO Process	GO:0046034	ATP metabolic process	28	58	0.49	0.72	0.00015
										GO Function	GO:0004386	Helicase activity	41	105	0.39	0.68	0.00015
										STRING clusters	CL:1441	RNA Polymerase II Pre-transcription Events, and Mediator complex	46	124	0.37	0.67	0.00015
										STRING clusters	CL:29455	Mostly uncharacterized, incl. Transport of nucleotide sugars, and BORC complex	49	136	0.36	0.66	0.00015
										STRING clusters	CL:6562	Spliceosomal complex	33	73	0.46	0.71	0.00015
										Reactome	MAP-73894	DNA Repair	70	241	0.27	0.61	0.00015
										Monarch	WBPhenotype:0001833	Membrane trafficking variant	24	49	0.49	0.73	0.00015
										GO Process	GO:0031325	Positive regulation of cellular metabolic process	132	538	0.19	0.57	0.00016
										COMPARTMENTS	GOCC:0030016	Myofibril	41	108	0.38	0.67	0.00016
										UniProt Keywords	KW-0479	Metal-binding	323	1588	0.11	0.52	0.00016
										UniProt Keywords	KW-0560	Oxidoreductase	85	312	0.24	0.59	0.00016
										STRING clusters	CL:2008	Activation of the pre-replicative complex, and GINS complex	23	39	0.57	0.75	0.00018
										Reactome	MAP-6781827	Transcription-Coupled Nucleotide Excision Repair (TC-NER)	33	81	0.41	0.68	0.00018
										Reactome	MAP-68949	Orc1 removal from chromatin	35	89	0.4	0.67	0.00018
										Monarch	WBPhenotype:0000761	Spindle position orientation defective early emb	45	134	0.33	0.64	0.00018
										Monarch	WBPhenotype:0002107	RAB-11 recycling endosome localization variant	62	210	0.27	0.61	0.00018
										GO Process	GO:0032543	Mitochondrial translation	24	45	0.53	0.73	0.00019
										GO Process	GO:0050793	Regulation of developmental process	133	545	0.19	0.56	0.00019
										GO Process	GO:0042391	Regulation of membrane potential	55	169	0.31	0.62	0.0002
										STRING clusters	CL:1438	RNA Polymerase II Pre-transcription Events, and Mediator complex	47	130	0.36	0.65	0.0002
										STRING clusters	CL:4656	Translation preinitiation complex, and Recycling of eIF2:GDP	19	27	0.65	0.77	0.0002
										STRING clusters	CL:6564	Spliceosomal snRNP complex, and Prp19 complex	31	67	0.47	0.7	0.0002
										COMPARTMENTS	GOCC:0042175	Nuclear outer membrane-endoplasmic reticulum membrane network	60	191	0.3	0.62	0.0002
										UniProt Keywords	KW-0217	Developmental protein	104	409	0.21	0.57	0.0002
										UniProt Keywords	KW-0802	TPR repeat	24	48	0.5	0.71	0.0002
										GO Function	GO:0015267	Channel activity	102	385	0.23	0.58	0.00021
										GO Component	GO:0043292	Contractile fiber	52	161	0.31	0.62	0.00021
										STRING clusters	CL:5171	Ribosomal large subunit biogenesis, and CBF/Mak21 family	24	43	0.55	0.73	0.00021
										STRING clusters	CL:5625	Protein folding, and Protein processing in endoplasmic reticulum	43	114	0.38	0.65	0.00021
										Reactome	MAP-174143	APC/C-mediated degradation of cell cycle proteins	37	98	0.38	0.65	0.00021
										Reactome	MAP-453276	Regulation of mitotic cell cycle	37	98	0.38	0.65	0.00021
										Monarch	WBPhenotype:0000646	Sluggish	61	207	0.27	0.6	0.00021
										COMPARTMENTS	GOCC:1905369	Endopeptidase complex	29	63	0.47	0.69	0.00021
										GO Component	GO:0070993	Translation preinitiation complex	13	14	0.77	0.8	0.00022
										STRING clusters	CL:1437	RNA Polymerase II Pre-transcription Events, and Mediator complex	48	135	0.35	0.64	0.00022
										Reactome	MAP-69615	G1/S DNA Damage Checkpoints	28	63	0.45	0.68	0.00022
										GO Component	GO:0030880	RNA polymerase complex	34	86	0.4	0.66	0.00023
										Reactome	MAP-9711123	Cellular response to chemical stress	55	176	0.3	0.61	0.00023
										Monarch	WBPhenotype:0001142	Nuclear number defective early emb	43	127	0.33	0.63	0.00023
										GO Process	GO:0006974	Cellular response to DNA damage stimulus	68	229	0.27	0.6	0.00024
										GO Process	GO:0061024	Membrane organization	66	220	0.28	0.6	0.00024
										Reactome	MAP-74160	Gene expression (Transcription)	275	1330	0.12	0.51	0.00024
										COMPARTMENTS	GOCC:0120114	Sm-like protein family complex	28	60	0.47	0.69	0.00024
										UniProt Keywords	KW-0347	Helicase	34	87	0.39	0.65	0.00025
										GO Process	GO:0006400	tRNA modification	29	64	0.46	0.68	0.00026
										GO Process	GO:0050801	Ion homeostasis	49	145	0.33	0.62	0.00027
										Monarch	WBPhenotype:0000598	Alimentary system morphology variant	64	223	0.26	0.58	0.00027
										COMPARTMENTS	GOCC:0005789	Endoplasmic reticulum membrane	55	172	0.31	0.6	0.0003
										Reactome	MAP-69563	p53-Dependent G1 DNA Damage Response	24	50	0.48	0.68	0.00031
										Reactome	MAP-69580	p53-Dependent G1/S DNA damage checkpoint	24	50	0.48	0.68	0.00031
										Monarch	WBPhenotype:0000142	Cell stress response variant	59	201	0.27	0.58	0.00031
										Monarch	WBPhenotype:0000782	Body wall muscle thick filament variant	48	151	0.3	0.6	0.00031
										Monarch	WBPhenotype:0001129	Cleavage furrow defective early emb	45	138	0.32	0.6	0.00032
										COMPARTMENTS	GOCC:0015630	Microtubule cytoskeleton	83	303	0.24	0.56	0.00032
										COMPARTMENTS	GOCC:0030659	Cytoplasmic vesicle membrane	48	142	0.33	0.61	0.00032
										Monarch	WBPhenotype:0001290	Acetylcholinesterase inhibitor response variant	80	302	0.23	0.56	0.00033
										STRING clusters	CL:5916	Respiratory electron transport, ATP synthesis by chemiosmotic coupling, and heat production by uncoupling proteins.	34	81	0.43	0.65	0.00034
										Reactome	MAP-1168372	Downstream signaling events of B Cell Receptor (BCR)	30	73	0.42	0.64	0.00034
										Monarch	WBPhenotype:0000848	Developmental delay	26	60	0.44	0.65	0.00034
										Monarch	WBPhenotype:0001029	Patchy coloration	36	100	0.36	0.62	0.00034
										Monarch	WBPhenotype:0001080	Excessive blebbing early emb	26	60	0.44	0.65	0.00034
										Monarch	WBPhenotype:0001949	Diakinesis region organization variant	19	35	0.54	0.69	0.00035
										COMPARTMENTS	GOCC:0030532	Small nuclear ribonucleoprotein complex	25	51	0.49	0.67	0.00035
										GO Process	GO:0030163	Protein catabolic process	89	333	0.23	0.55	0.00036
										GO Process	GO:0042274	Ribosomal small subunit biogenesis	25	51	0.49	0.67	0.00036
										Monarch	WBPhenotype:0000274	Dead eggs laid	32	84	0.38	0.63	0.00036
										Monarch	WBPhenotype:0000912	Pericellular component morphology variant	53	175	0.28	0.58	0.00036
										Monarch	WBPhenotype:0001955	Multiple nuclei oocyte	28	68	0.42	0.64	0.00036
										GO Process	GO:0006401	RNA catabolic process	37	97	0.38	0.62	0.00037
										GO Process	GO:0009451	RNA modification	39	105	0.37	0.62	0.00037
										GO Process	GO:0050790	Regulation of catalytic activity	121	493	0.19	0.54	0.00037
										GO Function	GO:0016741	Transferase activity, transferring one-carbon groups	48	140	0.34	0.6	0.00037
										GO Function	GO:0019843	rRNA binding	22	39	0.55	0.69	0.00037
										GO Function	GO:0019899	Enzyme binding	100	382	0.22	0.55	0.00037
										Monarch	WBPhenotype:0002416	Spindle position variant	31	80	0.39	0.63	0.00037
										GO Process	GO:0019693	Ribose phosphate metabolic process	57	183	0.3	0.58	0.00038
										GO Process	GO:0031324	Negative regulation of cellular metabolic process	86	319	0.23	0.55	0.00038
										KEGG	cel04141	Protein processing in endoplasmic reticulum	45	136	0.32	0.6	0.00038
										Monarch	WBPhenotype:0000680	Aldicarb response variant	79	299	0.22	0.55	0.00038
										GO Process	GO:0009063	Cellular amino acid catabolic process	29	66	0.45	0.65	0.00039
										Monarch	WBPhenotype:0001120	Relative cell cycle timing defective early emb	25	57	0.44	0.65	0.00039
										Monarch	WBPhenotype:0001499	Meiotic chromosome segregation variant	55	185	0.28	0.57	0.00039
										Monarch	WBPhenotype:0002012	Meiotic chromosome organization variant	53	176	0.28	0.57	0.0004
										Reactome	MAP-5358346	Hedgehog ligand biogenesis	29	70	0.42	0.63	0.00041
										Reactome	MAP-5696398	Nucleotide Excision Repair	36	98	0.37	0.61	0.00041
										GO Process	GO:0001732	Formation of cytoplasmic translation initiation complex	13	14	0.77	0.75	0.00042
										GO Component	GO:0036464	Cytoplasmic ribonucleoprotein granule	46	140	0.32	0.59	0.00042
										STRING clusters	CL:5626	Protein folding, and Unfolded Protein Response (UPR)	40	106	0.38	0.62	0.00042
										Monarch	WBPhenotype:0001079	Cytoplasmic dynamics defective early emb	27	65	0.42	0.63	0.00042
										GO Process	GO:0017148	Negative regulation of translation	27	59	0.46	0.65	0.00043
										Monarch	WBPhenotype:0000690	Gonad migration variant	30	77	0.39	0.62	0.00043
										Monarch	WBPhenotype:0001174	Chromosome disjunction defective	50	163	0.29	0.57	0.00043
										GO Process	GO:0009259	Ribonucleotide metabolic process	56	180	0.3	0.58	0.00045
										Reactome	MAP-450531	Regulation of mRNA stability by proteins that bind AU-rich elements	37	103	0.36	0.6	0.00045
										Reactome	MAP-68867	Assembly of the pre-replicative complex	38	107	0.35	0.6	0.00045
										Reactome	MAP-72165	mRNA Splicing - Minor Pathway	21	41	0.51	0.66	0.00045
										GO Component	GO:0016282	Eukaryotic 43S preinitiation complex	12	13	0.77	0.74	0.00046
										GO Component	GO:0030135	Coated vesicle	29	70	0.42	0.63	0.00046
										GO Component	GO:0033290	Eukaryotic 48S preinitiation complex	12	13	0.77	0.74	0.00046
										STRING clusters	CL:4658	Eukaryotic 43S preinitiation complex, and W2 domain	15	18	0.72	0.73	0.00046
										GO Process	GO:0045935	Positive regulation of nucleobase-containing compound metabolic process	91	346	0.22	0.54	0.00047
										Reactome	MAP-379716	Cytosolic tRNA aminoacylation	13	16	0.71	0.73	0.00047
										Reactome	MAP-6782135	Dual incision in TC-NER	29	71	0.41	0.62	0.00047
										Reactome	MAP-8878159	Transcriptional regulation by RUNX3	28	67	0.42	0.63	0.00047
										Monarch	WBPhenotype:0001078	Cytokinesis defective early emb	68	248	0.24	0.55	0.00047
										GO Process	GO:0051640	Organelle localization	68	236	0.26	0.56	0.00049
										Reactome	MAP-69275	G2/M Transition	47	147	0.31	0.58	0.00049
										Reactome	MAP-71406	Pyruvate metabolism and Citric Acid (TCA) cycle	22	45	0.49	0.65	0.00049
										Monarch	WBPhenotype:0000816	Neuron development variant	104	428	0.19	0.52	0.00049
										STRING clusters	CL:5914	Respiratory electron transport, ATP synthesis by chemiosmotic coupling, and heat production by uncoupling proteins.	35	87	0.41	0.62	0.0005
										GO Process	GO:0010498	Proteasomal protein catabolic process	56	181	0.29	0.57	0.00051
										Monarch	WBPhenotype:0000022	Long	51	169	0.28	0.56	0.00051
										Monarch	WBPhenotype:0000052	Maternal effect lethal emb	37	107	0.34	0.59	0.00051
										Monarch	WBPhenotype:0000464	Oxygen response variant	29	74	0.4	0.61	0.00051
										COMPARTMENTS	GOCC:0097525	Spliceosomal snRNP complex	24	49	0.49	0.65	0.00051
										UniProt Keywords	KW-0507	mRNA processing	30	75	0.4	0.62	0.00051
										GO Process	GO:0006119	Oxidative phosphorylation	27	60	0.46	0.63	0.00052
										GO Process	GO:0061061	Muscle structure development	36	95	0.38	0.6	0.00052
										GO Process	GO:0065009	Regulation of molecular function	131	550	0.18	0.52	0.00052
										COMPARTMENTS	GOCC:0022627	Cytosolic small ribosomal subunit	15	20	0.68	0.71	0.00052
										GO Process	GO:0010564	Regulation of cell cycle process	57	186	0.29	0.56	0.00053
										GO Function	GO:0008168	Methyltransferase activity	46	134	0.34	0.58	0.00054
										GO Component	GO:0061695	Transferase complex, transferring phosphorus-containing groups	48	151	0.3	0.57	0.00054
										GO Process	GO:0010256	Endomembrane system organization	50	155	0.31	0.57	0.00055
										GO Component	GO:0015629	Actin cytoskeleton	39	112	0.34	0.59	0.00055
										GO Process	GO:2000241	Regulation of reproductive process	66	228	0.26	0.55	0.00056
										Reactome	MAP-453274	Mitotic G2-G2/M phases	47	148	0.3	0.57	0.00056
										Reactome	MAP-674695	RNA Polymerase II Pre-transcription Events	30	76	0.4	0.61	0.00056
										GO Process	GO:0051254	Positive regulation of RNA metabolic process	87	329	0.22	0.53	0.00057
										Monarch	WBPhenotype:0001593	Transgene silencing variant	38	112	0.33	0.58	0.00057
										GO Process	GO:0098771	Inorganic ion homeostasis	46	138	0.33	0.58	0.00058
										Monarch	WBPhenotype:0001401	Mitochondria morphology variant	43	134	0.31	0.57	0.00058
										STRING clusters	CL:10859	Mixed, incl. Myofibril, and EF-hand domain	45	129	0.34	0.58	0.00059
										Monarch	WBPhenotype:0001038	Tumorous germline	32	87	0.37	0.59	0.00059
										GO Process	GO:1901606	Alpha-amino acid catabolic process	26	57	0.46	0.63	0.0006
										STRING clusters	CL:4739	Mitochondrial translation termination	24	47	0.51	0.64	0.0006
										Monarch	WBPhenotype:0001152	Pronuclear migration defective early emb	31	83	0.37	0.59	0.0006
										GO Process	GO:0042255	Ribosome assembly	20	36	0.55	0.66	0.00061
										GO Process	GO:0051321	Meiotic cell cycle	63	215	0.27	0.55	0.00061
										GO Process	GO:1903311	Regulation of mRNA metabolic process	34	88	0.39	0.6	0.00061
										GO Component	GO:0030117	Membrane coat	19	35	0.54	0.65	0.00061
										UniProt Keywords	KW-0540	Nuclease	24	53	0.46	0.62	0.00061
										GO Component	GO:0030684	Preribosome	28	68	0.42	0.61	0.00062
										STRING clusters	CL:5053	Small-subunit processome, and Preribosome, small subunit precursor	27	58	0.47	0.63	0.00063
										Reactome	MAP-1280215	Cytokine Signaling in Immune system	56	190	0.27	0.55	0.00063
										Reactome	MAP-9711097	Cellular response to starvation	26	61	0.43	0.61	0.00063
										GO Process	GO:0009142	Nucleoside triphosphate biosynthetic process	19	33	0.56	0.66	0.00065
										GO Process	GO:0033108	Mitochondrial respiratory chain complex assembly	19	33	0.56	0.66	0.00065
										GO Process	GO:0055080	Cation homeostasis	46	139	0.32	0.57	0.00065
										Reactome	MAP-8939902	Regulation of RUNX2 expression and activity	28	69	0.41	0.6	0.00065
										Monarch	WBPhenotype:0000725	Lipid metabolism variant	160	728	0.14	0.49	0.00065
										Reactome	MAP-8878166	Transcriptional regulation by RUNX2	29	73	0.4	0.6	0.00066
										Reactome	MAP-5687128	MAPK6/MAPK4 signaling	21	43	0.49	0.63	0.00068
										GO Process	GO:0043412	Macromolecule modification	306	1513	0.11	0.47	0.0007
										GO Component	GO:0030662	Coated vesicle membrane	20	39	0.51	0.63	0.0007
										GO Function	GO:0003729	mRNA binding	54	171	0.3	0.56	0.00071
										GO Component	GO:0005886	Plasma membrane	364	1862	0.09	0.46	0.00071
										Monarch	WBPhenotype:0000001	Body posture variant	76	292	0.22	0.52	0.00073
										Monarch	WBPhenotype:0001020	Embryonic lethal late emb	28	72	0.39	0.59	0.00073
										Monarch	WBPhenotype:0001027	Nuclear position defective early emb	17	31	0.54	0.64	0.00073
										Monarch	WBPhenotype:0000686	Organism ionizing radiation response variant	43	136	0.3	0.55	0.00074
										GO Component	GO:0070069	Cytochrome complex	13	17	0.69	0.68	0.00075
										GO Component	GO:1990204	Oxidoreductase complex	30	77	0.39	0.59	0.00075
										Reactome	MAP-72202	Transport of Mature Transcript to Cytoplasm	26	62	0.42	0.6	0.00075
										GO Process	GO:0003006	Developmental process involved in reproduction	109	443	0.19	0.5	0.00077
										Reactome	MAP-1169091	Activation of NF-kappaB in B cells	28	70	0.4	0.59	0.00077
										Reactome	MAP-5607761	Dectin-1 mediated noncanonical NF-kB signaling	28	70	0.4	0.59	0.00077
										Reactome	MAP-5607764	CLEC7A (Dectin-1) signaling	30	78	0.39	0.58	0.00077
										Reactome	MAP-5610780	Degradation of GLI1 by the proteasome	28	70	0.4	0.59	0.00077
										Reactome	MAP-5610785	GLI3 is processed to GLI3R by the proteasome	29	74	0.4	0.59	0.00077
										Reactome	MAP-5676590	NIK-->noncanonical NF-kB signaling	28	70	0.4	0.59	0.00077
										UniProt Keywords	KW-0158	Chromosome	42	128	0.32	0.56	0.00077
										GO Process	GO:0030029	Actin filament-based process	54	176	0.29	0.55	0.00078
										GO Component	GO:0045202	Synapse	88	346	0.21	0.51	0.00078
										COMPARTMENTS	GOCC:0005730	Nucleolus	43	127	0.33	0.56	0.00078
										GO Process	GO:0022900	Electron transport chain	28	66	0.43	0.6	0.00079
										Monarch	WBPhenotype:0000136	mRNA levels increased	46	150	0.29	0.54	0.00079
										Monarch	WBPhenotype:0001953	Nuclear fallout	23	53	0.44	0.6	0.0008
										COMPARTMENTS	GOCC:0030662	Coated vesicle membrane	20	37	0.54	0.63	0.00081
										GO Process	GO:0030036	Actin cytoskeleton organization	53	172	0.29	0.54	0.00083
										STRING clusters	CL:5627	Protein folding, and Unfolded Protein Response (UPR)	36	94	0.39	0.58	0.00083
										GO Process	GO:0006913	Nucleocytoplasmic transport	32	82	0.39	0.58	0.00084
										GO Component	GO:0097525	Spliceosomal snRNP complex	22	47	0.47	0.61	0.00084
										Monarch	WBPhenotype:0001595	Somatic transgene silencing variant	35	102	0.34	0.56	0.00085
										Monarch	WBPhenotype:0001864	Protein transport variant	15	25	0.58	0.64	0.00085
										GO Component	GO:0098791	Golgi apparatus subcompartment	30	78	0.39	0.58	0.00086
										Monarch	WBPhenotype:0002390	Variable cell division timing	28	73	0.39	0.58	0.00086
										COMPARTMENTS	GOCC:0005654	Nucleoplasm	104	419	0.2	0.5	0.00086
										COMPARTMENTS	GOCC:0005681	Spliceosomal complex	33	86	0.39	0.58	0.00086
										GO Process	GO:0009150	Purine ribonucleotide metabolic process	52	168	0.29	0.54	0.00087
										GO Process	GO:0060341	Regulation of cellular localization	54	177	0.29	0.54	0.00087
										GO Process	GO:0097435	Supramolecular fiber organization	48	150	0.31	0.55	0.00087
										Monarch	WBPhenotype:0001175	High incidence male progeny	48	160	0.28	0.54	0.00087
										GO Function	GO:0005216	Ion channel activity	90	343	0.22	0.51	0.00088
										Reactome	MAP-1234174	Cellular response to hypoxia	27	67	0.41	0.58	0.00089
										Reactome	MAP-5668541	TNFR2 non-canonical NF-kB pathway	28	71	0.4	0.58	0.00089
										GO Process	GO:0072521	Purine-containing compound metabolic process	55	182	0.28	0.53	0.00091
										UniProt Keywords	KW-0460	Magnesium	63	226	0.25	0.52	0.00091
										KEGG	cel00280	Valine, leucine and isoleucine degradation	23	52	0.45	0.6	0.00092
										KEGG	cel01230	Biosynthesis of amino acids	28	71	0.4	0.58	0.00092
										KEGG	cel03420	Nucleotide excision repair	19	37	0.51	0.62	0.00092
										Monarch	WBPhenotype:0000460	Paraquat response variant	47	156	0.28	0.53	0.00093
										Monarch	WBPhenotype:0000439	Precocious heterochronic variations	22	50	0.45	0.59	0.00094
										STRING clusters	CL:5054	Small-subunit processome, and Protein of unknown function DUF1757	24	49	0.49	0.61	0.00097
										GO Process	GO:0030003	Cellular cation homeostasis	38	108	0.35	0.55	0.001
										GO Process	GO:0140053	Mitochondrial gene expression	25	56	0.45	0.59	0.001
										GO Function	GO:0060090	Molecular adaptor activity	40	113	0.35	0.56	0.001
										STRING clusters	CL:10860	Mixed, incl. Myofibril, and EF-hand domain	41	116	0.35	0.56	0.001
										Reactome	MAP-195253	Degradation of beta-catenin by the destruction complex	30	80	0.38	0.57	0.001
										Reactome	MAP-6798695	Neutrophil degranulation	97	397	0.19	0.49	0.001
										Monarch	WBPhenotype:0000405	Giant oocytes	16	29	0.54	0.62	0.001
										COMPARTMENTS	GOCC:0031982	Vesicle	122	514	0.18	0.49	0.001
										GO Process	GO:0022904	Respiratory electron transport chain	26	60	0.44	0.58	0.0011
										GO Component	GO:0055120	Striated muscle dense body	34	96	0.35	0.55	0.0011
										GO Component	GO:0120114	Sm-like protein family complex	24	56	0.43	0.58	0.0011
										Reactome	MAP-6782210	Gap-filling DNA repair synthesis and ligation in TC-NER	27	68	0.4	0.57	0.0011
										Reactome	MAP-69190	DNA strand elongation	16	28	0.56	0.62	0.0011
										Reactome	MAP-8854050	FBXL7 down-regulates AURKA during mitotic entry and in early mitosis	28	72	0.39	0.56	0.0011
										Monarch	WBPhenotype:0000684	Fewer germ cells	31	87	0.35	0.55	0.0011
										Monarch	WBPhenotype:0001114	Cell cycle defective early emb	33	95	0.34	0.55	0.0011
										Monarch	WBPhenotype:0001569	Body wall muscle myosin organization defective	44	144	0.29	0.53	0.0011
										COMPARTMENTS	GOCC:0097708	Intracellular vesicle	119	500	0.18	0.48	0.0011
										UniProt Keywords	KW-0999	Mitochondrion inner membrane	31	84	0.37	0.56	0.0011
										SMART	SM00487	DEAD-like helicases superfamily	36	83	0.44	0.58	0.0011
										SMART	SM00490	Helicase superfamily c-terminal domain	36	83	0.44	0.58	0.0011
										GO Process	GO:0019098	Reproductive behavior	38	109	0.34	0.54	0.0012
										GO Process	GO:0051668	Localization within membrane	49	157	0.3	0.53	0.0012
										GO Process	GO:0090501	RNA phosphodiester bond hydrolysis	38	109	0.34	0.54	0.0012
										Reactome	MAP-9639288	Amino acids regulate mTORC1	24	57	0.43	0.57	0.0012
										Monarch	WBPhenotype:0000219	Vulval cell induction reduced	28	75	0.37	0.55	0.0012
										Monarch	WBPhenotype:0000611	Muscle system physiology variant	37	113	0.32	0.53	0.0012
										GO Process	GO:0072594	Establishment of protein localization to organelle	43	131	0.32	0.53	0.0013
										Reactome	MAP-8949613	Cristae formation	13	19	0.64	0.63	0.0013
										COMPARTMENTS	GOCC:0031410	Cytoplasmic vesicle	118	497	0.18	0.48	0.0013
										UniProt Keywords	KW-0206	Cytoskeleton	63	230	0.24	0.5	0.0013
										GO Process	GO:0006099	Tricarboxylic acid cycle	16	26	0.59	0.61	0.0014
										GO Process	GO:0006950	Response to stress	235	1131	0.12	0.45	0.0014
										GO Process	GO:0007276	Gamete generation	69	252	0.24	0.5	0.0014
										GO Process	GO:0009206	Purine ribonucleoside triphosphate biosynthetic process	16	26	0.59	0.61	0.0014
										GO Process	GO:0010033	Response to organic substance	99	401	0.19	0.48	0.0014
										GO Process	GO:0019646	Aerobic electron transport chain	24	54	0.45	0.57	0.0014
										GO Process	GO:0042775	Mitochondrial ATP synthesis coupled electron transport	24	54	0.45	0.57	0.0014
										GO Process	GO:0044283	Small molecule biosynthetic process	53	177	0.28	0.51	0.0014
										GO Process	GO:0051493	Regulation of cytoskeleton organization	40	119	0.33	0.53	0.0014
										STRING clusters	CL:2631	Proteasome regulatory particle	14	18	0.69	0.63	0.0014
										STRING clusters	CL:7906	Citrate cycle (TCA cycle)	15	21	0.66	0.62	0.0014
										Reactome	MAP-5633007	Regulation of TP53 Activity	40	125	0.31	0.52	0.0014
										Monarch	WBPhenotype:0004018	Sinusoidal movement variant	79	315	0.2	0.48	0.0014
										GO Process	GO:0016050	Vesicle organization	33	90	0.37	0.54	0.0015
										GO Process	GO:0019220	Regulation of phosphate metabolic process	55	187	0.27	0.5	0.0015
										GO Process	GO:0019953	Sexual reproduction	74	277	0.23	0.49	0.0015
										STRING clusters	CL:4655	Translational initiation	20	37	0.54	0.59	0.0015
										Reactome	MAP-69618	Mitotic Spindle Checkpoint	28	74	0.38	0.54	0.0015
										Reactome	MAP-9762114	GSK3B and BTRC:CUL1-mediated-degradation of NFE2L2	27	70	0.39	0.54	0.0015
										Monarch	WBPhenotype:0000948	Cuticle morphology variant	48	165	0.27	0.5	0.0015
										Monarch	WBPhenotype:0000990	Muscle cell physiology variant	31	89	0.34	0.53	0.0015
										Monarch	WBPhenotype:0001115	Cell cycle timing defective early emb	32	93	0.34	0.53	0.0015
										Monarch	WBPhenotype:0001143	Multiple nuclei early emb	35	106	0.32	0.52	0.0015
										Monarch	WBPhenotype:0001576	Mitochondria spacing variant	40	128	0.3	0.51	0.0015
										Reactome	MAP-1592230	Mitochondrial biogenesis	15	26	0.56	0.59	0.0016
										Reactome	MAP-5689880	Ub-specific processing proteases	42	135	0.3	0.51	0.0016
										COMPARTMENTS	GOCC:0000228	Nuclear chromosome	60	210	0.26	0.5	0.0016
										COMPARTMENTS	GOCC:0000428	DNA-directed RNA polymerase complex	32	86	0.37	0.54	0.0016
										COMPARTMENTS	GOCC:0005875	Microtubule associated complex	29	74	0.4	0.54	0.0016
										COMPARTMENTS	GOCC:0015629	Actin cytoskeleton	39	115	0.33	0.52	0.0016
										COMPARTMENTS	GOCC:0030117	Membrane coat	20	40	0.5	0.57	0.0016
										UniProt Keywords	KW-0464	Manganese	34	99	0.34	0.52	0.0016
										GO Process	GO:0009201	Ribonucleoside triphosphate biosynthetic process	17	30	0.56	0.58	0.0017
										GO Process	GO:0022412	Cellular process involved in reproduction in multicellular organism	59	207	0.26	0.49	0.0017
										GO Process	GO:0032386	Regulation of intracellular transport	24	55	0.44	0.55	0.0017
										GO Process	GO:0048193	Golgi vesicle transport	39	116	0.33	0.52	0.0017
										GO Component	GO:0098687	Chromosomal region	31	86	0.36	0.53	0.0017
										STRING clusters	CL:6397	Mixed, incl. Endoplasmic reticulum protein-containing complex, and Insertion of tail-anchored proteins into the endoplasmic reticulum membrane	26	59	0.45	0.55	0.0017
										STRING clusters	CL:6398	Mixed, incl. Endoplasmic reticulum protein-containing complex, and Signal peptide processing	23	48	0.48	0.57	0.0017
										Reactome	MAP-174417	Telomere C-strand (Lagging Strand) Synthesis	14	23	0.59	0.59	0.0017
										Monarch	WBPhenotype:0002501	Ectopic cleavage furrow early emb	22	53	0.42	0.55	0.0017
										COMPARTMENTS	GOCC:0005694	Chromosome	135	591	0.16	0.46	0.0017
										GO Component	GO:0000228	Nuclear chromosome	33	95	0.34	0.52	0.0018
										GO Component	GO:0000932	P-body	18	36	0.5	0.57	0.0018
										GO Component	GO:0030017	Sarcomere	32	91	0.35	0.52	0.0018
										GO Component	GO:0070469	Respirasome	27	70	0.39	0.53	0.0018
										GO Component	GO:0099513	Polymeric cytoskeletal fiber	46	153	0.28	0.5	0.0018
										STRING clusters	CL:4957	Cytosolic tRNA aminoacylation	13	16	0.71	0.62	0.0018
										UniProt Keywords	KW-1015	Disulfide bond	147	669	0.14	0.45	0.0018
										InterPro	IPR011545	DEAD/DEAH box helicase domain	28	53	0.53	0.57	0.0018
										InterPro	IPR011990	Tetratricopeptide-like helical domain superfamily	42	106	0.4	0.54	0.0018
										InterPro	IPR012340	Nucleic acid-binding, OB-fold	33	69	0.48	0.56	0.0018
										GO Process	GO:0002183	Cytoplasmic translational initiation	15	24	0.6	0.59	0.0019
										GO Process	GO:0006366	Transcription by RNA polymerase II	28	71	0.4	0.53	0.0019
										GO Process	GO:0006754	ATP biosynthetic process	15	24	0.6	0.59	0.0019
										GO Process	GO:0006888	Endoplasmic reticulum to Golgi vesicle-mediated transport	26	63	0.42	0.54	0.0019
										GO Process	GO:0007017	Microtubule-based process	73	275	0.23	0.48	0.0019
										GO Process	GO:0007399	Nervous system development	86	340	0.21	0.47	0.0019
										GO Process	GO:0010558	Negative regulation of macromolecule biosynthetic process	63	227	0.25	0.48	0.0019
										GO Process	GO:0044093	Positive regulation of molecular function	59	208	0.26	0.49	0.0019
										GO Process	GO:0044282	Small molecule catabolic process	53	180	0.27	0.49	0.0019
										GO Function	GO:0003724	RNA helicase activity	23	49	0.47	0.55	0.0019
										GO Component	GO:0071013	Catalytic step 2 spliceosome	22	51	0.44	0.54	0.0019
										GO Component	GO:0098590	Plasma membrane region	71	273	0.22	0.47	0.0019
										KEGG	cel00510	N-Glycan biosynthesis	18	37	0.49	0.56	0.0019
										Reactome	MAP-69202	Cyclin E associated events during G1/S transition	30	84	0.36	0.52	0.0019
										Reactome	MAP-69656	Cyclin A:Cdk2-associated events at S phase entry	30	84	0.36	0.52	0.0019
										Reactome	MAP-983169	Class I MHC mediated antigen processing & presentation	76	300	0.21	0.47	0.0019
										Monarch	WBPhenotype:0001703	Body bend variant	77	309	0.2	0.47	0.0019
										GO Process	GO:0031327	Negative regulation of cellular biosynthetic process	65	237	0.24	0.48	0.002
										GO Process	GO:0031647	Regulation of protein stability	18	34	0.53	0.57	0.002
										GO Function	GO:0005525	GTP binding	61	212	0.26	0.49	0.002
										GO Component	GO:0005875	Microtubule associated complex	24	59	0.41	0.53	0.002
										GO Component	GO:0045259	Proton-transporting ATP synthase complex	13	20	0.62	0.59	0.002
										GO Component	GO:0098803	Respiratory chain complex	25	63	0.4	0.53	0.002
										Reactome	MAP-159236	Transport of Mature mRNA derived from an Intron-Containing Transcript	22	52	0.43	0.54	0.002
										Monarch	WBPhenotype:0001577	Mitochondria alignment variant	39	126	0.29	0.5	0.002
										GO Process	GO:0048878	Chemical homeostasis	56	195	0.26	0.48	0.0021
										GO Process	GO:0050896	Response to stimulus	540	2910	0.07	0.41	0.0021
										GO Process	GO:0051130	Positive regulation of cellular component organization	53	181	0.27	0.49	0.0021
										KEGG	cel00240	Pyrimidine metabolism	17	34	0.5	0.56	0.0021
										KEGG	cel04150	mTOR signaling pathway	27	73	0.37	0.52	0.0021
										GO Process	GO:0007292	Female gamete generation	45	145	0.29	0.49	0.0022
										GO Process	GO:0034330	Cell junction organization	28	72	0.39	0.52	0.0022
										GO Process	GO:0051050	Positive regulation of transport	41	127	0.31	0.5	0.0022
										GO Process	GO:0051656	Establishment of organelle localization	49	163	0.28	0.49	0.0022
										GO Component	GO:0090575	RNA polymerase II transcription regulator complex	30	84	0.36	0.51	0.0022
										GO Component	GO:0098573	Intrinsic component of mitochondrial membrane	22	52	0.43	0.53	0.0022
										STRING clusters	CL:6565	Spliceosomal snRNP complex, and SLBP independent Processing of Histone Pre-mRNAs	21	42	0.5	0.55	0.0022
										Monarch	WBPhenotype:0002311	Turning variant	63	241	0.22	0.47	0.0022
										UniProt Keywords	KW-0508	mRNA splicing	22	52	0.43	0.53	0.0022
										GO Process	GO:0031399	Regulation of protein modification process	50	168	0.28	0.48	0.0023
										GO Function	GO:0019001	Guanyl nucleotide binding	63	223	0.25	0.47	0.0023
										Reactome	MAP-6781823	Formation of TC-NER Pre-Incision Complex	22	53	0.42	0.53	0.0023
										Reactome	MAP-73776	RNA Polymerase II Promoter Escape	21	49	0.43	0.53	0.0023
										Reactome	MAP-73779	RNA Polymerase II Transcription Pre-Initiation And Promoter Opening	21	49	0.43	0.53	0.0023
										Reactome	MAP-73857	RNA Polymerase II Transcription	231	1142	0.11	0.42	0.0023
										Reactome	MAP-75953	RNA Polymerase II Transcription Initiation	21	49	0.43	0.53	0.0023
										Reactome	MAP-76042	RNA Polymerase II Transcription Initiation And Promoter Clearance	21	49	0.43	0.53	0.0023
										Monarch	WBPhenotype:0000196	Distal tip cell morphology variant	16	32	0.5	0.55	0.0023
										Monarch	WBPhenotype:0001121	Exaggerated asynchrony early emb	16	32	0.5	0.55	0.0023
										Monarch	WBPhenotype:0001349	Protein phosphorylation variant	32	96	0.33	0.5	0.0023
										GO Process	GO:0045786	Negative regulation of cell cycle	33	93	0.35	0.5	0.0024
										GO Component	GO:0005763	Mitochondrial small ribosomal subunit	15	27	0.55	0.56	0.0024
										GO Component	GO:0005819	Spindle	34	102	0.33	0.5	0.0024
										KEGG	cel04144	Endocytosis	34	104	0.32	0.49	0.0024
										Monarch	WBPhenotype:0000634	Pharyngeal pumping variant	43	146	0.27	0.48	0.0024
										UniProt Keywords	KW-0690	Ribosome biogenesis	17	34	0.5	0.55	0.0024
										GO Process	GO:0030001	Metal ion transport	75	289	0.22	0.46	0.0025
										STRING clusters	CL:1443	RNA Polymerase II Pre-transcription Events, and Mediator complex	35	97	0.36	0.5	0.0025
										Reactome	MAP-112315	Transmission across Chemical Synapses	56	205	0.24	0.47	0.0025
										Monarch	WBPhenotype:0000704	Excretory canal morphology variant	17	36	0.48	0.54	0.0025
										Monarch	WBPhenotype:0002099	Lysosome-related organelle localization variant	10	13	0.69	0.58	0.0025
										GO Process	GO:0007281	Germ cell development	51	174	0.27	0.47	0.0026
										GO Process	GO:0015986	Proton motive force-driven ATP synthesis	14	22	0.61	0.56	0.0026
										GO Process	GO:0032989	Cellular component morphogenesis	57	202	0.25	0.47	0.0026
										GO Process	GO:0044255	Cellular lipid metabolic process	103	431	0.18	0.44	0.0026
										GO Process	GO:0055065	Metal ion homeostasis	34	98	0.34	0.5	0.0026
										Monarch	WBPhenotype:0001276	Ectopic expression transgene	40	133	0.28	0.48	0.0026
										Monarch	WBPhenotype:0001702	Directionality variant	74	298	0.2	0.45	0.0026
										Monarch	WBPhenotype:0001918	Chemical hypersensitive	88	370	0.18	0.44	0.0026
										Monarch	WBPhenotype:0002312	Turning frequency variant	61	233	0.22	0.46	0.0026
										COMPARTMENTS	GOCC:0030054	Cell junction	101	420	0.18	0.44	0.0026
										GO Function	GO:0032561	Guanyl ribonucleotide binding	62	220	0.25	0.47	0.0027
										GO Component	GO:0033177	Proton-transporting two-sector ATPase complex, proton-transporting domain	13	21	0.59	0.56	0.0027
										GO Component	GO:0070603	SWI/SNF superfamily-type complex	16	31	0.52	0.54	0.0027
										Monarch	WBPhenotype:0001182	Fat content variant	147	686	0.13	0.42	0.0027
										InterPro	IPR019734	Tetratricopeptide repeat	27	53	0.51	0.54	0.0027
										GO Process	GO:0050795	Regulation of behavior	50	170	0.27	0.47	0.0028
										GO Function	GO:0022836	Gated channel activity	69	254	0.24	0.46	0.0028
										STRING clusters	CL:5055	Small-subunit processome, and Protein of unknown function DUF1757	21	43	0.49	0.53	0.0028
										Reactome	MAP-9006934	Signaling by Receptor Tyrosine Kinases	66	255	0.22	0.45	0.0028
										Reactome	MAP-9755511	KEAP1-NFE2L2 pathway	34	104	0.32	0.48	0.0028
										Monarch	WBPhenotype:0000002	Kinker	19	44	0.44	0.52	0.0028
										Monarch	WBPhenotype:0000676	Growth rate variant	33	102	0.31	0.48	0.0028
										GO Function	GO:0033218	Amide binding	35	99	0.35	0.49	0.0029
										Reactome	MAP-6807505	RNA polymerase II transcribes snRNA genes	30	87	0.34	0.49	0.0029
										Monarch	WBPhenotype:0000459	Pesticide response variant	57	215	0.23	0.45	0.0029
										Monarch	WBPhenotype:0001083	Multiple cytoplasmic cavities early emb	16	33	0.49	0.53	0.0029
										Monarch	WBPhenotype:0001575	ATP levels reduced	14	26	0.53	0.54	0.0029
										GO Component	GO:0030120	Vesicle coat	15	28	0.53	0.54	0.003
										Reactome	MAP-2029482	Regulation of actin dynamics for phagocytic cup formation	14	25	0.55	0.54	0.003
										Monarch	WBPhenotype:0001289	Acetylcholinesterase inhibitor resistant	62	240	0.21	0.45	0.003
										Monarch	WBPhenotype:0002315	Roaming variant	52	191	0.24	0.46	0.003
										GO Process	GO:0048870	Cell motility	39	121	0.31	0.48	0.0031
										GO Process	GO:0051247	Positive regulation of protein metabolic process	54	190	0.26	0.46	0.0032
										GO Component	GO:0062023	Collagen-containing extracellular matrix	23	58	0.4	0.5	0.0032
										InterPro	IPR001650	Helicase, C-terminal	34	80	0.43	0.51	0.0032
										Reactome	MAP-8878171	Transcriptional regulation by RUNX1	41	137	0.28	0.46	0.0033
										COMPARTMENTS	GOCC:0030120	Vesicle coat	16	29	0.54	0.53	0.0033
										GO Process	GO:0007059	Chromosome segregation	49	167	0.27	0.46	0.0034
										GO Process	GO:0031401	Positive regulation of protein modification process	31	87	0.35	0.48	0.0034
										GO Process	GO:0032259	Methylation	44	144	0.29	0.46	0.0034
										Reactome	MAP-5663213	RHO GTPases Activate WASPs and WAVEs	12	19	0.6	0.54	0.0034
										Monarch	WBPhenotype:0000188	Gonad arm morphology variant	19	45	0.43	0.5	0.0034
										Monarch	WBPhenotype:0002037	Nuclear envelope organization variant	19	45	0.43	0.5	0.0034
										GO Process	GO:0007346	Regulation of mitotic cell cycle	34	100	0.33	0.48	0.0035
										GO Process	GO:1902600	Proton transmembrane transport	29	79	0.37	0.48	0.0035
										GO Function	GO:0019783	Ubiquitin-like protein peptidase activity	23	52	0.45	0.51	0.0035
										GO Function	GO:0042802	Identical protein binding	41	126	0.31	0.47	0.0035
										GO Function	GO:0098772	Molecular function regulator activity	114	484	0.17	0.43	0.0035
										Monarch	WBPhenotype:0000017	Aldicarb resistant	61	237	0.21	0.44	0.0035
										Monarch	WBPhenotype:0001005	Backward locomotion variant	66	262	0.2	0.44	0.0035
										Monarch	WBPhenotype:0001434	Chemotaxis variant	46	164	0.25	0.45	0.0035
										Monarch	WBPhenotype:0001681	Spindle orientation variant	31	95	0.32	0.47	0.0035
										Monarch	WBPhenotype:0004023	Frequency of body bend variant	66	262	0.2	0.44	0.0035
										GO Process	GO:0006875	Cellular metal ion homeostasis	28	75	0.37	0.48	0.0036
										GO Process	GO:0048520	Positive regulation of behavior	28	75	0.37	0.48	0.0036
										GO Process	GO:1902903	Regulation of supramolecular fiber organization	28	75	0.37	0.48	0.0036
										Monarch	WBPhenotype:0001049	Chemosensory behavior variant	54	203	0.23	0.44	0.0036
										Reactome	MAP-195258	RHO GTPase Effectors	47	166	0.25	0.45	0.0037
										Reactome	MAP-9716542	Signaling by Rho GTPases, Miro GTPases and RHOBTB3	94	402	0.17	0.42	0.0037
										Monarch	WBPhenotype:0000711	Organism hypersensitive ionizing radiation	26	74	0.35	0.48	0.0037
										Monarch	WBPhenotype:0001975	Germ cell compartment large	14	27	0.52	0.52	0.0037
										UniProt Keywords	KW-0816	Tricarboxylic acid cycle	13	22	0.57	0.53	0.0037
										GO Component	GO:0005746	Mitochondrial respirasome	24	63	0.38	0.48	0.0038
										GO Component	GO:0005753	Mitochondrial proton-transporting ATP synthase complex	12	19	0.6	0.53	0.0038
										GO Component	GO:0005802	trans-Golgi network	17	36	0.48	0.51	0.0038
										Reactome	MAP-983168	Antigen processing: Ubiquitination & Proteasome degradation	69	274	0.2	0.43	0.0038
										Monarch	WBPhenotype:0002287	Tail movement variant	62	243	0.21	0.43	0.0038
										COMPARTMENTS	GOCC:0055029	Nuclear DNA-directed RNA polymerase complex	29	79	0.37	0.48	0.0038
										UniProt Keywords	KW-0645	Protease	58	218	0.23	0.44	0.0038
										GO Function	GO:0016740	Transferase activity	333	1701	0.09	0.39	0.0039
										GO Component	GO:0005852	Eukaryotic translation initiation factor 3 complex	11	16	0.64	0.54	0.0039
										Monarch	WBPhenotype:0000424	Antibody staining variant	52	194	0.23	0.44	0.0039
										COMPARTMENTS	GOCC:0030880	RNA polymerase complex	33	96	0.34	0.47	0.0039
										COMPARTMENTS	GOCC:0070469	Respirasome	26	67	0.39	0.48	0.0039
										GO Process	GO:0007267	Cell-cell signaling	71	275	0.21	0.43	0.004
										GO Process	GO:0010948	Negative regulation of cell cycle process	30	84	0.36	0.47	0.004
										GO Process	GO:0015931	Nucleobase-containing compound transport	34	101	0.33	0.47	0.004
										Monarch	WBPhenotype:0000542	Fat	33	105	0.3	0.46	0.004
										Monarch	WBPhenotype:0002294	Body posture wavelength variant	56	214	0.22	0.43	0.004
										InterPro	IPR012677	Nucleotide-binding alpha-beta plait domain superfamily	44	122	0.36	0.47	0.004
										GO Process	GO:0009888	Tissue development	49	169	0.26	0.45	0.0041
										STRING clusters	CL:5994	Cytochrome complex, and Cytochrome-c oxidase activity	13	18	0.66	0.54	0.0041
										Monarch	WBPhenotype:0000622	Muscle system development variant	30	92	0.32	0.46	0.0041
										Monarch	WBPhenotype:0000668	Endomitotic oocytes	20	50	0.4	0.48	0.0041
										Monarch	WBPhenotype:0001893	Mitochondrial membrane potential reduced	15	31	0.49	0.5	0.0041
										GO Process	GO:0006402	mRNA catabolic process	28	76	0.37	0.47	0.0042
										GO Process	GO:0043414	Macromolecule methylation	38	119	0.31	0.46	0.0042
										GO Process	GO:0051172	Negative regulation of nitrogen compound metabolic process	94	392	0.18	0.42	0.0042
										GO Component	GO:0000775	Chromosome, centromeric region	26	72	0.36	0.47	0.0042
										GO Process	GO:0000226	Microtubule cytoskeleton organization	55	198	0.25	0.44	0.0043
										GO Process	GO:0060548	Negative regulation of cell death	26	68	0.38	0.48	0.0043
										STRING clusters	CL:13122	Amino acids regulate mTORC1, and MTOR signalling	33	92	0.36	0.47	0.0043
										KEGG	cel03018	RNA degradation	20	49	0.41	0.48	0.0043
										COMPARTMENTS	GOCC:0098573	Intrinsic component of mitochondrial membrane	18	37	0.49	0.5	0.0043
										GO Process	GO:0006357	Regulation of transcription by RNA polymerase II	156	723	0.14	0.4	0.0044
										GO Process	GO:0040017	Positive regulation of locomotion	41	133	0.29	0.45	0.0044
										GO Process	GO:0061157	mRNA destabilization	15	27	0.55	0.51	0.0044
										GO Function	GO:0004518	Nuclease activity	43	137	0.3	0.45	0.0044
										GO Component	GO:0016591	RNA polymerase II, holoenzyme	22	56	0.4	0.48	0.0045
										Reactome	MAP-68962	Activation of the pre-replicative complex	15	30	0.5	0.5	0.0045
										Monarch	WBPhenotype:0001014	Pathogen resistance increased	38	129	0.27	0.44	0.0045
										Monarch	WBPhenotype:0001578	Cholinergic agonist resistant	25	71	0.35	0.46	0.0045
										UniProt Keywords	KW-0444	Lipid biosynthesis	24	64	0.38	0.47	0.0045
										Monarch	WBPhenotype:0000324	Short	47	172	0.24	0.43	0.0047
										Monarch	WBPhenotype:0001743	Mitosis variant	32	102	0.3	0.45	0.0047
										Reactome	MAP-8951664	Neddylation	61	237	0.21	0.42	0.0048
										Monarch	WBPhenotype:0000137	mRNA levels reduced	37	125	0.27	0.44	0.0048
										GO Process	GO:1902969	Mitotic DNA replication	10	12	0.72	0.53	0.0049
										GO Process	GO:2000243	Positive regulation of reproductive process	43	143	0.28	0.44	0.0049
										STRING clusters	CL:6813	mRNA 3-end processing, and RNA recognition motif	22	49	0.45	0.48	0.0049
										Monarch	WBPhenotype:0000299	Sensillum morphology variant	50	187	0.23	0.43	0.0049
										Monarch	WBPhenotype:0000710	Intestinal morphology variant	45	163	0.24	0.43	0.0049
										Monarch	WBPhenotype:0001215	Germ cell mitosis variant	20	51	0.4	0.47	0.0049
										Monarch	WBPhenotype:0001719	Unfolded protein response variant	20	51	0.4	0.47	0.0049
										GO Process	GO:0000956	Nuclear-transcribed mRNA catabolic process	26	69	0.38	0.46	0.005
										GO Process	GO:0009132	Nucleoside diphosphate metabolic process	18	38	0.48	0.49	0.005
										GO Process	GO:0046394	Carboxylic acid biosynthetic process	37	116	0.31	0.45	0.005
										GO Process	GO:0060627	Regulation of vesicle-mediated transport	34	103	0.32	0.45	0.005
										GO Process	GO:0072657	Protein localization to membrane	37	116	0.31	0.45	0.005
										GO Process	GO:1903313	Positive regulation of mRNA metabolic process	16	31	0.52	0.49	0.005
										GO Function	GO:0008092	Cytoskeletal protein binding	69	261	0.22	0.42	0.005
										Reactome	MAP-556833	Metabolism of lipids	124	567	0.14	0.4	0.005
										Reactome	MAP-6804756	Regulation of TP53 Activity through Phosphorylation	30	91	0.32	0.45	0.005
										Monarch	WBPhenotype:0002320	Reversal variant	67	272	0.19	0.41	0.005
										UniProt Keywords	KW-0853	WD repeat	38	126	0.28	0.44	0.005
										Monarch	WBPhenotype:0002288	Tail bend angle variant	61	242	0.2	0.42	0.0051
										COMPARTMENTS	GOCC:0031300	Intrinsic component of organelle membrane	40	129	0.29	0.44	0.0051
										GO Process	GO:0006813	Potassium ion transport	36	112	0.31	0.44	0.0052
										GO Process	GO:0016477	Cell migration	36	112	0.31	0.44	0.0052
										GO Process	GO:0018205	Peptidyl-lysine modification	36	112	0.31	0.44	0.0052
										GO Process	GO:0043085	Positive regulation of catalytic activity	51	181	0.25	0.43	0.0052
										GO Process	GO:0051028	mRNA transport	19	42	0.46	0.48	0.0052
										STRING clusters	CL:4661	Eukaryotic 43S preinitiation complex	11	13	0.73	0.53	0.0052
										Monarch	WBPhenotype:0000781	Body wall muscle thin filament variant	13	25	0.52	0.49	0.0052
										COMPARTMENTS	GOCC:0055120	Striated muscle dense body	35	107	0.32	0.45	0.0052
										GO Process	GO:0009628	Response to abiotic stimulus	69	269	0.21	0.42	0.0053
										GO Process	GO:0018991	Oviposition	29	82	0.35	0.45	0.0053
										GO Process	GO:0022008	Neurogenesis	69	269	0.21	0.42	0.0053
										GO Function	GO:0015078	Proton transmembrane transporter activity	26	66	0.4	0.46	0.0053
										GO Component	GO:0005682	U5 snRNP	9	11	0.72	0.52	0.0053
										GO Component	GO:0032592	Integral component of mitochondrial membrane	20	49	0.41	0.47	0.0053
										Reactome	MAP-5696399	Global Genome Nucleotide Excision Repair (GG-NER)	25	70	0.36	0.45	0.0053
										GO Function	GO:0140097	Catalytic activity, acting on DNA	39	121	0.31	0.44	0.0054
										GO Component	GO:0005839	Proteasome core complex	10	14	0.66	0.51	0.0055
										Reactome	MAP-194315	Signaling by Rho GTPases	92	398	0.17	0.4	0.0055
										UniProt Keywords	KW-0888	Threonine protease	10	14	0.66	0.51	0.0055
										Reactome	MAP-187577	SCF(Skp2)-mediated degradation of p27/p21	27	79	0.34	0.45	0.0056
										Reactome	MAP-69186	Lagging Strand Synthesis	13	24	0.54	0.49	0.0056
										Reactome	MAP-71403	Citric acid cycle (TCA cycle)	13	24	0.54	0.49	0.0056
										Monarch	WBPhenotype:0000461	Paraquat resistant	31	99	0.3	0.44	0.0056
										COMPARTMENTS	GOCC:0070069	Cytochrome complex	12	18	0.63	0.51	0.0056
										InterPro	IPR014001	Helicase superfamily 1/2, ATP-binding domain	35	88	0.4	0.46	0.0056
										GO Process	GO:0006629	Lipid metabolic process	121	540	0.15	0.4	0.0057
										GO Process	GO:0007268	Chemical synaptic transmission	57	211	0.23	0.42	0.0057
										GO Process	GO:0010638	Positive regulation of organelle organization	26	70	0.37	0.45	0.0057
										GO Process	GO:0051168	Nuclear export	22	54	0.41	0.46	0.0057
										GO Process	GO:0099536	Synaptic signaling	58	216	0.23	0.42	0.0057
										Reactome	MAP-422475	Axon guidance	34	110	0.29	0.43	0.0057
										STRING clusters	CL:6762	Mixed, incl. Cyclophilin-type peptidyl-prolyl cis-trans isomerase, cyclophilin A-like, and DEAD-box helicase, OB fold	13	19	0.64	0.5	0.0058
										STRING clusters	CL:5173	Preribosome, large subunit precursor, and Ribosomal large subunit biogenesis	17	32	0.53	0.48	0.0059
										COMPARTMENTS	GOCC:0005938	Cell cortex	46	158	0.27	0.42	0.0059
										GO Process	GO:0030490	Maturation of SSU-rRNA	18	39	0.47	0.47	0.006
										Reactome	MAP-112314	Neurotransmitter receptors and postsynaptic signal transmission	44	157	0.25	0.42	0.006
										Reactome	MAP-15869	Metabolism of nucleotides	31	97	0.31	0.43	0.006
										Monarch	WBPhenotype:0000237	Foraging hyperactive	37	127	0.27	0.42	0.006
										GO Process	GO:0040011	Locomotion	72	286	0.2	0.41	0.0061
										GO Process	GO:0048699	Generation of neurons	68	266	0.21	0.41	0.0061
										GO Process	GO:0051094	Positive regulation of developmental process	69	271	0.21	0.41	0.0061
										WikiPathways	WP518	Eukaryotic transcription initiation	14	30	0.47	0.47	0.0061
										GO Function	GO:0042277	Peptide binding	28	75	0.37	0.45	0.0062
										Reactome	MAP-9007101	Rab regulation of trafficking	24	67	0.36	0.44	0.0062
										InterPro	IPR035979	RNA-binding domain superfamily	43	122	0.35	0.44	0.0062
										Monarch	WBPhenotype:0002301	Nose movement variant	64	260	0.19	0.4	0.0063
										COMPARTMENTS	GOCC:0098803	Respiratory chain complex	22	54	0.41	0.46	0.0063
										GO Process	GO:0001932	Regulation of protein phosphorylation	36	114	0.3	0.43	0.0064
										GO Function	GO:0030674	Protein-macromolecule adaptor activity	32	92	0.34	0.44	0.0064
										Monarch	WBPhenotype:0000388	Sperm morphology variant	15	33	0.46	0.46	0.0064
										Monarch	WBPhenotype:0000421	Levamisole resistant	23	65	0.35	0.44	0.0064
										STRING clusters	CL:5628	Protein folding, and Protein of unknown function (DUF229)	27	70	0.39	0.45	0.0065
										GO Function	GO:0005261	Cation channel activity	58	211	0.24	0.41	0.0066
										Reactome	MAP-75955	RNA Polymerase II Transcription Elongation	20	51	0.4	0.45	0.0066
										Monarch	WBPhenotype:0000762	Spindle position defective early emb	22	61	0.36	0.44	0.0066
										Monarch	WBPhenotype:0000905	Neuron morphology variant	68	281	0.19	0.4	0.0066
										Monarch	WBPhenotype:0001026	Nuclear morphology variation early emb	22	61	0.36	0.44	0.0066
										Monarch	WBPhenotype:0001107	Spindle rotation defective early emb	16	37	0.44	0.46	0.0067
										Monarch	WBPhenotype:0001141	Nucleus reforms cell division remnant early emb	13	26	0.5	0.47	0.0067
										Monarch	WBPhenotype:0004022	Amplitude of sinusoidal movement variant	64	261	0.19	0.4	0.0067
										KEGG	cel03022	Basal transcription factors	16	36	0.45	0.46	0.0068
										KEGG	cel04145	Phagosome	22	60	0.37	0.44	0.0068
										Monarch	WBPhenotype:0000135	Gene expression level high	20	53	0.38	0.44	0.0068
										GO Component	GO:0005643	Nuclear pore	16	35	0.46	0.46	0.0069
										Monarch	WBPhenotype:0001019	Mid larval arrest	18	45	0.4	0.45	0.0069
										UniProt Keywords	KW-0808	Transferase	225	1135	0.1	0.37	0.0069
										GO Process	GO:0044057	Regulation of system process	29	84	0.34	0.43	0.007
										GO Process	GO:1903649	Regulation of cytoplasmic transport	12	19	0.6	0.48	0.007
										GO Component	GO:0036477	Somatodendritic compartment	71	291	0.19	0.39	0.007
										Monarch	WBPhenotype:0001566	Ventral enclosure variant	24	70	0.34	0.43	0.007
										COMPARTMENTS	GOCC:0005768	Endosome	53	193	0.24	0.41	0.007
										COMPARTMENTS	GOCC:0030684	Preribosome	19	43	0.45	0.46	0.007
										UniProt Keywords	KW-0931	ER-Golgi transport	14	28	0.5	0.47	0.007
										UniProt Keywords	KW-1003	Cell membrane	96	422	0.16	0.39	0.007
										STRING clusters	CL:2009	DNA replication initiation, and GINS complex	15	26	0.56	0.48	0.0071
										Reactome	MAP-9675108	Nervous system development	34	112	0.28	0.42	0.0071
										Monarch	WBPhenotype:0001412	Alae morphology variant	29	92	0.3	0.42	0.0071
										GO Component	GO:0005604	Basement membrane	14	28	0.5	0.46	0.0072
										Reactome	MAP-159234	Transport of Mature mRNAs Derived from Intronless Transcripts	16	36	0.45	0.45	0.0073
										GO Component	GO:0005686	U2 snRNP	11	18	0.59	0.48	0.0074
										GO Component	GO:0030118	Clathrin coat	11	18	0.59	0.48	0.0074
										Reactome	MAP-948021	Transport to the Golgi and subsequent modification	41	145	0.25	0.41	0.0074
										GO Component	GO:0098797	Plasma membrane protein complex	35	116	0.28	0.41	0.0075
										KEGG	cel01210	2-Oxocarboxylic acid metabolism	11	19	0.56	0.47	0.0075
										STRING clusters	CL:29456	Mixed, incl. Transport of nucleotide sugars, and Protein folding	28	75	0.37	0.43	0.0076
										STRING clusters	CL:4496	Cytoplasmic ribosomal proteins, and Ribosomal L28e/Mak16	11	14	0.7	0.49	0.0076
										STRING clusters	CL:4530	Cytosolic small ribosomal subunit, and Cytosolic large ribosomal subunit	11	14	0.7	0.49	0.0076
										STRING clusters	CL:5630	Mixed, incl. Heat shock protein binding, and DnaJ domain	25	63	0.4	0.44	0.0076
										COMPARTMENTS	GOCC:0005852	Eukaryotic translation initiation factor 3 complex	12	19	0.6	0.48	0.0076
										UniProt Keywords	KW-0375	Hydrogen ion transport	13	25	0.52	0.46	0.0077
										UniProt Keywords	KW-0443	Lipid metabolism	43	154	0.25	0.4	0.0077
										GO Component	GO:0005874	Microtubule	36	121	0.28	0.41	0.0078
										KEGG	cel00270	Cysteine and methionine metabolism	18	45	0.4	0.44	0.0078
										GO Process	GO:0006644	Phospholipid metabolic process	49	176	0.25	0.4	0.0079
										GO Process	GO:0019219	Regulation of nucleobase-containing compound metabolic process	237	1190	0.1	0.36	0.0079
										Reactome	MAP-113418	Formation of the Early Elongation Complex	14	29	0.49	0.45	0.008
										Reactome	MAP-5621481	C-type lectin receptors (CLRs)	30	95	0.3	0.41	0.008
										GO Process	GO:0006403	RNA localization	24	64	0.38	0.43	0.0081
										Monarch	WBPhenotype:0000063	Terminal arrest variable	16	38	0.43	0.44	0.0081
										SMART	SM00382	ATPases associated with a variety of cellular activities	40	116	0.34	0.42	0.0081
										Monarch	WBPhenotype:0000045	Developmental delay postembryonic	18	46	0.39	0.43	0.0082
										Monarch	WBPhenotype:0000280	Breaks in alae	19	50	0.38	0.43	0.0082
										Monarch	WBPhenotype:0001908	Ventral closure defective	18	46	0.39	0.43	0.0082
										Monarch	WBPhenotype:0002308	Pausing variant	53	208	0.21	0.39	0.0082
										UniProt Keywords	KW-0597	Phosphoprotein	39	136	0.26	0.4	0.0082
										Reactome	MAP-5628897	TP53 Regulates Metabolic Genes	24	69	0.34	0.42	0.0083
										UniProt Keywords	KW-0106	Calcium	45	165	0.24	0.4	0.0084
										UniProt Keywords	KW-0965	Cell junction	41	146	0.25	0.4	0.0084
										GO Process	GO:0009894	Regulation of catabolic process	48	172	0.25	0.4	0.0085
										Monarch	WBPhenotype:0000698	Vulvaless	23	67	0.34	0.42	0.0085
										GO Component	GO:0030176	Integral component of endoplasmic reticulum membrane	26	77	0.33	0.42	0.0086
										STRING clusters	CL:5919	Respiratory chain complex	23	56	0.42	0.43	0.0088
										COMPARTMENTS	GOCC:0070161	Anchoring junction	43	148	0.27	0.4	0.0089
										GO Component	GO:0005838	Proteasome regulatory particle	12	22	0.54	0.45	0.009
										GO Component	GO:0030424	Axon	57	224	0.21	0.38	0.009
										Reactome	MAP-5654738	Signaling by FGFR2	16	37	0.44	0.43	0.009
										Reactome	MAP-9759194	Nuclear events mediated by NFE2L2	28	87	0.31	0.41	0.009
										SMART	SM00360	RNA recognition motif	38	110	0.34	0.42	0.009
										GO Process	GO:0030182	Neuron differentiation	62	241	0.21	0.39	0.0091
										GO Process	GO:0071310	Cellular response to organic substance	79	327	0.19	0.38	0.0091
										Monarch	WBPhenotype:0000930	Sexually dimorphic development variant	43	160	0.23	0.39	0.0091
										GO Process	GO:0051248	Negative regulation of protein metabolic process	53	197	0.23	0.39	0.0092
										GO Process	GO:0061013	Regulation of mRNA catabolic process	18	41	0.44	0.43	0.0092
										Reactome	MAP-190236	Signaling by FGFR	17	41	0.42	0.43	0.0092
										GO Component	GO:0005938	Cell cortex	38	132	0.26	0.4	0.0093
										KEGG	cel00260	Glycine, serine and threonine metabolism	13	27	0.48	0.44	0.0094
										Monarch	WBPhenotype:0001699	Localized movement variant	65	271	0.18	0.38	0.0095
										Monarch	WBPhenotype:0001716	Forward point velocity variant	56	225	0.2	0.38	0.0095
										COMPARTMENTS	GOCC:1990204	Oxidoreductase complex	35	112	0.3	0.4	0.0095
										GO Process	GO:0043161	Proteasome-mediated ubiquitin-dependent protein catabolic process	45	159	0.25	0.39	0.0096
										UniProt Keywords	KW-0630	Potassium	19	49	0.39	0.42	0.0096
										UniProt Keywords	KW-0833	Ubl conjugation pathway	43	157	0.24	0.39	0.0096
										GO Process	GO:0000280	Nuclear division	50	183	0.24	0.39	0.0097
										GO Process	GO:0006605	Protein targeting	31	95	0.32	0.4	0.0097
										GO Process	GO:0050658	RNA transport	23	61	0.38	0.42	0.0097
										GO Process	GO:1901987	Regulation of cell cycle phase transition	31	95	0.32	0.4	0.0097
										GO Process	GO:1990542	Mitochondrial transmembrane transport	23	61	0.38	0.42	0.0097
										Monarch	WBPhenotype:0000751	L1 larval development variant	33	113	0.27	0.39	0.0097
										Monarch	WBPhenotype:0001762	Uptake of yolk defective	12	24	0.5	0.44	0.0098
										GO Process	GO:0006270	DNA replication initiation	11	17	0.61	0.45	0.0099
										COMPARTMENTS	GOCC:0016469	Proton-transporting two-sector ATPase complex	18	41	0.44	0.43	0.0099
										GO Process	GO:0051252	Regulation of RNA metabolic process	227	1140	0.1	0.35	0.01
										GO Function	GO:0043021	Ribonucleoprotein complex binding	20	46	0.44	0.43	0.01
										GO Function	GO:0101005	Deubiquitinase activity	20	46	0.44	0.43	0.01
										Reactome	MAP-9648025	EML4 and NUDC in mitotic spindle formation	26	79	0.32	0.4	0.01
										Monarch	WBPhenotype:0000845	Levamisole response variant	31	104	0.28	0.39	0.01
										Monarch	WBPhenotype:0000945	Neuropil development variant	31	104	0.28	0.39	0.01
										UniProt Keywords	KW-0493	Microtubule	23	66	0.34	0.41	0.01
										GO Function	GO:0051536	Iron-sulfur cluster binding	21	50	0.43	0.42	0.0101
										STRING clusters	CL:11122	RHO GTPases Activate WASPs and WAVEs, and Actin, conserved site	14	24	0.57	0.45	0.0101
										Monarch	WBPhenotype:0002323	Backward point velocity variant	57	231	0.19	0.37	0.0101
										Monarch	WBPhenotype:0001265	Head movement variant	64	267	0.18	0.37	0.0102
										UniProt Keywords	KW-0520	NAD	22	62	0.35	0.41	0.0102
										GO Process	GO:0048477	Oogenesis	36	118	0.29	0.39	0.0103
										Monarch	WBPhenotype:0002284	Head bend angle variant	63	262	0.18	0.37	0.0103
										STRING clusters	CL:5059	Small-subunit processome, and Positive regulation of transcription by RNA polymerase I	18	38	0.48	0.43	0.0105
										STRING clusters	CL:6399	Mixed, incl. Protein export, and Oligosaccharyltransferase complex	18	38	0.48	0.43	0.0105
										Reactome	MAP-176187	Activation of ATR in response to replication stress	15	34	0.45	0.42	0.0105
										KEGG	cel00310	Lysine degradation	17	43	0.4	0.42	0.0106
										Monarch	WBPhenotype:0000093	Lineage variant	41	152	0.23	0.38	0.0106
										GO Process	GO:0048285	Organelle fission	52	194	0.23	0.38	0.0107
										GO Component	GO:0030119	AP-type membrane coat adaptor complex	9	13	0.64	0.45	0.0108
										COMPARTMENTS	GOCC:0005839	Proteasome core complex	10	14	0.66	0.45	0.0108
										COMPARTMENTS	GOCC:0032592	Integral component of mitochondrial membrane	16	34	0.47	0.43	0.0108
										GO Process	GO:0051235	Maintenance of location	24	66	0.36	0.41	0.011
										UniProt Keywords	KW-0342	GTP-binding	43	159	0.23	0.38	0.011
										GO Process	GO:0032787	Monocarboxylic acid metabolic process	56	214	0.22	0.38	0.0111
										GO Component	GO:0043025	Neuronal cell body	56	222	0.2	0.37	0.0114
										Monarch	WBPhenotype:0001139	Nuclear envelope assembly variant early emb	15	36	0.42	0.41	0.0116
										GO Process	GO:0010941	Regulation of cell death	39	133	0.27	0.38	0.0118
										GO Function	GO:0030234	Enzyme regulator activity	90	379	0.18	0.36	0.0118
										GO Process	GO:0048666	Neuron development	54	205	0.22	0.37	0.0119
										Monarch	WBPhenotype:0001006	Pharyngeal pumping rate variant	33	115	0.26	0.38	0.012
										Monarch	WBPhenotype:0004025	Velocity of movement variant	62	259	0.18	0.36	0.012
										UniProt Keywords	KW-0269	Exonuclease	14	31	0.46	0.42	0.012
										Monarch	WBPhenotype:0001040	Chemosensory response variant	50	198	0.2	0.37	0.0121
										KEGG	cel03015	mRNA surveillance pathway	25	78	0.31	0.39	0.0122
										InterPro	IPR000504	RNA recognition motif domain	39	110	0.35	0.4	0.0122
										GO Process	GO:0009185	Ribonucleoside diphosphate metabolic process	16	35	0.46	0.41	0.0123
										Monarch	WBPhenotype:0000053	Paralyzed arrested elongation two fold	12	25	0.48	0.42	0.0124
										COMPARTMENTS	GOCC:0005746	Mitochondrial respirasome	21	54	0.39	0.4	0.0124
										COMPARTMENTS	GOCC:0022624	Proteasome accessory complex	13	24	0.54	0.43	0.0124
										GO Function	GO:0051537	2 iron, 2 sulfur cluster binding	12	19	0.6	0.43	0.0125
										Reactome	MAP-187037	Signaling by NTRK1 (TRKA)	14	31	0.46	0.41	0.0125
										KEGG	cel00564	Glycerophospholipid metabolism	21	61	0.34	0.39	0.0126
										Reactome	MAP-159231	Transport of Mature mRNA Derived from an Intronless Transcript	15	35	0.43	0.41	0.0127
										Reactome	MAP-372790	Signaling by GPCR	47	180	0.22	0.37	0.0127
										Reactome	MAP-379726	Mitochondrial tRNA aminoacylation	10	17	0.57	0.43	0.0127
										Reactome	MAP-388396	GPCR downstream signalling	46	175	0.22	0.37	0.0127
										Reactome	MAP-69091	Polymerase switching	10	17	0.57	0.43	0.0127
										Reactome	MAP-69109	Leading Strand Synthesis	10	17	0.57	0.43	0.0127
										Reactome	MAP-72187	mRNA 3-end processing	19	51	0.37	0.4	0.0127
										Reactome	MAP-8939243	RUNX1 interacts with co-factors whose precise effect on RUNX1 targets is not known	10	17	0.57	0.43	0.0127
										Reactome	MAP-1268020	Mitochondrial protein import	16	39	0.42	0.4	0.0128
										Reactome	MAP-2995410	Nuclear Envelope (NE) Reassembly	18	47	0.39	0.4	0.0128
										Monarch	WBPhenotype:0000040	One cell arrest early emb	20	57	0.35	0.39	0.0128
										Reactome	MAP-199977	ER to Golgi Anterograde Transport	37	132	0.25	0.37	0.0129
										Monarch	WBPhenotype:0002345	Forward locomotion variant	53	214	0.2	0.36	0.0129
										COMPARTMENTS	GOCC:0005794	Golgi apparatus	82	347	0.18	0.36	0.0129
										COMPARTMENTS	GOCC:0031301	Integral component of organelle membrane	37	124	0.28	0.38	0.0129
										COMPARTMENTS	GOCC:0098791	Golgi apparatus subcompartment	29	88	0.32	0.39	0.0129
										GO Process	GO:0043488	Regulation of mRNA stability	17	39	0.44	0.41	0.013
										GO Process	GO:0046031	ADP metabolic process	14	28	0.5	0.42	0.013
										Reactome	MAP-174411	Polymerase switching on the C-strand of the telomere	9	14	0.61	0.43	0.013
										GO Process	GO:0008610	Lipid biosynthetic process	56	216	0.22	0.36	0.0131
										Monarch	WBPhenotype:0000019	Pharyngeal pumping reduced	25	79	0.3	0.38	0.0131
										GO Component	GO:1990351	Transporter complex	40	145	0.24	0.37	0.0132
										Reactome	MAP-5358351	Signaling by Hedgehog	39	142	0.24	0.37	0.0133
										UniProt Keywords	KW-0413	Isomerase	22	64	0.34	0.39	0.0134
										COMPARTMENTS	GOCC:0005682	U5 snRNP	8	9	0.75	0.44	0.0135
										GO Process	GO:0042325	Regulation of phosphorylation	44	158	0.25	0.37	0.0136
										GO Process	GO:0051983	Regulation of chromosome segregation	19	47	0.41	0.4	0.0136
										GO Process	GO:0055001	Muscle cell development	19	47	0.41	0.4	0.0136
										COMPARTMENTS	GOCC:0099513	Polymeric cytoskeletal fiber	34	111	0.29	0.38	0.0136
										GO Process	GO:0008406	Gonad development	35	116	0.28	0.37	0.0137
										Monarch	WBPhenotype:0000315	Mechanosensation variant	40	150	0.23	0.36	0.0138
										GO Component	GO:0000779	Condensed chromosome, centromeric region	21	59	0.35	0.39	0.0139
										STRING clusters	CL:29542	Mixed, incl. Transport of nucleotide sugars, and Sugar transport protein	16	32	0.5	0.41	0.0139
										GO Process	GO:0006487	Protein N-linked glycosylation	15	32	0.47	0.41	0.0141
										KEGG	cel00010	Glycolysis / Gluconeogenesis	16	41	0.39	0.39	0.0141
										Reactome	MAP-2500257	Resolution of Sister Chromatid Cohesion	28	91	0.29	0.37	0.0141
										Reactome	MAP-6811442	Intra-Golgi and retrograde Golgi-to-ER traffic	44	167	0.22	0.36	0.0141
										Monarch	WBPhenotype:0000572	Neuronal outgrowth variant	51	205	0.2	0.36	0.0141
										Monarch	WBPhenotype:0000703	Epithelial morphology variant	15	37	0.41	0.4	0.0141
										Monarch	WBPhenotype:0002118	Population fitness phenotype	16	41	0.39	0.39	0.0141
										COMPARTMENTS	GOCC:1990351	Transporter complex	44	158	0.25	0.37	0.0141
										GO Function	GO:0000049	tRNA binding	16	33	0.49	0.41	0.0142
										GO Function	GO:0008757	S-adenosylmethionine-dependent methyltransferase activity	32	98	0.32	0.38	0.0142
										Monarch	WBPhenotype:0001183	Fat content reduced	95	437	0.14	0.34	0.0142
										COMPARTMENTS	GOCC:0005819	Spindle	35	116	0.28	0.37	0.0142
										GO Function	GO:0051082	Unfolded protein binding	23	60	0.39	0.39	0.0143
										Monarch	WBPhenotype:0000555	Drug adaptation variant	8	12	0.63	0.42	0.0144
										Reactome	MAP-166520	Signaling by NTRKs	14	32	0.44	0.4	0.0145
										Reactome	MAP-70263	Gluconeogenesis	14	32	0.44	0.4	0.0145
										Reactome	MAP-72086	mRNA Capping	14	32	0.44	0.4	0.0145
										GO Process	GO:0000470	Maturation of LSU-rRNA	13	25	0.52	0.41	0.0146
										COMPARTMENTS	GOCC:0030135	Coated vesicle	25	72	0.34	0.38	0.0146
										COMPARTMENTS	GOCC:0030660	Golgi-associated vesicle membrane	15	32	0.47	0.4	0.0146
										GO Component	GO:0097526	Spliceosomal tri-snRNP complex	12	24	0.5	0.41	0.0148
										Reactome	MAP-6796648	TP53 Regulates Transcription of DNA Repair Genes	16	40	0.4	0.39	0.015
										Reactome	MAP-74752	Signaling by Insulin receptor	16	40	0.4	0.39	0.015
										STRING clusters	CL:12492	Mixed, incl. Clathrin coat, and Synaptic vesicle recycling	17	36	0.48	0.4	0.0153
										GO Component	GO:0030131	Clathrin adaptor complex	8	11	0.66	0.42	0.0154
										GO Component	GO:0045263	Proton-transporting ATP synthase complex, coupling factor F(o)	8	11	0.66	0.42	0.0154
										STRING clusters	CL:2634	Proteasome regulatory particle	10	13	0.69	0.42	0.0154
										STRING clusters	CL:6041	Proton-transporting ATP synthase complex	10	13	0.69	0.42	0.0154
										Monarch	WBPhenotype:0000081	L1 arrest	31	108	0.26	0.36	0.0154
										Monarch	WBPhenotype:0000705	Intestinal cell development variant	19	54	0.35	0.38	0.0154
										COMPARTMENTS	GOCC:0005657	Replication fork	16	36	0.45	0.4	0.0154
										Reactome	MAP-397014	Muscle contraction	34	120	0.25	0.36	0.0156
										Reactome	MAP-5663220	RHO GTPases Activate Formins	21	61	0.34	0.38	0.0156
										GO Process	GO:0032388	Positive regulation of intracellular transport	17	40	0.43	0.39	0.0157
										GO Process	GO:0042692	Muscle cell differentiation	22	60	0.37	0.38	0.0157
										GO Process	GO:0071806	Protein transmembrane transport	17	40	0.43	0.39	0.0157
										GO Process	GO:0110037	Regulation of nematode male tail tip morphogenesis	17	40	0.43	0.39	0.0157
										GO Process	GO:0006325	Chromatin organization	49	184	0.23	0.35	0.0159
										GO Process	GO:0055002	Striated muscle cell development	18	44	0.41	0.39	0.0159
										Monarch	WBPhenotype:0002291	Body posture amplitude variant	54	222	0.19	0.35	0.0159
										GO Process	GO:0033044	Regulation of chromosome organization	20	52	0.39	0.38	0.016
										GO Component	GO:0005657	Replication fork	13	28	0.47	0.39	0.016
										Monarch	WBPhenotype:0000515	Ventral nerve cord development variant	29	99	0.27	0.36	0.016
										GO Process	GO:1901615	Organic hydroxy compound metabolic process	34	113	0.28	0.36	0.0162
										GO Component	GO:0000776	Kinetochore	20	56	0.36	0.38	0.0162
										GO Component	GO:0005635	Nuclear envelope	34	119	0.26	0.36	0.0162
										GO Component	GO:0005758	Mitochondrial intermembrane space	11	21	0.52	0.4	0.0162
										GO Component	GO:0043186	P granule	28	91	0.29	0.36	0.0162
										Monarch	WBPhenotype:0000051	Embryonic terminal arrest variable emb	10	19	0.52	0.4	0.0162
										Monarch	WBPhenotype:0001943	Rachis wide	21	63	0.33	0.37	0.0162
										Monarch	WBPhenotype:0002319	Roaming increased	34	123	0.24	0.35	0.0165
										Reactome	MAP-73856	RNA Polymerase II Transcription Termination	25	79	0.3	0.37	0.0166
										GO Process	GO:0044087	Regulation of cellular component biogenesis	41	146	0.25	0.36	0.0167
										GO Component	GO:0044297	Cell body	58	238	0.19	0.34	0.0167
										COMPARTMENTS	GOCC:0005838	Proteasome regulatory particle	12	22	0.54	0.4	0.0167
										COMPARTMENTS	GOCC:0061695	Transferase complex, transferring phosphorus-containing groups	59	234	0.2	0.35	0.0167
										GO Function	GO:0016667	Oxidoreductase activity, acting on a sulfur group of donors	22	57	0.39	0.38	0.0172
										Reactome	MAP-2408522	Selenoamino acid metabolism	9	15	0.58	0.4	0.0173
										Reactome	MAP-499943	Interconversion of nucleotide di- and triphosphates	18	49	0.37	0.37	0.0173
										STRING clusters	CL:12775	ER to Golgi Anterograde Transport, and emp24/gp25L/p24 family/GOLD	29	85	0.34	0.37	0.0174
										STRING clusters	CL:5060	Small-subunit processome, and Positive regulation of transcription by RNA polymerase I	16	33	0.49	0.39	0.0174
										STRING clusters	CL:5176	Preribosome, large subunit precursor, and Maturation of LSU-rRNA	14	26	0.53	0.4	0.0174
										GO Process	GO:0009179	Purine ribonucleoside diphosphate metabolic process	15	33	0.46	0.39	0.0175
										Reactome	MAP-5696400	Dual Incision in GG-NER	17	45	0.38	0.37	0.0175
										Reactome	MAP-70326	Glucose metabolism	17	45	0.38	0.37	0.0175
										GO Process	GO:0010557	Positive regulation of macromolecule biosynthetic process	76	322	0.18	0.34	0.0176
										Reactome	MAP-446193	Biosynthesis of the N-glycan precursor (dolichol lipid-linked oligosaccharide, LLO) and transfer to a nascent protein	21	62	0.33	0.37	0.0177
										GO Component	GO:0000793	Condensed chromosome	39	144	0.23	0.35	0.0178
										Monarch	WBPhenotype:0000180	Axon morphology variant	48	193	0.2	0.34	0.0178
										Monarch	WBPhenotype:0001224	Axon outgrowth variant	48	193	0.2	0.34	0.0178
										UniProt Keywords	KW-0234	DNA repair	22	66	0.33	0.36	0.018
										COMPARTMENTS	GOCC:0005818	Aster	11	19	0.56	0.4	0.0182
										UniProt Keywords	KW-0943	RNA-mediated gene silencing	17	45	0.38	0.37	0.0183
										GO Process	GO:0009260	Ribonucleotide biosynthetic process	32	105	0.29	0.36	0.0184
										Monarch	WBPhenotype:0000616	Synapse morphology variant	18	51	0.35	0.37	0.0186
										STRING clusters	CL:19748	Mixed, incl. Neuropeptide signaling pathway, and Regulation of locomotion involved in locomotory behavior	42	144	0.27	0.35	0.0187
										GO Process	GO:0000724	Double-strand break repair via homologous recombination	20	53	0.38	0.37	0.0189
										GO Process	GO:0043069	Negative regulation of programmed cell death	20	53	0.38	0.37	0.0189
										GO Process	GO:0045893	Positive regulation of transcription, DNA-templated	70	292	0.18	0.33	0.0189
										GO Process	GO:0070647	Protein modification by small protein conjugation or removal	70	292	0.18	0.33	0.0189
										GO Process	GO:0072350	Tricarboxylic acid metabolic process	8	10	0.71	0.41	0.0189
										GO Process	GO:1903651	Positive regulation of cytoplasmic transport	10	16	0.6	0.4	0.0189
										GO Component	GO:1902495	Transmembrane transporter complex	38	140	0.24	0.34	0.0193
										UniProt Keywords	KW-0285	Flavoprotein	25	80	0.3	0.35	0.0193
										GO Component	GO:0005815	Microtubule organizing center	39	145	0.23	0.34	0.0195
										GO Component	GO:0030665	Clathrin-coated vesicle membrane	9	15	0.58	0.39	0.0195
										COMPARTMENTS	GOCC:0017101	aminoacyl-tRNA synthetase multienzyme complex	8	10	0.71	0.4	0.0196
										GO Process	GO:0006820	Anion transport	64	262	0.19	0.33	0.0197
										GO Process	GO:0000460	Maturation of 5.8S rRNA	14	30	0.47	0.38	0.0199
										GO Process	GO:0046939	Nucleotide phosphorylation	14	30	0.47	0.38	0.0199
										GO Component	GO:0005741	Mitochondrial outer membrane	15	37	0.41	0.37	0.0199
										GO Component	GO:0031968	Organelle outer membrane	16	41	0.39	0.37	0.0199
										GO Component	GO:0000276	Mitochondrial proton-transporting ATP synthase complex, coupling factor F(o)	7	9	0.69	0.4	0.0201
										GO Component	GO:0005750	Mitochondrial respiratory chain complex III	7	9	0.69	0.4	0.0201
										Monarch	WBPhenotype:0000866	Germ cell arrest	6	7	0.74	0.4	0.0201
										Monarch	WBPhenotype:0002278	Acute functional tolerance to alcohol defective	6	7	0.74	0.4	0.0201
										GO Process	GO:1905114	Cell surface receptor signaling pathway involved in cell-cell signaling	42	153	0.24	0.34	0.0202
										UniProt Keywords	KW-0949	S-adenosyl-L-methionine	24	76	0.3	0.35	0.0203
										STRING clusters	CL:13236	Proton-transporting V-type ATPase complex	12	20	0.58	0.39	0.0205
										GO Process	GO:0000288	Nuclear-transcribed mRNA catabolic process, deadenylation-dependent decay	12	23	0.52	0.38	0.0206
										STRING clusters	CL:4958	Cytosolic tRNA aminoacylation	9	11	0.72	0.4	0.0206
										Reactome	MAP-9707564	Cytoprotection by HMOX1	13	30	0.44	0.37	0.0206
										Monarch	WBPhenotype:0001351	Protein phosphorylation reduced	19	56	0.33	0.35	0.0206
										UniProt Keywords	KW-0255	Endonuclease	10	19	0.52	0.38	0.0207
										UniProt Keywords	KW-0636	Prenylation	10	19	0.52	0.38	0.0207
										GO Process	GO:0046395	Carboxylic acid catabolic process	39	139	0.25	0.34	0.0208
										UniProt Keywords	KW-0221	Differentiation	36	133	0.23	0.34	0.0208
										UniProt Keywords	KW-0227	DNA damage	23	72	0.31	0.35	0.0208
										UniProt Keywords	KW-0325	Glycoprotein	125	606	0.12	0.32	0.0208
										UniProt Keywords	KW-0489	Methyltransferase	26	86	0.28	0.35	0.0208
										UniProt Keywords	KW-0633	Potassium transport	15	38	0.4	0.36	0.0208
										Reactome	MAP-75067	Processing of Capped Intronless Pre-mRNA	15	38	0.4	0.36	0.0212
										WikiPathways	WP2569	RTK/Ras/MAPK - LET-23, EGL-15 independent	20	62	0.31	0.35	0.0213
										GO Process	GO:0035295	Tube development	31	102	0.29	0.34	0.0215
										COMPARTMENTS	GOCC:0005763	Mitochondrial small ribosomal subunit	12	23	0.52	0.38	0.0215
										GO Process	GO:0007548	Sex differentiation	59	238	0.2	0.33	0.0216
										GO Process	GO:0006937	Regulation of muscle contraction	20	54	0.37	0.36	0.0217
										GO Process	GO:0007517	Muscle organ development	16	38	0.43	0.36	0.0217
										GO Process	GO:0031328	Positive regulation of cellular biosynthetic process	77	331	0.17	0.32	0.0217
										GO Process	GO:0071824	protein-DNA complex subunit organization	24	71	0.33	0.35	0.0217
										GO Process	GO:1903046	Meiotic cell cycle process	42	154	0.24	0.34	0.0218
										GO Process	GO:0045930	Negative regulation of mitotic cell cycle	18	46	0.39	0.36	0.0219
										GO Process	GO:0070887	Cellular response to chemical stimulus	106	486	0.14	0.32	0.022
										GO Process	GO:0051129	Negative regulation of cellular component organization	32	107	0.28	0.34	0.0221
										GO Function	GO:0005230	Extracellular ligand-gated ion channel activity	35	115	0.29	0.34	0.0221
										GO Function	GO:0046873	Metal ion transmembrane transporter activity	60	235	0.21	0.33	0.0221
										GO Function	GO:0140096	Catalytic activity, acting on a protein	281	1456	0.09	0.31	0.0221
										SMART	SM00320	WD40 repeats	43	140	0.29	0.34	0.0223
										Reactome	MAP-1296071	Potassium Channels	24	77	0.3	0.34	0.0225
										Reactome	MAP-68877	Mitotic Prometaphase	33	119	0.25	0.33	0.0225
										GO Component	GO:0005770	Late endosome	21	63	0.33	0.35	0.0226
										GO Component	GO:0033176	Proton-transporting V-type ATPase complex	10	19	0.52	0.37	0.0226
										Reactome	MAP-181431	Acetylcholine binding and downstream events	9	16	0.55	0.38	0.0226
										Reactome	MAP-5651801	PCNA-Dependent Long Patch Base Excision Repair	11	23	0.48	0.37	0.0226
										Reactome	MAP-622327	Postsynaptic nicotinic acetylcholine receptors	9	16	0.55	0.38	0.0226
										Reactome	MAP-629594	Highly calcium permeable postsynaptic nicotinic acetylcholine receptors	9	16	0.55	0.38	0.0226
										Reactome	MAP-8854214	TBC/RABGAPs	11	23	0.48	0.37	0.0226
										Monarch	WBPhenotype:0000696	Everted vulva	17	48	0.35	0.35	0.0226
										Monarch	WBPhenotype:0001340	Egg laying imipramine resistant	17	48	0.35	0.35	0.0226
										COMPARTMENTS	GOCC:0098797	Plasma membrane protein complex	56	223	0.2	0.33	0.0226
										Monarch	WBPhenotype:0000121	Translation variant	11	24	0.46	0.37	0.0227
										UniProt Keywords	KW-0137	Centromere	12	27	0.45	0.36	0.0227
										UniProt Keywords	KW-0697	Rotamase	12	27	0.45	0.36	0.0227
										GO Process	GO:0008219	Cell death	40	145	0.24	0.33	0.0229
										Monarch	WBPhenotype:0000143	Organism UV response variant	22	70	0.3	0.34	0.0229
										UniProt Keywords	KW-0175	Coiled coil	381	2100	0.06	0.3	0.0229
										UniProt Keywords	KW-0548	Nucleotidyltransferase	14	35	0.4	0.36	0.0229
										UniProt Keywords	KW-0698	rRNA processing	13	31	0.42	0.36	0.0229
										Reactome	MAP-109582	Hemostasis	52	214	0.19	0.32	0.023
										Monarch	WBPhenotype:0000635	Positive chemotaxis variant	31	112	0.24	0.33	0.023
										GO Component	GO:0005762	Mitochondrial large ribosomal subunit	14	34	0.42	0.36	0.0231
										GO Component	GO:0031304	Intrinsic component of mitochondrial inner membrane	16	42	0.38	0.35	0.0231
										GO Component	GO:0031672	A band	15	38	0.4	0.36	0.0231
										GO Component	GO:0032040	Small-subunit processome	14	34	0.42	0.36	0.0231
										GO Process	GO:0008652	Cellular amino acid biosynthetic process	22	63	0.35	0.35	0.0233
										GO Process	GO:0022603	Regulation of anatomical structure morphogenesis	41	150	0.24	0.33	0.0233
										Reactome	MAP-1222556	ROS and RNS production in phagocytes	12	27	0.45	0.36	0.0236
										Reactome	MAP-4085377	SUMOylation of SUMOylation proteins	12	27	0.45	0.36	0.0236
										COMPARTMENTS	GOCC:0045259	Proton-transporting ATP synthase complex	11	20	0.54	0.37	0.0237
										Monarch	WBPhenotype:0001301	P granule abnormal	19	57	0.33	0.34	0.0238
										GO Process	GO:0009152	Purine ribonucleotide biosynthetic process	29	94	0.29	0.34	0.0239
										GO Process	GO:1901991	Negative regulation of mitotic cell cycle phase transition	14	31	0.46	0.36	0.024
										GO Process	GO:1901607	Alpha-amino acid biosynthetic process	21	59	0.35	0.35	0.0241
										Monarch	WBPhenotype:0001905	Fewer eggs laid	14	36	0.39	0.35	0.0241
										Monarch	WBPhenotype:0001403	Antibody subcellular localization variant	21	66	0.3	0.34	0.0242
										Reactome	MAP-163210	Formation of ATP by chemiosmotic coupling	8	13	0.59	0.37	0.0243
										Reactome	MAP-77387	Insulin receptor recycling	13	31	0.42	0.36	0.0243
										Reactome	MAP-429914	Deadenylation-dependent mRNA decay	22	69	0.31	0.34	0.0244
										GO Process	GO:0007007	Inner mitochondrial membrane organization	10	17	0.57	0.37	0.0245
										GO Process	GO:0010639	Negative regulation of organelle organization	24	72	0.33	0.34	0.0245
										Monarch	WBPhenotype:0002295	Body posture wavelength decreased	36	137	0.22	0.32	0.0245
										Monarch	WBPhenotype:0000010	Drug hypersensitive	71	318	0.15	0.31	0.0246
										GO Process	GO:0036211	Protein modification process	265	1388	0.08	0.3	0.0247
										GO Process	GO:1901990	Regulation of mitotic cell cycle phase transition	20	55	0.36	0.35	0.0247
										GO Component	GO:0033178	Proton-transporting two-sector ATPase complex, catalytic domain	9	16	0.55	0.37	0.0247
										KEGG	cel00630	Glyoxylate and dicarboxylate metabolism	14	36	0.39	0.35	0.0247
										Reactome	MAP-425407	SLC-mediated transmembrane transport	72	320	0.15	0.31	0.0247
										STRING clusters	CL:11119	Mixed, incl. RHO GTPases Activate WASPs and WAVEs, and Negative regulation of actin filament polymerization	19	46	0.42	0.35	0.0248
										Reactome	MAP-195721	Signaling by WNT	49	200	0.19	0.32	0.0248
										Monarch	WBPhenotype:0001130	Cytokinesis fails early emb	18	53	0.33	0.34	0.0248
										GO Process	GO:0043066	Negative regulation of apoptotic process	19	51	0.37	0.35	0.0252
										GO Process	GO:0070646	Protein modification by small protein removal	19	51	0.37	0.35	0.0252
										Monarch	WBPhenotype:0000701	Epithelial development variant	24	80	0.28	0.33	0.0253
										GO Process	GO:0001934	Positive regulation of protein phosphorylation	23	68	0.33	0.34	0.0254
										GO Process	GO:0065002	Intracellular protein transmembrane transport	16	39	0.42	0.35	0.0254
										UniProt Keywords	KW-0747	Spliceosome	11	24	0.46	0.36	0.0254
										GO Process	GO:0012501	Programmed cell death	37	132	0.25	0.33	0.0255
										GO Process	GO:0050808	Synapse organization	17	43	0.4	0.35	0.0255
										Monarch	WBPhenotype:0001375	Transgene expression undetectable	22	71	0.29	0.33	0.0256
										Monarch	WBPhenotype:0002569	Hypodermis development variant	20	62	0.31	0.34	0.0256
										GO Process	GO:0071805	Potassium ion transmembrane transport	31	104	0.28	0.33	0.0258
										Monarch	WBPhenotype:0000103	Gut granule development variant	17	49	0.34	0.34	0.0258
										GO Process	GO:0006122	Mitochondrial electron transport, ubiquinol to cytochrome c	8	11	0.66	0.37	0.0262
										GO Process	GO:0032970	Regulation of actin filament-based process	25	77	0.31	0.33	0.0262
										Monarch	WBPhenotype:0002122	Persistence of paternal mitochondria	8	14	0.56	0.36	0.0264
										COMPARTMENTS	GOCC:0005886	Plasma membrane	230	1186	0.09	0.3	0.0267
										STRING clusters	CL:15387	Mixed, incl. Transition metal ion transport, and Amino acid transmembrane transport	35	115	0.29	0.33	0.0269
										STRING clusters	CL:5631	Heat shock protein binding, and DnaJ domain	16	35	0.46	0.35	0.0269
										STRING clusters	CL:6569	Spliceosomal snRNP complex	16	35	0.46	0.35	0.0269
										GO Component	GO:0016514	SWI/SNF complex	6	7	0.74	0.38	0.0271
										GO Component	GO:0030136	Clathrin-coated vesicle	13	31	0.42	0.35	0.0271
										GO Process	GO:0006165	Nucleoside diphosphate phosphorylation	13	28	0.47	0.35	0.0275
										GO Process	GO:0030030	Cell projection organization	66	278	0.18	0.31	0.0275
										GO Process	GO:0032956	Regulation of actin cytoskeleton organization	24	73	0.32	0.33	0.0275
										GO Process	GO:0072522	Purine-containing compound biosynthetic process	30	100	0.28	0.33	0.0275
										STRING clusters	CL:1873	Fanconi anemia pathway, and DNA damage	24	67	0.36	0.34	0.0275
										Monarch	WBPhenotype:0000885	Engulfment variant	31	114	0.24	0.32	0.0275
										Monarch	WBPhenotype:0000540	Muscle arm development variant	11	25	0.45	0.35	0.0276
										Monarch	WBPhenotype:0001105	P0 spindle position abnormal	15	41	0.37	0.34	0.0276
										COMPARTMENTS	GOCC:0005686	U2 snRNP	9	14	0.61	0.36	0.0277
										COMPARTMENTS	GOCC:0030119	AP-type membrane coat adaptor complex	9	14	0.61	0.36	0.0277
										COMPARTMENTS	GOCC:0033177	Proton-transporting two-sector ATPase complex, proton-transporting domain	8	11	0.66	0.37	0.0277
										COMPARTMENTS	GOCC:0098827	Endoplasmic reticulum subcompartment	31	104	0.28	0.32	0.0277
										Monarch	WBPhenotype:0000037	Egg morphology variant	27	95	0.26	0.32	0.0278
										Monarch	WBPhenotype:0002335	Path curvature variant	52	220	0.18	0.31	0.0278
										GO Component	GO:0005797	Golgi medial cisterna	7	10	0.65	0.37	0.0279
										GO Component	GO:0030687	Preribosome, large subunit precursor	10	20	0.5	0.35	0.0279
										GO Component	GO:0140534	Endoplasmic reticulum protein-containing complex	19	56	0.33	0.33	0.0279
										GO Process	GO:0120036	Plasma membrane bounded cell projection organization	64	268	0.18	0.31	0.0281
										Reactome	MAP-6799198	Complex I biogenesis	16	44	0.36	0.34	0.0282
										Monarch	WBPhenotype:0000026	Lipid depleted	12	29	0.42	0.34	0.0282
										Monarch	WBPhenotype:0001903	Centrosome biogenesis variant	12	29	0.42	0.34	0.0282
										Monarch	WBPhenotype:0002141	Oxygen consumption variant	13	33	0.4	0.34	0.0282
										KEGG	cel00620	Pyruvate metabolism	12	29	0.42	0.34	0.0283
										KEGG	cel00640	Propanoate metabolism	13	33	0.4	0.34	0.0283
										KEGG	cel03020	RNA polymerase	11	25	0.45	0.35	0.0283
										KEGG	cel03430	Mismatch repair	9	18	0.5	0.35	0.0285
										STRING clusters	CL:11123	RHO GTPases Activate WASPs and WAVEs, and Actin, conserved site	11	18	0.59	0.36	0.0287
										STRING clusters	CL:1445	Basal transcription factors, and Mediator complex	22	59	0.37	0.34	0.0287
										STRING clusters	CL:1874	Mixed, incl. Fanconi anemia pathway, and HDR through Single Strand Annealing (SSA)	21	55	0.38	0.34	0.0287
										STRING clusters	CL:6037	Proton-transporting ATP synthase complex	11	18	0.59	0.36	0.0287
										Reactome	MAP-159227	Transport of the SLBP independent Mature mRNA	12	28	0.43	0.34	0.0287
										Reactome	MAP-70268	Pyruvate metabolism	9	17	0.53	0.35	0.0287
										Reactome	MAP-917977	Transferrin endocytosis and recycling	12	28	0.43	0.34	0.0287
										Reactome	MAP-112382	Formation of RNA Pol II elongation complex	13	32	0.41	0.34	0.0289
										GO Process	GO:0046486	Glycerolipid metabolic process	40	148	0.23	0.31	0.0294
										STRING clusters	CL:13239	Proton-transporting V-type ATPase complex	10	15	0.63	0.36	0.0294
										Reactome	MAP-5576891	Cardiac conduction	26	89	0.27	0.32	0.0295
										GO Process	GO:0006897	Endocytosis	41	153	0.23	0.31	0.0297
										GO Process	GO:0030322	Stabilization of membrane potential	18	48	0.38	0.33	0.0297
										GO Process	GO:0033045	Regulation of sister chromatid segregation	15	36	0.42	0.34	0.0297
										GO Function	GO:0098960	Postsynaptic neurotransmitter receptor activity	34	113	0.28	0.32	0.0297
										InterPro	IPR003593	AAA+ ATPase domain	38	112	0.33	0.33	0.0297
										Reactome	MAP-5685942	HDR through Homologous Recombination (HRR)	18	53	0.33	0.33	0.0298
										GO Component	GO:0031253	Cell projection membrane	17	48	0.35	0.33	0.0301
										Monarch	WBPhenotype:0000073	Tail morphology variant	44	180	0.19	0.31	0.0301
										Monarch	WBPhenotype:0000025	Blistered	19	59	0.31	0.32	0.0303
										Monarch	WBPhenotype:0000354	Cell differentiation variant	19	59	0.31	0.32	0.0303
										GO Process	GO:0098656	Anion transmembrane transport	52	208	0.2	0.31	0.0307
										Monarch	WBPhenotype:0001261	Pale	16	46	0.34	0.33	0.0307
										STRING clusters	CL:13120	Mixed, incl. Amino acids regulate mTORC1, and Autophagy	50	188	0.23	0.31	0.031
										Monarch	WBPhenotype:0000545	Egg retention	28	101	0.25	0.31	0.0312
										GO Process	GO:1901988	Negative regulation of cell cycle phase transition	21	61	0.34	0.32	0.0315
										GO Process	GO:0051147	Regulation of muscle cell differentiation	10	18	0.55	0.35	0.0318
										GO Component	GO:0005666	RNA polymerase III complex	9	17	0.53	0.34	0.0318
										GO Component	GO:0031305	Integral component of mitochondrial inner membrane	15	40	0.38	0.33	0.0318
										Monarch	WBPhenotype:0000584	Synaptic transmission variant	15	42	0.36	0.32	0.0319
										Monarch	WBPhenotype:0000732	DNA metabolism variant	18	55	0.32	0.32	0.0319
										GO Component	GO:0070161	Anchoring junction	34	127	0.23	0.31	0.032
										Reactome	MAP-390471	Association of TriC/CCT with target proteins during biosynthesis	8	14	0.56	0.35	0.032
										COMPARTMENTS	GOCC:0031672	A band	16	40	0.4	0.33	0.0321
										KEGG	cel04142	Lysosome	28	102	0.24	0.31	0.0322
										GO Function	GO:0016788	Hydrolase activity, acting on ester bonds	127	595	0.13	0.29	0.0324
										Reactome	MAP-391251	Protein folding	16	45	0.35	0.32	0.0324
										Reactome	MAP-5099900	WNT5A-dependent internalization of FZD4	5	5	0.8	0.36	0.0325
										GO Process	GO:0006310	DNA recombination	29	97	0.28	0.31	0.0328
										Monarch	WBPhenotype:0001835	Energy expenditure variant	14	38	0.37	0.32	0.0328
										Monarch	WBPhenotype:0002297	Coiling variant	48	202	0.18	0.3	0.0329
										UniProt Keywords	KW-0274	FAD	22	72	0.29	0.31	0.0331
										Monarch	WBPhenotype:0000034	Embryonic polarity variant	11	26	0.43	0.33	0.0333
										Monarch	WBPhenotype:0000861	Body wall muscle development variant	11	26	0.43	0.33	0.0333
										Monarch	WBPhenotype:0001326	Cell gamma ray response variant	11	26	0.43	0.33	0.0333
										Monarch	WBPhenotype:0001668	Oocyte accumulation	11	26	0.43	0.33	0.0333
										GO Function	GO:0015035	Protein-disulfide reductase activity	16	37	0.44	0.33	0.0334
										Monarch	WBPhenotype:0001011	Complex phenotype early emb	12	30	0.4	0.33	0.0334
										Reactome	MAP-2132295	MHC class II antigen presentation	27	95	0.26	0.31	0.0336
										COMPARTMENTS	GOCC:0005911	Cell-cell junction	34	120	0.25	0.31	0.0336
										GO Process	GO:1901137	Carbohydrate derivative biosynthetic process	80	355	0.16	0.29	0.0338
										Monarch	WBPhenotype:0000119	Protein expression increased	19	60	0.3	0.31	0.0338
										Monarch	WBPhenotype:0000167	Precocious seam cell fusion	8	15	0.53	0.34	0.0338
										Monarch	WBPhenotype:0000509	Sperm pseudopod variant	8	15	0.53	0.34	0.0338
										Monarch	WBPhenotype:0001570	Body wall muscle actin organization defective	8	15	0.53	0.34	0.0338
										STRING clusters	CL:11118	Mixed, incl. Regulation of actin filament organization, and Actin/actin-like conserved site	20	52	0.39	0.32	0.0339
										GO Function	GO:0008047	Enzyme activator activity	38	133	0.26	0.31	0.034
										STRING clusters	CL:29543	Mixed, incl. Nucleotide-sugar transmembrane transporter activity, and Glycosyl transferase, family 31	12	22	0.54	0.34	0.0341
										Reactome	MAP-1483257	Phospholipid metabolism	40	159	0.2	0.3	0.0344
										Reactome	MAP-2980736	Peptide hormone metabolism	13	33	0.4	0.32	0.0344
										Reactome	MAP-77588	SLBP Dependent Processing of Replication-Dependent Histone Pre-mRNAs	7	11	0.61	0.34	0.0344
										Reactome	MAP-8876725	Protein methylation	7	11	0.61	0.34	0.0344
										GO Function	GO:0016779	Nucleotidyltransferase activity	29	92	0.3	0.31	0.0347
										GO Function	GO:0022824	Transmitter-gated ion channel activity	33	110	0.28	0.31	0.0347
										GO Process	GO:0035239	Tube morphogenesis	18	49	0.37	0.32	0.0349
										KEGG	cel00380	Tryptophan metabolism	14	39	0.36	0.32	0.0349
										KEGG	cel00650	Butanoate metabolism	9	19	0.48	0.33	0.0349
										GO Process	GO:0048583	Regulation of response to stimulus	108	507	0.13	0.29	0.035
										GO Process	GO:0090325	Regulation of locomotion involved in locomotory behavior	14	33	0.43	0.33	0.0352
										GO Process	GO:0031123	RNA 3-end processing	24	75	0.31	0.31	0.0354
										GO Process	GO:0140014	Mitotic nuclear division	26	84	0.29	0.31	0.0354
										GO Process	GO:0032101	Regulation of response to external stimulus	35	126	0.25	0.3	0.0355
										GO Process	GO:0009123	Nucleoside monophosphate metabolic process	15	37	0.41	0.32	0.0356
										GO Process	GO:0030239	Myofibril assembly	16	41	0.39	0.32	0.0356
										GO Process	GO:0051783	Regulation of nuclear division	16	41	0.39	0.32	0.0356
										GO Component	GO:0030125	Clathrin vesicle coat	8	14	0.56	0.34	0.0357
										KEGG	cel00330	Arginine and proline metabolism	11	27	0.41	0.32	0.0357
										GO Process	GO:0090150	Establishment of protein localization to membrane	21	62	0.33	0.31	0.0359
										Monarch	WBPhenotype:0002298	Coiling frequency variant	45	188	0.18	0.29	0.0361
										Monarch	WBPhenotype:0002404	Cell cell contacts abnormal	15	43	0.34	0.31	0.0365
										GO Function	GO:0015276	Ligand-gated ion channel activity	43	158	0.24	0.3	0.0368
										STRING clusters	CL:12347	Mixed, incl. SNARE binding, and Clathrin coat	36	123	0.27	0.3	0.037
										GO Process	GO:0080135	Regulation of cellular response to stress	27	89	0.28	0.3	0.0371
										COMPARTMENTS	GOCC:0030665	Clathrin-coated vesicle membrane	9	15	0.58	0.33	0.0372
										Monarch	WBPhenotype:0000230	Tail withered	9	19	0.48	0.33	0.0373
										Monarch	WBPhenotype:0001148	Polar body reabsorbed early emb	9	19	0.48	0.33	0.0373
										Monarch	WBPhenotype:0001930	Muscle arm development defective	9	19	0.48	0.33	0.0373
										GO Process	GO:0006338	Chromatin remodeling	25	80	0.3	0.31	0.0374
										GO Process	GO:0018996	Molting cycle, collagen and cuticulin-based cuticle	30	103	0.27	0.3	0.0375
										GO Process	GO:0032880	Regulation of protein localization	39	146	0.23	0.3	0.0375
										GO Function	GO:0005509	Calcium ion binding	46	173	0.23	0.3	0.0375
										GO Function	GO:0008170	N-methyltransferase activity	21	58	0.36	0.31	0.0375
										Monarch	WBPhenotype:0000364	Gut granule birefringence misplaced	7	12	0.57	0.33	0.0375
										Monarch	WBPhenotype:0001140	Neuron migration variant	24	84	0.26	0.3	0.0375
										Monarch	WBPhenotype:0001932	Myopodia present	7	12	0.57	0.33	0.0375
										Monarch	WBPhenotype:0000351	Failure to hatch	17	52	0.32	0.31	0.0377
										Monarch	WBPhenotype:0000456	Touch resistant	19	61	0.3	0.3	0.0378
										GO Function	GO:0016616	Oxidoreductase activity, acting on the CH-OH group of donors, NAD or NADP as acceptor	24	71	0.33	0.31	0.0383
										STRING clusters	CL:1446	Basal transcription factors	16	37	0.44	0.32	0.0385
										UniProt Keywords	KW-0628	Postsynaptic cell membrane	14	38	0.37	0.31	0.0385
										UniProt Keywords	KW-0663	Pyridoxal phosphate	14	38	0.37	0.31	0.0385
										Reactome	MAP-5610787	Hedgehog off state	29	106	0.24	0.3	0.0386
										Monarch	WBPhenotype:0000082	L2 arrest	10	23	0.44	0.32	0.0386
										Monarch	WBPhenotype:0000645	Roller	13	35	0.37	0.31	0.0386
										Monarch	WBPhenotype:0000745	Transposon silencing variant	13	35	0.37	0.31	0.0386
										Monarch	WBPhenotype:0000760	Spindle orientation defective early emb	22	75	0.27	0.3	0.0386
										Monarch	WBPhenotype:0000847	Presynaptic component localization variant	10	23	0.44	0.32	0.0386
										Monarch	WBPhenotype:0001126	Cell cell contacts abnormal in four cell embryo	13	35	0.37	0.31	0.0386
										Monarch	WBPhenotype:0001133	Division axis defective	13	35	0.37	0.31	0.0386
										Monarch	WBPhenotype:0001225	Phasmid socket absent	10	23	0.44	0.32	0.0386
										Monarch	WBPhenotype:0001292	Body wall muscle physiology variant	13	35	0.37	0.31	0.0386
										GO Process	GO:0000902	Cell morphogenesis	45	176	0.21	0.29	0.0387
										GO Process	GO:0042303	Molting cycle	31	108	0.26	0.3	0.0387
										STRING clusters	CL:11117	Mixed, incl. Regulation of actin filament organization, and RHO GTPases Activate WASPs and WAVEs	21	57	0.37	0.31	0.0387
										STRING clusters	CL:4741	Organellar small ribosomal subunit	13	26	0.5	0.32	0.0387
										Monarch	WBPhenotype:0000353	Backing increased	12	31	0.39	0.31	0.0387
										Reactome	MAP-917937	Iron uptake and transport	25	87	0.26	0.3	0.0388
										Monarch	WBPhenotype:0002163	Oxygen consumption decreased	11	27	0.41	0.32	0.0388
										GO Component	GO:0000138	Golgi trans cisterna	7	11	0.61	0.33	0.0389
										GO Component	GO:0030008	TRAPP complex	7	11	0.61	0.33	0.0389
										GO Process	GO:0000462	Maturation of SSU-rRNA from tricistronic rRNA transcript (SSU-rRNA, 5.8S rRNA, LSU-rRNA)	12	26	0.47	0.32	0.039
										Reactome	MAP-70895	Branched-chain amino acid catabolism	10	22	0.46	0.32	0.039
										GO Component	GO:0005774	Vacuolar membrane	25	86	0.27	0.3	0.0392
										UniProt Keywords	KW-0968	Cytoplasmic vesicle	21	69	0.29	0.3	0.0392
										Reactome	MAP-1483206	Glycerophospholipid biosynthesis	31	116	0.23	0.29	0.0393
										COMPARTMENTS	GOCC:1902495	Transmembrane transporter complex	37	136	0.24	0.29	0.0394
										GO Component	GO:0045277	Respiratory chain complex IV	6	8	0.68	0.34	0.0395
										Reactome	MAP-2029480	Fcgamma receptor (FCGR) dependent phagocytosis	14	38	0.37	0.31	0.0395
										Monarch	WBPhenotype:0000084	L4 arrest	5	6	0.72	0.34	0.0395
										Monarch	WBPhenotype:0001136	Embryonic morphology variant	18	57	0.3	0.3	0.0395
										GO Component	GO:0045121	Membrane raft	17	50	0.33	0.3	0.0397
										STRING clusters	CL:13242	Proton-transporting V-type ATPase complex	8	10	0.71	0.34	0.0397
										STRING clusters	CL:2667	Proteasome subunit	8	10	0.71	0.34	0.0397
										GO Function	GO:0019205	Nucleobase-containing compound kinase activity	11	20	0.54	0.33	0.0399
										GO Function	GO:0046961	Proton-transporting ATPase activity, rotational mechanism	11	20	0.54	0.33	0.0399
										GO Function	GO:0030594	Neurotransmitter receptor activity	37	131	0.25	0.29	0.0401
										GO Function	GO:1904315	Transmitter-gated ion channel activity involved in regulation of postsynaptic membrane potential	31	103	0.28	0.3	0.0401
										GO Component	GO:0030660	Golgi-associated vesicle membrane	9	18	0.5	0.32	0.0401
										Reactome	MAP-159230	Transport of the SLBP Dependant Mature mRNA	11	26	0.43	0.31	0.0402
										UniProt Keywords	KW-1071	Ligand-gated ion channel	16	47	0.33	0.3	0.0404
										Reactome	MAP-77075	RNA Pol II CTD phosphorylation and interaction with CE	12	30	0.4	0.31	0.0405
										Monarch	WBPhenotype:0000934	Developmental morphology variant	34	134	0.21	0.29	0.0406
										InterPro	IPR001412	Aminoacyl-tRNA synthetase, class I, conserved site	11	13	0.73	0.34	0.0406
										Reactome	MAP-69183	Processive synthesis on the lagging strand	8	15	0.53	0.32	0.0408
										Monarch	WBPhenotype:0001657	Cell junction variant	21	71	0.27	0.3	0.0409
										GO Process	GO:0000413	Protein peptidyl-prolyl isomerization	13	30	0.44	0.31	0.041
										GO Process	GO:0006900	Vesicle budding from membrane	10	19	0.52	0.32	0.041
										GO Process	GO:0007051	Spindle organization	21	63	0.33	0.3	0.041
										GO Process	GO:0046716	Muscle cell cellular homeostasis	10	19	0.52	0.32	0.041
										KEGG	cel00513	Various types of N-glycan biosynthesis	12	32	0.38	0.31	0.0412
										KEGG	cel03440	Homologous recombination	9	20	0.46	0.31	0.0412
										SMART	SM00028	Tetratricopeptide repeats	17	36	0.48	0.32	0.0412
										InterPro	IPR014729	Rossmann-like alpha/beta/alpha sandwich fold	19	39	0.49	0.32	0.0413
										InterPro	IPR045864	Class II Aminoacyl-tRNA synthetase/Biotinyl protein ligase (BPL) and lipoyl protein ligase (LPL)	14	22	0.61	0.33	0.0413
										SMART	SM00271	DnaJ molecular chaperone homology domain	16	33	0.49	0.32	0.0413
										GO Component	GO:0005911	Cell-cell junction	28	101	0.25	0.29	0.0418
										GO Process	GO:0006626	Protein targeting to mitochondrion	14	34	0.42	0.31	0.0419
										UniProt Keywords	KW-0449	Lipoprotein	23	79	0.27	0.29	0.0419
										GO Process	GO:0055074	Calcium ion homeostasis	15	38	0.4	0.31	0.042
										GO Function	GO:0005231	Excitatory extracellular ligand-gated ion channel activity	30	99	0.28	0.29	0.042
										Monarch	WBPhenotype:0000862	Bloated	22	76	0.26	0.29	0.0424
										UniProt Keywords	KW-0031	Aminopeptidase	9	19	0.48	0.31	0.0425
										UniProt Keywords	KW-0251	Elongation factor	7	12	0.57	0.32	0.0425
										UniProt Keywords	KW-0967	Endosome	14	39	0.36	0.3	0.0425
										GO Process	GO:0008654	Phospholipid biosynthetic process	31	109	0.26	0.29	0.0426
										GO Function	GO:0003697	Single-stranded DNA binding	16	39	0.42	0.31	0.0427
										GO Function	GO:0019842	Vitamin binding	23	68	0.33	0.3	0.0427
										Monarch	WBPhenotype:0001321	Presynaptic region morphology variant	14	40	0.35	0.3	0.0428
										STRING clusters	CL:10143	Microbody membrane, and Acyl-CoA-binding protein, ACBP	12	23	0.52	0.32	0.0433
										GO Process	GO:0098813	Nuclear chromosome segregation	37	138	0.23	0.29	0.0434
										UniProt Keywords	KW-0004	4Fe-4S	10	23	0.44	0.31	0.0434
										UniProt Keywords	KW-0995	Kinetochore	10	23	0.44	0.31	0.0434
										Monarch	WBPhenotype:0002292	Body posture amplitude decreased	30	115	0.22	0.28	0.0438
										Monarch	WBPhenotype:0002325	Backward point velocity increased	30	115	0.22	0.28	0.0438
										GO Component	GO:0010008	Endosome membrane	26	92	0.25	0.29	0.0441
										UniProt Keywords	KW-0424	Laminin EGF-like domain	6	9	0.63	0.32	0.0442
										Monarch	WBPhenotype:0001696	Biosynthesis variant	13	36	0.36	0.3	0.0443
										Monarch	WBPhenotype:0000683	Masculinization of germline	16	49	0.32	0.29	0.0444
										Reactome	MAP-196849	Metabolism of water-soluble vitamins and cofactors	27	98	0.24	0.29	0.0445
										GO Process	GO:0048598	Embryonic morphogenesis	40	153	0.22	0.28	0.0446
										COMPARTMENTS	GOCC:0005758	Mitochondrial intermembrane space	13	30	0.44	0.31	0.0446
										COMPARTMENTS	GOCC:0036379	Myofilament	13	30	0.44	0.31	0.0446
										Monarch	WBPhenotype:0002029	Metal homeostasis variant	9	20	0.46	0.31	0.0448
										GO Function	GO:0015399	Primary active transmembrane transporter activity	32	109	0.27	0.29	0.045
										COMPARTMENTS	GOCC:0005874	Microtubule	23	72	0.31	0.29	0.0451
										GO Process	GO:0090503	RNA phosphodiester bond hydrolysis, exonucleolytic	11	23	0.48	0.31	0.0452
										STRING clusters	CL:10861	Mixed, incl. EF-hand domain, and Muscle contraction	27	84	0.31	0.29	0.0453
										GO Process	GO:2001021	Negative regulation of response to DNA damage stimulus	9	16	0.55	0.31	0.0454
										Reactome	MAP-6814122	Cooperation of PDCL (PhLP1) and TRiC/CCT in G-protein beta folding	9	19	0.48	0.31	0.0454
										GO Process	GO:0006650	Glycerophospholipid metabolic process	34	124	0.24	0.28	0.0455
										Monarch	WBPhenotype:0000497	Organism gamma ray response variant	12	32	0.38	0.3	0.0455
										UniProt Keywords	KW-0249	Electron transport	15	44	0.33	0.29	0.0456
										GO Function	GO:0008238	Exopeptidase activity	24	73	0.32	0.29	0.0459
										STRING clusters	CL:19749	Neuropeptide signaling pathway, and Regulation of locomotion involved in locomotory behavior	34	116	0.27	0.29	0.0459
										GO Component	GO:0005769	Early endosome	19	60	0.3	0.29	0.0461
										Reactome	MAP-204005	COPII-mediated vesicle transport	17	52	0.32	0.29	0.0463
										GO Component	GO:0098793	Presynapse	29	107	0.24	0.28	0.0466
										UniProt Keywords	KW-0505	Motor protein	17	53	0.31	0.29	0.0466
										Monarch	WBPhenotype:0000134	Gene expression level reduced	22	77	0.26	0.28	0.0468
										Monarch	WBPhenotype:0000494	Two fold arrest	15	45	0.33	0.29	0.0468
										Monarch	WBPhenotype:0001162	Pronuclear number defective early emb	15	45	0.33	0.29	0.0468
										Monarch	WBPhenotype:0001410	Protein expression absent	15	45	0.33	0.29	0.0468
										GO Process	GO:0031329	Regulation of cellular catabolic process	37	139	0.23	0.28	0.0475
										Monarch	WBPhenotype:0000473	Progressive paralysis	7	13	0.53	0.31	0.0476
										Monarch	WBPhenotype:0001023	Sexually dimorphic morphology variant	41	172	0.18	0.27	0.0476
										STRING clusters	CL:13231	Transferrin endocytosis and recycling	13	27	0.48	0.3	0.0478
										Reactome	MAP-5685938	HDR through Single Strand Annealing (SSA)	12	31	0.39	0.29	0.0484
										GO Process	GO:0023051	Regulation of signaling	90	416	0.14	0.27	0.0486
										GO Process	GO:0045595	Regulation of cell differentiation	43	169	0.21	0.27	0.0487
										GO Function	GO:0003690	Double-stranded DNA binding	103	476	0.14	0.26	0.0489
										GO Process	GO:0009896	Positive regulation of catabolic process	33	120	0.24	0.28	0.0491
										GO Function	GO:0005267	Potassium channel activity	25	78	0.31	0.29	0.0491
										GO Function	GO:0022841	Potassium ion leak channel activity	18	48	0.38	0.29	0.0491
										Monarch	WBPhenotype:0000181	Axon trajectory variant	38	157	0.19	0.27	0.0492
										COMPARTMENTS	GOCC:0005753	Mitochondrial proton-transporting ATP synthase complex	9	16	0.55	0.31	0.0492
										Reactome	MAP-622323	Presynaptic nicotinic acetylcholine receptors	6	9	0.63	0.31	0.0494
										Reactome	MAP-68952	DNA replication initiation	6	9	0.63	0.31	0.0494
										Reactome	MAP-71064	Lysine catabolism	6	9	0.63	0.31	0.0494
										GO Process	GO:0000028	Ribosomal small subunit assembly	8	13	0.59	0.31	0.0495
										GO Process	GO:0006271	DNA strand elongation involved in DNA replication	8	13	0.59	0.31	0.0495
										GO Process	GO:0051153	Regulation of striated muscle cell differentiation	8	13	0.59	0.31	0.0495
										GO Function	GO:0015079	Potassium ion transmembrane transporter activity	30	101	0.28	0.28	0.0495
										GO Process	GO:0018208	Peptidyl-proline modification	15	39	0.39	0.29	0.0496
										GO Process	GO:0031124	mRNA 3-end processing	14	35	0.4	0.29	0.0496
										GO Process	GO:0034329	Cell junction assembly	15	39	0.39	0.29	0.0496
										GO Component	GO:0000139	Golgi membrane	44	183	0.18	0.27	0.0496

## Sheet: C
gene	module	hub	group	ce_gene	Public	description
EVM0003303	magenta	EVM0003303	geneexpr	NA	NA
EVM0004432	blue	EVM0004432	geneexpr	WBGene00001284	emb-30
EVM0004754	yellow	EVM0004754	geneexpr	NA	NA
EVM0009064	tan	EVM0009064	geneexpr	WBGene00017891	rgl-1
EVM0012087	black	EVM0012087	geneexpr	NA	NA
EVM0012232	pink	EVM0012232	geneexpr	WBGene00006935	vars-1
EVM0013065	turquoise	EVM0013065	geneexpr	WBGene00000869	cyc-1
EVM0013361	greenyellow	EVM0013361	geneexpr	WBGene00010542	K03H1.7
EVM0014289	red	EVM0014289	geneexpr	NA	NA
EVM0015236	brown	EVM0015236	geneexpr	WBGene00017356	F10E9.4
EVM0015902	green	EVM0015902	geneexpr	NA	NA
EVM0015909	salmon	EVM0015909	geneexpr	NA	NA
EVM0016217	purple	EVM0016217	geneexpr	WBGene00011774	ttr-54
EVM0001413	pink	EVM0001413_7	isoexpr	WBGene00007849	tbc-19
EVM0001886	greenyellow	EVM0001886_719	isoexpr	WBGene00002978	lev-11
EVM0001935	green	EVM0001935.1	isoexpr	WBGene00007817	idpp-14
EVM0003906	turquoise	EVM0003906.1	isoexpr	WBGene00010556	rack-1
EVM0005263	brown	EVM0005263_2	isoexpr	WBGene00019209	emc-1
EVM0008036	yellow	EVM0008036.1	isoexpr	WBGene00017861	F27D9.2
EVM0008934	black	EVM0008934.1	isoexpr	NA	NA
EVM0010682	purple	EVM0010682.1	isoexpr	WBGene00020444	ptp-8
EVM0011852	red	EVM0011852_1	isoexpr	NA	NA
EVM0013132	magenta	EVM0013132.1	isoexpr	NA	NA
EVM0014859	blue	EVM0014859.1	isoexpr	WBGene00010251	sta-2
EVM0000806	red	EVM0000806_8	isofrac	NA	NA
EVM0001259	black	EVM0001259_22	isofrac	NA	NA
EVM0001886	blue	EVM0001886_326	isofrac	WBGene00002978	lev-11
EVM0002015	cyan	EVM0002015_6	isofrac	NA	NA
EVM0002595	pink	EVM0002595_14	isofrac	NA	NA
EVM0003540	midnightblue	EVM0003540.1	isofrac	WBGene00007687	C18E9.7	C18E9.7 is affected by several genes including daf-16, skn-1, and daf-12 based on microarray, tiling array, and RNA-seq studies\; is affected by eight chemicals including 1-methylnicotinamide, D-glucose, and stavudine based on RNA-seq and microarray studies\; is predicted to encode a protein with the following domains: Fibronectin type III, Immunoglobulin-like fold, and Fibronectin type III super…
EVM0003829	grey60	EVM0003829_2	isofrac	NA	NA
EVM0003845	brown	EVM0003845_23	isofrac	WBGene00021152	mgl-3
EVM0004129	yellow	EVM0004129_50	isofrac	WBGene00016907	C53H9.2
EVM0006347	green	EVM0006347_10	isofrac	NA	NA
EVM0008433	turquoise	EVM0008433_26	isofrac	WBGene00021845	rpb-7
EVM0010592	tan	EVM0010592_2	isofrac	WBGene00007252	mlt-2
EVM0011343	greenyellow	EVM0011343_10	isofrac	WBGene00015062	trx-1
EVM0011825	purple	EVM0011825_59	isofrac	WBGene00014109	chpf-1
EVM0012420	lightcyan	EVM0012420_0	isofrac	WBGene00021008	W03F11.5	W03F11.5 is enriched in the body wall musculature and the seam cell based on RNA-seq and microarray studies\; is affected by several genes including clk-1, npr-1, and pgl-1 based on tiling array, RNA-seq, and microarray studies\; is affected by six chemicals including Heme, methylmercuric chloride, and Zidovudine based on microarray and RNA-seq studies.
EVM0012994	salmon	EVM0012994_12	isofrac	WBGene00002076	imb-2
EVM0016753	magenta	EVM0016753_16	isofrac	WBGene00009006	pgm-3

## Sheet: D
Lm GeneExpr tan											Lm GeneExpr brown												Lm GeneExpr black											Lm IsoExpr black											Lm IsoExpr yellow
#Term	Database	ID	Input number	Background number	P-Value	Corrected P-Value	Input	Hyperlink			#Term	Database	ID	Input number	Background number	P-Value	Corrected P-Value	Input	Hyperlink				#Term	Database	ID	Input number	Background number	P-Value	Corrected P-Value	Input	Hyperlink			#Term	Database	ID	Input number	Background number	P-Value	Corrected P-Value	Input	Hyperlink			#Term	Database	ID	Input number	Background number
mRNA surveillance pathway	KEGG PATHWAY	cel03015	2	69	0.00546934	0.042962	cfim-2|smg-6	http://www.genome.jp/kegg-bin/show_pathway?cel03015/cel:CELE_Y54F10AL.2%09red/cel:CELE_D1046.1%09red			Pentose phosphate pathway	KEGG PATHWAY	cel00030	3	20	0.00653024	0.0283082	Y57G11C.3|C13B9.2|F09E5.3	http://www.genome.jp/kegg-bin/show_pathway?cel00030/cel:CELE_Y57G11C.3%09red/cel:CELE_C13B9.2%09red/cel:CELE_F09E5.3%09red				Glycolysis / Gluconeogenesis	KEGG PATHWAY	cel00010	3	42	0.00620946	0.0226153	C50D2.7|acs-19|pck-2	http://www.genome.jp/kegg-bin/show_pathway?cel00010/cel:CELE_C50D2.7%09red/cel:CELE_C36A4.9%09red/cel:CELE_R11A5.4%09red			Lysine degradation	KEGG PATHWAY	cel00310	2	40	0.00455653	0.0431628	mes-2|hacd-1	http://www.genome.jp/kegg-bin/show_pathway?cel00310/cel:CELE_R09B5.6%09red/cel:CELE_R06A4.7%09red			Glycolysis / Gluconeogenesis	KEGG PATHWAY	cel00010	4	42
Endocytosis	KEGG PATHWAY	cel04144	3	105	0.000643864	0.00943174	rho-1|par-3|stam-1	http://www.genome.jp/kegg-bin/show_pathway?cel04144/cel:CELE_F54E7.3%09red/cel:CELE_Y51H4A.3%09red/cel:CELE_C34G6.7%09red			Oxidative phosphorylation	KEGG PATHWAY	cel00190	6	111	0.0144246	0.0475162	nuo-3|cox-15|pyp-1|vha-17|vha-11|T27E9.2	http://www.genome.jp/kegg-bin/show_pathway?cel00190/cel:CELE_Y38F2AL.3%09red/cel:CELE_F49C12.13%09red/cel:CELE_C47E12.4%09red/cel:CELE_T27E9.2%09red/cel:CELE_T06D8.5%09red/cel:CELE_Y57G11C.12%09red				Fatty acid degradation	KEGG PATHWAY	cel00071	7	51	5.34391e-07	1.54857e-05	acdh-10|acdh-12|cpt-1|ech-8|acox-1.1|acox-1.6|acox-3	http://www.genome.jp/kegg-bin/show_pathway?cel00071/cel:CELE_T08G2.3%09red/cel:CELE_F08A8.1%09red/cel:CELE_E04F6.5%09red/cel:CELE_F58F9.7%09red/cel:CELE_Y46G5A.17%09red/cel:CELE_F59F4.1%09red/cel:CELE_F01G10.2%09red			Calcium signaling pathway	KEGG PATHWAY	cel04020	3	62	0.000516982	0.00997583	mlck-1|mcu-1|cal-1	http://www.genome.jp/kegg-bin/show_pathway?cel04020/cel:CELE_C13C12.1%09red/cel:CELE_ZC373.4%09red/cel:CELE_K02B2.3%09red			Fatty acid elongation	KEGG PATHWAY	cel00062	3	23
Wnt signaling pathway	KEGG PATHWAY	cel04310	3	77	0.000267258	0.00517336	jac-1|rho-1|pop-1	http://www.genome.jp/kegg-bin/show_pathway?cel04310/cel:CELE_Y51H4A.3%09red/cel:CELE_W10C8.2%09red/cel:CELE_Y105C5B.21%09red			Glycine, serine and threonine metabolism	KEGG PATHWAY	cel00260	3	27	0.0137265	0.0464495	T25B9.1|R102.4|C13B9.2	http://www.genome.jp/kegg-bin/show_pathway?cel00260/cel:CELE_T25B9.1%09red/cel:CELE_R102.4%09red/cel:CELE_C13B9.2%09red				Purine metabolism	KEGG PATHWAY	cel00230	4	72	0.00373799	0.0159703	gcy-18|pde-4|pde-1|atic-1	http://www.genome.jp/kegg-bin/show_pathway?cel00230/cel:CELE_T04D3.3%09red/cel:CELE_R153.1%09red/cel:CELE_ZK896.8%09red/cel:CELE_C55F2.1%09red			molecular_function	Gene Ontology	GO:0003674	4	205	0.00162258	0.0187859	osm-6|ric-19|dyf-3|bbs-8	http://amigo.geneontology.org/amigo/term/GO:0003674			Fatty acid degradation	KEGG PATHWAY	cel00071	6	51
establishment of mitotic spindle orientation	Gene Ontology	GO:0000132	2	47	0.00264564	0.0251568	par-3|sax-7	http://amigo.geneontology.org/amigo/term/GO:0000132			Cysteine and methionine metabolism	KEGG PATHWAY	cel00270	6	43	0.000167707	0.00166961	ldh-1|B0228.7|cysl-2|sams-4|ZC373.5|C01G10.9	http://www.genome.jp/kegg-bin/show_pathway?cel00270/cel:CELE_K10H10.2%09red/cel:CELE_F13D12.2%09red/cel:CELE_C01G10.9%09red/cel:CELE_ZC373.5%09red/cel:CELE_B0228.7%09red/cel:CELE_C06E7.3%09red				Lysine degradation	KEGG PATHWAY	cel00310	3	40	0.00546652	0.0206427	gbh-1|ech-8|dot-1.1	http://www.genome.jp/kegg-bin/show_pathway?cel00310/cel:CELE_D2089.5%09red/cel:CELE_Y39G10AR.18%09red/cel:CELE_F01G10.2%09red			double-stranded RNA binding	Gene Ontology	GO:0003725	2	21	0.001379	0.017552	F37A4.2|chup-1	http://amigo.geneontology.org/amigo/term/GO:0003725			Selenocompound metabolism	KEGG PATHWAY	cel00450	2	14
microtubule cytoskeleton organization	Gene Ontology	GO:0000226	2	52	0.0032033	0.0284621	ptrn-1|par-3	http://amigo.geneontology.org/amigo/term/GO:0000226			Valine, leucine and isoleucine degradation	KEGG PATHWAY	cel00280	4	51	0.0137539	0.0464495	hach-1|alh-11|ard-1|acdh-3	http://www.genome.jp/kegg-bin/show_pathway?cel00280/cel:CELE_K06A5.6%09red/cel:CELE_F09F7.4%09red/cel:CELE_F01G4.2%09red/cel:CELE_F42G9.5%09red				Arginine and proline metabolism	KEGG PATHWAY	cel00330	3	26	0.0017631	0.00967164	prdh-1|F46H5.3|ZC434.8	http://www.genome.jp/kegg-bin/show_pathway?cel00330/cel:CELE_ZC434.8%09red/cel:CELE_B0513.5%09red/cel:CELE_F46H5.3%09red			protein kinase activity	Gene Ontology	GO:0004672	5	400	0.00292686	0.0298999	scd-2|mlck-1|kin-32|flr-4|lin-2	http://amigo.geneontology.org/amigo/term/GO:0004672			Glutathione metabolism	KEGG PATHWAY	cel00480	4	50
condensed nuclear chromosome	Gene Ontology	GO:0000794	2	32	0.00128111	0.0163491	ego-1|drh-3	http://amigo.geneontology.org/amigo/term/GO:0000794			N-Glycan biosynthesis	KEGG PATHWAY	cel00510	4	38	0.0053538	0.0249195	algn-9|algn-14|dad-1|algn-8	http://www.genome.jp/kegg-bin/show_pathway?cel00510/cel:CELE_F57B10.10%09red/cel:CELE_C08H9.3%09red/cel:CELE_C14A4.3%09red/cel:CELE_M02B7.4%09red				beta-Alanine metabolism	KEGG PATHWAY	cel00410	3	28	0.00214248	0.0109423	acox-1.1|acox-3|acox-1.6	http://www.genome.jp/kegg-bin/show_pathway?cel00410/cel:CELE_F08A8.1%09red/cel:CELE_F58F9.7%09red/cel:CELE_F59F4.1%09red			protein tyrosine kinase activity	Gene Ontology	GO:0004713	3	82	0.00112931	0.0161678	scd-2|kin-32|lin-2	http://amigo.geneontology.org/amigo/term/GO:0004713			@@Inositol phosphate metabolism	KEGG PATHWAY	cel00562	3	34
actomyosin contractile ring assembly	Gene Ontology	GO:0000915	2	6	6.56259e-05	0.00237128	ani-2|rho-1	http://amigo.geneontology.org/amigo/term/GO:0000915			Glycerophospholipid metabolism	KEGG PATHWAY	cel00564	5	56	0.00363542	0.0182484	ath-1|pcyt-1|psd-1|T05C3.6|pisy-1	http://www.genome.jp/kegg-bin/show_pathway?cel00564/cel:CELE_F08C6.2%09red/cel:CELE_B0361.5%09red/cel:CELE_Y46G5A.5%09red/cel:CELE_T05C3.6%09red/cel:CELE_K04G2.5%09red				Inositol phosphate metabolism	KEGG PATHWAY	cel00562	4	34	0.000275267	0.00243	daf-18|ppk-2|plc-3|unc-26	http://www.genome.jp/kegg-bin/show_pathway?cel00562/cel:CELE_T01E8.3%09red/cel:CELE_T07A9.6%09red/cel:CELE_JC8.10%09red/cel:CELE_Y48G9A.8%09red			protein binding	Gene Ontology	GO:0005515	11	1095	6.98221e-05	0.00227358	mes-2|asna-1|tbc-8|cysl-1|ric-19|epg-8|piki-1|stn-1|ztf-17|spe-39|lin-2	http://amigo.geneontology.org/amigo/term/GO:0005515			Glycerophospholipid metabolism	KEGG PATHWAY	cel00564	4	56
DNA-binding transcription factor activity, RNA polymerase II-specific	Gene Ontology	GO:0000981	2	127	0.0171556	0.0499923	pros-1|pop-1	http://amigo.geneontology.org/amigo/term/GO:0000981			@@Arachidonic acid metabolism	KEGG PATHWAY	cel00590	3	18	0.00502772	0.0235855	pges-2|gpx-5|daf-41	http://www.genome.jp/kegg-bin/show_pathway?cel00590/cel:CELE_ZC395.10%09red/cel:CELE_R11A8.5%09red/cel:CELE_C11E4.1%09red				alpha-Linolenic acid metabolism	KEGG PATHWAY	cel00592	3	11	0.000192598	0.00190172	acox-1.1|acox-3|acox-1.6	http://www.genome.jp/kegg-bin/show_pathway?cel00592/cel:CELE_F08A8.1%09red/cel:CELE_F58F9.7%09red/cel:CELE_F59F4.1%09red			ATP binding	Gene Ontology	GO:0005524	9	909	0.000362943	0.00822144	scd-2|asna-1|mlck-1|T14G8.3|kin-32|flr-4|lig-4|bcs-1|lin-2	http://amigo.geneontology.org/amigo/term/GO:0005524			alpha-Linolenic acid metabolism	KEGG PATHWAY	cel00592	2	11
DNA-binding transcription activator activity, RNA polymerase II-specific	Gene Ontology	GO:0001228	2	63	0.00460537	0.0384017	ham-1|pop-1	http://amigo.geneontology.org/amigo/term/GO:0001228			Sulfur metabolism	KEGG PATHWAY	cel00920	3	15	0.00320228	0.0162563	ethe-1|cysl-2|sqrd-1	http://www.genome.jp/kegg-bin/show_pathway?cel00920/cel:CELE_K10H10.2%09red/cel:CELE_C33A12.7%09red/cel:CELE_F02H6.5%09red				Glyoxylate and dicarboxylate metabolism	KEGG PATHWAY	cel00630	3	36	0.00414811	0.0172657	acs-19|pgph-2|pgph-1	http://www.genome.jp/kegg-bin/show_pathway?cel00630/cel:CELE_C36A4.9%09red/cel:CELE_F44E7.2%09red/cel:CELE_K09H11.7%09red			cytoplasm	Gene Ontology	GO:0005737	18	1958	9.99464e-07	0.000157513	ric-19|dyf-6|lev-11|asna-1|D1005.2|cysl-1|osm-6|bbs-8|flr-4|dsc-1|dpy-19|msra-1|epg-8|piki-1|stn-1|anmt-1|spe-39|ape-1	http://amigo.geneontology.org/amigo/term/GO:0005737			Sphingolipid metabolism	KEGG PATHWAY	cel00600	5	35
cell fate determination	Gene Ontology	GO:0001709	1	7	0.0123071	0.0460032	ham-1	http://amigo.geneontology.org/amigo/term/GO:0001709			Metabolic pathways	KEGG PATHWAY	cel01100	61	887	6.13237e-19	4.22662e-17	ndx-6|gna-1|algn-9|algn-8|daf-41|fat-6|hex-5|nuo-3|galt-1|Y57G11C.3|pdxk-1|hach-1|algn-14|ethe-1|F09E5.3|T05C3.6|B0001.4|Y48B6A.13|pges-2|bas-1|psd-1|E02H1.6|F33D4.4|alh-11|Y41D4A.6|C44B7.7|ZC373.5|T27E9.2|C13B9.2|sqv-3|pcyt-1|B0228.7|cox-15|ard-1|pisy-1|Y45G12B.3|cysl-2|cgt-3|B0024.15|acdh-3|sams-4|dad-1|R102.4|ndk-1|glna-1|hpo-8|lap-2|gpx-5|F52C9.3|ldh-1|C54E4.5|T25B9.1|hap-1|vha-17|vha-11|ttx-…	http://www.genome.jp/kegg-bin/show_pathway?cel01100/cel:CELE_VZK822L.1%09red/cel:CELE_Y38F2AL.3%09red/cel:CELE_T06D8.5%09red/cel:CELE_Y45G12B.3%09red/cel:CELE_C08H9.3%09red/cel:CELE_F42G9.5%09red/cel:CELE_Y57G11C.3%09red/cel:CELE_ZC373.5%09red/cel:CELE_T22G5.5%09red/cel:CELE_C54E4.5%09red/cel:CELE_B0001.4%09red/cel:CELE_F52C9.3%09red/cel:CELE_C13B9.2%09red/cel:CELE_Y70D2A.2%09red/cel:CELE_K06A5.6…				Propanoate metabolism	KEGG PATHWAY	cel00640	4	33	0.000247905	0.00227901	acs-19|acox-1.1|acox-3|acox-1.6	http://www.genome.jp/kegg-bin/show_pathway?cel00640/cel:CELE_F08A8.1%09red/cel:CELE_F58F9.7%09red/cel:CELE_C36A4.9%09red/cel:CELE_F59F4.1%09red			early endosome	Gene Ontology	GO:0005769	2	42	0.00499087	0.0464329	spe-39|tbc-8	http://amigo.geneontology.org/amigo/term/GO:0005769			Pyruvate metabolism	KEGG PATHWAY	cel00620	4	29
nematode larval development	Gene Ontology	GO:0002119	3	212	0.00457894	0.0384017	ptrn-1|unc-70|pyr-1	http://amigo.geneontology.org/amigo/term/GO:0002119			Ribosome biogenesis in eukaryotes	KEGG PATHWAY	cel03008	18	83	9.67384e-14	5.06713e-12	eif-6|ZK795.3|ZC434.4|F55F8.3|F13H8.2|Y53C12B.1|fib-1|nog-1|E02H1.6|C08B6.8|ZK1127.5|mac-1|Y23H5B.5|C05C8.5|F27C1.6|B0280.9|C48B6.2|Y48A6B.3	http://www.genome.jp/kegg-bin/show_pathway?cel03008/cel:CELE_T07A9.9%09red/cel:CELE_T01C3.7%09red/cel:CELE_F13H8.2%09red/cel:CELE_Y48C3A.7%09red/cel:CELE_E02H1.6%09red/cel:CELE_B0280.9%09red/cel:CELE_C08B6.8%09red/cel:CELE_Y48A6B.3%09red/cel:CELE_F55F8.3%09red/cel:CELE_C05C8.5%09red/cel:CELE_ZK795.3%09red/cel:CELE_C48B6.2%09red/cel:CELE_ZC434.4%09red/cel:CELE_Y53C12B.1%09red/cel:CELE_C47B2.5%09re…				Retinol metabolism	KEGG PATHWAY	cel00830	2	22	0.016792	0.0467302	dhrs-4|dhs-3	http://www.genome.jp/kegg-bin/show_pathway?cel00830/cel:CELE_F54F3.4%09red/cel:CELE_T02E1.5%09red			endoplasmic reticulum	Gene Ontology	GO:0005783	5	342	0.00149981	0.0177854	C18E9.2|C14H10.3|asna-1|T14G8.3|dpy-19	http://amigo.geneontology.org/amigo/term/GO:0005783			Glyoxylate and dicarboxylate metabolism	KEGG PATHWAY	cel00630	3	36
DNA binding	Gene Ontology	GO:0003677	6	834	0.00192126	0.0200255	rfc-1|pop-1|ceh-13|pros-1|unc-62|F23H11.2	http://amigo.geneontology.org/amigo/term/GO:0003677			Ribosome	KEGG PATHWAY	cel03010	31	151	4.71645e-22	4.97169e-20	rpl-25.1|rps-11|mrpl-4|rpl-3|rpl-22|rpl-21|rpl-27|rla-0|rpl-29|rpl-28|mrpl-22|mrpl-21|mrps-6|ubl-1|W01D2.1|rps-28|rps-20|mrpl-1|mrpl-2|mrpl-17|mrpl-15|mrps-18A|mrpl-11|mrps-10|mrps-14|rpl-35|mrps-21|rpl-30|rpl-31|rps-3|mrpl-32	http://www.genome.jp/kegg-bin/show_pathway?cel03010/cel:CELE_F56B3.8%09red/cel:CELE_W01D2.1%09red/cel:CELE_H06I04.4%09red/cel:CELE_C53H9.1%09red/cel:CELE_Y41D4B.5%09red/cel:CELE_Y39A1A.6%09red/cel:CELE_ZC262.8%09red/cel:CELE_F43C1.6%09red/cel:CELE_Y105E8A.16%09red/cel:CELE_T23B12.2%09red/cel:CELE_R12E2.12%09red/cel:CELE_W09C5.6%09red/cel:CELE_R11D1.8%09red/cel:CELE_F29B9.10%09red/cel:CELE_Y54E10A…				Biosynthesis of unsaturated fatty acids	KEGG PATHWAY	cel01040	4	22	6.03026e-05	0.000837326	acox-1.1|acox-3|maoc-1|acox-1.6	http://www.genome.jp/kegg-bin/show_pathway?cel01040/cel:CELE_F08A8.1%09red/cel:CELE_F58F9.7%09red/cel:CELE_E04F6.3%09red/cel:CELE_F59F4.1%09red			cytosol	Gene Ontology	GO:0005829	6	451	0.000820861	0.014252	tbc-1|obr-3|C16A3.2|anmt-1|tbc-8|tap-1	http://amigo.geneontology.org/amigo/term/GO:0005829			Propanoate metabolism	KEGG PATHWAY	cel00640	3	33
chromatin binding	Gene Ontology	GO:0003682	2	66	0.00502873	0.0412965	uri-1|tag-343	http://amigo.geneontology.org/amigo/term/GO:0003682			RNA transport	KEGG PATHWAY	cel03013	16	116	9.06446e-10	2.70725e-08	mag-1|npp-11|inf-1|F33D11.10|ife-3|eif-3.D|eif-3.J|ubc-9|npp-22|T20G5.9|imb-1|npp-5|icln-1|F10E9.5|npp-8|rnp-5	http://www.genome.jp/kegg-bin/show_pathway?cel03013/cel:CELE_B0240.4%09red/cel:CELE_F28B3.8%09red/cel:CELE_Y41D4B.19%09red/cel:CELE_F33D11.10%09red/cel:CELE_F29B9.6%09red/cel:CELE_C01F6.8%09red/cel:CELE_K02F3.11%09red/cel:CELE_F10E9.5%09red/cel:CELE_F57B9.6%09red/cel:CELE_F53F10.5%09red/cel:CELE_F07A11.3%09red/cel:CELE_T20G5.9%09red/cel:CELE_R08D7.3%09red/cel:CELE_R09B3.5%09red/cel:CELE_Y40B1B.5%…				Metabolic pathways	KEGG PATHWAY	cel01100	34	887	5.91784e-13	9.8606e-11	C50D2.7|algn-1|vha-7|acdh-10|plc-3|ZC434.8|dhrs-4|gcy-18|acox-3|algn-11|pde-1|idi-1|acox-1.1|dgk-1|acox-1.6|W02F12.2|bca-1|prdh-1|acdh-12|pck-2|pgph-2|daf-18|gale-1|ppk-2|hyl-1|pgph-1|glna-2|maoc-1|ech-8|gpx-1|pde-4|acs-19|unc-26|atic-1	http://www.genome.jp/kegg-bin/show_pathway?cel01100/cel:CELE_T04D3.3%09red/cel:CELE_F26E4.12%09red/cel:CELE_T26A5.4%09red/cel:CELE_F54F3.4%09red/cel:CELE_R11A5.4%09red/cel:CELE_E04F6.5%09red/cel:CELE_F58F9.7%09red/cel:CELE_E04F6.3%09red/cel:CELE_R153.1%09red/cel:CELE_F01G10.2%09red/cel:CELE_K06H7.9%09red/cel:CELE_T07A9.6%09red/cel:CELE_C50D2.7%09red/cel:CELE_Y48G9A.8%09red/cel:CELE_T08G2.3%09red/…			plasma membrane	Gene Ontology	GO:0005886	8	875	0.00128255	0.017552	chup-1|acr-9|scd-2|Y32F6A.4|flr-4|lin-2|gbb-1|piki-1	http://amigo.geneontology.org/amigo/term/GO:0005886			One carbon pool by folate	KEGG PATHWAY	cel00670	2	12
DNA clamp loader activity	Gene Ontology	GO:0003689	1	6	0.0107769	0.0459929	rfc-1	http://amigo.geneontology.org/amigo/term/GO:0003689			mRNA surveillance pathway	KEGG PATHWAY	cel03015	11	69	1.03678e-07	2.35178e-06	cpsf-1|mag-1|swd-2.2|erfa-1|F33D11.10|cpf-2|cpf-1|ssup-72|T20G5.9|suf-1|rnp-5	http://www.genome.jp/kegg-bin/show_pathway?cel03015/cel:CELE_F33D11.10%09red/cel:CELE_Y76B12C.7%09red/cel:CELE_K02F3.11%09red/cel:CELE_R09B3.5%09red/cel:CELE_T20G5.9%09red/cel:CELE_F56A8.6%09red/cel:CELE_T13C2.4%09red/cel:CELE_F28C6.6%09red/cel:CELE_T05H4.6%09red/cel:CELE_F28C6.3%09red/cel:CELE_C33H5.7%09red				Carbon metabolism	KEGG PATHWAY	cel01200	7	111	6.1228e-05	0.000841412	C50D2.7|acox-3|acox-1.1|pgph-2|acox-1.6|acs-19|pgph-1	http://www.genome.jp/kegg-bin/show_pathway?cel01200/cel:CELE_C36A4.9%09red/cel:CELE_F58F9.7%09red/cel:CELE_K09H11.7%09red/cel:CELE_F08A8.1%09red/cel:CELE_C50D2.7%09red/cel:CELE_F44E7.2%09red/cel:CELE_F59F4.1%09red			cilium	Gene Ontology	GO:0005929	5	94	4.1993e-06	0.000244406	dyf-6|osm-6|dyf-3|bbs-8|xbx-1	http://amigo.geneontology.org/amigo/term/GO:0005929			Nicotinate and nicotinamide metabolism	KEGG PATHWAY	cel00760	2	13
transcription corepressor activity	Gene Ontology	GO:0003714	2	37	0.00168374	0.0186242	uri-1|sma-9	http://amigo.geneontology.org/amigo/term/GO:0003714			RNA degradation	KEGG PATHWAY	cel03018	7	49	4.19905e-05	0.000511885	crn-5|exos-2|lsm-6|BE0003N10.1|Y51H7C.7|lsm-5|ntl-9	http://www.genome.jp/kegg-bin/show_pathway?cel03018/cel:CELE_F28F8.3%09red/cel:CELE_Y71G12B.14%09red/cel:CELE_Y73B6BL.3%09red/cel:CELE_C26E6.3%09red/cel:CELE_C14A4.5%09red/cel:CELE_BE0003N10.1%09red/cel:CELE_Y51H7C.7%09red				@@Fatty acid metabolism	KEGG PATHWAY	cel01212	8	62	1.25569e-07	4.78239e-06	acdh-10|acdh-12|cpt-1|ech-8|acox-1.1|acox-1.6|acox-3|maoc-1	http://www.genome.jp/kegg-bin/show_pathway?cel01212/cel:CELE_T08G2.3%09red/cel:CELE_F08A8.1%09red/cel:CELE_E04F6.5%09red/cel:CELE_F58F9.7%09red/cel:CELE_Y46G5A.17%09red/cel:CELE_E04F6.3%09red/cel:CELE_F59F4.1%09red/cel:CELE_F01G10.2%09red			protein phosphorylation	Gene Ontology	GO:0006468	5	438	0.00427863	0.0412808	scd-2|mlck-1|kin-32|flr-4|lin-2	http://amigo.geneontology.org/amigo/term/GO:0006468			Retinol metabolism	KEGG PATHWAY	cel00830	3	22
protein disulfide isomerase activity	Gene Ontology	GO:0003756	1	10	0.0168837	0.0499923	pdi-3	http://amigo.geneontology.org/amigo/term/GO:0003756			RNA polymerase	KEGG PATHWAY	cel03020	8	25	5.91084e-08	1.45099e-06	rpoa-12|W06E11.1|rpb-6|rpb-7|rpb-9|rpc-11|rpb-10|rpoa-1	http://www.genome.jp/kegg-bin/show_pathway?cel03020/cel:CELE_Y37E3.3%09red/cel:CELE_C06A1.5%09red/cel:CELE_Y77E11A.6%09red/cel:CELE_C15H11.8%09red/cel:CELE_W06E11.1%09red/cel:CELE_Y48E1A.1%09red/cel:CELE_Y54E10BR.6%09red/cel:CELE_Y97E10AR.5%09red				MAPK signaling pathway	KEGG PATHWAY	cel04010	11	79	2.56487e-10	2.44212e-08	vhp-1|F44E5.5|F44E5.4|kin-18|max-2|rskn-1|egl-19|pak-1|pmk-2|daf-2|pmk-1	http://www.genome.jp/kegg-bin/show_pathway?cel04010/cel:CELE_F44E5.4%09red/cel:CELE_F44E5.5%09red/cel:CELE_C48A7.1%09red/cel:CELE_Y55D5A.5%09red/cel:CELE_F08B1.1%09red/cel:CELE_Y38F1A.10%09red/cel:CELE_F42G8.3%09red/cel:CELE_T17E9.1%09red/cel:CELE_C09B8.7%09red/cel:CELE_T01H8.1%09red/cel:CELE_B0218.3%09red			protein dephosphorylation	Gene Ontology	GO:0006470	5	180	8.53595e-05	0.00261602	ZK757.2|tap-1|C16A3.2|pir-1|Y71G12B.31	http://amigo.geneontology.org/amigo/term/GO:0006470			Nitrogen metabolism	KEGG PATHWAY	cel00910	4	12
actin binding	Gene Ontology	GO:0003779	4	88	1.32259e-05	0.000630475	cas-1|plst-1|unc-70|twf-2	http://amigo.geneontology.org/amigo/term/GO:0003779			Spliceosome	KEGG PATHWAY	cel03040	15	112	4.35467e-09	1.25864e-07	mog-5|bud-31|mag-1|rsp-1|phf-5|F33D11.10|snr-5|snr-7|prp-19|lsm-6|rsp-8|lsm-5|repo-1|rsp-3|eftu-2	http://www.genome.jp/kegg-bin/show_pathway?cel03040/cel:CELE_C07A9.2%09red/cel:CELE_ZK652.1%09red/cel:CELE_F33D11.10%09red/cel:CELE_Y54F10BM.14%09red/cel:CELE_Y71F9B.4%09red/cel:CELE_EEED8.5%09red/cel:CELE_T10F2.4%09red/cel:CELE_ZK328.2%09red/cel:CELE_F28F8.3%09red/cel:CELE_F11A10.2%09red/cel:CELE_Y71G12B.14%09red/cel:CELE_W02B12.3%09red/cel:CELE_R09B3.5%09red/cel:CELE_Y111B2A.18%09red/cel:CELE_C…				ErbB signaling pathway	KEGG PATHWAY	cel04012	3	38	0.00477981	0.0188506	pak-1|plc-3|max-2	http://www.genome.jp/kegg-bin/show_pathway?cel04012/cel:CELE_T01E8.3%09red/cel:CELE_C09B8.7%09red/cel:CELE_Y38F1A.10%09red			ion transport	Gene Ontology	GO:0006811	5	405	0.00308409	0.0309002	nac-1|del-4|acr-9|mcu-1|twk-46	http://amigo.geneontology.org/amigo/term/GO:0006811			Biosynthesis of unsaturated fatty acids	KEGG PATHWAY	cel01040	4	22
[truncated: 531 more rows]
[truncated: 31 more columns]

## Sheet: E
fromNode	toNode	weight	direction			connected	ce_gene	Public	Sequence.ID	Wormbase.ID	Category.1	Category.2	Category.3	Automated.Description
[truncated: 226 more rows]

[truncated: 2 more sheets: F, G]
