# Supplementary material for: Gene- and Isoform-Level Responses to Extreme Acidic pH Stress in an Emerging Marine Invertebrate Model Organism Litoditis marina
Source: Antioxidants (Basel). 2026 Jul 9;15(7):862. doi: 10.3390/antiox15070862 (PMC13405938; doi:10.3390/antiox15070862)
Supplement: Supplementary file 1 [file antioxidants-15-00862-s001.zip › Table S4.xlsx]

## Sheet: INDEX
sheet	description
A	Expression of transcripts under acidic pH stress
B	Usage of transcripts under acidic pH stress
C	Significant DAS events in L. marina under pH stress
D	KOBAS enrichment of genes with significant DAS events in L. marina under pH stress
E	Significant DTU events in L. marina under pH stress
F	KOBAS enrichment of genes with significant DTU events in L. marina under pH stress
G	Significant DET in L. marina under pH stress
H	KOBAS enrichment of genes with significant DET events in L. marina under pH stress
I	KOBAS enrichment of genes with significant novel DET events in Lm433
J	Overlaps between DEGs and genes with DAS events
K	Overlapps of genes with DETs or DTU events with DEGs
L	Unique DEGs in Lm433 and the corresponding enrichment results
M	Unique DTU genes in Lm433 and the corresponding enrichment results
N	All the splicing events identifed by SUPPA2 from both known and novel isoforms

## Sheet: A
	pH433_1	pH433_2	pH433_3	pH533_1	pH533_2	pH533_3	pH592_1	pH592_2	pH592_3
EVM0000001.1	97	108	113	132	71	97	135	124	143
EVM0000002.1	1	0	0	0	0	0	0	0	0
EVM0000002_1	1	1	0	0	0	0	0	0	0
EVM0000002_3	0	0	0	1	0	0	1	1	4
EVM0000002_4	80	106	114	98	112	92	125	109	112
EVM0000003.1	75	68	69	55	74	76	84	70	92
EVM0000003_12	4	2	0	0	3	1	3	3	6
EVM0000004.1	0	0	0	0	0	0	0	0	0
EVM0000004_1	0	0	0	0	0	0	0	0	0
EVM0000004_11	0	0	0	0	0	0	0	0	0
EVM0000004_12	0	0	0	0	0	0	0	0	0
EVM0000004_14	0	2	4	2	1	1	1	4	3
EVM0000004_15	0	1	0	0	0	0	0	1	0
EVM0000004_17	0	0	0	0	0	0	0	0	0
EVM0000004_18	0	1	1	0	1	1	0	1	2
EVM0000004_2	0	0	0	0	0	0	0	0	0
EVM0000004_22	0	0	0	1	0	0	0	0	2
EVM0000004_24	0	1	0	1	0	0	0	0	0
EVM0000004_25	0	0	0	1	0	0	0	0	0
EVM0000004_28	0	0	1	0	1	1	0	0	0
EVM0000004_29	0	0	1	0	1	0	0	0	0
EVM0000004_30	3	3	5	3	2	1	4	2	5
EVM0000004_31	0	0	0	0	0	0	0	0	0
EVM0000004_32	1	1	2	0	1	1	1	2	0
EVM0000004_33	0	0	0	0	0	2	0	0	2
EVM0000004_34	0	0	0	1	0	3	0	2	1
EVM0000004_35	2	1	1	1	3	1	3	2	2
EVM0000004_37	1	1	1	0	0	1	1	0	0
EVM0000004_4	0	1	0	1	0	1	0	1	2
EVM0000004_43	0	0	0	0	1	0	0	2	1
EVM0000004_44	0	0	2	0	0	1	0	1	0
EVM0000004_45	0	0	0	0	0	0	0	0	0
EVM0000004_46	0	0	1	0	0	0	0	0	0
EVM0000004_5	0	2	0	0	0	0	0	0	0
EVM0000004_6	0	2	0	1	0	0	0	0	0
EVM0000004_7	0	0	0	0	0	0	0	0	0
EVM0000004_8	0	0	0	0	0	0	0	0	0
EVM0000004_9	0	0	0	0	0	0	0	0	0
EVM0000005.1	119	132	142	163	100	122	139	138	141
EVM0000006.1	10	17	17	15	5	12	15	15	14
EVM0000006_12	0	1	0	0	0	0	0	1	1
EVM0000007.1	3965	4827	4669	4221	5513	4860	6330	5838	6225
EVM0000008.1	10	21	13	10	9	19	14	7	10
EVM0000008_30	44	27	25	32	45	39	78	72	54
EVM0000008_5	47	52	37	46	41	46	61	47	56
EVM0000009.1	0	0	0	0	0	0	0	0	0
EVM0000010.1	1	6	1	3	2	1	2	3	5
EVM0000010.2	3	0	1	0	1	4	2	1	0
EVM0000010_5	0	1	0	0	0	0	0	1	0
EVM0000010_7	0	1	0	0	0	0	1	0	1
EVM0000011.1	43	22	24	12	39	50	66	40	83
EVM0000012.1	2	3	2	4	5	1	2	3	3
EVM0000012_1	0	0	0	0	0	0	1	0	0
EVM0000012_12	4	6	5	5	5	3	10	8	7
EVM0000012_37	0	0	0	0	0	2	0	1	0
EVM0000012_4	4	7	9	6	8	4	3	8	14
EVM0000013.1	168	161	184	140	136	105	136	150	182
EVM0000013_1	146	114	104	107	73	90	110	111	128
EVM0000013_19	5	8	5	7	4	3	3	2	6
EVM0000014.1	42	54	78	59	77	63	77	73	91
EVM0000014_11	40	54	43	49	50	51	71	75	100
EVM0000014_18	2	3	7	2	4	6	8	2	6
EVM0000015.1	1225	2062	2552	2250	2226	2003	1913	2575	2080
EVM0000016.1	145	118	139	165	67	94	43	47	45
EVM0000017.1	36	31	39	24	42	37	37	37	44
EVM0000017_7	29	12	15	18	9	13	37	31	24
EVM0000018.1	5313	4561	4325	5170	3869	3730	4434	5140	4867
EVM0000019.1	57	117	106	154	63	83	46	64	102
EVM0000020.1	0	0	0	0	0	0	0	0	0
EVM0000021.1	3537	2813	2173	2789	3200	3471	4209	4030	3947
EVM0000021.2	420	374	281	384	320	498	573	576	590
EVM0000021.3	444	403	320	424	334	459	521	573	564
EVM0000021_29	147	128	109	147	97	121	182	196	173
EVM0000022.1	108	103	136	97	103	89	108	119	113
EVM0000023.1	0	1	2	2	0	0	1	1	5
EVM0000023.2	1	2	1	1	0	0	1	3	1
EVM0000023_2	0	0	3	0	1	0	0	0	0
EVM0000024.1	1	1	0	1	0	1	4	1	1
EVM0000024_1	165	142	169	135	168	177	165	160	219
EVM0000024_7	11	10	8	4	4	12	15	14	13
EVM0000025.1	49	73	82	68	54	48	102	72	83
EVM0000026.1	17	24	24	11	27	19	17	12	20
EVM0000026_4	17	19	30	16	15	17	13	24	23
EVM0000027.1	2	1	2	2	1	2	3	1	4
EVM0000027_0	1	1	1	1	0	0	1	1	0
EVM0000027_1	0	3	2	0	0	2	2	0	1
EVM0000027_4	1	2	0	0	2	0	0	0	1
EVM0000027_6	0	1	1	0	0	0	0	0	1
EVM0000028.1	144	163	156	159	170	154	187	190	201
EVM0000029.1	0	1	0	0	0	0	0	0	0
EVM0000029_10	1	2	1	2	0	0	2	0	2
EVM0000029_11	0	0	0	0	1	0	0	0	0
EVM0000029_13	0	3	0	1	0	0	0	0	0
EVM0000029_16	1	0	2	3	1	1	2	1	1
EVM0000029_17	0	0	0	0	0	0	0	0	0
EVM0000029_2	0	0	0	0	0	0	0	0	0
EVM0000029_20	0	0	0	0	0	0	0	0	0
EVM0000029_4	0	0	0	0	0	0	0	0	0
EVM0000029_9	0	1	1	0	0	0	0	0	0
EVM0000030.1	9	3	7	5	8	5	5	14	14
EVM0000030_11	1	2	1	1	3	2	1	0	0
EVM0000030_5	4	7	4	8	5	6	9	8	6
EVM0000031.1	23	21	16	25	25	18	56	26	30
EVM0000031_2	4	6	2	2	1	1	4	1	6
EVM0000031_3	4	5	0	0	2	1	6	4	1
EVM0000032.1	429	300	402	382	463	446	587	584	613
EVM0000032_14	355	263	378	353	403	365	391	411	494
EVM0000032_15	181	136	176	142	183	151	219	208	264
EVM0000032_17	36	23	18	16	19	19	59	41	44
EVM0000033.1	0	0	0	0	0	0	0	0	0
EVM0000033_0	0	1	0	1	3	0	2	0	2
EVM0000033_2	0	1	2	0	1	1	2	0	1
EVM0000033_4	2	1	1	0	0	0	0	1	0
EVM0000033_5	1	1	0	1	1	1	1	1	0
EVM0000033_7	0	4	0	0	0	1	2	2	1
EVM0000033_8	22	34	27	33	16	32	21	22	17
EVM0000034.1	120	97	58	67	65	93	86	89	87
EVM0000035.1	1696	1433	1448	1492	1814	1541	1999	2158	2426
EVM0000036.1	1431	960	947	961	1075	1223	1491	1552	1624
EVM0000037.1	1	0	0	0	0	0	0	1	0
EVM0000037_1	1	1	0	0	0	0	0	0	0
EVM0000038.1	2	1	2	2	2	1	2	3	3
EVM0000038_3	1	0	0	0	1	0	1	1	0
EVM0000039.1	0	0	0	0	0	0	0	0	0
EVM0000039_36	0	0	0	1	0	0	0	0	0
EVM0000039_64	4	13	18	11	4	8	11	7	7
EVM0000040.1	0	0	0	0	0	0	0	0	0
EVM0000040_2	0	0	1	0	0	0	0	3	0
EVM0000041.1	3	5	2	1	3	3	1	3	3
EVM0000041_1	7	3	5	2	3	1	5	4	2
EVM0000041_4	10	10	7	6	6	11	11	6	7
EVM0000041_8	0	0	0	0	0	0	0	1	0
EVM0000042.1	28	44	60	33	63	35	21	30	30
EVM0000043.1	5	16	11	12	18	6	10	11	13
EVM0000043_1	11	22	10	16	9	15	29	21	17
EVM0000044.1	131	162	126	136	116	191	268	209	271
EVM0000044.2	21	21	29	27	21	20	35	33	28
EVM0000045.1	179	248	315	207	287	161	215	200	291
EVM0000045_10	82	90	128	83	134	73	103	114	141
EVM0000045_14	25	12	7	16	16	7	17	24	16
EVM0000046.1	40	33	32	41	24	37	34	50	43
EVM0000046_7	1328	1130	1225	958	996	1112	1010	961	1353
EVM0000046_9	15	14	14	8	19	13	11	11	21
EVM0000047.1	1	3	0	1	0	1	1	0	2
EVM0000047_3	3	2	0	1	1	1	4	2	0
EVM0000048.1	5	8	8	2	12	5	16	11	8
EVM0000048_1	14	20	18	9	12	18	23	20	28
EVM0000048_10	1	3	0	1	3	3	2	4	3
EVM0000048_2	4	3	1	5	0	2	3	2	1
EVM0000048_5	0	0	0	0	2	3	3	1	0
EVM0000049.1	11	10	12	12	10	11	15	8	15
EVM0000049_23	3	4	3	3	0	0	4	2	3
EVM0000049_8	2	4	4	2	5	1	6	10	8
EVM0000050.1	0	1	0	0	0	0	0	0	0
EVM0000050_4	17	13	18	18	7	9	13	14	17
EVM0000051.1	4	5	9	12	6	2	7	5	7
EVM0000051_9	4	3	1	1	1	1	8	1	5
EVM0000052.1	4	10	15	15	4	8	2	13	7
EVM0000052_18	1	0	1	0	0	1	0	0	0
EVM0000052_4	1	3	1	1	1	1	1	1	0
EVM0000053.1	9	13	10	8	7	6	6	7	6
EVM0000053_0	2	0	0	1	0	0	0	0	0
EVM0000053_3	8	4	5	6	6	8	2	5	4
EVM0000053_5	3	2	3	4	0	1	5	1	0
EVM0000053_8	0	0	0	0	0	0	0	0	0
EVM0000054.1	19	9	15	23	15	10	22	18	15
EVM0000055.1	538	439	439	519	559	485	629	689	631
EVM0000055.2	421	401	430	477	468	474	595	602	586
EVM0000055_1	164	155	158	171	149	174	242	261	211
EVM0000055_3	16	25	25	24	35	28	33	31	28
EVM0000055_6	3	4	7	7	8	10	8	12	9
EVM0000055_8	21	19	22	21	26	13	32	29	20
EVM0000056.1	48	34	29	42	30	37	36	40	44
EVM0000057.1	3	1	1	6	0	1	2	7	8
EVM0000057_0	1	0	0	0	0	0	0	1	0
EVM0000057_10	2	0	2	1	1	0	0	1	4
EVM0000057_16	1	4	2	1	1	4	1	0	3
EVM0000057_23	1748	1726	1581	1668	1354	1630	2197	2007	2254
EVM0000057_3	0	0	0	1	0	0	1	1	0
EVM0000058.1	478	880	1267	817	657	752	738	949	859
EVM0000058.2	466	804	943	720	432	692	726	845	812
EVM0000059.1	52	52	38	42	39	44	45	43	39
EVM0000060.1	1	4	4	2	2	2	0	0	4
EVM0000060_0	3	9	2	3	5	8	3	6	6
EVM0000060_29	11	10	12	17	11	9	14	13	8
EVM0000060_4	16	27	26	20	19	11	8	14	16
EVM0000060_6	3	11	10	8	9	1	3	5	4
EVM0000061.1	37	70	66	56	78	67	52	48	61
EVM0000061_16	3	5	7	7	17	8	4	12	7
EVM0000062.1	212	195	175	176	174	192	221	223	223
EVM0000063.1	47	34	49	68	44	45	66	44	67
EVM0000063_0	90	74	102	95	76	70	128	128	163
EVM0000064.1	3355	3065	3122	3804	3095	3232	4867	4823	5138
EVM0000065.1	0	0	0	0	0	0	0	0	0
EVM0000066.1	40	52	52	60	22	27	21	20	14
EVM0000066_17	38	46	51	64	25	17	27	34	19
EVM0000066_73	7	3	2	6	1	0	1	5	0
EVM0000066_9	15	17	11	11	5	9	5	11	8
EVM0000067.1	4786	5164	5615	5546	4128	4397	5220	5950	7048
EVM0000068.1	2391	1921	2183	1538	2395	2338	2773	2185	2900
EVM0000069.1	153	346	260	107	124	528	493	258	348
EVM0000069_6	5	11	3	2	2	19	14	4	11
EVM0000070.1	11	21	13	22	6	13	8	13	14
EVM0000070.2	0	1	2	3	2	3	1	2	0
EVM0000070.3	0	1	0	2	0	0	1	1	1
EVM0000070_39	24	33	39	39	17	18	16	18	33
EVM0000070_47	4	8	6	8	3	4	11	12	6
EVM0000071.1	0	0	0	0	0	0	0	0	0
EVM0000071_0	0	1	0	1	0	0	0	0	0
EVM0000071_1	0	0	0	0	0	0	0	0	0
EVM0000072.1	436	466	429	449	202	329	234	289	344
EVM0000073.1	60	59	48	76	23	41	30	25	34
EVM0000073_28	15	14	9	17	6	15	14	9	12
EVM0000073_35	5	3	5	2	0	1	0	0	0
EVM0000074.1	149	137	115	117	113	131	166	200	148
EVM0000075.1	0	0	0	0	0	0	0	0	0
EVM0000076.1	5	4	1	3	3	1	5	6	3
EVM0000076.2	16	14	14	36	21	17	19	30	21
EVM0000076_3	10	10	9	11	8	14	12	20	21
EVM0000077.1	2	2	1	1	1	1	1	0	0
EVM0000077_0	14	8	11	14	9	11	21	20	20
EVM0000077_15	1	0	1	2	1	1	2	2	4
EVM0000078.1	77	90	118	133	50	61	76	102	117
EVM0000078.2	94	125	149	158	59	67	95	137	108
EVM0000078_15	59	41	67	74	27	39	42	67	43
EVM0000078_19	12	11	26	30	8	11	11	15	18
EVM0000078_5	42	52	45	74	21	28	34	64	46
EVM0000079.1	1	2	3	3	3	3	0	2	3
EVM0000079_11	56	79	70	48	58	50	65	80	79
EVM0000080.1	144	204	253	157	131	133	164	167	191
EVM0000081.1	96	70	80	82	50	75	115	88	115
EVM0000081.2	7	7	0	7	3	6	6	8	7
EVM0000081_10	6	5	6	14	5	7	6	5	11
EVM0000081_12	23	25	19	15	18	17	22	22	29
EVM0000081_3	15	19	11	13	14	16	20	14	29
EVM0000081_4	17	5	15	8	12	16	12	15	20
EVM0000081_5	30	18	24	24	18	23	20	28	37
EVM0000081_8	18	15	6	12	12	9	5	13	19
EVM0000082.1	54	49	54	53	36	39	67	54	81
EVM0000083.1	168	189	175	163	186	149	202	227	266
EVM0000084.1	0	0	0	0	0	0	1	0	1
EVM0000085.1	1	0	0	4	9	1	0	1	0
EVM0000086.1	283	252	216	179	247	243	361	345	441
EVM0000086_2	99	84	84	76	78	100	133	116	126
EVM0000086_8	58	34	37	47	50	52	81	57	67
EVM0000087.1	0	0	0	0	0	0	0	0	1
EVM0000087_10	1	0	0	0	0	0	0	1	0
EVM0000087_11	1	0	2	0	1	1	0	0	1
EVM0000087_12	0	0	0	0	1	1	2	0	1
EVM0000087_14	10	19	8	11	3	13	18	10	20
EVM0000087_2	0	0	0	0	0	0	0	0	0
EVM0000087_4	0	0	1	0	0	0	1	0	0
EVM0000087_5	0	0	0	0	0	0	2	0	0
EVM0000087_6	0	0	0	0	0	0	0	0	1
EVM0000088.1	22	23	26	28	41	22	49	29	38
EVM0000088_22	8	8	5	8	20	10	18	13	16
EVM0000088_24	3	10	9	8	14	7	9	10	9
EVM0000088_3	16	8	10	11	22	8	21	20	17
EVM0000088_34	5	4	2	2	4	2	6	4	4
EVM0000088_6	6	10	8	6	3	10	8	10	8
EVM0000089.1	25	53	58	45	24	27	46	39	64
EVM0000089_0	45	79	88	69	60	60	55	68	96
EVM0000089_11	23	35	41	26	22	21	35	39	45
EVM0000090.1	111	81	112	94	80	93	116	117	141
EVM0000090_2	6	9	5	7	10	5	9	5	7
EVM0000091.1	7	8	5	8	14	8	9	12	17
EVM0000091_1	13	7	10	9	15	10	15	8	15
EVM0000091_10	0	0	0	0	0	0	0	0	0
EVM0000091_19	0	0	0	0	0	0	0	0	0
EVM0000091_4	0	4	2	3	2	1	1	1	1
EVM0000091_44	0	1	1	0	2	1	1	1	4
EVM0000091_45	0	1	0	0	0	0	0	0	0
EVM0000091_5	9	8	19	12	6	14	21	28	20
EVM0000091_9	1	0	0	0	2	1	0	1	0
EVM0000092.1	33	35	48	39	40	30	36	33	40
EVM0000093.1	0	0	0	0	0	0	0	0	0
EVM0000094.1	59	84	34	32	6	51	5	5	3
EVM0000094_29	27	44	12	13	1	26	2	7	3
EVM0000095.1	3	5	5	5	4	2	2	9	9
EVM0000095_12	89	129	150	124	119	85	139	108	137
EVM0000095_3	15	15	30	31	13	21	31	30	46
EVM0000096.1	87	120	112	132	75	90	104	123	129
EVM0000097.1	37	104	114	92	74	47	66	77	91
EVM0000098.1	0	0	0	0	0	0	0	0	0
EVM0000098_1	10	11	18	11	10	16	4	13	12
EVM0000098_10	0	0	0	0	0	1	0	0	1
EVM0000098_13	0	1	0	0	1	1	0	2	1
EVM0000098_2	7	15	15	7	11	8	8	14	15
EVM0000098_20	1	1	1	0	2	0	0	0	0
EVM0000098_24	0	0	2	1	0	1	0	1	0
EVM0000098_3	8	6	3	5	5	3	3	3	1
EVM0000098_4	0	0	0	0	1	0	0	0	0
EVM0000098_41	3	0	0	1	0	0	2	1	0
EVM0000098_43	81	40	39	51	41	58	135	88	73
EVM0000098_7	1	1	2	0	0	0	0	2	0
EVM0000098_8	4	1	0	0	1	0	1	0	0
EVM0000099.1	28	51	42	39	21	21	15	22	23
EVM0000099_6	63	108	87	118	47	70	65	88	65
EVM0000099_9	1	2	1	3	2	4	4	1	2
EVM0000100.1	0	1	1	0	1	2	0	1	0
EVM0000100_1	2	5	1	0	2	1	3	2	1
EVM0000100_11	0	0	0	0	0	0	0	0	0
EVM0000100_13	1	0	1	3	0	0	0	2	0
EVM0000100_18	2	0	0	0	0	0	0	0	0
EVM0000100_2	0	0	0	0	0	0	0	0	0
EVM0000100_20	1	0	0	0	0	0	1	0	0
EVM0000100_7	3	2	2	2	3	3	4	1	4
EVM0000100_8	4	3	1	2	2	1	1	2	2
EVM0000101.1	1	1	3	1	2	3	3	1	2
EVM0000101_3	724	691	797	667	644	665	706	807	895
EVM0000101_6	43	27	21	29	31	31	38	58	44
EVM0000102.1	435	692	573	457	523	493	387	417	635
EVM0000102_5	55	36	35	33	26	39	56	48	48
EVM0000103.1	21	37	38	19	20	46	36	41	38
EVM0000104.1	8	5	1	4	4	5	10	3	5
EVM0000104_0	7	12	8	11	15	6	16	11	21
EVM0000104_1	22	16	21	8	15	10	25	23	25
EVM0000104_15	3	5	3	2	2	5	5	3	1
EVM0000104_4	9	8	6	12	8	8	6	8	11
EVM0000105.1	0	0	0	0	0	0	0	0	0
EVM0000106.1	600	738	749	579	766	665	838	708	912
EVM0000107.1	240	233	136	144	156	218	187	170	164
EVM0000107.2	1	3	0	1	2	1	3	2	1
EVM0000108.1	640	1087	1290	1927	531	724	1685	1753	1354
EVM0000108.2	595	1127	1397	1999	611	672	1173	1552	964
EVM0000108_12	1507	4972	6461	5039	3786	2058	2188	3504	2015
EVM0000108_7	1147	3513	4696	3571	2859	1596	1888	2841	1739
EVM0000109.1	1	3	2	1	2	4	1	1	1
EVM0000109_1	114	114	172	139	131	138	134	153	140
EVM0000109_3	87	115	102	107	97	114	116	123	109
EVM0000109_5	81	104	98	90	85	101	113	105	98
EVM0000110.1	371	532	687	567	673	460	379	476	470
EVM0000110_64	2207	2279	2133	2763	1626	2271	3498	3687	3251
EVM0000111.1	35	47	47	25	40	40	34	48	56
EVM0000112.1	22	17	17	21	9	10	12	24	17
EVM0000112_34	4	3	3	1	5	4	5	4	1
EVM0000113.1	4089	4537	4214	4762	3935	3899	4432	4482	4825
EVM0000114.1	569	534	508	513	519	524	584	604	997
EVM0000114_3	634	629	610	510	568	549	584	517	1033
EVM0000115.1	9	6	2	3	2	1	5	2	3
EVM0000115_0	1	0	0	0	0	0	0	0	0
EVM0000115_8	2	4	0	0	2	2	2	1	0
EVM0000115_9	0	0	0	0	0	0	1	1	0
EVM0000116.1	0	0	0	0	0	0	1	0	0
EVM0000116_0	0	2	1	0	1	0	1	0	1
EVM0000116_1	0	0	0	0	0	0	0	0	0
EVM0000116_3	0	2	0	2	1	0	4	0	2
EVM0000116_4	0	1	0	0	0	0	0	0	0
EVM0000116_6	0	0	0	0	0	0	1	1	0
EVM0000116_7	0	1	0	0	0	0	0	1	1
EVM0000117.1	44	53	43	50	38	30	51	46	25
EVM0000118.1	5	5	8	10	0	4	1	4	0
EVM0000118_1	37	54	50	56	12	23	4	10	5
EVM0000118_4	28	38	29	43	5	15	4	6	8
EVM0000119.1	0	0	0	1	0	0	2	1	0
EVM0000120.1	0	0	1	0	0	0	0	0	0
EVM0000121.1	6	2	3	5	5	3	2	8	8
EVM0000121.2	0	2	2	2	2	0	4	3	2
EVM0000121_1	59	45	51	66	50	43	72	58	73
EVM0000121_2	22	15	15	20	10	13	13	17	21
EVM0000122.1	28	42	37	25	27	35	35	29	48
EVM0000122.2	5	9	7	4	2	7	8	3	6
EVM0000122_4	45	53	42	46	26	57	81	69	65
EVM0000123.1	109	117	107	118	85	98	112	142	117
EVM0000123_0	7	7	11	8	4	11	10	12	10
EVM0000123_11	13	18	8	13	13	11	20	23	19
EVM0000123_3	6	2	3	8	7	8	6	4	5
EVM0000124.1	916	557	531	666	449	493	321	358	430
EVM0000125.1	65	68	87	65	96	77	89	92	121
EVM0000125.2	3	2	4	4	3	1	13	4	12
EVM0000125_11	29	23	41	22	13	24	61	54	55
EVM0000125_2	104	88	82	76	73	104	133	116	132
EVM0000125_23	23	5	16	6	10	10	8	13	17
EVM0000126.1	5245	4734	4929	5006	5978	4929	6481	6499	6432
EVM0000127.1	24	33	35	27	29	31	41	39	46
EVM0000127_14	4	4	5	1	3	3	5	2	7
EVM0000128.1	18	14	13	13	18	5	9	11	8
EVM0000128_11	0	1	0	1	1	2	1	2	0
EVM0000129.1	0	0	0	0	0	0	0	0	0
EVM0000129_11	0	0	0	0	0	0	0	0	0
EVM0000129_12	0	0	0	0	0	0	0	0	0
EVM0000129_18	0	0	0	0	0	0	0	0	0
EVM0000129_19	0	0	0	1	0	0	0	0	0
EVM0000129_20	0	0	0	0	1	0	1	0	0
EVM0000129_21	0	0	0	0	0	0	0	1	1
EVM0000129_24	0	0	0	0	0	0	0	0	1
EVM0000129_25	1	3	2	2	0	0	1	1	1
EVM0000129_3	0	1	0	0	0	0	0	0	0
EVM0000129_5	0	0	1	1	0	0	0	0	0
EVM0000129_7	0	0	1	0	0	0	0	0	0
EVM0000129_8	0	0	0	0	0	0	0	0	0
EVM0000129_9	0	0	0	0	0	0	0	0	0
EVM0000130.1	0	0	2	0	0	0	0	1	0
EVM0000130.2	0	0	0	0	0	0	0	0	0
EVM0000130_0	0	1	0	0	0	0	1	0	0
EVM0000130_2	1	0	0	0	0	1	1	2	1
EVM0000130_6	0	1	1	1	0	1	1	1	0
EVM0000131.1	2	5	2	1	2	3	4	2	0
EVM0000131_26	74	85	95	93	58	74	76	87	106
EVM0000131_3	122	166	210	161	175	148	118	141	165
EVM0000131_4	68	90	104	81	74	86	86	90	117
EVM0000131_9	70	78	83	85	64	75	86	91	115
EVM0000131_93	22	22	27	27	16	15	20	29	21
EVM0000132.1	33	23	23	16	20	29	32	39	38
EVM0000132.2	10	9	11	7	14	11	20	18	19
EVM0000133.1	1	3	2	0	0	3	1	2	3
EVM0000133_11	1	0	2	0	4	1	3	2	2
EVM0000133_4	7	6	7	4	4	6	5	2	5
EVM0000134.1	5	4	7	12	6	2	6	11	7
EVM0000135.1	2	4	7	9	4	1	6	1	3
EVM0000135_18	10	56	72	76	10	12	5	3	5
EVM0000136.1	332	324	341	337	276	275	284	331	339
EVM0000137.1	48	36	62	63	66	62	66	69	93
EVM0000138.1	61	59	51	45	27	47	53	46	50
EVM0000138_7	84	77	67	45	40	73	80	70	96
EVM0000139.1	933	862	889	931	803	970	1399	1193	1388
EVM0000140.1	536	444	392	389	405	436	505	659	599
EVM0000141.1	0	0	0	1	0	0	3	0	0
EVM0000142.1	1	0	0	0	0	0	0	0	0
EVM0000142_2	0	2	2	0	0	0	2	2	3
EVM0000142_4	2	0	1	0	0	0	2	0	2
EVM0000143.1	337	270	312	177	311	228	287	229	328
EVM0000143_13	42	18	37	16	37	29	39	26	46
EVM0000143_3	74	63	57	46	56	48	64	61	68
EVM0000144.1	100	107	141	99	78	102	145	96	115
EVM0000145.1	247	191	197	163	231	214	227	258	242
EVM0000146.1	0	0	0	0	0	0	1	0	0
EVM0000146_0	0	0	0	1	0	0	1	0	0
EVM0000146_16	0	0	0	0	0	1	0	0	0
EVM0000146_20	0	0	0	0	0	0	0	0	0
EVM0000146_21	0	0	0	1	0	0	0	0	0
EVM0000146_30	0	0	0	0	0	0	0	0	1
EVM0000146_32	0	0	0	0	0	0	0	0	0
EVM0000146_7	0	0	0	0	0	1	1	0	1
EVM0000146_9	0	0	0	0	0	0	0	0	0
EVM0000147.1	37	27	31	34	31	29	31	46	59
EVM0000147_4	9	10	14	11	12	13	18	10	19
EVM0000148.1	0	0	0	0	0	0	0	0	0
EVM0000149.1	515	480	554	409	836	549	858	751	1215
EVM0000149_0	217	159	157	157	141	250	486	431	547
EVM0000150.1	1	4	2	7	4	3	3	5	2
EVM0000151.1	0	1	0	0	0	0	0	0	0
EVM0000151_2	3212	2943	2792	2355	2695	2553	2444	2381	3062
EVM0000151_5	239	249	221	284	193	216	292	274	338
EVM0000151_80	950	832	798	712	749	833	787	730	999
EVM0000151_9	421	367	334	355	320	369	464	412	513
EVM0000152.1	0	0	0	0	0	0	0	0	0
EVM0000153.1	232	199	198	210	142	193	138	127	267
EVM0000154.1	5	6	5	6	8	3	9	7	4
EVM0000154_43	1278	1312	1484	1437	1034	1109	1358	1496	1582
EVM0000154_44	237	294	220	324	141	208	342	377	310
EVM0000155.1	0	4	1	0	0	0	0	0	1
EVM0000155_0	0	1	0	1	0	0	1	0	3
EVM0000155_1	3	0	1	0	1	1	0	0	0
EVM0000155_13	1	0	1	0	2	3	3	4	1
EVM0000155_14	0	1	3	1	1	2	1	0	2
EVM0000155_19	1	0	0	0	0	1	1	0	0
EVM0000155_4	0	1	1	0	2	2	1	1	1
EVM0000155_8	0	0	1	0	0	0	0	0	0
EVM0000156.1	82	104	150	124	74	85	81	107	121
EVM0000156.2	32	23	31	29	9	23	28	24	38
EVM0000157.1	36	31	54	63	41	35	38	59	55
EVM0000157_10	3	4	6	7	2	2	4	10	3
EVM0000157_15	12	26	49	29	29	20	19	22	26
EVM0000157_17	2	0	3	1	3	1	4	3	4
EVM0000158.1	2	1	2	0	0	0	0	1	0
EVM0000158_2	0	0	3	0	0	0	0	0	0
EVM0000158_3	0	0	0	0	0	0	0	0	0
EVM0000159.1	1	1	2	0	0	0	2	1	3
EVM0000159_1	0	1	0	1	0	3	0	1	0
EVM0000159_2	0	2	1	0	0	0	0	0	0
EVM0000160.1	0	0	0	0	0	0	0	0	0
EVM0000160_0	2	1	0	0	0	2	0	0	0
EVM0000160_1	0	1	2	1	0	0	2	2	1
EVM0000160_2	0	1	0	0	0	0	0	1	0
EVM0000160_3	0	1	0	0	0	0	1	0	2
EVM0000160_4	0	0	1	0	2	0	1	0	0
EVM0000161.1	244	337	389	306	266	229	192	246	335
EVM0000162.1	0	1	0	0	0	0	1	0	1
EVM0000162_1	1	3	0	0	0	2	0	1	0
EVM0000163.1	2	0	2	1	1	1	1	2	2
EVM0000163_0	1	1	0	0	1	0	0	2	1
EVM0000163_5	0	0	0	0	0	0	0	1	0
EVM0000164.1	0	0	0	0	0	0	1	1	0
EVM0000164_0	0	0	0	1	0	0	0	0	0
EVM0000165.1	54	33	33	41	37	31	52	44	52
EVM0000165_20	9	4	10	7	6	3	4	7	2
EVM0000165_4	139	131	129	130	104	126	140	129	157
EVM0000166.1	4145	4462	4785	5406	5265	4739	5321	6346	5695
EVM0000167.1	8	8	7	8	8	10	8	5	14
EVM0000167_10	708	674	636	772	533	638	882	939	1022
EVM0000167_14	1226	882	929	962	885	1012	1269	1355	1460
EVM0000167_20	33	30	31	23	23	19	36	21	44
EVM0000168.1	1	0	1	2	1	0	0	0	0
EVM0000168_10	20	38	11	9	14	21	9	11	15
EVM0000168_19	14	14	22	11	12	13	6	6	9
EVM0000168_2	47	38	27	24	33	36	11	27	34
EVM0000168_22	52	65	30	35	42	53	21	22	38
EVM0000168_6	52	46	21	32	31	26	15	19	30
EVM0000169.1	0	0	0	0	0	0	0	0	0
EVM0000169_0	3	0	3	1	4	8	4	0	1
EVM0000169_1	0	0	0	0	0	0	0	0	0
EVM0000169_10	0	1	0	0	0	0	0	0	0
EVM0000169_11	0	1	0	0	2	1	1	0	0
EVM0000169_12	1	0	0	0	0	0	0	0	0
EVM0000169_13	0	1	0	0	0	0	0	0	1
EVM0000169_2	0	1	0	0	0	1	1	0	1
EVM0000169_3	0	0	0	0	0	0	0	0	0
EVM0000169_4	0	0	4	2	5	3	1	2	3
EVM0000169_5	0	0	3	0	0	0	0	0	0
EVM0000169_6	0	0	0	0	0	1	0	0	0
EVM0000169_9	1	0	0	2	0	1	1	1	0
EVM0000170.1	1	3	10	6	10	8	5	4	1
EVM0000170_13	98	126	153	85	104	79	126	157	86
EVM0000170_25	17	13	17	9	9	12	12	21	16
EVM0000171.1	1	6	5	1	1	3	0	2	1
EVM0000172.1	859	1305	1659	1455	1454	1072	1135	1616	1226
EVM0000173.1	610	930	818	856	629	521	521	479	610
EVM0000174.1	3	3	2	1	2	1	4	5	4
EVM0000174_1	2	3	1	2	1	1	4	1	2
EVM0000174_11	1	0	0	0	0	0	0	0	0
EVM0000174_3	3	0	0	1	0	1	0	1	0
EVM0000174_7	1	1	4	1	0	0	1	5	0
EVM0000174_9	1	0	0	0	2	4	0	1	1
EVM0000175.1	4	2	1	2	0	1	1	4	2
EVM0000175_3	1	1	1	1	1	0	3	0	0
EVM0000176.1	2	3	0	1	0	1	1	0	0
EVM0000176_10	7	11	5	5	3	6	8	5	9
EVM0000176_2	173	313	246	253	238	237	284	265	326
EVM0000176_5	28	28	38	38	33	27	41	29	31
EVM0000176_6	123	202	171	143	119	127	111	142	175
EVM0000176_9	15	14	16	21	15	21	26	18	24
EVM0000177.1	0	0	0	0	0	0	0	0	0
EVM0000177_25	0	0	0	0	0	0	0	1	0
EVM0000177_8	0	1	0	0	0	0	0	0	0
EVM0000178.1	309	244	219	176	240	242	216	193	257
EVM0000178.2	401	326	179	182	222	265	145	148	174
EVM0000178_18	112	83	65	67	63	96	51	67	82
EVM0000178_19	1	1	0	5	0	0	1	2	2
EVM0000179.1	0	2	0	0	2	1	2	1	0
EVM0000180.1	338	335	361	313	257	345	424	398	382
EVM0000181.1	57	54	85	64	59	48	55	66	81
EVM0000182.1	6	2	10	6	0	5	4	5	4
EVM0000183.1	24	78	76	12	28	89	111	55	86
EVM0000184.1	131	149	131	139	185	133	202	191	148
EVM0000184.2	41	48	43	69	57	37	91	89	74
EVM0000184_7	85	68	55	57	71	77	92	91	105
EVM0000185.1	12	11	15	14	8	16	20	15	14
EVM0000186.1	0	0	0	0	0	1	0	0	0
EVM0000187.1	0	0	1	0	0	0	1	3	1
EVM0000187_1	268	240	206	223	253	254	374	360	390
EVM0000187_5	154	102	100	104	82	132	181	180	211
EVM0000187_7	22	11	16	13	16	11	33	27	27
EVM0000188.1	5	3	2	4	0	2	7	5	2
EVM0000188_1	36	31	26	33	34	34	34	38	42
EVM0000188_21	35	19	26	21	23	32	26	33	36
EVM0000188_59	7	4	2	1	3	1	13	12	8
EVM0000189.1	0	0	0	0	0	0	0	0	0
EVM0000190.1	2	3	5	2	2	6	4	7	5
EVM0000190_1	12	21	13	9	9	21	18	13	30
EVM0000190_3	6	7	10	8	3	6	13	7	24
EVM0000190_4	20	10	9	7	3	9	14	9	24
EVM0000190_5	11	17	9	5	8	11	15	15	16
EVM0000191.1	343	407	430	376	255	307	315	337	390
EVM0000192.1	0	0	0	0	1	0	1	1	1
EVM0000192_0	5	1	6	5	3	1	7	2	4
EVM0000192_1	4	5	6	5	8	7	12	7	10
EVM0000192_2	10	2	4	4	5	2	5	9	8
EVM0000192_4	15	14	10	10	11	9	24	19	24
EVM0000192_8	24	21	27	23	17	24	37	25	49
EVM0000193.1	1	1	0	1	0	0	0	0	1
EVM0000193_11	219	146	152	179	89	113	175	192	193
EVM0000193_5	32	89	73	56	9	16	12	11	9
EVM0000193_9	0	5	6	7	0	0	0	0	0
EVM0000194.1	200	161	205	189	128	162	155	148	166
EVM0000194_42	28	14	16	18	7	15	26	32	23
EVM0000195.1	738	653	678	634	589	578	568	676	788
EVM0000195_4	8	15	12	13	4	5	16	2	8
EVM0000196.1	0	0	0	0	0	0	0	0	0
EVM0000196_0	0	0	1	0	0	0	0	0	1
EVM0000196_2	0	0	1	0	2	0	0	1	0
EVM0000196_3	0	0	0	0	0	0	0	0	0
EVM0000196_4	0	0	0	0	0	0	0	0	0
EVM0000197.1	1	4	3	5	1	1	3	4	3
EVM0000197_10	1	0	1	0	2	0	1	0	3
EVM0000198.1	62	48	51	51	39	49	74	54	67
EVM0000199.1	53	45	37	35	23	40	42	56	50
EVM0000200.1	0	0	0	0	0	0	0	0	0
EVM0000201.1	120	91	85	87	57	60	79	74	62
EVM0000201_3	41	38	30	29	22	27	37	42	43
EVM0000201_5	12	11	12	11	11	7	7	11	3
EVM0000202.1	0	0	0	0	0	0	1	0	0
EVM0000202.2	0	0	0	0	0	0	0	0	1
EVM0000202_0	3	1	5	1	0	1	4	1	1
EVM0000202_4	1	0	3	0	2	0	0	2	1
EVM0000202_5	0	1	0	0	0	1	2	0	1
EVM0000202_7	0	0	2	1	0	1	2	3	1
EVM0000202_8	0	1	0	0	2	0	0	0	0
EVM0000203.1	2	1	2	2	4	3	3	0	3
EVM0000203_13	1	1	1	0	0	1	1	2	0
EVM0000203_15	4	1	0	1	0	4	2	5	3
EVM0000203_2	0	1	0	0	0	1	0	0	0
EVM0000203_23	0	1	0	4	3	0	0	1	0
EVM0000203_26	2	6	3	2	2	6	2	3	2
EVM0000203_35	0	0	0	0	0	0	0	0	0
EVM0000204.1	0	0	0	1	0	0	0	1	1
EVM0000204_0	136	129	116	142	135	117	147	148	169
EVM0000204_6	9	5	4	5	0	10	18	20	12
EVM0000205.1	11	20	14	13	11	12	11	12	16
EVM0000206.1	731	716	725	748	722	705	797	790	825
EVM0000207.1	156	138	152	107	125	172	211	163	228
EVM0000208.1	0	0	0	1	0	0	0	0	1
EVM0000208_0	2468	1950	1979	2245	2823	2520	3519	3349	3148
EVM0000208_1	174	125	121	171	104	200	312	237	260
EVM0000209.1	154	235	354	255	211	143	125	195	150
EVM0000209_23	34	44	53	54	36	29	19	36	39
EVM0000210.1	399	427	418	488	242	343	328	400	357
EVM0000211.1	27	17	21	26	22	10	25	29	23
EVM0000211.2	20	21	21	21	10	24	22	18	13
EVM0000211.3	38	81	87	57	52	101	92	89	78
EVM0000211.4	4	5	7	4	4	7	4	12	8
EVM0000211.5	42	85	86	62	44	81	80	75	91
EVM0000211.6	2	0	0	1	1	0	0	0	0
EVM0000211_0	12	10	2	8	8	9	14	11	13
EVM0000212.1	15130	14256	14033	15669	14460	14841	20903	19182	19852
EVM0000213.1	16	8	12	10	3	3	9	5	13
EVM0000213.2	3	7	13	7	5	10	3	3	11
EVM0000213_22	32	42	75	46	19	32	18	15	50
EVM0000213_8	9	7	7	9	5	5	4	3	6
EVM0000214.1	33	31	33	48	33	31	58	47	64
EVM0000214_4	0	4	3	4	3	0	3	3	3
EVM0000215.1	16	17	11	11	9	18	22	18	19
EVM0000215_7	9	11	12	9	5	17	17	8	14
EVM0000216.1	0	0	0	0	0	0	0	0	0
EVM0000217.1	98	91	77	85	99	87	110	104	116
EVM0000217_0	13	16	6	8	11	5	12	9	10
EVM0000217_14	30	37	56	43	67	54	53	49	63
EVM0000217_2	6	18	11	14	12	16	15	6	9
EVM0000217_4	35	48	40	42	61	33	61	42	56
EVM0000217_8	11	12	23	10	16	17	24	18	30
EVM0000218.1	440	433	475	450	365	435	448	446	592
EVM0000219.1	53	69	50	51	64	44	44	52	40
EVM0000219.2	1060	1095	1064	998	962	904	856	982	885
EVM0000219_7	952	1192	1299	1006	1412	876	634	735	836
EVM0000220.1	0	0	0	0	0	0	0	0	0
EVM0000221.1	798	513	515	421	674	956	1256	916	1138
EVM0000222.1	39	59	56	52	65	50	78	55	85
EVM0000222_26	2	2	2	1	1	1	7	3	5
EVM0000223.1	234	200	236	188	164	221	279	285	273
EVM0000224.1	12	10	8	14	9	8	7	14	9
EVM0000224_16	1910	1664	1747	1752	1653	1471	1585	1755	1967
EVM0000224_27	75	56	63	42	50	43	73	62	78
EVM0000224_5	152	128	127	129	117	111	155	148	143
EVM0000225.1	0	0	0	0	0	0	0	0	0
EVM0000225_1	42	42	32	46	38	30	25	40	27
EVM0000225_15	0	1	2	2	1	2	1	0	1
EVM0000225_16	35	46	45	51	51	49	42	48	44
EVM0000225_18	39	34	46	34	29	20	30	44	38
EVM0000225_19	16	19	20	19	18	16	22	23	22
EVM0000225_2	30	34	37	40	22	36	27	30	32
EVM0000225_3	16	20	39	23	19	17	34	22	25
EVM0000225_35	51	34	50	47	36	47	26	31	25
EVM0000225_38	40	37	50	41	26	29	39	44	29
EVM0000225_4	15	21	14	14	11	12	19	14	9
EVM0000225_41	34	42	42	54	36	33	33	25	32
EVM0000225_6	0	2	0	0	0	1	1	0	1
EVM0000225_7	2	4	3	5	3	3	7	5	6
EVM0000226.1	20	5	13	15	13	11	17	15	13
EVM0000227.1	1	0	0	0	0	0	0	0	0
EVM0000227_0	1	0	0	0	0	1	0	1	0
EVM0000227_1	0	0	0	0	0	0	0	0	0
EVM0000227_4	0	1	0	1	0	0	0	0	0
EVM0000227_5	0	0	0	0	1	0	0	0	0
EVM0000227_6	0	1	0	0	0	0	0	0	0
EVM0000228.1	183	185	224	197	142	178	158	168	246
EVM0000229.1	146	136	153	147	103	151	104	104	148
EVM0000229.2	94	120	112	99	62	103	107	89	133
EVM0000229_11	98	92	84	88	73	78	58	65	79
EVM0000229_8	115	104	97	91	84	103	73	76	123
EVM0000230.1	0	1	0	0	1	0	2	0	1
EVM0000230_11	0	0	0	0	0	2	1	0	0
EVM0000230_12	0	0	0	0	0	0	1	0	0
EVM0000230_2	2	0	0	0	0	0	0	0	0
EVM0000230_5	1	0	0	0	0	0	0	0	1
EVM0000230_6	0	2	0	0	0	0	0	0	0
EVM0000230_7	0	1	0	3	2	2	1	3	2
EVM0000230_9	0	0	0	0	0	1	1	1	0
EVM0000231.1	48	80	77	56	68	53	36	50	69
EVM0000231_0	177	215	183	143	131	164	173	164	212
EVM0000231_51	4	7	2	6	3	5	19	7	5
EVM0000232.1	12	12	25	16	11	8	3	11	5
EVM0000232_0	54	90	107	126	55	49	43	72	59
EVM0000233.1	0	0	0	0	0	0	0	0	0
EVM0000233_1	62	232	194	139	64	63	61	47	73
EVM0000233_6	14	34	27	33	8	7	12	16	15
EVM0000233_7	18	47	30	19	12	6	11	9	14
EVM0000233_8	16	77	66	53	21	21	17	16	31
EVM0000234.1	49	63	119	77	98	75	78	75	84
EVM0000234.2	56	81	98	73	109	80	70	91	86
EVM0000235.1	535	396	349	340	291	422	503	557	733
EVM0000236.1	2	0	1	1	1	0	0	0	0
EVM0000236_2	0	1	1	1	0	1	0	1	1
EVM0000236_3	1	3	0	0	1	2	0	1	2
EVM0000236_4	0	1	0	1	1	0	1	1	0
EVM0000236_5	0	0	0	0	0	0	0	0	0
EVM0000237.1	384	316	340	287	430	302	445	393	515
EVM0000237_5	60	34	32	48	26	20	64	71	70
EVM0000238.1	177	175	209	186	157	123	180	139	161
EVM0000238.2	197	193	214	191	173	130	162	157	170
EVM0000239.1	0	0	0	0	2	2	0	0	0
EVM0000239_0	2	0	0	0	1	1	0	0	0
EVM0000239_1	1	0	0	1	0	0	1	1	1
EVM0000239_2	2	2	6	4	3	2	2	0	4
EVM0000239_4	0	0	0	0	0	0	1	0	0
EVM0000240.1	8073	6879	7072	8160	5497	6308	8174	7956	7412
EVM0000241.1	50	63	76	36	25	70	46	23	40
EVM0000241_13	17	28	28	16	20	31	31	15	9
EVM0000241_36	8	4	12	10	9	8	18	7	5
EVM0000241_5	16	22	17	13	11	26	25	23	13
EVM0000242.1	223	232	258	222	182	193	235	192	305
EVM0000242_5	250	162	152	177	120	193	239	266	269
EVM0000243.1	94	185	215	176	77	87	72	74	65
EVM0000243_22	0	0	0	0	0	0	1	1	1
EVM0000244.1	793	615	593	693	817	769	1005	978	1009
EVM0000245.1	2	1	2	2	1	3	6	2	2
EVM0000245_40	4	12	6	4	8	10	18	3	7
EVM0000245_42	3	5	4	3	1	6	6	8	10
EVM0000246.1	49	47	53	47	41	43	48	38	69
EVM0000247.1	1501	1453	1709	1791	1063	1257	1835	1906	1948
EVM0000248.1	0	1	0	0	0	0	0	0	0
EVM0000248_1	1	0	0	4	1	4	2	3	2
EVM0000248_7	635	572	580	703	526	476	604	686	568
EVM0000249.1	3960	4364	4754	5535	2908	3508	5308	4869	5278
EVM0000250.1	0	0	2	0	1	2	0	1	1
EVM0000250_17	3	1	5	4	1	2	5	3	2
EVM0000250_19	5	10	11	7	7	6	6	6	9
EVM0000250_20	0	3	1	2	0	0	1	2	2
EVM0000250_26	1	1	1	0	2	1	0	3	0
EVM0000250_38	1	3	4	2	0	3	1	3	3
EVM0000251.1	89	99	136	116	82	84	61	75	109
EVM0000251_3	134	175	203	203	121	147	149	133	191
EVM0000251_30	125	174	152	165	96	110	137	123	169
EVM0000252.1	0	3	5	4	2	0	2	2	2
EVM0000252_1	2	0	0	2	0	0	0	1	0
EVM0000252_17	0	1	0	1	1	1	0	1	1
EVM0000252_23	0	0	0	1	0	0	1	1	0
EVM0000253.1	1447	1528	1717	1470	2005	1373	1485	1414	1750
EVM0000254.1	4	3	12	3	5	3	4	2	3
EVM0000254_5	6	0	2	0	1	2	2	1	4
EVM0000255.1	356	281	262	268	346	333	423	405	441
EVM0000256.1	367	443	478	422	305	310	155	199	184
EVM0000256_25	206	197	190	219	132	163	81	98	89
EVM0000257.1	87	131	114	132	89	76	90	130	118
EVM0000258.1	15	15	28	20	18	21	11	11	18
EVM0000258.2	15	14	18	16	12	14	9	11	20
EVM0000258_29	4	6	8	8	6	8	2	13	7
EVM0000259.1	0	1	1	1	0	0	0	0	0
EVM0000260.1	0	0	0	0	0	0	0	0	0
EVM0000261.1	22	12	5	5	11	11	6	8	17
EVM0000261_2	17	17	11	8	11	12	9	15	12
EVM0000262.1	0	0	0	0	1	0	0	0	0
EVM0000262_3	1	0	3	2	2	2	1	0	2
EVM0000263.1	33	36	39	18	30	22	52	38	48
EVM0000264.1	135	156	161	142	65	101	103	56	97
EVM0000265.1	96	103	87	98	67	73	75	76	91
EVM0000265_14	2	2	3	4	0	0	2	1	2
EVM0000266.1	13	16	17	19	9	3	6	9	9
EVM0000266_2	15	20	18	20	17	16	17	18	17
EVM0000266_8	11	18	9	14	8	8	8	9	15
EVM0000267.1	0	0	0	0	0	0	0	0	0
EVM0000268.1	12	1	9	6	3	6	7	13	6
EVM0000268.2	0	5	5	3	2	3	7	4	8
EVM0000268_3	4	10	2	8	4	3	7	9	15
EVM0000269.1	0	0	0	0	0	0	0	0	0
EVM0000269_0	0	2	1	1	0	0	1	4	2
EVM0000269_1	1	0	1	0	0	0	0	0	1
EVM0000269_11	0	2	0	2	2	1	0	2	1
EVM0000269_2	1	2	2	0	0	4	2	1	0
EVM0000269_4	3	0	1	1	1	1	1	2	2
EVM0000269_5	1	1	1	1	0	0	1	2	2
EVM0000269_7	0	1	0	1	1	0	0	1	2
EVM0000269_8	1	1	2	0	1	1	1	0	2
EVM0000270.1	1	0	0	0	1	2	0	0	0
EVM0000270_1	1	0	1	0	1	1	1	0	2
EVM0000270_18	3	0	0	1	0	1	1	0	0
EVM0000270_19	72	70	84	97	84	84	121	124	109
EVM0000270_4	0	0	0	2	0	2	0	0	1
EVM0000271.1	99	106	113	108	89	111	180	147	161
EVM0000271_1	1	4	1	1	6	3	2	8	3
EVM0000272.1	74	106	100	74	70	82	82	92	104
EVM0000273.1	383	354	382	347	281	329	473	464	526
EVM0000274.1	11	11	16	14	16	13	25	16	22
EVM0000274_22	0	0	1	0	0	1	1	1	0
EVM0000274_42	2	2	1	0	1	1	4	0	0
EVM0000274_45	1	0	1	3	0	1	2	0	0
EVM0000275.1	1	4	4	3	4	1	4	2	0
EVM0000275_4	0	0	0	0	0	1	1	0	0
EVM0000276.1	39	34	49	35	48	57	63	60	62
EVM0000276_13	15	21	14	31	22	23	25	26	18
EVM0000276_14	19	29	25	28	23	16	22	22	24
EVM0000277.1	87	114	75	71	41	71	44	66	70
EVM0000277.2	547	621	504	467	246	429	411	393	486
EVM0000277_11	2	5	5	4	1	4	2	0	2
EVM0000278.1	475	340	432	544	255	285	251	314	272
EVM0000278_0	33	31	61	49	25	19	25	31	24
EVM0000279.1	1	0	0	0	0	0	1	1	0
EVM0000279_0	18	17	12	10	13	18	9	2	5
EVM0000279_4	3397	3534	3630	4516	2286	3176	3687	3753	3163
EVM0000280.1	6	5	5	2	2	2	8	2	4
EVM0000280_0	4	2	4	5	3	1	3	6	4
EVM0000280_1	2	0	2	1	3	2	2	5	2
EVM0000280_18	0	0	1	0	0	2	0	2	1
EVM0000280_2	3	2	1	1	2	4	2	2	4
EVM0000280_5	4	6	7	6	5	4	7	4	8
EVM0000281.1	91	79	96	75	60	76	46	48	103
EVM0000282.1	150	181	198	170	200	117	173	173	162
EVM0000283.1	0	0	0	0	0	0	0	0	0
EVM0000284.1	70	41	33	39	36	46	57	47	55
EVM0000284_2	13	9	14	6	16	6	17	9	13
EVM0000284_4	13	6	5	8	11	5	10	11	13
EVM0000285.1	4	14	17	16	17	12	19	9	20
EVM0000285_0	23	28	34	30	24	27	47	36	28
EVM0000285_2	38	26	33	26	25	29	19	33	39
EVM0000285_29	20	13	8	10	5	2	10	10	4
EVM0000286.1	12	27	24	22	11	20	25	23	34
EVM0000286_1	7	10	11	5	4	6	6	5	13
EVM0000287.1	0	1	0	1	1	0	0	0	0
EVM0000287_1	2	2	1	1	3	2	1	1	1
EVM0000287_15	21	23	16	18	13	22	17	16	23
EVM0000287_24	676	572	593	582	463	577	958	880	864
EVM0000288.1	2	3	6	0	5	2	2	1	6
EVM0000288_13	0	2	0	0	1	0	1	0	1
EVM0000288_16	1	0	2	0	1	0	1	0	2
EVM0000288_18	3	0	1	0	0	3	2	2	0
EVM0000288_29	2	1	0	0	1	1	1	0	0
EVM0000288_9	4	6	4	8	6	4	4	3	3
EVM0000289.1	17	21	16	20	30	21	24	31	27
EVM0000290.1	0	3	1	1	2	1	0	3	2
EVM0000290.2	2	2	5	5	4	6	6	6	7
EVM0000290.3	2	4	4	2	3	0	4	7	9
EVM0000290.4	1	3	1	4	2	2	1	3	5
EVM0000290_3	13	16	18	16	16	5	16	17	14
EVM0000290_41	7	14	18	17	6	6	15	11	15
EVM0000290_8	13	9	8	11	3	10	9	13	11
EVM0000291.1	394	259	239	338	366	355	490	475	537
EVM0000292.1	0	0	1	1	0	0	0	1	0
EVM0000293.1	587	1287	1233	1470	538	493	366	437	447
EVM0000294.1	7	8	2	4	3	3	6	7	5
EVM0000294.2	0	3	0	0	0	0	0	0	0
EVM0000294_1	0	0	0	0	0	0	0	2	1
EVM0000294_14	2	1	1	1	0	0	2	6	1
EVM0000294_15	1	0	1	1	0	1	1	0	0
EVM0000294_16	3	0	1	0	0	0	2	0	0
EVM0000294_20	3	1	2	1	0	4	0	0	2
EVM0000294_3	0	0	0	0	1	0	0	0	0
EVM0000294_6	1	0	0	0	0	1	0	0	0
EVM0000295.1	322	384	397	340	336	275	269	261	306
EVM0000295_18	63	60	54	60	41	64	74	82	69
EVM0000296.1	13135	10510	10221	10919	12328	12974	15654	16108	18383
EVM0000297.1	93	113	60	61	64	88	94	95	123
EVM0000298.1	117	129	148	145	164	108	170	180	157
EVM0000299.1	13	4	9	13	11	6	2	10	5
EVM0000299_30	0	0	0	0	2	0	0	0	0
EVM0000299_36	18	17	17	17	10	15	13	13	12
EVM0000299_9	3	0	0	1	1	3	0	0	1
EVM0000300.1	0	0	2	0	0	0	3	0	4
EVM0000300.2	0	0	1	0	0	0	3	2	3
EVM0000301.1	2476	2526	3203	3206	1988	1382	1314	1222	1151
EVM0000302.1	23231	17181	16750	17892	20526	21021	29538	29004	29631
EVM0000302.2	67	67	49	73	87	71	85	115	74
EVM0000303.1	0	0	0	1	1	0	0	0	0
EVM0000304.1	42	93	83	51	69	64	9	12	28
EVM0000305.1	82	63	59	49	60	81	79	79	110
EVM0000305.2	9	5	7	3	10	6	8	10	9
EVM0000305.3	6	4	3	4	1	1	4	1	5
EVM0000305_13	15	10	14	13	13	11	17	17	11
EVM0000306.1	1	0	2	1	1	1	2	3	3
EVM0000306_11	54	63	76	49	65	43	63	54	70
EVM0000306_13	33	31	46	42	28	37	41	41	47
EVM0000306_15	45	39	44	49	43	49	45	61	61
EVM0000306_16	86	74	91	73	89	83	96	101	117
EVM0000306_31	32	36	63	55	47	45	40	50	53
EVM0000306_34	32	34	31	40	27	38	40	41	48
EVM0000306_36	28	33	39	32	16	30	49	34	56
EVM0000306_43	12	11	13	16	14	9	24	14	21
EVM0000306_6	46	34	39	42	34	44	54	48	80
EVM0000307.1	79	78	66	69	64	60	106	97	108
EVM0000307_6	121	89	96	108	114	129	144	137	161
EVM0000307_7	379	407	339	335	368	363	348	406	472
EVM0000308.1	0	1	1	2	1	0	0	0	2
EVM0000308_1	23	27	25	36	31	14	21	17	19
EVM0000308_12	13	18	11	15	8	5	10	10	11
EVM0000308_14	5	6	7	5	6	0	5	3	4
EVM0000308_16	2	0	0	1	0	1	1	1	0
EVM0000308_2	37	31	32	33	10	16	25	14	26
EVM0000309.1	1	0	1	0	0	0	0	0	0
EVM0000309_11	21	24	14	20	14	17	20	32	22
EVM0000310.1	170	187	198	197	149	173	92	125	227
EVM0000311.1	33	37	36	38	9	22	24	22	42
EVM0000311_17	56	64	54	56	31	50	54	49	68
EVM0000312.1	0	0	1	0	0	0	1	0	0
EVM0000312_0	0	0	0	0	0	0	0	0	0
EVM0000312_1	0	0	0	1	0	0	0	0	0
EVM0000312_2	0	0	0	0	0	0	0	0	0
EVM0000313.1	0	0	0	0	0	0	0	0	0
EVM0000314.1	110	123	144	126	105	123	101	98	139
EVM0000314_6	27	20	31	27	27	24	31	28	29
EVM0000315.1	0	0	0	0	0	0	0	0	0
EVM0000315_0	41	34	29	17	35	32	31	36	44
EVM0000315_1	5	8	8	7	10	8	4	12	12
EVM0000315_18	4	6	6	6	1	6	4	4	5
EVM0000315_19	14	10	9	11	13	8	16	21	13
EVM0000315_2	50	27	30	24	30	33	32	37	23
EVM0000315_3	13	9	10	8	17	21	14	11	15
EVM0000315_4	54	37	30	31	35	48	43	37	44
EVM0000315_5	32	13	16	20	27	22	25	26	28
EVM0000315_7	20	15	10	12	17	19	17	16	22
EVM0000315_9	8	11	6	4	6	8	7	7	7
EVM0000316.1	24	17	15	20	16	27	25	24	23
EVM0000316_28	210	159	156	219	134	181	321	317	288
EVM0000316_6	75	75	70	63	95	78	79	90	78
EVM0000317.1	665	373	510	493	457	496	664	656	829
EVM0000318.1	672	781	735	907	473	611	675	788	729
EVM0000319.1	6	5	3	1	2	3	1	0	4
EVM0000319_2	216	252	252	303	229	151	263	265	250
EVM0000320.1	169	145	125	144	113	128	173	181	228
EVM0000320_19	73	52	51	80	46	59	115	108	115
EVM0000320_7	6	6	2	5	1	5	10	3	4
EVM0000320_8	41	31	24	25	24	30	37	41	35
EVM0000321.1	16	21	12	9	6	11	3	5	3
EVM0000321_13	43	49	39	30	21	38	33	20	14
EVM0000321_4	117	186	131	103	45	92	46	56	36
EVM0000321_8	79	150	80	80	44	69	41	43	35
EVM0000321_9	104	194	124	105	50	81	54	50	40
EVM0000322.1	0	6	0	0	2	2	0	0	0
EVM0000323.1	143	121	110	140	160	146	203	163	230
EVM0000324.1	60	56	54	47	60	59	79	90	66
EVM0000324_15	8	5	3	3	2	6	10	12	4
EVM0000324_51	58	47	51	37	58	47	62	52	64
EVM0000325.1	0	0	0	0	0	0	0	0	0
EVM0000326.1	1	2	3	1	1	2	1	1	2
EVM0000326_0	2	1	0	1	0	1	2	0	0
EVM0000326_1	0	1	0	0	3	0	0	1	1
EVM0000326_12	0	2	0	1	1	3	1	1	0
EVM0000326_2	1	0	1	1	1	0	0	2	2
EVM0000326_20	0	4	1	1	0	0	1	1	0
EVM0000326_21	2	1	2	1	1	1	0	1	0
EVM0000326_24	2	8	11	1	16	7	6	3	8
EVM0000326_26	0	1	1	1	4	3	2	1	1
EVM0000326_28	25	13	22	28	15	21	42	48	32
EVM0000326_9	4	3	3	1	0	0	1	3	2
EVM0000327.1	139	127	111	100	98	101	110	105	171
EVM0000328.1	43	27	44	37	40	47	64	57	74
EVM0000328_13	4	5	2	4	3	4	10	13	2
EVM0000329.1	507	475	547	547	457	521	629	706	754
EVM0000330.1	5	15	14	7	13	5	10	10	17
EVM0000330.2	3	9	8	7	10	10	7	13	5
EVM0000331.1	471	758	496	406	227	439	402	340	294
EVM0000331_4	462	761	541	356	234	487	379	339	309
EVM0000332.1	168	203	206	180	243	155	203	265	258
EVM0000332.2	18	19	8	17	22	27	36	26	39
EVM0000332.3	21	15	8	12	13	15	30	19	21
EVM0000333.1	66	58	55	47	55	67	77	56	72
EVM0000333_1	14	9	22	12	12	12	13	14	13
EVM0000333_12	9	8	9	6	10	4	5	8	12
EVM0000333_7	24	34	34	19	19	20	22	34	37
EVM0000334.1	2	4	3	2	4	2	4	2	2
EVM0000335.1	0	0	0	0	0	0	1	0	0
EVM0000335_0	0	0	0	0	0	1	0	0	1
EVM0000335_2	1	1	1	1	0	0	0	0	2
EVM0000335_3	0	0	1	0	1	0	0	0	0
EVM0000336.1	88	72	79	78	77	88	82	122	98
EVM0000336_15	42	22	19	22	29	35	37	37	50
EVM0000337.1	66	68	51	57	63	47	65	83	64
EVM0000337_0	20	33	47	34	47	38	28	26	23
EVM0000337_11	14	12	10	11	8	14	12	16	12
EVM0000337_30	9	8	6	7	7	9	9	11	6
EVM0000337_6	18	9	22	17	15	11	13	11	13
EVM0000338.1	0	0	0	0	0	0	0	0	0
EVM0000339.1	2909	2381	2159	2727	1993	2574	3834	3851	3465
EVM0000339_21	17	36	22	36	9	31	49	45	43
EVM0000340.1	19	27	23	20	31	25	28	24	30
EVM0000340.2	0	1	1	3	2	2	3	4	3
EVM0000340_1	25	9	12	3	11	22	20	21	28
EVM0000340_9	3	2	2	2	1	5	5	11	8
EVM0000341.1	127	524	623	468	572	95	99	114	148
EVM0000341.2	23	93	90	84	76	32	28	35	32
EVM0000342.1	1341	1039	1113	1063	1074	1038	1131	1313	1414
EVM0000343.1	1	7	9	4	4	7	6	8	5
EVM0000343_0	77	55	87	73	67	48	49	50	56
EVM0000343_15	6	5	7	4	9	6	11	5	3
EVM0000343_9	69	49	79	70	80	54	52	54	36
EVM0000344.1	2	5	4	1	0	2	1	2	3
EVM0000344_17	2	1	3	0	3	1	3	0	3
EVM0000344_18	1	2	3	3	2	2	4	0	2
EVM0000344_2	4	3	10	6	8	3	9	8	7
EVM0000344_29	1	0	1	3	3	0	0	0	1
EVM0000344_39	1	3	3	3	4	0	6	5	2
EVM0000344_50	27	10	14	12	17	16	35	16	17
EVM0000344_7	1	2	1	1	2	2	7	0	1
EVM0000345.1	13	22	21	24	16	20	19	11	12
EVM0000345_5	36	21	17	11	10	11	18	12	13
EVM0000346.1	6	10	6	4	5	6	11	8	11
EVM0000346_0	22	21	20	19	12	26	16	15	20
EVM0000346_14	2	0	2	2	0	0	2	1	0
EVM0000346_4	10	7	4	10	4	4	4	3	8
EVM0000347.1	1024	1215	1257	1182	1269	1030	944	1108	1371
EVM0000348.1	1	1	1	0	2	0	3	0	1
EVM0000348.2	1	1	2	3	0	1	1	2	3
EVM0000349.1	2	6	3	2	1	3	4	1	1
EVM0000349_0	6	8	5	9	1	4	4	4	5
EVM0000349_17	8	20	18	14	30	22	20	13	23
EVM0000349_30	2	0	3	2	4	0	5	3	1
EVM0000349_44	1	2	0	1	0	1	5	3	2
EVM0000350.1	93	58	84	98	42	75	77	87	86
EVM0000350_41	729	730	645	503	754	613	553	476	539
EVM0000351.1	0	0	0	1	0	0	0	0	1
EVM0000351_1	0	0	1	0	0	0	0	0	0
EVM0000351_12	1	0	0	2	0	0	0	0	0
EVM0000351_18	175	159	171	184	160	185	182	203	251
EVM0000351_2	0	2	0	0	0	0	0	1	0
EVM0000351_5	1	1	1	0	0	1	0	3	1
EVM0000351_9	1	0	1	0	0	1	1	0	0
EVM0000352.1	1489	1146	996	1282	1240	1327	1717	1900	1856
EVM0000352.2	12	20	14	18	16	24	22	29	24
EVM0000353.1	122	131	189	196	99	128	162	138	218
EVM0000354.1	3	10	7	10	7	12	9	12	12
EVM0000354_2	255	222	225	192	319	216	323	263	279
EVM0000354_28	90	69	55	57	72	55	111	127	97
EVM0000354_41	33	24	33	31	25	45	69	70	64
EVM0000355.1	5	10	0	4	2	3	7	6	2
EVM0000355.2	2	3	2	3	1	3	3	7	4
EVM0000355_1	6	15	11	5	7	4	9	10	8
EVM0000355_15	4	7	10	5	5	8	4	11	5
EVM0000355_2	3	4	2	2	3	7	4	4	4
EVM0000355_23	2	2	1	2	0	0	0	1	1
EVM0000355_25	2	1	0	1	0	1	0	4	2
EVM0000355_4	7	2	1	3	2	4	7	5	5
EVM0000355_56	10	6	6	7	0	13	9	8	11
EVM0000356.1	6	2	2	1	4	6	1	0	2
EVM0000356_7	0	0	0	0	0	0	0	0	0
EVM0000357.1	0	0	0	0	0	0	0	0	0
EVM0000358.1	274	288	288	397	224	260	349	321	327
EVM0000359.1	1430	1356	1365	1266	1291	1306	2104	2098	2716
EVM0000360.1	1	3	2	1	0	0	0	1	0
EVM0000360_11	0	0	1	0	0	0	3	0	0
EVM0000360_2	0	1	0	0	0	0	1	0	1
EVM0000360_9	4	3	2	1	1	4	4	3	4
EVM0000361.1	3	13	3	7	7	6	5	10	6
EVM0000361_11	2	0	0	1	1	0	1	0	2
EVM0000362.1	1156	1016	1279	1176	907	987	1068	1106	1568
EVM0000362.2	1014	817	958	902	666	794	1017	1038	1293
EVM0000363.1	10	11	18	13	3	4	2	1	1
EVM0000363_15	6	21	34	23	6	3	6	1	2
EVM0000363_22	3	3	4	4	1	0	1	0	0
EVM0000363_23	2	5	2	1	0	1	1	0	0
EVM0000364.1	871	951	1033	1110	964	841	1239	1214	1435
EVM0000365.1	335	253	276	284	191	292	595	578	553
EVM0000365.2	391	378	380	399	274	334	645	616	640
EVM0000365_5	129	137	142	133	79	141	201	203	207
EVM0000366.1	2	2	1	2	2	0	1	3	0
EVM0000366_0	1	1	1	0	1	0	1	1	0
EVM0000366_6	1	0	0	0	0	0	1	1	0
EVM0000367.1	5	9	23	10	19	21	6	9	23
EVM0000367_32	11	34	51	50	74	36	41	49	50
EVM0000367_36	5	4	7	1	4	4	4	3	7
EVM0000368.1	48	36	66	53	47	43	64	61	80
EVM0000369.1	262	195	183	148	189	218	282	285	299
EVM0000370.1	1155	899	944	958	862	1043	1240	1252	1201
EVM0000371.1	8	8	7	9	11	13	17	10	16
EVM0000371_3	46	22	26	31	34	20	32	39	54
EVM0000372.1	54	52	64	63	42	69	44	63	53
EVM0000373.1	0	0	0	0	2	0	1	0	0
EVM0000373_0	1	0	0	0	2	0	0	0	0
EVM0000373_1	0	0	0	0	1	0	0	0	0
EVM0000373_3	0	0	0	0	1	0	1	0	0
EVM0000374.1	0	0	0	0	0	0	0	0	0
EVM0000374_0	18	7	8	10	5	13	8	12	12
EVM0000374_1	14	19	27	26	20	17	25	34	21
EVM0000374_15	20	26	23	33	12	24	22	39	28
EVM0000374_3	6	8	13	7	5	2	6	13	16
EVM0000374_4	0	0	0	1	1	0	0	0	0
EVM0000374_7	13	20	9	27	7	11	16	18	13
EVM0000375.1	1	2	0	2	0	2	2	2	2
EVM0000375_1	10	3	10	8	2	6	7	4	9
EVM0000375_3	0	0	1	0	0	0	2	0	0
EVM0000376.1	78	60	80	56	55	56	85	83	107
EVM0000376_6	19	13	9	13	14	10	17	18	30
EVM0000377.1	25	17	25	16	9	18	22	12	15
EVM0000377_14	230	287	329	157	168	262	208	182	223
EVM0000377_44	200	174	182	132	118	129	142	113	160
EVM0000377_55	20	13	10	12	16	9	16	8	16
EVM0000378.1	0	1	0	3	2	0	1	1	1
EVM0000378_4	0	0	1	0	0	1	0	0	0
EVM0000379.1	0	1	1	1	1	0	0	0	3
EVM0000379_3	1	0	0	0	0	0	0	0	0
EVM0000380.1	7	16	11	11	14	7	3	8	9
EVM0000380.2	10	18	18	11	16	16	16	13	23
EVM0000381.1	122	226	365	277	107	97	121	164	138
EVM0000382.1	97	138	144	121	56	67	106	132	147
EVM0000382_6	32	36	37	43	16	23	46	42	43
EVM0000383.1	1007	702	905	741	855	902	1285	1328	1406
EVM0000384.1	0	0	0	0	0	0	0	0	1
EVM0000384.2	0	0	1	1	1	0	0	1	1
EVM0000384_18	2	6	5	3	6	1	4	8	6
EVM0000384_2	0	0	0	0	0	0	0	0	0
EVM0000384_25	3	4	3	0	1	2	5	2	3
EVM0000384_26	1	0	1	0	1	0	1	1	1
EVM0000384_7	3	5	2	1	2	2	0	2	2
EVM0000385.1	602	633	616	667	672	660	930	797	903
EVM0000386.1	705	610	662	725	680	659	715	893	912
EVM0000387.1	20	21	26	18	20	14	29	19	29
EVM0000387_2	134	131	194	99	97	113	150	131	167
EVM0000387_3	5	8	15	7	10	17	14	10	9
EVM0000388.1	0	0	0	0	0	0	0	0	0
EVM0000389.1	0	0	0	0	0	0	0	1	0
EVM0000389_1	2	2	0	1	2	0	1	0	1
EVM0000389_3	2	3	0	3	0	3	2	0	0
EVM0000389_8	0	1	2	3	1	2	2	1	0
EVM0000389_9	1	2	0	2	0	1	1	2	1
EVM0000390.1	320	268	349	308	377	300	490	483	531
EVM0000391.1	0	0	0	0	0	0	0	1	0
EVM0000392.1	1	2	4	1	1	1	0	4	2
EVM0000392_0	7	19	12	16	4	7	3	4	10
EVM0000393.1	0	0	0	0	0	0	0	0	0
EVM0000393_12	16	15	8	6	10	12	4	10	8
EVM0000393_18	48	31	13	17	24	28	16	20	24
EVM0000393_47	0	0	0	0	0	0	1	0	0
EVM0000394.1	0	0	0	0	0	1	0	0	0
EVM0000394_0	4	7	13	8	8	8	16	13	12
EVM0000394_14	0	0	2	1	0	0	1	0	1
EVM0000394_6	4	2	3	2	1	1	5	3	3
EVM0000395.1	4	6	3	5	3	1	5	3	4
EVM0000395_0	6	5	11	8	10	6	10	8	11
EVM0000396.1	12	10	12	8	7	6	3	11	9
EVM0000396_0	35	36	33	22	23	30	47	38	30
EVM0000397.1	2334	2156	2378	2428	2030	2341	2748	2891	2928
EVM0000398.1	0	0	4	4	2	3	2	3	2
EVM0000398_5	1	0	0	0	1	0	3	0	2
EVM0000399.1	0	0	0	0	0	0	0	0	0
EVM0000400.1	0	0	0	0	0	0	0	0	0
EVM0000400_0	0	1	1	0	0	0	0	0	0
EVM0000400_1	0	0	0	0	0	0	2	0	0
EVM0000401.1	13	11	10	9	7	8	10	9	13
EVM0000401.2	10	13	14	11	8	9	8	16	20
EVM0000401_15	2	3	3	1	3	2	3	4	6
EVM0000401_3	4	7	4	2	6	8	10	7	5
EVM0000401_4	4	5	7	2	6	5	4	4	9
EVM0000402.1	0	0	0	1	0	0	0	0	0
EVM0000402_1	0	1	0	0	0	0	0	0	0
EVM0000402_2	0	0	0	0	0	1	0	0	0
EVM0000402_4	0	0	0	0	0	0	0	0	0
EVM0000403.1	0	0	1	1	0	0	1	1	0
EVM0000403_0	5	12	6	6	9	11	9	8	16
EVM0000403_10	1	1	2	3	1	0	1	0	1
EVM0000403_17	4	0	0	3	1	2	1	4	3
EVM0000403_2	3	0	3	5	6	4	1	0	4
EVM0000403_25	0	0	0	0	0	0	0	0	0
EVM0000403_3	0	2	1	1	1	2	3	2	2
EVM0000403_9	0	4	1	0	1	2	0	0	0
EVM0000404.1	90	59	30	48	22	55	43	36	54
EVM0000404_0	46	47	18	29	13	34	12	20	17
EVM0000405.1	319	216	220	222	230	285	337	333	350
EVM0000406.1	5072	4830	5273	5564	4330	5133	5579	6365	6758
EVM0000406.2	3150	2591	2634	3285	1771	2941	3998	4175	4180
EVM0000407.1	0	0	0	1	1	0	2	0	0
EVM0000407_1	4	14	14	11	12	11	12	11	7
EVM0000407_8	17	11	8	17	19	12	20	19	18
EVM0000408.1	4	11	6	4	12	12	7	11	11
EVM0000408_40	59	81	96	85	73	58	65	62	81
EVM0000409.1	66	54	58	51	35	49	71	67	82
EVM0000409.2	52	54	46	45	30	42	59	60	70
EVM0000409_10	16	16	6	11	8	9	21	23	18
EVM0000410.1	0	0	0	0	0	0	0	0	0
EVM0000411.1	0	0	0	0	0	0	0	0	0
EVM0000412.1	103	107	118	113	130	127	110	106	170
EVM0000413.1	6888	7321	6852	6874	7519	7003	7587	8196	7229
EVM0000414.1	0	0	0	0	0	0	0	0	0
EVM0000414_10	1	1	0	1	3	1	1	2	1
EVM0000414_12	0	0	1	1	1	2	0	3	0
EVM0000414_13	0	1	0	0	1	0	0	0	2
EVM0000414_14	73	63	68	79	53	64	69	91	72
EVM0000414_6	1	1	2	0	1	4	3	3	1
EVM0000415.1	13	15	12	8	4	6	16	11	9
EVM0000415_12	1	4	0	1	0	0	2	0	0
EVM0000415_6	29	33	20	18	22	25	24	34	35
EVM0000415_9	4	6	3	0	2	5	7	7	8
EVM0000416.1	121	74	85	79	69	94	117	117	123
EVM0000416_1	23	23	22	19	24	25	37	28	43
EVM0000417.1	2	1	5	4	0	1	1	2	4
EVM0000417_5	0	0	1	0	0	0	0	0	0
EVM0000417_6	0	0	0	0	0	0	0	0	0
EVM0000418.1	548	655	589	421	570	884	1179	738	940
EVM0000419.1	0	0	0	0	0	0	0	0	0
EVM0000419.2	0	0	0	0	0	0	0	0	0
EVM0000420.1	21	14	19	29	15	15	15	13	13
EVM0000420_0	5	4	7	8	0	3	4	2	3
EVM0000421.1	91	115	128	132	125	110	151	161	139
EVM0000421_10	108	149	140	182	141	138	164	185	149
EVM0000421_5	153	164	146	140	160	146	188	196	165
EVM0000421_8	412	454	427	488	415	390	625	652	500
EVM0000422.1	148	182	185	180	151	154	157	214	224
EVM0000422.2	10	9	11	15	8	6	13	10	11
EVM0000422_4	27	21	35	29	25	34	37	38	42
EVM0000423.1	28	24	29	24	15	22	21	27	31
EVM0000423_7	2	3	2	3	5	1	3	3	4
EVM0000424.1	0	1	0	0	1	2	0	0	0
EVM0000425.1	201	195	158	196	133	170	212	208	235
EVM0000425_11	275	276	281	296	183	246	333	321	367
EVM0000426.1	2	1	3	2	0	1	1	1	1
EVM0000426_0	0	2	0	3	2	2	1	4	1
EVM0000426_13	2	7	11	4	7	11	9	5	8
EVM0000426_27	8	19	20	11	7	11	16	20	8
EVM0000426_33	3	8	9	3	3	2	11	9	3
EVM0000426_57	8	8	17	15	3	13	18	16	7
EVM0000427.1	20513	37732	40599	45783	32149	25499	37362	41699	33948
EVM0000428.1	1	2	2	0	0	2	0	0	3
EVM0000428_12	264	271	261	301	199	198	262	283	326
EVM0000428_25	23	31	22	31	18	31	41	45	51
EVM0000429.1	182	203	187	156	174	190	186	155	196
EVM0000430.1	0	0	0	0	0	0	0	0	0
EVM0000430_0	1	2	0	0	1	0	0	0	1
EVM0000430_1	0	1	0	0	0	0	0	0	0
EVM0000431.1	1	0	2	0	0	0	0	1	0
EVM0000431_3	0	0	1	1	1	0	0	1	1
EVM0000431_6	1	1	2	0	3	0	2	0	0
EVM0000431_7	1	1	2	0	1	0	4	1	1
EVM0000432.1	37	25	29	19	21	37	16	19	18
EVM0000432_20	5	3	1	4	1	0	1	4	5
EVM0000432_40	178	162	75	57	92	116	55	45	46
EVM0000433.1	0	0	0	0	0	1	0	0	0
EVM0000434.1	17	9	11	14	10	17	12	17	14
EVM0000434_1	226	182	202	205	160	212	231	217	303
EVM0000435.1	57	54	52	50	47	58	57	51	71
EVM0000436.1	1157	1074	1011	1117	1123	1063	1318	1416	1450
EVM0000437.1	96	100	116	81	80	102	97	114	142
EVM0000437_31	9	3	6	9	7	8	6	5	11
EVM0000438.1	29	51	43	38	44	31	33	25	35
EVM0000438_8	3	3	1	2	1	1	2	0	1
EVM0000438_9	98	101	101	101	67	86	110	117	135
EVM0000439.1	34	37	34	33	27	40	34	36	55
EVM0000440.1	2526	3542	4080	4211	1706	2067	2013	2157	2144
EVM0000440_7	1660	2082	2406	2793	837	1254	1521	1655	1503
EVM0000441.1	0	0	0	0	0	0	0	0	0
EVM0000442.1	82	66	68	73	80	64	46	53	67
EVM0000442_1	9	9	9	6	7	7	9	5	10
EVM0000442_2	5	4	4	6	3	1	4	7	5
EVM0000443.1	3	13	10	16	0	6	1	2	2
EVM0000443_10	14	32	27	19	12	8	19	26	26
EVM0000443_9	4	33	16	30	1	2	0	5	3
EVM0000444.1	3	0	0	0	0	0	0	0	2
EVM0000444_13	0	1	0	0	0	0	0	0	0
EVM0000444_14	0	3	3	7	2	2	2	4	3
EVM0000444_21	0	0	1	0	0	0	0	0	0
EVM0000444_22	3	4	0	4	1	5	4	3	5
EVM0000444_23	0	0	0	0	0	1	0	0	0
EVM0000444_24	0	3	0	0	3	0	3	3	2
EVM0000444_28	29	29	28	22	14	27	28	22	20
EVM0000445.1	0	0	0	0	0	0	0	0	0
EVM0000446.1	790	937	1074	886	1113	837	908	913	1053
EVM0000447.1	175	240	231	212	203	198	222	263	250
EVM0000448.1	0	0	0	0	0	0	0	0	0
EVM0000449.1	1	0	1	0	0	0	0	0	0
EVM0000449_10	0	1	1	0	0	1	0	0	0
EVM0000449_12	0	0	1	3	1	1	2	0	1
EVM0000449_17	0	0	0	1	0	0	0	1	0
EVM0000449_18	0	1	1	0	3	2	0	3	2
EVM0000449_21	1	2	0	2	1	2	1	1	1
EVM0000449_24	0	0	0	0	0	0	0	0	0
EVM0000449_27	0	0	0	0	0	0	0	0	1
EVM0000449_34	0	1	0	1	0	1	0	3	3
EVM0000449_5	1	0	1	2	0	0	0	1	2
EVM0000449_8	0	1	0	0	0	0	0	0	0
EVM0000450.1	1	1	3	1	0	6	9	2	14
EVM0000450.2	0	2	2	0	1	5	4	1	4
EVM0000450_1	1	0	1	2	0	2	0	1	2
EVM0000450_11	1	0	2	0	0	0	1	2	1
EVM0000450_12	0	0	0	0	0	0	0	0	1
EVM0000450_13	0	0	1	1	0	1	2	0	1
EVM0000450_14	0	1	1	0	0	0	1	0	1
EVM0000450_17	3	4	1	1	2	5	4	4	8
EVM0000450_4	0	0	0	1	0	0	1	0	0
EVM0000450_6	0	2	0	0	0	0	0	0	2
EVM0000450_7	0	0	1	0	1	0	2	1	0
EVM0000450_8	0	3	5	1	0	2	2	1	0
EVM0000451.1	4	6	8	7	3	6	2	4	4
EVM0000451_4	0	0	0	0	0	0	0	0	0
EVM0000452.1	53	58	68	72	51	50	67	49	69
EVM0000453.1	0	0	0	0	0	0	0	0	0
EVM0000453_6	3	3	1	1	1	1	4	6	5
EVM0000454.1	0	0	0	0	0	0	0	0	0
EVM0000454_1	2	1	0	0	1	0	0	1	1
EVM0000455.1	3	4	6	8	3	1	4	3	4
EVM0000455_10	4	3	1	3	2	3	3	2	7
EVM0000455_12	0	0	1	0	0	0	0	0	0
EVM0000455_14	162	51	70	74	76	62	166	183	118
EVM0000455_15	36	18	14	22	21	27	33	45	34
EVM0000455_16	0	0	1	0	1	0	0	0	0
EVM0000455_18	176	153	138	208	141	234	344	302	293
EVM0000455_19	82	70	39	75	62	96	148	135	129
EVM0000455_22	1362	1092	1092	1268	896	1312	2089	1912	2032
EVM0000455_4	36	37	31	57	42	54	87	78	82
EVM0000455_5	38	30	19	20	13	36	38	29	52
EVM0000455_6	0	0	0	0	0	2	1	0	0
EVM0000455_7	0	0	1	0	0	0	0	0	0
EVM0000456.1	2	6	6	1	4	1	2	1	4
EVM0000456_0	1	1	0	0	0	1	0	1	0
EVM0000456_4	1	3	1	4	0	0	0	0	0
EVM0000456_7	0	0	1	0	0	0	0	0	0
EVM0000456_9	1	0	2	1	0	1	2	0	0
EVM0000457.1	1	2	1	0	0	0	2	2	1
EVM0000457_34	7	8	4	8	2	6	16	14	5
EVM0000457_7	69	61	58	73	46	72	77	95	78
EVM0000458.1	9	1	2	2	1	0	3	5	7
EVM0000458_0	1	1	4	2	0	0	3	1	1
EVM0000458_13	3	0	1	3	0	0	1	0	2
EVM0000458_9	0	1	0	0	0	0	0	0	0
EVM0000459.1	0	0	0	0	0	0	0	0	0
EVM0000460.1	19	23	25	21	27	34	42	27	41
EVM0000460_12	1	2	2	1	3	2	3	1	3
EVM0000461.1	1	5	4	2	6	4	6	2	6
EVM0000461_0	12	16	20	14	11	11	15	19	13
EVM0000462.1	38	48	40	58	35	40	43	42	49
EVM0000462_7	9	9	4	11	2	9	4	5	7
EVM0000463.1	103	82	100	79	61	89	50	55	86
EVM0000463_2	33	26	21	28	27	28	47	29	42
EVM0000464.1	3	6	6	4	4	3	2	4	1
EVM0000464_18	3	13	4	12	3	2	3	4	4
EVM0000464_31	0	3	0	1	0	0	2	0	2
EVM0000464_32	0	0	1	0	0	0	1	0	2
EVM0000465.1	2	5	4	5	10	8	5	11	7
EVM0000465.2	2	5	4	6	10	4	16	3	9
EVM0000465_2	11	12	10	16	14	15	20	10	23
EVM0000465_43	14	14	10	14	10	6	13	13	16
EVM0000466.1	1	0	0	1	1	0	1	0	1
EVM0000466_2	0	0	1	0	0	0	0	0	0
EVM0000466_4	1	0	0	0	0	1	0	1	1
EVM0000467.1	0	3	1	0	1	1	3	4	1
EVM0000468.1	33	46	43	22	40	35	44	35	47
EVM0000468_20	15	14	15	5	13	22	21	15	25
EVM0000468_25	10	5	8	5	3	5	1	7	4
EVM0000469.1	575	339	407	425	348	426	498	472	583
EVM0000470.1	121	173	238	210	234	189	204	204	220
EVM0000470.2	46	35	39	48	31	46	65	45	53
EVM0000470_27	127	94	97	126	77	81	125	167	111
EVM0000471.1	428	673	751	598	697	561	519	670	644
EVM0000471_4	12065	15388	15638	15676	13461	13157	17013	18225	16868
EVM0000472.1	7782	9918	8758	10903	9566	8760	13922	14026	13175
EVM0000473.1	1	0	1	0	1	0	1	0	0
EVM0000474.1	10154	4312	4122	4088	5622	7470	10029	10379	11316
EVM0000474_27	202	66	63	74	111	117	323	225	249
EVM0000475.1	29	47	58	39	26	44	51	51	64
EVM0000475_1	17	29	34	30	19	21	58	29	54
EVM0000476.1	88	59	69	59	85	90	87	115	99
EVM0000476_28	49	22	12	16	12	26	55	52	49
EVM0000477.1	661	753	726	881	732	728	707	835	732
EVM0000478.1	9	13	6	13	13	18	9	12	8
EVM0000478_11	0	0	0	0	0	0	1	0	2
EVM0000478_2	0	1	0	4	1	1	0	1	4
EVM0000478_9	0	0	0	0	0	0	1	0	0
EVM0000479.1	0	0	0	0	0	0	0	0	0
EVM0000479_0	1	1	1	1	0	0	1	1	1
EVM0000479_10	1	0	0	0	0	0	0	1	0
EVM0000479_14	0	3	0	0	0	0	0	0	1
EVM0000479_15	0	0	1	2	0	0	0	0	2
EVM0000479_17	0	0	0	0	0	0	1	1	0
EVM0000479_20	0	1	1	2	2	1	0	1	0
EVM0000479_25	0	0	1	0	1	0	0	0	0
EVM0000479_27	0	0	0	0	0	1	0	0	0
EVM0000479_3	1	0	1	0	0	3	3	2	3
EVM0000479_34	1	6	8	0	1	3	2	1	5
EVM0000479_35	2	3	0	0	2	1	0	1	6
EVM0000479_7	0	1	0	0	0	0	0	0	0
EVM0000479_8	0	0	1	0	0	0	1	1	0
EVM0000480.1	1166	876	964	818	750	938	1190	1184	1422
EVM0000481.1	8	11	19	17	8	15	14	18	25
EVM0000481_30	0	1	1	0	1	1	1	2	1
EVM0000482.1	0	0	0	0	0	0	0	0	0
EVM0000482_2	0	0	1	0	0	0	0	1	1
EVM0000483.1	51	63	35	20	25	38	36	34	44
EVM0000483_15	2	6	0	3	2	2	3	1	5
EVM0000484.1	198	218	315	260	237	196	264	231	255
EVM0000485.1	0	0	0	0	0	0	0	0	0
EVM0000486.1	1884	3122	2905	3212	1660	1600	1531	1903	1351
EVM0000487.1	0	1	0	0	0	0	0	0	0
EVM0000487_28	6	5	5	6	6	6	6	6	5
EVM0000487_3	1	0	0	0	0	0	0	0	0
EVM0000487_9	1	3	0	1	0	0	0	1	3
EVM0000488.1	3	2	3	3	3	3	0	3	1
EVM0000488_14	16	15	8	23	13	17	16	28	17
EVM0000488_2	2	5	2	8	7	1	2	3	1
EVM0000489.1	4	2	7	10	3	1	4	5	3
EVM0000489_1	2	4	12	2	1	1	2	2	5
EVM0000489_10	1	1	3	1	1	1	1	0	0
EVM0000489_17	2	4	4	3	1	4	2	1	2
EVM0000489_24	0	0	4	1	0	0	0	0	0
EVM0000489_7	0	1	2	3	1	2	0	2	0
EVM0000490.1	215	213	284	235	227	211	249	260	318
EVM0000491.1	3	3	2	2	0	1	2	3	0
EVM0000491_11	3	3	4	4	1	2	2	2	8
EVM0000491_12	1	4	3	5	3	5	3	2	1
EVM0000491_17	4	9	10	4	5	5	4	7	7
EVM0000491_23	0	0	0	0	1	0	0	0	1
EVM0000491_4	1	1	0	3	1	1	0	2	2
EVM0000491_7	2	10	2	4	5	6	2	5	6
EVM0000492.1	0	0	0	0	0	0	0	0	0
EVM0000493.1	0	0	0	0	0	0	0	0	0
EVM0000494.1	1	2	2	0	4	3	2	3	1
EVM0000494_11	7	14	9	10	7	11	14	13	13
EVM0000495.1	24	18	19	15	15	19	17	21	14
EVM0000495_1	1	2	1	0	1	1	1	0	0
EVM0000495_58	3	5	4	4	1	8	5	7	6
EVM0000496.1	87	155	146	107	92	93	66	56	147
EVM0000497.1	0	2	0	0	1	2	0	0	0
EVM0000497_3	2	0	0	0	4	2	1	1	2
EVM0000498.1	5	3	3	2	7	1	2	3	2
EVM0000498_26	6	5	1	2	7	2	3	4	1
EVM0000498_31	5	6	2	4	1	5	2	6	2
EVM0000498_44	78	89	94	72	62	68	84	89	118
EVM0000498_61	23	8	11	16	6	11	27	20	15
EVM0000499.1	1	3	1	1	1	0	1	1	1
EVM0000500.1	606	1108	1318	986	1528	1082	689	899	977
EVM0000500_23	21	38	30	30	23	43	46	50	51
EVM0000501.1	0	0	0	1	1	1	0	0	2
EVM0000501_3	4	1	11	7	16	6	1	0	46
EVM0000502.1	3	4	2	3	0	4	2	3	0
EVM0000502_0	2	3	6	0	4	1	1	4	5
EVM0000502_24	9	2	1	4	3	3	6	3	7
EVM0000502_25	2	3	2	0	0	0	9	1	5
EVM0000502_28	1	0	0	2	1	3	3	2	1
EVM0000502_29	7	4	9	3	3	4	7	2	2
EVM0000502_30	2	1	0	0	1	0	1	1	0
EVM0000502_5	1	4	1	0	1	3	2	3	1
EVM0000503.1	64	96	87	77	50	91	125	134	131
EVM0000504.1	0	2	2	0	1	4	2	3	0
EVM0000504_0	11	10	17	6	10	7	17	9	13
EVM0000504_1	5	9	8	4	4	10	8	4	10
EVM0000504_34	1	0	2	3	0	0	1	2	1
EVM0000504_4	10	4	8	7	4	6	6	9	8
EVM0000505.1	0	0	0	0	0	0	0	0	0
EVM0000505_0	0	3	2	2	0	0	1	1	1
EVM0000505_1	0	0	0	0	0	0	0	0	0
EVM0000506.1	0	0	0	0	0	0	0	0	0
EVM0000506_2	1	1	0	0	0	0	0	0	0
EVM0000506_3	1	0	0	0	0	1	0	0	0
EVM0000506_4	1	2	0	0	0	1	0	0	0
EVM0000506_5	2	0	1	1	1	1	1	0	0
EVM0000506_7	0	0	0	0	1	0	0	0	0
EVM0000506_9	0	0	0	0	0	1	0	0	0
EVM0000507.1	202	344	354	95	406	553	905	562	1083
EVM0000508.1	2025	1379	1321	1357	1355	1696	2388	2459	2366
EVM0000509.1	57	42	67	58	26	48	47	48	54
EVM0000509.2	49	33	59	47	28	42	59	48	57
EVM0000510.1	1	1	1	0	2	2	0	0	0
EVM0000510_7	6	4	3	5	3	1	6	9	14
EVM0000511.1	1	2	0	0	0	1	0	1	0
EVM0000512.1	661	752	883	830	679	621	758	788	1048
EVM0000513.1	47	35	43	48	37	32	39	42	40
EVM0000514.1	1	0	1	1	0	0	0	0	0
EVM0000514_1	6	6	11	9	11	10	6	4	5
EVM0000515.1	6	11	10	10	6	15	10	8	9
EVM0000515_38	8	5	3	6	7	6	4	3	13
EVM0000515_39	21	30	19	23	14	19	30	25	28
EVM0000516.1	1777	2047	2266	1955	2009	1928	2104	2546	2624
EVM0000516_19	470	376	332	400	276	396	682	698	717
EVM0000517.1	10324	6594	5687	5986	9841	8925	11447	11539	10791
EVM0000518.1	295	245	225	191	216	276	365	391	392
EVM0000519.1	6	7	12	6	3	7	3	6	4
EVM0000519_0	23	54	49	30	17	40	21	29	43
EVM0000520.1	64	128	110	122	135	113	103	135	123
EVM0000521.1	148	246	229	239	179	178	222	241	245
EVM0000521_12	98	91	111	96	84	69	117	122	123
EVM0000522.1	340	307	334	273	438	299	352	345	502
EVM0000522_0	205	152	152	134	190	176	186	208	262
EVM0000523.1	53	49	41	38	29	59	68	67	78
EVM0000524.1	2686	1737	1493	1861	1577	2171	3063	3097	2872
EVM0000525.1	415	349	385	404	342	283	357	357	401
EVM0000525_5	0	0	1	0	0	1	1	1	1
EVM0000526.1	1294	1281	1188	1343	1120	1245	1651	1698	1705
EVM0000527.1	104	111	140	112	68	91	97	104	117
EVM0000527.2	663	473	456	453	274	448	530	608	789
EVM0000527.3	101	78	97	83	60	88	80	77	125
EVM0000528.1	1023	1156	1199	1123	1231	1044	1319	1375	1446
EVM0000529.1	0	0	0	0	0	0	0	0	0
EVM0000529.2	0	0	0	0	0	0	0	0	0
EVM0000530.1	102	111	82	76	78	108	121	109	102
EVM0000531.1	0	0	0	0	0	0	0	0	0
EVM0000531_1	0	0	0	2	0	0	0	0	0
EVM0000531_10	1	0	0	3	0	2	0	0	0
EVM0000531_13	0	0	0	0	0	0	0	0	0
EVM0000531_14	5	3	1	1	2	2	3	3	4
EVM0000531_5	0	1	0	0	0	0	0	0	0
EVM0000531_8	0	0	0	0	0	0	0	0	0
EVM0000531_9	0	0	0	0	0	0	0	0	0
EVM0000532.1	0	1	0	0	0	0	0	0	0
EVM0000533.1	18	20	5	11	11	12	17	23	9
EVM0000534.1	722	581	561	656	589	633	656	771	866
EVM0000535.1	154	120	121	129	76	88	74	65	93
EVM0000535.2	52	32	36	36	15	19	28	27	34
EVM0000535_2	8	1	12	4	4	6	4	2	5
EVM0000536.1	0	0	2	3	1	0	0	2	2
EVM0000536_0	13	20	14	13	9	9	13	9	15
EVM0000537.1	4	1	0	0	0	0	1	1	0
EVM0000537_2	1	1	0	0	0	1	0	0	2
EVM0000538.1	13	23	24	25	17	15	14	27	20
EVM0000538_6	0	0	0	0	0	0	0	1	0
EVM0000539.1	0	1	1	1	1	1	0	0	1
EVM0000539_1	0	0	1	0	1	0	1	0	0
EVM0000540.1	93	129	109	69	77	142	145	120	177
EVM0000541.1	10	1	4	1	7	6	5	4	5
EVM0000541_0	80	73	74	76	41	69	113	69	111
EVM0000541_12	38	24	15	35	30	29	29	28	36
EVM0000541_7	14	6	10	8	8	10	18	19	16
EVM0000542.1	400	425	447	393	354	388	369	326	543
EVM0000543.1	452	486	478	529	409	454	574	591	650
EVM0000543_101	49	76	65	95	48	56	100	125	104
EVM0000544.1	43	44	41	32	32	26	40	28	33
EVM0000544_30	8	9	5	9	10	8	5	14	18
EVM0000544_44	8	7	7	12	14	6	14	14	17
EVM0000544_48	13	13	9	8	4	9	17	13	18
EVM0000545.1	3	3	0	1	1	3	0	3	0
EVM0000545_2	5	2	1	5	1	3	1	3	1
EVM0000545_5	1	0	0	0	0	0	0	0	0
EVM0000546.1	3	1	0	2	1	1	1	2	3
EVM0000546_10	1	0	1	1	0	0	0	0	0
EVM0000546_3	2	0	1	2	0	1	0	1	3
EVM0000546_7	1	1	0	0	2	0	1	0	0
EVM0000547.1	48	62	72	48	52	57	74	67	80
EVM0000547_12	61	70	58	52	57	58	83	71	104
EVM0000547_5	78	79	57	58	59	57	84	86	109
EVM0000548.1	0	0	1	1	0	0	0	0	0
EVM0000549.1	2	2	9	6	5	5	8	5	8
EVM0000549_11	14	14	11	5	2	17	17	14	9
EVM0000549_12	16	17	9	9	9	17	19	11	16
EVM0000549_2	24	36	38	25	20	33	40	27	38
EVM0000549_30	1	0	0	2	0	1	2	0	0
EVM0000549_7	10	14	16	11	8	14	18	14	16
EVM0000550.1	0	0	0	0	0	0	0	0	0
EVM0000550_0	9	7	3	6	4	6	0	6	6
EVM0000550_3	31	47	30	34	22	40	38	28	41
EVM0000550_5	2	8	1	4	4	2	3	2	4
EVM0000550_8	1	0	0	0	1	1	0	0	1
EVM0000551.1	5	8	6	1	3	4	2	1	5
EVM0000551.2	0	3	1	3	1	1	2	1	3
EVM0000551.3	2	4	5	0	0	2	1	1	2
EVM0000551.4	1	2	2	2	0	3	4	0	1
EVM0000551_10	0	0	1	0	0	0	1	1	0
EVM0000552.1	0	2	1	1	2	4	1	2	0
EVM0000552_10	2	3	4	0	3	1	1	2	0
EVM0000552_2	2	2	1	1	0	0	0	0	0
EVM0000552_3	2	3	2	0	3	3	3	4	6
EVM0000553.1	1	1	0	2	1	0	1	2	0
EVM0000553_14	0	0	1	0	0	1	0	0	0
EVM0000553_2	4	5	3	9	3	5	5	6	11
EVM0000553_4	1	3	3	1	1	2	1	2	1
EVM0000553_7	0	1	0	1	2	0	0	0	0
EVM0000554.1	0	0	0	0	0	0	0	0	0
EVM0000555.1	0	0	1	0	0	0	0	0	0
EVM0000555.2	0	1	0	0	0	0	0	0	0
EVM0000555_10	0	2	0	0	1	0	1	0	0
EVM0000555_11	0	1	0	0	0	1	1	1	1
EVM0000555_12	177	117	130	122	71	118	148	174	170
EVM0000555_3	1	3	2	0	2	1	0	1	5
EVM0000555_7	1	0	1	2	1	3	1	1	0
EVM0000556.1	10	6	23	24	3	2	3	4	12
EVM0000556.2	7	15	8	18	4	6	9	9	4
EVM0000556.3	5	12	13	20	1	1	5	7	13
EVM0000556.4	4	13	7	17	5	2	3	14	9
EVM0000557.1	34	47	37	35	32	47	55	37	33
EVM0000557_2	59	81	42	28	26	40	36	31	37
EVM0000558.1	0	0	1	0	0	1	0	0	0
EVM0000558_0	0	0	0	0	0	1	3	1	3
EVM0000558_1	0	2	0	0	2	0	0	1	0
EVM0000558_3	0	0	0	0	0	0	0	1	0
EVM0000558_4	0	3	7	0	2	2	2	1	2
EVM0000558_5	1	0	3	0	1	0	1	1	1
EVM0000558_7	0	1	0	0	0	0	0	0	1
EVM0000559.1	2	1	3	1	4	2	0	2	2
EVM0000559_3	0	0	0	2	0	2	2	0	1
EVM0000559_6	0	0	0	0	0	0	0	0	1
EVM0000559_7	0	0	0	0	0	0	0	0	1
EVM0000560.1	38	27	54	36	42	28	33	39	47
EVM0000560_1	113	116	103	97	91	94	108	79	119
EVM0000560_15	14	11	13	9	9	7	19	12	11
EVM0000560_5	117	109	136	108	103	83	123	90	149
EVM0000560_7	89	92	118	102	77	81	88	98	94
EVM0000561.1	0	0	0	0	0	0	0	0	0
EVM0000561_6	0	1	0	2	0	0	0	0	1
EVM0000562.1	1	1	0	0	1	1	2	2	0
EVM0000562_2	0	0	0	0	0	0	0	0	0
EVM0000562_3	0	0	0	0	0	0	0	0	0
EVM0000563.1	0	0	0	0	0	0	0	0	0
EVM0000563.2	0	0	0	0	0	0	0	0	0
EVM0000564.1	0	0	0	0	1	0	0	0	0
EVM0000564_0	1	2	1	1	1	0	1	0	1
EVM0000565.1	0	0	0	0	0	1	1	0	0
EVM0000565_1	0	1	1	1	0	0	1	0	1
EVM0000566.1	0	0	1	0	0	1	0	0	8
EVM0000566.2	2	1	14	2	15	8	1	4	157
EVM0000566_1	1	1	2	1	0	1	0	2	42
EVM0000567.1	1807	2091	2021	1991	2144	2022	2286	2484	2594
EVM0000568.1	45	101	115	73	68	55	26	47	38
EVM0000569.1	193	192	154	150	197	127	170	167	238
EVM0000569_6	153	133	119	84	120	86	134	122	197
EVM0000570.1	116	91	129	106	98	97	119	108	132
EVM0000571.1	123	177	169	114	123	171	252	226	257
EVM0000572.1	101	92	104	107	85	105	138	120	141
EVM0000572.2	33	38	34	38	15	32	59	41	55
EVM0000572.3	58	41	58	71	41	49	64	66	68
EVM0000572_2	27	28	47	39	36	27	33	36	40
EVM0000573.1	9	11	7	5	0	10	12	15	20
EVM0000573_4	5	3	10	2	6	4	6	3	5
EVM0000574.1	8	16	29	20	9	13	11	12	15
EVM0000575.1	16639	12071	11975	12786	12790	13434	14127	14314	15556
EVM0000576.1	399	334	267	320	314	377	467	419	430
EVM0000577.1	3	3	3	7	4	4	4	9	4
EVM0000578.1	528	270	316	348	329	445	811	773	858
EVM0000579.1	21	28	31	27	22	27	37	42	49
EVM0000579_19	3	8	10	10	2	7	7	12	13
EVM0000579_2	23	17	17	19	31	24	30	38	35
EVM0000579_8	6	2	4	6	8	5	6	9	9
EVM0000580.1	165	178	193	190	218	158	193	183	283
EVM0000580_10	3	3	2	3	2	1	8	1	9
EVM0000581.1	10	5	8	11	7	8	10	14	20
EVM0000581_26	1	0	0	0	1	1	1	0	1
EVM0000582.1	47	50	27	25	23	49	15	10	20
EVM0000582_0	336	486	194	136	147	351	175	189	181
EVM0000583.1	2	1	1	0	0	0	0	0	3
EVM0000583_1	1	0	1	0	0	0	0	0	0
EVM0000583_2	2	1	1	2	1	1	4	2	2
EVM0000583_4	3	3	1	1	1	0	1	0	1
EVM0000583_5	1	1	0	0	0	0	0	0	0
EVM0000583_6	0	0	1	0	1	1	1	0	0
EVM0000584.1	34	32	38	38	26	31	43	53	62
EVM0000584_8	1	2	2	7	5	1	2	8	5
EVM0000585.1	435	470	576	499	406	432	427	479	529
EVM0000585.2	252	248	298	265	186	247	314	351	296
EVM0000585_14	937	940	1096	1106	722	823	938	1013	1035
EVM0000585_21	205	188	165	226	116	186	210	221	250
EVM0000586.1	954	883	888	926	1045	903	1275	1213	1248
EVM0000587.1	311	264	317	352	246	227	275	305	320
EVM0000587.2	215	192	206	247	134	173	206	242	261
EVM0000588.1	0	0	0	1	0	0	0	0	1
EVM0000589.1	258	257	272	307	232	223	282	335	326
EVM0000590.1	7	22	21	23	6	10	5	17	12
EVM0000591.1	813	450	461	475	503	685	871	850	962
EVM0000592.1	6	5	5	5	2	11	6	3	7
EVM0000592.2	6	5	2	4	4	9	6	5	5
EVM0000593.1	0	0	0	1	0	0	0	0	0
EVM0000593_2	1	0	3	0	0	0	1	0	3
EVM0000593_4	1	0	0	1	0	0	3	0	1
EVM0000593_5	0	0	0	1	0	0	0	0	0
EVM0000594.1	4	4	7	5	4	2	9	4	1
EVM0000594.2	0	0	0	0	0	0	0	0	0
EVM0000594_7	0	1	4	5	0	1	4	2	9
EVM0000595.1	2	0	4	2	5	0	0	0	0
EVM0000595_10	0	3	2	2	2	0	0	1	4
EVM0000595_12	1	2	0	0	0	0	0	0	2
EVM0000595_14	3	2	5	5	2	2	3	0	4
EVM0000595_2	7	5	11	9	4	14	2	2	4
EVM0000595_24	0	0	0	0	0	0	0	0	3
EVM0000596.1	43	21	43	37	29	38	35	40	60
EVM0000596_13	2	0	1	2	0	2	4	1	2
EVM0000597.1	35	32	43	38	12	36	39	36	38
EVM0000597_15	5	4	4	7	4	4	10	10	9
EVM0000598.1	4	3	4	11	0	1	2	3	2
EVM0000598_10	1	0	0	1	1	3	0	1	0
EVM0000598_18	0	1	0	0	1	0	0	0	0
EVM0000598_22	0	1	0	0	0	0	0	0	0
EVM0000598_27	1	0	0	0	0	1	0	0	0
EVM0000598_6	0	0	1	1	0	0	0	1	1
EVM0000598_7	1	0	1	0	2	2	0	1	1
EVM0000598_8	1	0	0	1	0	1	0	1	1
EVM0000599.1	4	9	16	16	3	6	4	4	8
EVM0000599_15	12	2	2	4	3	8	6	8	4
EVM0000599_6	32	117	163	108	33	25	37	35	44
EVM0000600.1	0	6	6	10	6	3	8	4	9
EVM0000600_0	1	7	7	4	5	2	7	5	8
EVM0000600_4	1	5	4	0	0	1	0	1	2
EVM0000601.1	0	0	0	0	0	0	0	0	0
EVM0000602.1	1	2	3	2	0	0	2	1	3
EVM0000602_5	1	1	0	0	2	0	0	0	1
EVM0000602_6	0	1	0	0	4	1	0	2	1
EVM0000602_7	0	0	0	0	0	0	0	0	0
EVM0000603.1	7	9	11	9	9	7	10	13	9
EVM0000604.1	0	1	0	0	0	0	0	0	1
EVM0000604_1	1	0	0	0	0	0	0	0	0
EVM0000604_3	0	1	0	2	0	0	0	1	0
EVM0000605.1	0	0	0	0	0	1	0	0	0
EVM0000605_0	2	1	6	4	0	4	3	1	3
EVM0000605_14	2	3	2	0	0	1	0	0	0
EVM0000605_7	1	1	2	2	0	0	1	1	1
EVM0000605_9	2	2	2	2	3	1	0	3	3
EVM0000606.1	26	23	39	30	14	27	37	41	51
EVM0000607.1	8	12	16	15	7	16	16	11	24
EVM0000607_10	1	2	6	5	3	3	8	8	9
EVM0000607_13	0	1	1	1	4	1	3	1	0
EVM0000607_31	1	0	0	0	1	2	0	0	1
EVM0000607_9	5	4	0	3	3	3	7	6	4
EVM0000608.1	40	42	33	32	25	25	56	44	65
EVM0000608_0	70	57	68	57	55	61	102	73	89
EVM0000609.1	1	2	1	3	3	0	2	1	1
EVM0000609.2	4	2	0	2	3	2	0	4	3
EVM0000609_0	7	12	12	16	8	8	19	10	22
EVM0000609_17	11	4	5	9	5	15	6	8	12
EVM0000610.1	1	3	0	6	0	2	6	3	2
EVM0000610_25	0	1	1	1	1	0	0	0	2
EVM0000611.1	3	5	8	2	10	9	12	11	11
EVM0000611_10	1	4	1	1	3	6	4	4	1
EVM0000611_13	0	2	4	1	3	3	2	3	1
EVM0000611_8	4	4	5	1	1	9	3	7	2
EVM0000612.1	38	55	64	25	29	104	97	40	56
EVM0000612_5	6	10	7	6	3	11	18	3	5
EVM0000612_6	0	2	3	4	1	1	1	1	1
EVM0000613.1	1	2	4	2	3	4	3	3	3
EVM0000613_1	27	19	9	10	4	15	9	4	18
EVM0000613_11	15	13	4	4	6	13	3	10	12
EVM0000613_16	0	1	0	0	0	1	0	1	1
EVM0000613_17	14	10	19	10	14	13	11	9	13
EVM0000613_27	6	1	1	2	1	2	0	3	6
EVM0000613_4	52	50	25	29	20	39	20	30	33
EVM0000613_5	84	64	19	33	20	57	21	23	38
EVM0000614.1	46	54	96	75	90	82	53	47	83
EVM0000615.1	426	277	321	284	258	329	400	516	590
EVM0000616.1	112	81	79	97	66	81	136	143	146
EVM0000617.1	21	21	21	14	14	14	21	38	32
EVM0000617_15	8	7	5	6	6	7	11	7	5
EVM0000618.1	4	5	7	6	3	4	7	5	5
EVM0000618_2	148	174	144	172	99	97	109	83	115
EVM0000618_3	16	20	26	29	18	5	13	12	9
EVM0000618_4	15	23	11	18	12	12	17	10	10
EVM0000618_7	27	18	12	17	9	11	1	2	1
EVM0000618_8	113	90	66	88	37	61	85	47	49
EVM0000619.1	3	4	9	5	2	2	1	8	7
EVM0000619_0	1	0	1	1	0	0	0	0	0
EVM0000620.1	8	19	20	17	14	5	8	18	19
EVM0000621.1	3	8	8	11	6	8	9	11	4
EVM0000621_31	1	0	1	0	0	2	0	1	0
EVM0000621_7	0	0	1	0	0	0	2	0	0
EVM0000622.1	0	0	0	0	0	0	0	0	0
EVM0000623.1	8	16	21	15	13	17	23	20	14
EVM0000623_1	4	0	3	1	1	0	3	1	3
EVM0000623_2	3	4	3	2	3	2	2	1	4
EVM0000623_20	3	4	8	0	3	3	4	2	5
EVM0000623_5	0	0	0	0	0	0	0	0	0
EVM0000624.1	3	6	10	1	2	5	7	2	2
EVM0000624_0	8	5	9	6	8	4	16	7	7
EVM0000624_2	0	1	1	1	0	2	1	1	1
EVM0000625.1	140	129	150	151	102	111	95	112	144
EVM0000626.1	0	0	0	0	0	0	0	0	0
EVM0000627.1	0	2	4	1	0	0	0	3	1
EVM0000627_15	19	11	18	10	3	9	24	16	9
EVM0000628.1	84	87	79	75	67	81	91	94	98
EVM0000629.1	87	104	90	86	51	75	119	136	127
EVM0000629_12	8	13	6	7	7	8	19	17	15
EVM0000630.1	777	1167	1045	485	913	1725	3071	1346	2132
EVM0000631.1	981	1105	1122	1245	1143	1073	1421	1635	1426
EVM0000631_47	32	27	33	20	23	27	53	49	45
EVM0000632.1	44588	32102	31297	34228	36890	39290	32191	29464	56207
EVM0000633.1	584	523	595	457	606	678	722	715	864
EVM0000634.1	2	6	10	6	3	5	11	7	14
EVM0000634.2	0	0	0	0	1	3	1	1	0
EVM0000634_0	18	11	13	10	10	11	12	10	22
EVM0000634_10	10	6	7	15	2	6	9	6	13
EVM0000634_29	15	15	18	8	6	17	11	19	15
EVM0000634_35	7	8	10	11	3	8	6	11	20
EVM0000634_45	220	179	189	176	119	156	267	222	230
EVM0000635.1	0	0	0	0	0	0	0	0	0
EVM0000636.1	1023	1024	1082	1182	984	1120	1366	1395	1453
EVM0000637.1	0	0	0	0	0	0	0	0	0
EVM0000637_0	0	0	0	0	0	0	0	0	0
EVM0000637_1	0	0	0	0	0	0	0	0	0
EVM0000637_10	0	0	0	0	0	0	0	0	0
EVM0000637_11	0	0	0	0	2	0	0	0	0
EVM0000637_12	0	0	0	1	1	0	1	0	0
EVM0000637_13	0	0	0	1	0	0	0	0	0
EVM0000637_14	0	0	0	1	1	0	0	1	0
EVM0000637_15	0	0	0	0	0	0	0	0	0
EVM0000637_16	0	0	0	0	0	1	1	0	0
EVM0000637_17	1	1	0	0	0	0	0	0	0
EVM0000637_18	0	1	2	2	2	0	0	0	1
EVM0000637_19	0	1	0	0	0	0	0	0	0
EVM0000637_20	0	0	0	1	0	0	0	1	0
EVM0000637_21	0	1	1	2	0	0	0	0	0
EVM0000637_22	0	0	0	0	0	0	0	0	0
EVM0000637_23	1	2	3	0	2	0	1	2	0
EVM0000637_25	0	0	0	0	0	0	0	0	0
EVM0000637_27	0	0	0	0	0	0	0	0	0
EVM0000637_29	0	0	0	0	1	0	0	0	0
EVM0000637_3	0	0	0	0	0	0	0	0	0
EVM0000637_32	1	0	0	0	0	0	1	0	0
EVM0000637_33	0	1	0	3	0	1	1	0	1
EVM0000637_34	0	0	2	2	0	1	1	0	0
EVM0000637_35	0	0	0	0	1	0	0	1	0
EVM0000637_36	0	0	0	0	0	0	0	0	0
EVM0000637_37	0	0	0	0	0	0	0	1	0
EVM0000637_38	0	0	0	0	0	0	0	0	0
EVM0000637_4	0	0	0	1	0	0	1	0	0
EVM0000637_40	489	745	750	736	270	444	620	592	590
EVM0000637_5	0	0	0	0	0	0	0	0	0
EVM0000637_6	0	0	0	0	1	0	0	0	0
EVM0000637_7	0	0	2	0	0	0	0	0	0
EVM0000637_8	0	0	1	0	0	1	1	2	0
EVM0000637_9	0	0	1	0	0	1	0	0	0
EVM0000638.1	276	219	221	209	200	184	228	205	295
EVM0000639.1	1442	1528	1587	1985	1485	1499	2045	2002	1869
EVM0000640.1	6	3	3	3	2	5	4	2	2
EVM0000640_3	16	18	12	8	15	11	12	15	17
EVM0000641.1	154	124	160	161	122	161	161	169	173
EVM0000641.2	97	65	79	90	68	75	104	110	85
EVM0000642.1	1	1	1	1	0	1	1	0	0
EVM0000643.1	0	0	0	0	0	0	0	0	0
EVM0000643_1	1	0	0	0	1	1	0	0	0
EVM0000644.1	96	120	109	93	90	98	86	97	110
EVM0000644_1	38	38	46	49	39	39	35	44	41
EVM0000645.1	37	52	67	41	42	47	38	31	55
EVM0000646.1	14	18	22	14	12	10	9	7	13
EVM0000646_1	21	18	15	9	24	13	4	6	16
EVM0000646_32	1	3	1	1	2	7	1	3	2
EVM0000647.1	13	11	15	10	14	8	10	16	9
EVM0000647_15	3	5	1	1	2	6	2	5	5
EVM0000647_20	5	5	5	4	2	3	6	5	8
EVM0000647_28	5	4	3	2	1	3	4	1	0
EVM0000647_3	3	2	1	3	4	4	3	2	4
EVM0000648.1	78	92	108	99	113	81	93	129	122
EVM0000649.1	351	322	350	282	284	291	330	305	362
EVM0000649_0	89	120	119	111	142	127	119	104	117
EVM0000649_3	78	59	77	69	85	72	77	70	101
EVM0000650.1	0	2	0	2	1	0	0	1	0
EVM0000650_12	10	1	4	5	3	6	5	6	11
EVM0000650_8	1	1	0	2	2	1	0	2	3
EVM0000651.1	4	1	1	4	0	6	3	3	1
EVM0000651_3	16	5	3	5	6	6	3	5	7
EVM0000651_7	0	0	0	0	0	0	0	0	0
EVM0000652.1	0	0	0	0	0	0	0	0	0
EVM0000652_2	0	0	0	0	0	0	0	0	0
EVM0000653.1	38	77	63	57	41	30	42	40	70
EVM0000653_20	1	5	2	3	4	3	0	1	1
EVM0000653_4	14	12	18	9	5	9	17	12	17
EVM0000654.1	415	911	1079	936	1314	814	756	1113	830
EVM0000655.1	1	1	1	1	3	1	1	3	4
EVM0000655_0	0	0	0	0	0	0	0	0	2
EVM0000655_10	0	0	2	0	2	0	1	1	0
EVM0000655_11	0	0	0	0	1	1	0	0	0
EVM0000655_2	0	0	0	0	1	0	0	0	0
EVM0000655_3	0	0	1	0	0	0	0	0	0
EVM0000655_4	0	1	0	1	0	0	0	1	0
EVM0000655_9	0	1	0	1	1	0	3	1	2
EVM0000656.1	615	486	453	434	424	478	526	434	602
EVM0000656.2	275	190	186	222	147	188	273	257	330
EVM0000657.1	14	93	132	57	97	63	42	57	70
EVM0000657_16	6	10	3	16	5	5	23	20	12
EVM0000657_3	67	149	184	153	141	129	126	177	136
EVM0000658.1	4	5	9	1	5	0	7	8	3
EVM0000658_11	0	1	1	0	0	0	1	0	1
EVM0000658_17	4	8	3	3	1	7	2	4	4
EVM0000658_2	0	0	0	0	0	0	0	1	0
EVM0000658_23	2	7	0	2	1	1	2	2	1
EVM0000658_4	1	1	0	0	1	0	0	5	0
EVM0000658_6	0	1	0	0	0	1	2	1	1
EVM0000659.1	340	275	290	361	252	310	359	360	450
EVM0000659.2	215	141	171	197	190	210	256	250	296
EVM0000660.1	0	0	0	0	0	0	0	0	0
EVM0000661.1	3	1	1	2	1	0	1	0	2
EVM0000661_4	5	7	12	4	6	4	2	0	0
EVM0000662.1	130	116	120	141	121	161	200	153	163
EVM0000663.1	3	5	0	6	1	0	2	2	2
EVM0000663_2	41	39	40	40	33	28	66	71	41
EVM0000664.1	227	180	220	215	147	195	171	188	296
EVM0000664_0	1358	1006	1252	1016	1046	920	487	471	1379
EVM0000665.1	0	0	0	0	0	0	0	0	0
EVM0000666.1	7	5	5	4	3	5	5	4	3
EVM0000666_1	1	0	0	1	0	1	0	1	0
EVM0000666_11	0	0	1	0	0	0	1	0	0
EVM0000666_15	0	0	0	0	0	0	0	1	0
EVM0000666_3	1	3	3	1	2	1	0	5	1
EVM0000666_4	4	2	0	2	1	1	0	1	1
EVM0000666_5	0	2	1	0	0	1	3	0	0
EVM0000666_6	0	0	2	1	0	0	0	0	0
EVM0000667.1	124	94	70	98	88	112	120	95	120
EVM0000667_1	16	17	20	20	17	16	23	23	6
EVM0000668.1	2083	1774	1997	1844	2264	2114	2772	2972	3064
EVM0000669.1	0	0	0	0	0	0	0	0	0
EVM0000669_1	0	0	0	0	0	0	1	0	0
EVM0000669_4	211	185	149	188	158	144	146	111	112
EVM0000670.1	128	165	228	180	116	129	122	108	151
EVM0000671.1	31	60	87	49	67	64	36	58	36
EVM0000671_24	93	75	87	86	78	77	109	127	124
EVM0000672.1	214	236	193	182	191	227	247	242	271
EVM0000673.1	55	43	54	44	44	39	50	26	56
EVM0000673_3	60	46	63	63	43	33	50	40	49
EVM0000674.1	8	14	7	14	9	7	8	11	21
EVM0000674_3	20	7	20	13	21	18	8	10	23
EVM0000675.1	25	30	33	28	24	29	28	34	45
EVM0000675.2	25	25	36	24	25	27	27	29	44
EVM0000675_36	28	56	59	36	45	38	34	39	54
EVM0000675_5	25	28	44	42	39	34	29	41	31
EVM0000676.1	60	54	53	47	36	40	34	54	40
EVM0000676_18	1	3	0	1	1	0	1	0	0
EVM0000676_31	37	21	15	18	13	17	29	21	16
EVM0000676_5	9	4	4	1	3	4	4	3	5
EVM0000677.1	155	247	321	237	203	168	168	193	232
EVM0000677_2	50	59	107	59	62	50	56	43	61
EVM0000677_46	3	6	5	6	1	3	3	6	10
EVM0000677_9	48	60	76	68	49	40	42	47	53
EVM0000678.1	198	195	214	216	135	138	175	184	229
EVM0000679.1	2	0	0	0	0	0	0	0	0
EVM0000679_0	0	0	0	0	0	0	0	0	0
EVM0000680.1	0	0	0	0	0	0	0	0	0
EVM0000681.1	6	7	8	15	1	5	8	5	9
EVM0000681.2	0	2	7	7	0	2	3	9	9
EVM0000681_11	5	6	6	6	2	3	2	9	5
EVM0000681_15	51	52	83	77	79	48	37	45	53
EVM0000681_19	0	0	4	2	1	3	4	2	2
EVM0000681_29	5	3	4	3	4	1	5	5	5
EVM0000681_3	0	2	0	4	1	2	4	5	1
EVM0000681_38	2	0	2	1	3	0	2	1	2
EVM0000681_4	27	33	54	39	31	20	11	29	33
EVM0000681_6	38	46	76	67	70	32	42	48	45
EVM0000682.1	6	0	2	1	1	2	5	0	6
EVM0000682_0	2	6	3	4	4	5	8	8	7
EVM0000682_15	3	3	2	2	2	2	4	1	7
EVM0000682_23	2	2	3	2	4	2	3	3	4
EVM0000682_8	3	4	0	2	1	2	1	2	7
EVM0000683.1	0	0	0	0	0	0	0	0	0
EVM0000683_1	0	0	0	0	1	0	0	0	0
EVM0000683_3	2	5	1	4	0	0	1	1	1
EVM0000683_5	0	1	0	0	1	0	0	0	0
EVM0000683_6	0	0	1	0	0	0	1	0	0
EVM0000683_7	0	0	1	0	0	0	0	0	0
EVM0000683_8	0	0	0	0	0	0	0	0	0
EVM0000684.1	197	173	188	169	158	182	193	206	279
EVM0000684_1	29	24	37	32	31	32	24	33	45
EVM0000685.1	129	144	120	107	120	134	141	117	175
EVM0000685_14	3	7	6	5	2	1	6	11	15
EVM0000686.1	368	607	579	617	353	293	406	356	420
EVM0000686.2	411	612	551	571	353	313	376	395	400
EVM0000687.1	612	571	539	497	604	485	610	625	723
EVM0000688.1	0	0	0	0	0	0	0	0	0
EVM0000689.1	2	0	0	0	1	0	0	2	0
EVM0000689_24	613	488	411	573	315	415	424	551	473
EVM0000689_38	158	110	143	156	89	134	162	156	147
EVM0000690.1	1	0	0	0	0	0	0	0	1
EVM0000690_2	1	1	0	3	0	0	1	0	0
EVM0000690_3	12	10	17	19	9	17	10	21	13
EVM0000691.1	0	0	0	0	0	0	0	0	0
EVM0000691_0	1	1	0	0	0	1	1	0	1
EVM0000691_2	0	1	0	0	0	0	0	0	2
EVM0000691_6	0	0	0	0	0	0	0	0	0
EVM0000691_7	49	42	39	50	44	25	81	68	51
EVM0000692.1	49	50	59	40	68	59	62	68	79
EVM0000693.1	12	20	18	6	24	31	18	44	22
EVM0000693_3	237	197	226	181	211	159	38	35	251
EVM0000694.1	0	0	0	1	0	0	0	0	0
EVM0000694_11	25	26	18	13	21	28	13	27	23
EVM0000695.1	540	475	432	425	458	493	483	489	688
EVM0000695_1	221	188	225	224	212	187	204	209	299
EVM0000695_12	703	586	637	674	558	663	850	893	957
EVM0000695_13	4	4	5	4	2	3	8	4	10
EVM0000696.1	672	963	1140	982	753	527	688	748	1074
EVM0000696.2	967	1532	1908	1481	1237	850	1155	1085	1815
EVM0000697.1	0	0	0	0	0	0	0	0	0
EVM0000698.1	586	562	501	443	563	524	411	482	510
EVM0000698.2	41	62	50	45	72	43	27	56	46
EVM0000699.1	3908	3267	3100	3752	2605	3482	4804	5212	5409
EVM0000699_0	9639	8619	8146	9437	7134	8899	11135	13098	13096
EVM0000700.1	0	0	0	0	1	0	2	0	2
EVM0000700_1	4308	3870	3934	3865	4912	4358	5380	5840	6457
EVM0000700_2	57	44	60	35	34	84	183	122	128
EVM0000701.1	1031	1676	1835	1731	1956	1549	1577	1997	1865
EVM0000702.1	119	53	61	79	87	115	143	202	186
EVM0000702.2	174	82	99	108	186	164	224	240	295
EVM0000702_1	72	28	31	48	61	71	98	98	120
EVM0000703.1	5	4	5	1	1	0	4	9	7
EVM0000703_0	213	159	155	163	152	175	256	253	311
EVM0000703_16	24	14	13	18	10	35	27	30	40
EVM0000703_3	90	91	47	62	47	75	95	99	109
EVM0000704.1	0	0	0	0	0	0	0	0	0
EVM0000704_0	0	0	0	0	0	0	0	0	0
EVM0000704_10	4	1	6	5	1	7	3	3	6
EVM0000704_3	0	1	0	0	0	0	0	0	0
EVM0000704_4	0	1	1	0	0	0	0	0	0
EVM0000704_6	3	0	4	1	0	1	1	2	1
EVM0000704_7	0	0	0	0	0	0	0	0	0
EVM0000704_8	0	0	2	4	1	4	0	0	0
EVM0000704_9	0	0	0	2	1	0	0	0	1
EVM0000705.1	208	194	156	159	188	212	323	321	364
EVM0000706.1	70	85	83	104	124	64	82	89	81
EVM0000707.1	0	1	3	3	3	2	0	0	5
EVM0000707_0	11	35	53	37	51	45	28	51	35
EVM0000707_1	30	50	88	56	48	40	38	51	43
EVM0000707_18	2	3	5	2	5	1	3	3	1
EVM0000707_2	19	32	42	48	33	27	24	29	33
EVM0000707_3	24	36	45	37	20	22	24	27	35
EVM0000707_37	3	3	2	6	3	2	9	3	4
EVM0000707_6	16	24	34	38	24	25	18	22	38
EVM0000708.1	5	11	9	5	4	12	12	4	13
EVM0000708_15	1	5	2	1	1	7	7	4	3
EVM0000708_36	15	7	12	16	11	18	15	22	18
[truncated: 48,018 more rows]

## Sheet: B
	pH433_2	pH433_3	pH533_1	pH533_2	pH592_1	pH592_2	pH592_3
EVM0000001;EVM0000001.1	1	1	1	1	1	1	1
EVM0000048;EVM0000048_1	0.5605	0.634953	0.514955	0.385544	0.463649	0.497742	0.671973
EVM0000048;EVM0000048_2	0.0846681	0.035524	0.288105	0	0.0609025	0.0501254	0.0241683
EVM0000048;EVM0000048_5	0	0	0	0.0575997	0.05421	0.0223085	0
EVM0000048;EVM0000048.1	0.261796	0.329523	0.133624	0.450196	0.376624	0.319665	0.224187
EVM0000048;EVM0000048_10	0.0930364	0	0.063316	0.10666	0.0446147	0.110159	0.0796712
EVM0000063;EVM0000063_0	0.661938	0.651898	0.556904	0.608446	0.635669	0.723538	0.68639
EVM0000063;EVM0000063.1	0.338062	0.348102	0.443096	0.391554	0.364331	0.276462	0.31361
EVM0000143;EVM0000143.1	0.758028	0.759966	0.729094	0.761396	0.72636	0.713482	0.733111
EVM0000143;EVM0000143_13	0.0501726	0.0894776	0.065434	0.0899342	0.0979958	0.0804255	0.102077
EVM0000143;EVM0000143_3	0.191799	0.150556	0.205472	0.14867	0.175645	0.206092	0.164812
EVM0000256;EVM0000256.1	0.518354	0.546285	0.479766	0.525127	0.478029	0.492856	0.497346
EVM0000256;EVM0000256_25	0.481646	0.453715	0.520234	0.474873	0.521971	0.507144	0.502654
EVM0000263;EVM0000263.1	1	1	1	1	1	1	1
EVM0000311;EVM0000311.1	0.0956755	0.108735	0.110462	0.0504491	0.0752164	0.0759256	0.101552
EVM0000311;EVM0000311_17	0.904324	0.891265	0.889538	0.949551	0.924784	0.924074	0.898448
EVM0000333;EVM0000333_1	0.0786312	0.175256	0.13706	0.119699	0.107158	0.119233	0.0924861
EVM0000333;EVM0000333.1	0.51711	0.447112	0.547808	0.559856	0.647699	0.486696	0.522719
EVM0000333;EVM0000333_7	0.325031	0.296363	0.237452	0.207376	0.198425	0.31684	0.288024
EVM0000333;EVM0000333_12	0.0792273	0.0812692	0.0776805	0.113069	0.0467178	0.0772307	0.0967714
EVM0000351;EVM0000351.1	0	0	0.110784	0	0	0	0.105786
EVM0000351;EVM0000351_9	0	0.11206	0	0	0.165149	0	0
EVM0000351;EVM0000351_12	0	0	0.31753	0.121231	0	0	0
EVM0000351;EVM0000351_5	0.135013	0.156885	0	0.119582	0	0.346678	0.14954
EVM0000351;EVM0000351_1	0	0.198811	0	0	0	0	0
EVM0000351;EVM0000351_2	0.439089	0	0	0	0	0.187912	0
EVM0000351;EVM0000351_18	0.425898	0.532244	0.571686	0.759187	0.834851	0.46541	0.744673
EVM0000435;EVM0000435.1	1	1	1	1	1	1	1
EVM0000440;EVM0000440.1	0.560364	0.559568	0.530428	0.604287	0.497884	0.494049	0.516616
EVM0000440;EVM0000440_7	0.439636	0.440432	0.469572	0.395713	0.502116	0.505951	0.483384
EVM0000447;EVM0000447.1	1	1	1	1	1	1	1
EVM0000450;EVM0000450_13	0	0.0599717	0.0992419	0	0.0871238	0	0.0352347
EVM0000450;EVM0000450_6	0.248413	0	0	0	0	0	0.0767509
EVM0000450;EVM0000450_7	0	0.0682648	0	0.546073	0.0991715	0.120738	0
EVM0000450;EVM0000450_14	0.153759	0.0808584	0	0	0.0587335	0	0.0475061
EVM0000450;EVM0000450_8	0.280442	0.245796	0.0813493	0	0.071416	0.0869464	0
EVM0000450;EVM0000450.1	0.101572	0.160243	0.0883909	0	0.34919	0.188945	0.439351
EVM0000450;EVM0000450_11	0	0.145195	0	0	0.0527328	0.256802	0.0426526
EVM0000450;EVM0000450.2	0.196001	0.103072	0	0.412255	0.149738	0.0911504	0.121115
EVM0000450;EVM0000450_12	0	0	0	0	0	0	0.0676992
EVM0000450;EVM0000450_1	0	0.133994	0.44347	0	0	0.236991	0.157449
EVM0000450;EVM0000450_17	0.0198124	0.00260471	0.00431031	0.041672	0.00756799	0.0184275	0.0122426
EVM0000450;EVM0000450_4	0	0	0.283238	0	0.124326	0	0
EVM0000633;EVM0000633.1	1	1	1	1	1	1	1
EVM0000798;EVM0000798_0	0.837601	0.826102	0.703725	0.77697	0.826102	0.850759	0.857495
EVM0000798;EVM0000798.1	0.162399	0.173898	0.296275	0.22303	0.173898	0.149241	0.142505
EVM0000845;EVM0000845.1	0.828368	0.827094	0.806304	0.824403	0.830707	0.822012	0.811529
EVM0000845;EVM0000845_10	0.171632	0.172906	0.193696	0.175597	0.169293	0.177988	0.188471
EVM0000882;EVM0000882_4	0.868387	0.858684	0.881902	0.892632	0.902024	0.922299	0.907325
EVM0000882;EVM0000882.1	0.131613	0.141316	0.118098	0.107368	0.0979762	0.0777008	0.0926751
EVM0000905;EVM0000905_21	0.532862	0.442034	0.488943	0.399527	0.393882	0.340169	0.493485
EVM0000905;EVM0000905_4	0.258827	0.470853	0.465675	0.323437	0.469909	0.600837	0.418524
EVM0000905;EVM0000905_56	0.00878593	0	0.00948446	0	0.00683621	0.0203956	0
EVM0000905;EVM0000905.1	0.199526	0.0871136	0.0358982	0.277036	0.129373	0.038598	0.0879911
EVM0000947;EVM0000947.1	1	1	1	1	1	1	1
EVM0000949;EVM0000949.1	1	1	1	1	1	1	1
EVM0000993;EVM0000993.1	0.746524	0.740953	0.727275	0.829054	0.700084	0.676995	0.729634
EVM0000993;EVM0000993_16	0.253476	0.259047	0.272725	0.170946	0.299916	0.323005	0.270366
EVM0001005;EVM0001005.1	0.0672145	0.0734423	0.104702	0.0683741	0.014735	0.0518312	0.0301467
EVM0001005;EVM0001005_7	0.932786	0.926558	0.895298	0.931626	0.985265	0.948169	0.969853
EVM0001219;EVM0001219_0	0.821764	0.799861	0.842378	0.791235	0.811508	0.831322	0.805413
EVM0001219;EVM0001219.1	0.178236	0.200139	0.157622	0.208765	0.188492	0.168678	0.194587
EVM0001277;EVM0001277_2	0.21174	0.208888	0.220689	0.196406	0.248585	0.238153	0.245202
EVM0001277;EVM0001277.1	0.78826	0.791112	0.779311	0.803594	0.751415	0.761847	0.754798
EVM0001353;EVM0001353_4	0.993786	0.994174	0.993496	1	0.992045	0.997464	0.995973
EVM0001353;EVM0001353.1	0.00621416	0.00582634	0.00650432	0	0.00795508	0.00253559	0.00402727
EVM0001398;EVM0001398_2	0	0	0.0684746	0	0	0.0604325	0
EVM0001398;EVM0001398.1	1	1	0.931525	1	1	0.939567	1
EVM0001423;EVM0001423.1	1	1	1	1	1	1	1
EVM0001432;EVM0001432.1	1	1	1	1	1	1	1
EVM0001439;EVM0001439_0	0.557583	0.508058	0.612053	0.705147	0.500089	0.408832	0.504564
EVM0001439;EVM0001439.1	0.241128	0.353448	0.236553	0.24528	0.29438	0.36869	0.351017
EVM0001439;EVM0001439_5	0.201289	0.138494	0.151394	0.0495724	0.205531	0.222478	0.144419
EVM0001486;EVM0001486.1	0.853617	0.901535	0.806091	0.852976	0.876696	0.849456	0.890255
EVM0001486;EVM0001486_1	0.146383	0.0984645	0.193909	0.147024	0.123304	0.150544	0.109745
EVM0001492;EVM0001492_11	0	0	0	0	0	0	0
EVM0001492;EVM0001492.1	0.312472	0.100736	0.257465	0	0.0900437	0.153458	0.233389
EVM0001492;EVM0001492_13	0.0294845	0.0506951	0.0647842	0.056374	0.0566428	0.0386137	0.0293631
EVM0001492;EVM0001492_8	0.658043	0.848569	0.677751	0.943626	0.853313	0.807928	0.737248
EVM0001503;EVM0001503_32	0.137458	0.254288	0.187899	0.183229	0.216094	0.172984	0.182642
EVM0001503;EVM0001503_25	0.152385	0.12529	0.124983	0.101564	0.0479122	0.0639232	0.173551
EVM0001503;EVM0001503_12	0.19691	0.356174	0.215334	0.104991	0.247645	0.0991206	0.0598024
EVM0001503;EVM0001503_34	0.282558	0.116158	0.270371	0.408032	0.399781	0.385217	0.321803
EVM0001503;EVM0001503_24	0	0.1158	0.115516	0.0625808	0.0885668	0.118163	0.0534687
EVM0001503;EVM0001503.1	0.0735941	0	0	0	0	0.061743	0
EVM0001503;EVM0001503_14	0.157095	0.0322905	0.0858969	0.139603	0	0.0988482	0.208734
EVM0001612;EVM0001612.1	1	1	1	1	1	1	1
EVM0001616;EVM0001616.1	1	1	1	1	1	1	1
EVM0001627;EVM0001627_11	0.153675	0.143544	0.170841	0.0867464	0.053413	0	0.108084
EVM0001627;EVM0001627.1	0.197528	0.0820025	0.146395	0.669002	0.18308	0.374239	0.277854
EVM0001627;EVM0001627.2	0.121785	0	0.135389	0.0687449	0.0846577	0	0.0856546
EVM0001627;EVM0001627_13	0.12946	0.322469	0.143922	0.0730778	0	0.367917	0.27316
EVM0001627;EVM0001627_22	0.181457	0.451985	0.403453	0.102429	0.378415	0.257843	0.255248
EVM0001627;EVM0001627_25	0.216095	0	0	0	0.300434	0	0
EVM0001679;EVM0001679.1	1	1	1	1	1	1	1
EVM0001710;EVM0001710.1	0.832563	0.684289	0.745172	0.781232	0.763279	0.822427	0.826327
EVM0001710;EVM0001710_8	0.167437	0.315711	0.254828	0.218768	0.236721	0.177573	0.173673
EVM0001752;EVM0001752.1	1	1	1	1	1	1	1
EVM0001811;EVM0001811_0	0	0	0	0	0	0	0
EVM0001811;EVM0001811_8	0.449647	0.570665	0	0	0.233707	0	0.132552
EVM0001811;EVM0001811_9	0.21143	0.429335	0.436038	0.305145	0.219784	0.477778	0
EVM0001811;EVM0001811_2	0.338923	0	0.23299	0	0.176157	0	0.299734
EVM0001811;EVM0001811.1	0	0	0	0	0.120114	0.522222	0
EVM0001811;EVM0001811_6	0	0	0.330972	0.694855	0.250238	0	0.567714
EVM0001829;EVM0001829.1	1	1	1	1	1	1	1
EVM0001883;EVM0001883.1	1	1	1	1	1	1	1
EVM0001891;EVM0001891.1	1	1	0.929072	1	1	0.848068	0.892023
EVM0001891;EVM0001891_13	0	0	0.0709277	0	0	0.151932	0.107977
EVM0001895;EVM0001895.1	1	1	1	1	1	1	1
EVM0001897;EVM0001897.1	0.121167	0.155385	0.062143	0.120515	0.184025	0.108529	0.0581266
EVM0001897;EVM0001897_3	0.230389	0.30766	0.451156	0.249981	0.171774	0.22512	0.421997
EVM0001897;EVM0001897_9	0.468807	0.207112	0.417603	0.294496	0.337269	0.36466	0.390612
EVM0001897;EVM0001897_17	0.179637	0.329844	0.0690981	0.335008	0.306932	0.30169	0.129264
EVM0001907;EVM0001907.1	0.638772	0.80425	0.69888	0.670921	0.349885	0.65818	0.236326
EVM0001907;EVM0001907_19	0.361228	0.19575	0.30112	0.329079	0.650115	0.34182	0.763674
EVM0002107;EVM0002107.1	1	1	1	1	1	1	1
EVM0002108;EVM0002108.1	0.948434	0.958401	0.952901	0.962217	0.916913	0.900732	0.915962
EVM0002108;EVM0002108_27	0.051566	0.0415988	0.047099	0.0377833	0.083087	0.0992685	0.0840383
EVM0002282;EVM0002282.1	0.642878	0.665111	0.670808	0.628596	0.702089	0.651566	0.662451
EVM0002282;EVM0002282_7	0.244732	0.206308	0.21862	0.2844	0.152036	0.245604	0.199487
EVM0002282;EVM0002282_13	0.11239	0.128581	0.110572	0.0870039	0.145875	0.10283	0.138062
EVM0002287;EVM0002287.1	1	1	nan	1	nan	1	1
EVM0002292;EVM0002292_3	0.887001	0.864668	0.887926	0.862853	0.912322	0.920392	0.895128
EVM0002292;EVM0002292.1	0.112999	0.135332	0.112074	0.137147	0.087678	0.0796082	0.104872
EVM0002331;EVM0002331.1	0.869861	0.699637	0.879398	0.906737	0.566219	0.692966	0.833228
EVM0002331;EVM0002331_10	0.130139	0.300363	0.120602	0.0932633	0.433781	0.307034	0.166772
EVM0002378;EVM0002378.1	1	1	1	1	1	1	1
EVM0002426;EVM0002426.2	1	1	1	1	1	1	1
EVM0002515;EVM0002515.1	1	1	1	1	1	1	1
EVM0002559;EVM0002559_2	0.546678	0.652192	0.405953	0.450663	0.569387	0.711077	0.690939
EVM0002559;EVM0002559.1	0.363477	0.347808	0.494837	0.549337	0.297452	0.288923	0.265964
EVM0002559;EVM0002559_1	0	0	0.0992096	0	0.059636	0	0.0266615
EVM0002559;EVM0002559_24	0.0898453	0	0	0	0.0735251	0	0.0164355
EVM0002611;EVM0002611.1	1	1	1	1	1	1	1
EVM0002620;EVM0002620.1	1	1	0.838902	0.838902	1	1	1
EVM0002620;EVM0002620_6	0	0	0.161098	0.161098	0	0	0
EVM0002650;EVM0002650_15	0.208842	0.377455	0	0.239957	0	0.408174	0.352489
EVM0002650;EVM0002650_16	0.0520518	0.112892	0.0599776	0.0239227	0.289373	0.0406933	0.0468555
EVM0002650;EVM0002650_12	0	0	0.0883739	0.0881222	0.710627	0	0.086299
EVM0002650;EVM0002650.1	0.563974	0.509653	0.64985	0.647998	0	0.551132	0.317296
EVM0002650;EVM0002650_9	0.175132	0	0.201799	0	0	0	0.197061
EVM0002719;EVM0002719.1	0.855205	0.880668	0.846433	0.855578	0.803192	0.831767	0.826635
EVM0002719;EVM0002719_5	0.144795	0.119332	0.153567	0.144422	0.196808	0.168233	0.173365
EVM0002811;EVM0002811.1	1	1	1	1	1	1	1
EVM0002864;EVM0002864.1	0.978202	1	0.973733	1	0.975608	1	0.995096
EVM0002864;EVM0002864_40	0.0217983	0	0.0262668	0	0.0243918	0	0.00490403
EVM0002890;EVM0002890.1	1	1	1	1	1	1	1
EVM0003052;EVM0003052.1	0.440201	0.593486	0.436595	0.619201	0.318501	0.258703	0.402516
EVM0003052;EVM0003052_20	0.312578	0.19403	0.309595	0.262267	0.373794	0.32964	0.345861
EVM0003052;EVM0003052_27	0.247221	0.212484	0.25381	0.118531	0.307705	0.411657	0.251623
EVM0003083;EVM0003083.1	0.67994	0.708133	0.616509	0.810179	0.529558	0.573218	0.63343
EVM0003083;EVM0003083_7	0.32006	0.291867	0.383491	0.189821	0.470442	0.426782	0.36657
EVM0003089;EVM0003089.1	1	1	1	1	1	1	1
EVM0003103;EVM0003103.1	0.959161	0.930655	0.929069	0.961967	0.897247	0.882734	0.911378
EVM0003103;EVM0003103_4	0.0408392	0.0693446	0.0709315	0.0380331	0.102753	0.117266	0.0886216
EVM0003133;EVM0003133_16	0.075291	0.332094	0	0.163547	0.0694486	0	0.233781
EVM0003133;EVM0003133_15	0.841252	0.667906	0.85249	0.700489	0.85357	0.870466	0.766219
EVM0003133;EVM0003133.1	0.0834575	0	0.14751	0.135964	0.0769814	0.129534	0
EVM0003158;EVM0003158.1	1	1	1	1	1	1	1
EVM0003239;EVM0003239.1	nan	nan	nan	nan	nan	nan	nan
EVM0003322;EVM0003322.1	0.372596	0.371021	0.320607	0.360552	0.31936	0.316424	0.317084
EVM0003322;EVM0003322_14	0.627404	0.628979	0.679393	0.639448	0.68064	0.683576	0.682916
EVM0003458;EVM0003458_0	0.217505	0.176502	0.215086	0.284378	0.276978	0.171253	0.23811
EVM0003458;EVM0003458.1	0.782495	0.823498	0.784914	0.715622	0.723022	0.828747	0.76189
EVM0003537;EVM0003537.1	0.938111	0.811133	0.867872	0.873015	0.841402	1	0.906714
EVM0003537;EVM0003537_3	0.0618893	0.188867	0.132128	0.0595807	0.158598	0	0.0437692
EVM0003537;EVM0003537_4	0	0	0	0.0674045	0	0	0.0495167
EVM0003543;EVM0003543_1	0.0634746	0.0722904	0.0724859	0.18864	0.0718063	0.0391435	0.065651
EVM0003543;EVM0003543.2	0.936525	0.92771	0.927514	0.81136	0.928194	0.960857	0.934349
EVM0003612;EVM0003612.1	1	1	1	1	1	1	1
EVM0003730;EVM0003730.1	1	1	1	1	1	1	1
EVM0003731;EVM0003731.1	0.511463	0.417456	0.476029	0.665299	0.369644	0.406831	0.463437
EVM0003731;EVM0003731_10	0.208702	0.365019	0.285652	0.239536	0.293286	0.345848	0.229218
EVM0003731;EVM0003731_24	0.279835	0.217525	0.238319	0.0951643	0.33707	0.247321	0.307345
EVM0003798;EVM0003798.1	1	1	1	1	1	1	1
EVM0003838;EVM0003838.1	1	1	1	1	1	1	1
EVM0003904;EVM0003904.1	0.876481	0.900705	0.84147	0.908625	0.75813	0.729557	0.793442
EVM0003904;EVM0003904_35	0.123519	0.0992952	0.15853	0.0913748	0.24187	0.270443	0.206558
EVM0003924;EVM0003924_0	0.87973	0.615396	0.75295	1	0.709152	0.845822	0.626346
EVM0003924;EVM0003924.1	0.12027	0.384604	0.24705	0	0.290848	0.154178	0.373654
EVM0003953;EVM0003953.1	1	1	1	1	1	1	1
EVM0003967;EVM0003967.1	1	1	1	1	1	1	1
EVM0004041;EVM0004041.2	0.0327141	0.127411	0.0210953	0.0807891	0.0312144	0.0176464	0.0250363
EVM0004041;EVM0004041.3	0.0231535	0.0338158	0.0239506	0.0393104	0.0189854	0.0128796	0.0135358
EVM0004041;EVM0004041_7	0.123148	0.179858	0.157718	0.200371	0.107711	0.106561	0.129588
EVM0004041;EVM0004041_9	0.187829	0.143438	0.150212	0.187588	0.152204	0.114727	0.129185
EVM0004041;EVM0004041_18	0.633155	0.515478	0.647024	0.491941	0.689885	0.748186	0.702655
EVM0004050;EVM0004050.1	0.994498	0.978349	0.986357	0.983004	0.973082	0.977467	1
EVM0004050;EVM0004050_14	0.00550218	0.0216513	0.0136428	0.0169956	0.0269184	0.0225331	0
EVM0004057;EVM0004057.1	1	1	1	1	1	1	1
EVM0004156;EVM0004156.1	1	1	1	1	1	1	1
EVM0004171;EVM0004171.1	1	1	1	1	1	1	1
EVM0004184;EVM0004184.1	1	1	1	1	1	1	1
EVM0004222;EVM0004222_1	0.541687	0.616565	0.468048	0.640255	0.510099	0.470327	0.494027
EVM0004222;EVM0004222_2	0.119063	0.034796	0.0187949	0.05142	0.0313277	0.130946	0.0825265
EVM0004222;EVM0004222_26	0.0177145	0.0103541	0.00559271	0.0306016	0.0186441	0.00974122	0
EVM0004222;EVM0004222.2	0.321535	0.338285	0.507564	0.277724	0.439929	0.388987	0.423446
EVM0004232;EVM0004232.1	0.188951	0	0	0.277843	0.371881	0.311556	0.380877
EVM0004232;EVM0004232_5	0.220763	0.359381	1	0.432828	0.434492	0.36401	0.222501
EVM0004232;EVM0004232_8	0.590285	0.640619	0	0.289328	0.193627	0.324434	0.396621
EVM0004267;EVM0004267.1	1	1	1	1	1	1	1
EVM0004290;EVM0004290.1	1	1	1	1	1	1	1
EVM0004291;EVM0004291.1	1	1	1	1	1	1	1
EVM0004337;EVM0004337.1	0.234744	0.143564	0.123397	0.116837	0.159054	0.253585	0.149705
EVM0004337;EVM0004337.3	0.15246	0.160104	0.20096	0.0617707	0.142654	0.112687	0.222603
EVM0004337;EVM0004337.2	0.589713	0.653686	0.642128	0.769563	0.604696	0.567231	0.550071
EVM0004337;EVM0004337_4	0.0230837	0.0426464	0.0335139	0.0518291	0.0935959	0.0664972	0.0776214
EVM0004371;EVM0004371_17	0	0	0	0	0	0	0
EVM0004371;EVM0004371.1	0.151567	0.284196	0	0.646146	0	0.114843	0.259095
EVM0004371;EVM0004371_4	0.151075	0.0708188	0.066695	0	0.148325	0	0.16141
EVM0004371;EVM0004371_14	0.0480695	0	0.0848846	0	0	0	0
EVM0004371;EVM0004371_19	0.0329205	0	0.0581334	0	0	0	0
EVM0004371;EVM0004371_5	0.0908594	0	0.0802231	0	0	0	0
EVM0004371;EVM0004371_12	0.0527676	0.197885	0.0310603	0	0	0.199912	0
EVM0004371;EVM0004371_13	0	0	0.0381676	0	0	0	0
EVM0004371;EVM0004371_21	0.0510858	0	0	0	0.401245	0.19354	0.218321
EVM0004371;EVM0004371_8	0.0745496	0	0.0438817	0	0	0	0
EVM0004371;EVM0004371_22	0.347106	0.447101	0.596954	0.353854	0.45043	0.491704	0.361175
EVM0004409;EVM0004409.1	0.130867	0.130817	0.0836006	0.0768398	0.262444	0.17119	0.134361
EVM0004409;EVM0004409_6	0.131641	0	0	0.154589	0	0	0
EVM0004409;EVM0004409_5	0	0.13756	0.0879099	0	0	0	0
EVM0004409;EVM0004409_8	0.0889894	0.0889557	0	0	0	0	0
EVM0004409;EVM0004409_1	0.0679654	0.203819	0.173671	0.399066	0.34075	0.35563	0.279121
EVM0004409;EVM0004409_10	0.302979	0.302865	0.3871	0.203312	0.260402	0.339716	0.266631
EVM0004409;EVM0004409_16	0.153039	0.135983	0.108628	0.0199686	0.136404	0.133463	0.192042
EVM0004409;EVM0004409_2	0.124519	0	0.159091	0.146225	0	0	0.127844
EVM0004459;EVM0004459.1	0.210966	0	0	0	0.394074	0.189519	0.278309
EVM0004459;EVM0004459_8	0.382245	0	0	0	0.178504	0.171693	0.252131
EVM0004459;EVM0004459_9	0.406789	1	0.638963	1	0.427422	0.446643	0.46956
EVM0004459;EVM0004459_0	0	0	0.361037	0	0	0.192144	0
EVM0004472;EVM0004472.1	0.048378	0.0984972	0.0336895	0.0738579	0.0448219	0.0922902	0.0138299
EVM0004472;EVM0004472_0	0.877401	0.847773	0.828481	0.835492	0.900166	0.842982	0.918273
EVM0004472;EVM0004472_6	0.0742213	0.0537294	0.13783	0.0906499	0.0550123	0.0647273	0.067897
EVM0004580;EVM0004580.1	1	1	1	1	1	1	1
EVM0004587;EVM0004587.1	1	1	1	1	1	1	1
EVM0004675;EVM0004675.1	1	1	1	1	1	1	1
EVM0004714;EVM0004714.1	1	1	1	1	1	1	1
EVM0004715;EVM0004715_4	0.574947	0.53628	0.558663	0.544663	0.608002	0.58433	0.619146
EVM0004715;EVM0004715.1	0.425053	0.46372	0.441337	0.455337	0.391998	0.41567	0.380854
EVM0004773;EVM0004773.1	0	0	0	nan	0.342947	1	0.519217
EVM0004773;EVM0004773_0	1	1	1	nan	0.339493	0	0
EVM0004773;EVM0004773_5	0	0	0	nan	0.31756	0	0.480783
EVM0004816;EVM0004816.1	1	1	1	1	1	1	1
EVM0004826;EVM0004826_12	0.436277	0.498413	0.459881	0.487345	0.344199	0.395664	0.43242
EVM0004826;EVM0004826_30	0.236161	0.241833	0.251193	0.133011	0.369175	0.377222	0.278314
EVM0004826;EVM0004826.1	0.327562	0.259754	0.288927	0.379645	0.286626	0.227113	0.289267
EVM0004835;EVM0004835_11	0.0214636	0.00826968	0.0232849	0.0814537	0.0765298	0.0117098	0.0153206
EVM0004835;EVM0004835_8	1.00051e-05	0.143144	0	0	0	0.0805924	0.105443
EVM0004835;EVM0004835_4	0.157284	0	0	0.198949	0.112153	0	0
EVM0004835;EVM0004835.1	0.821243	0.741419	0.890869	0.519397	0.585598	0.821355	0.879236
EVM0004835;EVM0004835_1	0	0.107167	0.0858462	0.200201	0.225719	0.0863429	0
EVM0004847;EVM0004847.1	1	1	1	1	1	1	1
EVM0004873;EVM0004873.1	1	1	1	1	1	1	1
EVM0004980;EVM0004980.1	0.376954	0.329738	0.332732	0.36028	0.363707	0.297116	0.315787
EVM0004980;EVM0004980.3	0.623046	0.670262	0.667268	0.63972	0.636293	0.702884	0.684213
EVM0004987;EVM0004987.1	0.764871	0.754303	0.713824	0.733303	0.653143	0.662798	0.657169
EVM0004987;EVM0004987.2	0.235129	0.245697	0.286176	0.266697	0.346857	0.337202	0.342831
EVM0005017;EVM0005017.1	0.732375	0.676376	0.721187	0.683096	0.667423	0.671267	0.793012
EVM0005017;EVM0005017_2	0.22651	0.301718	0.278813	0.316904	0.281484	0.228982	0.175189
EVM0005017;EVM0005017_15	0.0411143	0.0219061	0	0	0.0510927	0.0997511	0.0317988
EVM0005128;EVM0005128_3	0.0487774	0.0413502	0.0514764	0.0435148	0.0398787	0.0511669	0.0472291
EVM0005128;EVM0005128.1	0.951223	0.95865	0.948524	0.956485	0.960121	0.948833	0.952771
EVM0005170;EVM0005170.1	1	1	1	1	1	1	1
EVM0005182;EVM0005182.1	1	1	1	1	1	1	1
EVM0005207;EVM0005207_0	0.422189	0.356302	0.41388	0.318401	0.391543	0.379454	0.391642
EVM0005207;EVM0005207.1	0.0985268	0.116487	0.0822999	0.131193	0.0706185	0.0958449	0.102514
EVM0005207;EVM0005207_9	0.479284	0.527211	0.50382	0.550406	0.537839	0.524701	0.505844
EVM0005250;EVM0005250_1	0.750831	0.693252	0	0.601064	1	0.20071	0.693252
EVM0005250;EVM0005250.1	0.249169	0.306748	1	0.398936	0	0.79929	0.306748
EVM0005277;EVM0005277_12	0.128043	0.305814	0.394787	0.335611	0.28196	0.415021	0.362078
EVM0005277;EVM0005277.1	0.766498	0.610228	0.540182	0.526181	0.578703	0.41407	0.619284
EVM0005277;EVM0005277_15	0.105459	0.0839582	0.0650308	0.138208	0.139337	0.170909	0.0186384
EVM0005294;EVM0005294.1	1	1	1	1	1	1	1
EVM0005297;EVM0005297.1	0.99892	0.99869	0.999131	0.99932	0.999093	0.998972	0.998807
EVM0005297;EVM0005297_5	0.00108005	0.00131002	0.000868612	0.000680458	0.000907214	0.00102822	0.00119289
EVM0005340;EVM0005340_0	0.518333	0.51509	0.512845	0.520023	0.48072	0.434229	0.47964
EVM0005340;EVM0005340.1	0.481667	0.48491	0.487155	0.479977	0.51928	0.565771	0.52036
EVM0005404;EVM0005404_4	0.327734	0.354275	0.329957	0.35317	0.317415	0.297935	0.3115
EVM0005404;EVM0005404_8	0.42812	0.407698	0.386566	0.411022	0.399463	0.380155	0.40473
EVM0005404;EVM0005404.1	0.162019	0.125146	0.126948	0.140499	0.153922	0.171928	0.159887
EVM0005404;EVM0005404.2	0.0821272	0.11288	0.156528	0.0953088	0.1292	0.149982	0.123883
EVM0005522;EVM0005522_5	0.357745	0	0.299039	nan	1	nan	0.64
EVM0005522;EVM0005522.1	0.132534	0	0.166178	nan	0	nan	0
EVM0005522;EVM0005522_1	0.241412	0	0	nan	0	nan	0
EVM0005522;EVM0005522_7	0	0	0.534783	nan	0	nan	0
EVM0005522;EVM0005522_8	0	0.195745	0	nan	0	nan	0
EVM0005522;EVM0005522_2	0.268309	0.804255	0	nan	0	nan	0.36
EVM0005528;EVM0005528.1	1	1	1	1	1	1	1
EVM0005601;EVM0005601.1	0.57372	0.590421	0.515207	0.611444	0.514042	0.545657	0.541931
EVM0005601;EVM0005601_1	0.42628	0.409579	0.484793	0.388556	0.485958	0.454343	0.458069
EVM0005631;EVM0005631.1	1	1	1	0.983062	0.954458	1	0.972578
EVM0005631;EVM0005631_34	0	0	0	0.0169384	0.0455416	0	0.0274219
EVM0005700;EVM0005700_1	0.034819	0.0813076	0.0729323	0	0.0981458	0.10555	0.0604738
EVM0005700;EVM0005700.1	0.922077	0.918692	0.927068	1	0.415855	0.89445	0.939526
EVM0005700;EVM0005700_6	0.0431043	0	0	0	0.485999	0	0
EVM0005797;EVM0005797_2	1	1	1	1	1	1	0.574935
EVM0005797;EVM0005797.1	0	0	0	0	0	0	0.425065
EVM0005813;EVM0005813.1	1	1	1	1	1	1	1
EVM0005890;EVM0005890_0	0.512597	0.521411	0.53484	0.503472	0.511893	0.478353	0.431537
EVM0005890;EVM0005890_15	0.00381482	0.00315726	0.00380181	0.00282447	0.00682963	0.00423283	0.00175379
EVM0005890;EVM0005890.1	0.483588	0.475431	0.461359	0.493703	0.481277	0.517414	0.566709
EVM0005902;EVM0005902.1	0.13681	0.169407	0.185054	0.225259	0.207589	0.221438	0.197797
EVM0005902;EVM0005902_2	0.23777	0.415653	0.304542	0.363613	0.247593	0.168757	0.247536
EVM0005902;EVM0005902_22	0.534305	0.374646	0.44599	0.309609	0.488388	0.454667	0.457328
EVM0005902;EVM0005902_23	0.091115	0.0402943	0.0644137	0.101518	0.0564297	0.155138	0.0973386
EVM0005965;EVM0005965_3	0.769829	0.794418	0.775573	0.75829	0.812519	0.80241	0.735997
EVM0005965;EVM0005965_7	0.00822835	0.00428105	0.00620319	0.00538115	0.0100185	0.0100986	0.0125139
EVM0005965;EVM0005965.1	0.221942	0.201301	0.218224	0.236329	0.177462	0.187491	0.25149
EVM0006006;EVM0006006.1	0.0859769	0.0777152	0.0858737	0.0895977	0.0799656	0.0841703	0.0817443
EVM0006006;EVM0006006.2	0.496618	0.398335	0.36171	0.504809	0.383487	0.414326	0.397514
EVM0006006;EVM0006006_14	0.083365	0.0870808	0.0911712	0.0602997	0.10263	0.0999862	0.110901
EVM0006006;EVM0006006_16	0.0667531	0.0619823	0.0771246	0.0441919	0.0853061	0.07725	0.0760554
EVM0006006;EVM0006006_4	0.127112	0.198704	0.186776	0.153631	0.181231	0.161798	0.179176
EVM0006006;EVM0006006_5	0.0895354	0.117309	0.124596	0.0987633	0.0937362	0.0877504	0.0834983
EVM0006006;EVM0006006_9	0.0506394	0.0588733	0.0727482	0.0487078	0.0736441	0.0747189	0.0711114
EVM0006038;EVM0006038.1	0.483681	0.405222	0.295408	0.599818	0.449812	0.290166	0.346363
EVM0006038;EVM0006038_2	0.516319	0.594778	0.704592	0.400182	0.550188	0.709834	0.653637
EVM0006040;EVM0006040.1	0.756974	0.871516	0.857618	0.735839	0.818312	0.744389	0.860843
EVM0006040;EVM0006040_38	0.243026	0.128484	0.142382	0.264161	0.181688	0.255611	0.139157
EVM0006054;EVM0006054_12	0.424743	0	0.566346	0.324833	0.39664	0.523125	0.619346
EVM0006054;EVM0006054_13	0	0	0	0.0184344	0	0	0.0234321
EVM0006054;EVM0006054_8	0.260182	0	0.433654	0.0829087	0.303709	0.267039	0.105386
EVM0006054;EVM0006054_11	0	0	0	0	0	0	0
EVM0006054;EVM0006054_4	0.212852	0.722436	0	0.135653	0.0828202	0	0.0862148
EVM0006054;EVM0006054.1	0.102223	0.277564	0	0.325742	0.0795499	0.209835	0.165621
EVM0006054;EVM0006054_6	0	0	0	0.112428	0.137281	0	0
EVM0006056;EVM0006056_10	0.10352	0.148028	0.0821263	0.127935	0.113652	0.149336	0.133758
EVM0006056;EVM0006056_12	0.274998	0.225082	0.27881	0.233437	0.132201	0.146887	0.109827
EVM0006056;EVM0006056_8	0.0860732	0.0885651	0.0892956	0.124384	0.145346	0.0816695	0.0864295
EVM0006056;EVM0006056.3	0.229905	0.281737	0.291515	0.248466	0.262222	0.2545	0.314222
EVM0006056;EVM0006056.4	0.212876	0.214891	0.23423	0.175684	0.288952	0.296621	0.294726
EVM0006056;EVM0006056_37	0.0926273	0.0416977	0.0240238	0.0900948	0.0576261	0.0709868	0.0610383
EVM0006108;EVM0006108.1	0.795495	0.8067	0.762228	0.81111	0.756935	0.782183	0.749955
EVM0006108;EVM0006108_3	0.204505	0.1933	0.237772	0.18889	0.243065	0.217817	0.250045
EVM0006113;EVM0006113.1	0.493642	0.489721	0.495326	0.477656	0.494955	0.526914	0.481205
EVM0006113;EVM0006113_1	0.337087	0.321072	0.320472	0.38654	0.37391	0.32235	0.36197
EVM0006113;EVM0006113_6	0.0940769	0.0962358	0.0976892	0.0720749	0.0866404	0.0676531	0.110561
EVM0006113;EVM0006113_20	0.0751943	0.0929717	0.086513	0.0637294	0.0444948	0.0830828	0.0462646
EVM0006156;EVM0006156.1	1	1	1	1	1	1	1
EVM0006200;EVM0006200.1	1	1	1	1	1	1	1
EVM0006247;EVM0006247_0	0	1	0.138346	nan	0.409193	0	0.101081
EVM0006247;EVM0006247_4	0	0	0.199748	nan	0.590807	0	0.145944
EVM0006247;EVM0006247_5	1	0	0	nan	0	0	0.241039
EVM0006247;EVM0006247_6	0	0	0.0387603	nan	0	1	0.0566397
EVM0006247;EVM0006247.1	0	0	0.623146	nan	0	0	0.455296
EVM0006274;EVM0006274.1	0.528432	0.915486	0.723351	0.700109	0.551027	0.548322	0.577988
EVM0006274;EVM0006274_7	0.471568	0.0845144	0.276649	0.299891	0.448973	0.451678	0.422012
EVM0006301;EVM0006301.2	1	1	1	1	1	1	1
EVM0006318;EVM0006318.1	1	1	1	1	1	1	1
EVM0006411;EVM0006411.1	1	1	1	1	1	1	1
EVM0006415;EVM0006415_1	0.580696	0.443108	0.441234	0.377363	0.739893	0.609737	0.631761
EVM0006415;EVM0006415_16	0.0508119	0.0664943	0.0409317	0.0528531	0.0918254	0.0980348	0.106655
EVM0006415;EVM0006415_2	0.0713192	0.0357769	0.131167	0.137109	0.0217968	0	0.129116
EVM0006415;EVM0006415_4	0.074567	0.0332499	0.0812682	0.127424	0.0202573	0.0882386	0.0399988
EVM0006415;EVM0006415_10	0.0360927	0.181057	0.103258	0.138774	0.0220616	0.0960979	0.0435615
EVM0006415;EVM0006415_5	0.162089	0.142294	0.182176	0.10387	0.0743074	0.107892	0.0489076
EVM0006415;EVM0006415.1	0	0	0	0	0	0	0
EVM0006415;EVM0006415_6	0.0244244	0.0980189	0.0199645	0.0626067	0.0298587	0	0
EVM0006482;EVM0006482.1	1	1	1	1	1	1	1
EVM0006561;EVM0006561.1	1	1	1	1	1	1	1
EVM0006577;EVM0006577.1	0.595737	0.553138	0.570222	0.547987	0.478603	0.480167	0.669316
EVM0006577;EVM0006577_23	0.397214	0.439521	0.422635	0.440001	0.515618	0.512898	0.324919
EVM0006577;EVM0006577_25	0.00704869	0.00734064	0.00714266	0.0120122	0.00577882	0.0069345	0.00576578
EVM0006588;EVM0006588.1	0.556825	0.530692	0.667808	0.76563	1	1	1
EVM0006588;EVM0006588_0	0.443175	0.469308	0.332192	0.23437	0	0	0
EVM0006647;EVM0006647.1	1	1	1	1	1	1	1
EVM0006657;EVM0006657_1	0.930161	0.934928	0.942394	0.953212	0.934686	0.967731	0.933358
EVM0006657;EVM0006657.1	0.0698391	0.0650716	0.0576057	0.0467875	0.0653139	0.0322688	0.0666423
EVM0006720;EVM0006720.1	0.587889	0.240702	0.322268	0.587889	0.275577	0.136817	0.234738
EVM0006720;EVM0006720_1	0.412111	0.759298	0.677732	0.412111	0.724423	0.863183	0.740483
EVM0006720;EVM0006720_13	0	0	0	0	0	0	0.0247785
EVM0006721;EVM0006721.1	1	1	1	1	1	1	1
EVM0006727;EVM0006727.1	1	1	1	1	1	1	1
EVM0006758;EVM0006758.1	1	1	1	1	1	1	1
EVM0006775;EVM0006775.1	1	1	1	1	1	1	1
EVM0006779;EVM0006779.1	0.664658	0.647145	0.640304	0.657479	0.623192	0.634443	0.651607
EVM0006779;EVM0006779_12	0.335342	0.352855	0.359696	0.342521	0.376808	0.365557	0.348393
EVM0006852;EVM0006852.1	1	1	1	1	1	1	1
EVM0006904;EVM0006904.1	1	1	1	1	1	1	1
EVM0006935;EVM0006935.1	1	1	1	1	1	1	1
EVM0006970;EVM0006970.1	1	1	1	1	1	1	1
EVM0007055;EVM0007055.1	0.726438	0.627693	0.67419	0.782377	0.654471	0.558285	0.693121
EVM0007055;EVM0007055_20	0.273562	0.372307	0.32581	0.217623	0.345529	0.441715	0.306879
EVM0007073;EVM0007073.1	1	1	1	1	1	1	1
EVM0007334;EVM0007334_4	0.36221	0.408152	0.392077	0.367452	0.336234	0.343379	0.368203
EVM0007334;EVM0007334.1	0.554716	0.531621	0.503153	0.590082	0.547623	0.540583	0.522427
EVM0007334;EVM0007334_49	0.0830738	0.0602278	0.10477	0.0424663	0.116143	0.116039	0.10937
EVM0007343;EVM0007343.1	1	1	1	1	1	1	1
EVM0007402;EVM0007402_2	0.533299	0.501577	0.320573	0.796543	0.28415	0.463017	0.717196
EVM0007402;EVM0007402.1	0.344573	0.291669	0.221922	0.192997	0.550782	0.285564	0.160405
EVM0007402;EVM0007402_21	0.00622471	0.010538	0.00962164	0.0104595	0.0261184	0.00442175	0.0144886
EVM0007402;EVM0007402_10	0.115903	0.196216	0.447884	0	0.138949	0.246998	0.10791
EVM0007427;EVM0007427_1	0.0782168	0.256766	0.0930561	0.0832173	0.244919	0.178898	0.29375
EVM0007427;EVM0007427.1	0.689927	0.52577	0.589964	0.642281	0.378063	0.450859	0.559437
EVM0007427;EVM0007427.2	0.215006	0.20166	0.306956	0.274502	0.377018	0.33721	0.146813
EVM0007427;EVM0007427_22	0.0168495	0.0158036	0.0100231	0	0	0.0330329	0
EVM0007471;EVM0007471_6	1	0	0.313205	nan	0	0.477009	0
EVM0007471;EVM0007471_8	0	0	0	nan	0	0	0
EVM0007471;EVM0007471.1	0	1	0.686795	nan	1	0.522991	1
EVM0007489;EVM0007489.1	1	1	1	1	1	1	1
EVM0007519;EVM0007519.1	nan	nan	nan	nan	nan	nan	nan
EVM0007525;EVM0007525.1	0.468115	0.511825	0.470433	0.510273	0.392207	0.426602	0.444046
EVM0007525;EVM0007525_5	0.531885	0.488175	0.529567	0.489727	0.607793	0.573398	0.555954
EVM0007532;EVM0007532_0	0.18384	0.221083	0.202156	0.193949	0.158743	0.193276	0.149046
EVM0007532;EVM0007532.1	0.738594	0.711059	0.71996	0.71389	0.745001	0.698281	0.717675
EVM0007532;EVM0007532_17	0.0775657	0.0678581	0.077884	0.0921609	0.0962564	0.108442	0.133279
EVM0007733;EVM0007733.1	0.800901	0.806665	0.760061	0.808399	0.780722	0.755058	0.779459
EVM0007733;EVM0007733_5	0.199099	0.193335	0.239939	0.191601	0.219278	0.244942	0.220541
EVM0007754;EVM0007754.1	1	1	1	1	1	1	1
EVM0007762;EVM0007762_29	0.0103333	0.00987074	0	0.00618178	0.0127486	0.0251458	0.00416454
EVM0007762;EVM0007762_2	0.194439	0.285746	0.275947	0.232641	0.184529	0.218382	0.156726
EVM0007762;EVM0007762.1	0.795228	0.704384	0.724053	0.761177	0.802723	0.756472	0.83911
EVM0007859;EVM0007859_14	0.0454267	0.0202549	0.0449864	0.0276631	0.0825347	0.0941535	0.0818047
EVM0007859;EVM0007859.1	0.208075	0.164936	0.13083	0.225261	0.0916476	0.115004	0.030279
EVM0007859;EVM0007859_2	0.179083	0.228143	0.405365	0.166179	0.304244	0.381781	0.435577
EVM0007859;EVM0007859_3	0.567415	0.586666	0.418818	0.580897	0.521573	0.409061	0.45234
EVM0007910;EVM0007910_0	0.213493	0.12283	0.213579	0.193449	0.279489	0.173849	0.182227
EVM0007910;EVM0007910_1	0.63325	0.741668	0.644815	0.691117	0.614622	0.677953	0.698281
EVM0007910;EVM0007910.1	0.153257	0.135502	0.141606	0.115434	0.105889	0.148198	0.119492
EVM0007986;EVM0007986.1	0.157875	0.293625	0.174721	0.259903	0.303618	0.175885	0.0941644
EVM0007986;EVM0007986_4	0.301909	0.335685	0.241801	0.292888	0.327274	0.178775	0.247602
EVM0007986;EVM0007986_6	0.540216	0.370689	0.583478	0.44721	0.369108	0.64534	0.658234
EVM0007998;EVM0007998.1	1	1	1	1	1	1	1
EVM0008015;EVM0008015.1	0.419293	0.4223	0.370325	0.380305	0.440886	0.420558	0.432642
EVM0008015;EVM0008015_16	0.186114	0.16726	0.249488	0.184667	0.194763	0.197703	0.226628
EVM0008015;EVM0008015_18	0.394593	0.410439	0.380187	0.435028	0.36435	0.381738	0.340731
EVM0008048;EVM0008048.1	1	1	1	1	1	1	1
EVM0008084;EVM0008084_17	0.0974717	0.06247	0	0	0	0	0
EVM0008084;EVM0008084.3	0.0778693	0.249534	0.154522	0.167402	0.117609	0.251158	0.157964
EVM0008084;EVM0008084_3	0	0.0612716	0	0	0	0	0
EVM0008084;EVM0008084_12	0.164529	0.105447	0	0	0	0.176889	0
EVM0008084;EVM0008084_42	0.141311	0.0945538	0.166661	0.233094	0.320812	0.214035	0.202825
EVM0008084;EVM0008084_1	0.146996	0.18842	0	0	0	0.158039	0.149096
EVM0008084;EVM0008084_41	0	0	0.125438	0	0	0	0
EVM0008084;EVM0008084_23	0	0	0	0	0	0	0
EVM0008084;EVM0008084.1	0.371823	0.238303	0.553378	0.599504	0.561579	0.199879	0.377137
EVM0008084;EVM0008084_30	0	0	0	0	0	0	0.112978
EVM0008122;EVM0008122.1	1	nan	nan	1	nan	1	1
EVM0008154;EVM0008154.1	1	1	1	1	1	1	1
EVM0008178;EVM0008178.1	1	1	1	1	1	1	1
EVM0008318;EVM0008318.1	1	1	1	1	1	1	1
EVM0008400;EVM0008400_1	0.40173	0.450711	0.448897	0.417887	0.464857	0.418587	0.469934
EVM0008400;EVM0008400_8	0.0642305	0.0581143	0.0379745	0.0754349	0.0402266	0.0534612	0.0441972
EVM0008400;EVM0008400.1	0.424862	0.347914	0.403581	0.379502	0.351745	0.405924	0.367732
EVM0008400;EVM0008400.2	0.109178	0.143261	0.109548	0.127176	0.143172	0.122028	0.118137
EVM0008415;EVM0008415_0	0.335535	0.28671	0.227344	0.30349	0.274158	0.170735	0.197616
EVM0008415;EVM0008415.1	0.171248	0.112561	0.0791113	0.110638	0.107633	0.0726154	0.147084
EVM0008415;EVM0008415_24	0.189513	0.280274	0.218873	0.229572	0.178669	0.482163	0.279037
EVM0008415;EVM0008415_39	0	0	0.0045214	0	0	0	0.00360266
EVM0008415;EVM0008415_16	0.135881	0.178629	0.292941	0.263366	0.213511	0	0.266761
EVM0008415;EVM0008415_20	0.167823	0.141826	0.177209	0.0929356	0.226029	0.274486	0.1059
EVM0008464;EVM0008464.1	1	1	1	1	1	1	1
EVM0008552;EVM0008552.1	1	1	1	1	1	1	1
EVM0008626;EVM0008626.1	1	1	1	1	1	1	1
EVM0008698;EVM0008698.1	1	1	1	1	1	1	1
EVM0008740;EVM0008740_0	0.571428	0.604922	0.483779	0.584173	0.372098	0.450255	0.474326
EVM0008740;EVM0008740_4	0.0560253	0	0.0573771	0.0692841	0.220658	0.26949	0.0780866
EVM0008740;EVM0008740.1	0.0401902	0.037104	0.0617398	0.0497015	0	0.0138086	0.018672
EVM0008740;EVM0008740_2	0.332356	0.357974	0.397104	0.296841	0.407244	0.266447	0.428916
EVM0008742;EVM0008742.1	1	1	1	1	1	1	1
EVM0008781;EVM0008781.1	1	1	1	1	1	1	1
EVM0008814;EVM0008814.1	1	1	1	1	1	1	1
EVM0008858;EVM0008858_0	0.314381	0.301033	0.360458	0.314478	0.339704	0.319373	0.35684
EVM0008858;EVM0008858.1	0.685619	0.698967	0.639542	0.685522	0.660296	0.680627	0.64316
EVM0008875;EVM0008875.1	1	1	1	1	1	1	1
EVM0009080;EVM0009080.1	1	1	1	1	1	1	1
EVM0009156;EVM0009156.1	1	1	1	1	1	1	1
EVM0009161;EVM0009161.1	1	1	1	1	1	1	1
EVM0009170;EVM0009170.1	0.484084	0.4945	0.447296	0.54615	0.403282	0.402687	0.476868
EVM0009170;EVM0009170_5	0.515916	0.5055	0.552704	0.45385	0.596718	0.597313	0.523132
EVM0009182;EVM0009182.1	1	1	1	1	1	1	1
EVM0009261;EVM0009261.1	0.87578	0.930724	0.876948	0.902711	0.808176	0.862656	0.894996
EVM0009261;EVM0009261_11	0.12422	0.0692761	0.123052	0.0972886	0.191824	0.137344	0.105004
EVM0009345;EVM0009345.1	0.99542	0.996912	0.995393	0.994119	0.991301	0.989784	0.991342
EVM0009345;EVM0009345_14	0.0045804	0.00308843	0.00460711	0.00588139	0.00869886	0.0102159	0.0086578
EVM0009529;EVM0009529.1	0.505853	0.480616	0.477186	0.509163	0.486676	0.534993	0.487207
EVM0009529;EVM0009529_1	0.494147	0.519384	0.522814	0.490837	0.513324	0.465007	0.512793
EVM0009541;EVM0009541_1	0.11283	0.111454	0.0854326	0.119181	0.112286	0.111645	0.14081
EVM0009541;EVM0009541.1	0.20281	0.190509	0.167358	0.169883	0.171098	0.146136	0.152295
EVM0009541;EVM0009541.3	0.0532922	0.0425679	0.0490916	0.0482503	0.0426757	0.0619395	0.0422273
EVM0009541;EVM0009541_20	0.119851	0.119537	0.128172	0.100781	0.144471	0.111114	0.127564
EVM0009541;EVM0009541_23	0.105857	0.0860924	0.101543	0.0942581	0.131342	0.171401	0.115651
EVM0009541;EVM0009541_26	0.108787	0.115929	0.126605	0.132731	0.128668	0.168854	0.133103
EVM0009541;EVM0009541.2	0.142265	0.176693	0.180988	0.159575	0.148281	0.115811	0.167892
EVM0009541;EVM0009541_38	0.154307	0.157218	0.16081	0.175341	0.121179	0.113101	0.120457
EVM0009690;EVM0009690.1	1	1	0.986716	1	0.973201	1	0.988906
EVM0009690;EVM0009690_41	0	0	0.0132835	0	0.0267987	0	0.0110942
EVM0009696;EVM0009696.1	1	1	1	1	1	1	1
EVM0009708;EVM0009708.2	0.749487	0.910621	0.754461	0.644287	0.497621	0.725381	0.688228
EVM0009708;EVM0009708_2	0.250513	0.089379	0.245539	0.355713	0.502379	0.274619	0.311772
EVM0009797;EVM0009797.1	1	1	1	1	1	1	1
EVM0009816;EVM0009816.1	1	1	1	1	1	1	1
EVM0009879;EVM0009879.1	0.685808	0.665411	0.607407	0.824105	0.614962	0.613887	0.641199
EVM0009879;EVM0009879_22	0.314192	0.334589	0.392593	0.175895	0.385038	0.386113	0.358801
EVM0009888;EVM0009888.1	1	1	1	1	1	1	1
EVM0009932;EVM0009932.1	1	1	1	nan	1	1	1
EVM0009941;EVM0009941.1	0.440526	0.619406	0.745279	0.722742	0.702455	0.514744	0.67928
EVM0009941;EVM0009941_1	0.470497	0.299642	0.20602	0.176897	0.141475	0.236638	0.204627
EVM0009941;EVM0009941_3	0.0889771	0.0809518	0.0487012	0.100361	0.15607	0.248618	0.116093
EVM0009960;EVM0009960.1	1	1	1	1	nan	1	nan
EVM0009975;EVM0009975_2	0.15444	0.113681	0.124389	0.100761	0.0656915	0.08379	0.0427651
EVM0009975;EVM0009975_30	0	0.011865	0.0292109	0.00946489	0.00514222	0.0049192	0.0160684
EVM0009975;EVM0009975_9	0.124886	0.191798	0.108968	0.211847	0.204614	0.183506	0.129873
EVM0009975;EVM0009975.1	0.720674	0.682656	0.737432	0.677927	0.724553	0.727785	0.811294
EVM0010038;EVM0010038_24	0.200425	0.0756404	0	0.0642321	0	0	0
EVM0010038;EVM0010038_34	0.395615	0.52257	0.655441	0.697327	0.39713	0.542543	0.5833
EVM0010038;EVM0010038_35	0.271614	0.202	0.234926	0.153612	0.248596	0.215459	0.286611
EVM0010038;EVM0010038.1	0.132346	0.19979	0.109633	0.0848286	0.354274	0.241998	0.130089
EVM0010062;EVM0010062.1	1	0.700034	1	1	0.910013	1	0.919888
EVM0010062;EVM0010062_5	0	0	0	0	0	0	0
EVM0010062;EVM0010062_8	0	0.299966	0	0	0.0899868	0	0
EVM0010062;EVM0010062_12	0	0	0	0	0	0	0.080112
EVM0010071;EVM0010071.1	0.686279	0.861851	0.642339	0.822432	0.772874	0.688653	0.852612
EVM0010071;EVM0010071_11	0.313721	0.138149	0.357661	0.177568	0.227126	0.311347	0.147388
EVM0010075;EVM0010075_0	0.314078	0.271637	0.185608	0.20765	0.201377	0.290951	0.301166
EVM0010075;EVM0010075_8	0	0	0	0	0	0.00276043	0
EVM0010075;EVM0010075.1	0.685922	0.728363	0.814392	0.79235	0.798623	0.706289	0.698834
EVM0010115;EVM0010115_0	0.803524	0.82778	0.734048	0.839486	0.730462	0.72917	0.779804
EVM0010115;EVM0010115_6	0.196476	0.152401	0.255327	0.160514	0.24065	0.252986	0.200346
EVM0010115;EVM0010115.1	0	0.0198185	0.010625	0	0.0288873	0.0178434	0.0198502
EVM0010153;EVM0010153_12	0.0354811	0.0390796	0.0414227	0	0.101005	0.123147	0
EVM0010153;EVM0010153.1	0.0381725	0.126132	0	0.131262	0	0	0
EVM0010153;EVM0010153_5	0.926346	0.834788	0.958577	0.868738	0.898995	0.876853	1
EVM0010176;EVM0010176.1	1	1	1	1	1	1	1
EVM0010197;EVM0010197.1	1	1	1	1	1	1	1
EVM0010228;EVM0010228.1	1	1	1	1	1	1	1
EVM0010269;EVM0010269.1	0.84745	0.817035	0.845975	0.829317	0.820015	0.850752	0.827019
EVM0010269;EVM0010269.2	0.15255	0.182965	0.154025	0.170683	0.179985	0.149248	0.172981
EVM0010390;EVM0010390.1	1	1	1	1	1	1	1
EVM0010434;EVM0010434_11	0.10783	0.0693583	0.0840338	0.151224	0.0483672	0.0747624	0.0703939
EVM0010434;EVM0010434_27	0.10865	0.153749	0.0846728	0.0586054	0.068229	0.10358	0.0472862
EVM0010434;EVM0010434_3	0.078791	0.108117	0.0955164	0.113333	0.0565469	0.00910479	0.102873
EVM0010434;EVM0010434_31	0.0804171	0.0551744	0.0974876	0.0462686	0.0577139	0.120805	0.081664
EVM0010434;EVM0010434_33	0.0664532	0.0683905	0.0552408	0.0917625	0.0858461	0.0368596	0.115686
EVM0010434;EVM0010434_4	0.0402085	0.068968	0.0835608	0.0231343	0.0577139	0.0278781	0.0583314
EVM0010434;EVM0010434_50	0.00843912	0.00868516	0.0131535	0.00728328	0.00302831	0.0204791	0.0110185
EVM0010434;EVM0010434_6	0.150972	0.0988739	0.11409	0.0355348	0.10835	0.0951586	0.0358394
EVM0010434;EVM0010434.1	0.35824	0.368684	0.372244	0.472854	0.514205	0.511372	0.476907
EVM0010446;EVM0010446.1	0.982478	0.976192	0.973067	0.986467	0.94593	0.954602	0.95798
EVM0010446;EVM0010446_46	0.0175215	0.0238078	0.0269334	0.0135328	0.0540697	0.0453983	0.0420204
EVM0010528;EVM0010528.1	1	1	1	1	1	1	1
EVM0010563;EVM0010563.1	1	1	1	1	1	1	1
EVM0010681;EVM0010681_22	0.0303496	0.0342539	0.098979	0.0302763	0.0188999	0.0608731	0.0271693
EVM0010681;EVM0010681_6	0.115753	0	0	0.119323	0.0603952	0	0
EVM0010681;EVM0010681_20	0.213993	0.340327	0	0.110296	0.279131	0.1848	0.10239
EVM0010681;EVM0010681_21	0	0	0	0	0	0	0
EVM0010681;EVM0010681_18	0	0	0	0.100667	0.0509524	0	0.186903
EVM0010681;EVM0010681_2	0	0	0	0	0.0606233	0	0.333567
EVM0010681;EVM0010681_1	0.097578	0.103457	0	0.201174	0	0.168533	0
EVM0010681;EVM0010681_7	0.0765687	0.162363	0.209219	0	0.199751	0	0.146545
EVM0010681;EVM0010681.1	0.379771	0.268433	0.691802	0.260988	0.330247	0.437283	0.121141
EVM0010681;EVM0010681_16	0.085986	0.0911661	0	0.177275	0	0.148511	0.0822844
EVM0010685;EVM0010685.1	1	1	1	1	1	1	1
EVM0010722;EVM0010722_47	0.0175312	0.030444	0.0329726	0.0146154	0.0438024	0.0568148	0.0306942
EVM0010722;EVM0010722_5	0.589417	0.618898	0.578134	0.657903	0.495499	0.547101	0.579414
EVM0010722;EVM0010722.1	0.0183356	0.0269957	0.0224156	0.0141942	0.0288175	0.0304929	0
EVM0010722;EVM0010722_10	0.374716	0.323663	0.366478	0.313287	0.431882	0.365592	0.389892
EVM0010726;EVM0010726.1	0.969007	0.983046	0.968824	0.992842	0.945469	0.990631	0.979724
EVM0010726;EVM0010726_21	0.0309928	0.0169539	0.0311759	0.00715793	0.0545311	0.00936906	0.020276
EVM0010960;EVM0010960_3	0.384101	0.391987	0.360218	0.388223	0.395847	0.352496	0.392385
EVM0010960;EVM0010960.1	0.615899	0.608013	0.639782	0.611777	0.604153	0.647504	0.607615
EVM0010981;EVM0010981.1	1	1	1	1	1	1	1
EVM0010994;EVM0010994.1	0.882981	0.756222	0.78321	0.840813	0.561494	0.629323	0.732896
EVM0010994;EVM0010994_16	0.117019	0.243778	0.21679	0.159187	0.438506	0.370677	0.267104
EVM0010996;EVM0010996.1	1	1	1	1	1	1	1
EVM0010997;EVM0010997.1	1	nan	nan	nan	nan	nan	nan
EVM0010998;EVM0010998_12	0.997895	0.997909	0.99863	0.999161	0.998188	0.996893	0.998967
EVM0010998;EVM0010998.1	0	0	0	0	0	0	0
EVM0010998;EVM0010998_16	0.00210513	0.00209082	0.00137011	0.000838519	0.00181226	0.00310725	0.00103338
EVM0011061;EVM0011061.1	1	1	1	1	1	1	1
EVM0011069;EVM0011069_1	0.238174	0.158148	0.0872124	0.105888	0.126131	0.0736429	0.0542007
EVM0011069;EVM0011069_2	0.140278	0.199595	0.232368	0.116935	0.146943	0.185887	0.12541
EVM0011069;EVM0011069.1	0.446356	0.575145	0.520044	0.558119	0.619876	0.588121	0.704107
EVM0011069;EVM0011069_9	0.175192	0.067112	0.160375	0.219058	0.107051	0.15235	0.116281
EVM0011131;EVM0011131.1	1	1	1	1	1	1	1
EVM0011164;EVM0011164_2	0.857584	0.833503	0.897529	0.825916	0.851994	0.844095	0.836706
EVM0011164;EVM0011164.1	0.142416	0.166497	0.102471	0.174084	0.148006	0.155905	0.163294
EVM0011201;EVM0011201_10	0	0.0170146	0.0750472	0.0378498	0.0513151	0	0
EVM0011201;EVM0011201.1	1	0.982985	0.924953	0.96215	0.948685	1	1
EVM0011236;EVM0011236.1	0.54795	0.58101	0.540433	0.812082	0.715831	0.602031	0.509999
EVM0011236;EVM0011236_36	0.0124821	0.0058656	0.0232318	0.00644159	0.0353305	0.00557133	0.0113272
EVM0011236;EVM0011236_7	0.439568	0.413124	0.436335	0.181477	0.248839	0.392398	0.478674
EVM0011260;EVM0011260_4	0.547959	0.622254	0.576298	0.548609	0.545258	0.583279	0.504967
EVM0011260;EVM0011260_9	0.130854	0.130494	0.128643	0.149415	0.136128	0.108462	0.166591
EVM0011260;EVM0011260.1	0.321187	0.247252	0.295059	0.301976	0.318614	0.308259	0.328442
EVM0011270;EVM0011270.1	1	1	1	1	1	1	1
EVM0011296;EVM0011296.1	1	1	1	1	1	1	1
EVM0011429;EVM0011429.1	1	1	1	1	1	1	1
EVM0011488;EVM0011488.1	1	1	1	1	1	1	1
EVM0011489;EVM0011489.1	0.579459	0.560828	0.51863	0.604341	0.477247	0.454623	0.530932
EVM0011489;EVM0011489_39	0.0593188	0.0821422	0.0897571	0.0542984	0.159604	0.155938	0.128874
EVM0011489;EVM0011489_10	0.361222	0.35703	0.391613	0.341361	0.363149	0.389438	0.340194
EVM0011521;EVM0011521.1	1	1	1	1	1	1	1
EVM0011542;EVM0011542.1	1	1	1	1	1	1	1
EVM0011566;EVM0011566_0	0.445921	0.62351	0.514079	0	0.232788	0.198191	0.415356
EVM0011566;EVM0011566_8	0.060967	0	0	0	0	0.243873	0
EVM0011566;EVM0011566_11	0.124845	0.130924	0	0.723861	0	0	0
EVM0011566;EVM0011566_2	0.120209	0	0	0	0.282392	0.240423	0.251932
EVM0011566;EVM0011566.1	0.184556	0.129028	0.255318	0	0	0	0
EVM0011566;EVM0011566_12	0.0635014	0.116538	0.230603	0.276139	0.484821	0.317513	0.332712
EVM0011607;EVM0011607_0	0.34058	0.490862	0.192491	0.428979	0.466396	0.492953	0.347316
EVM0011607;EVM0011607.1	0.65942	0.509138	0.807509	0.571021	0.533604	0.507047	0.652684
EVM0011671;EVM0011671.1	1	1	1	1	1	1	1
EVM0011696;EVM0011696.1	1	1	1	1	1	1	1
EVM0011715;EVM0011715.1	1	1	1	1	1	nan	0.893355
EVM0011715;EVM0011715_7	0	0	0	0	0	nan	0.106645
EVM0011748;EVM0011748.1	0.82919	0.857256	0.781904	0.897944	0.834187	0.771153	0.820294
EVM0011748;EVM0011748_5	0.17081	0.142744	0.218096	0.102056	0.165813	0.228847	0.179706
EVM0011753;EVM0011753_1	0.0874854	0.0385591	0.06231	0.182793	0.0948302	0.0694557	0.166742
EVM0011753;EVM0011753_14	0.0151712	0.0180845	0.032662	0.0156894	0.012558	0.0153295	0.0138006
EVM0011753;EVM0011753_3	0.162286	0.166898	0.067425	0.153843	0.143661	0.175367	0.150358
EVM0011753;EVM0011753_13	0.464787	0.423676	0.526649	0.360495	0.472892	0.508772	0.407136
EVM0011753;EVM0011753.1	0.27027	0.352783	0.310954	0.287179	0.276059	0.231076	0.261963
EVM0011802;EVM0011802.1	1	1	1	1	1	1	1
EVM0011825;EVM0011825.1	0.262777	0.225717	0.230096	0.240249	0.277682	0.280542	0.269377
EVM0011825;EVM0011825_18	0.216945	0.25165	0.252258	0.259539	0.259401	0.267832	0.274593
EVM0011825;EVM0011825_50	0.305221	0.300447	0.297749	0.303737	0.2824	0.267529	0.270001
EVM0011825;EVM0011825_59	0.215057	0.222186	0.219897	0.196475	0.180517	0.184097	0.186029
EVM0011849;EVM0011849_3	0.471376	0.420376	0.454319	0.518608	0.437277	0.42262	0.438058
EVM0011849;EVM0011849.1	0.528624	0.579624	0.545681	0.481392	0.562723	0.57738	0.561942
EVM0011865;EVM0011865.1	0.470044	0.569436	0.405125	0.577534	0.282069	0.310228	0.328626
EVM0011865;EVM0011865_178	0.529956	0.430564	0.594875	0.422466	0.717931	0.689772	0.671374
EVM0011882;EVM0011882.1	0	0	0	0	nan	0	0
EVM0011882;EVM0011882_10	1	1	1	1	nan	1	1
EVM0011957;EVM0011957_15	0.0826515	0.061316	0.0785123	0.102585	0.140379	0.0900584	0.0892382
EVM0011957;EVM0011957.1	0.917348	0.938684	0.921488	0.897415	0.859621	0.909942	0.910762
EVM0011997;EVM0011997.1	1	1	1	1	1	1	1
EVM0012059;EVM0012059.1	1	1	1	1	1	1	1
EVM0012092;EVM0012092.1	0.827923	0.831101	0.758993	1	0.882974	0.78804	0.892595
EVM0012092;EVM0012092_10	0.172077	0.168899	0.241007	0	0.117026	0.21196	0.107405
EVM0012115;EVM0012115.1	0.136369	0.125435	0.0812367	0.156254	0.0703265	0.0933375	0.052157
EVM0012115;EVM0012115_2	0.254561	0.456946	0.28307	0.243578	0.297565	0.312726	0.318048
EVM0012115;EVM0012115_8	0.220385	0.258	0.233397	0.318974	0.194836	0.162445	0.210726
EVM0012115;EVM0012115_11	0.227246	0.159619	0.252697	0.0767442	0.187508	0.134002	0.365041
EVM0012115;EVM0012115_14	0.161439	0	0.149599	0.20445	0.249765	0.297489	0.0540271
EVM0012277;EVM0012277_2	0.578813	0.642938	0.649013	0.576311	0.60456	0.585685	0.597012
EVM0012277;EVM0012277_5	0.0860395	0.0809663	0.0741579	0.110413	0.0890576	0.0765174	0.0797249
EVM0012277;EVM0012277.1	0.335148	0.276096	0.276829	0.313276	0.306383	0.337797	0.323263
EVM0012286;EVM0012286.1	1	1	1	1	1	1	1
EVM0012399;EVM0012399.1	0.849845	0.842518	0.815258	0.846652	0.805663	0.825008	0.823551
EVM0012399;EVM0012399_10	0.150155	0.157482	0.184742	0.153348	0.194337	0.174992	0.176449
EVM0012411;EVM0012411_5	0.152893	0	0.137189	0.4095	0.131426	0.355179	0
EVM0012411;EVM0012411_6	0.303612	0	0	0	0	0.176326	0
EVM0012411;EVM0012411_0	0.136122	0	0.0610702	0	0.234019	0	0
EVM0012411;EVM0012411_2	0.344257	0.927628	0.695018	0.461017	0.591843	0.399863	0.836789
EVM0012411;EVM0012411_4	0	0	0.0790083	0	0	0	0
EVM0012411;EVM0012411_9	0.0631167	0.0723716	0.0277144	0.129483	0.0427112	0.0686321	0.163211
EVM0012411;EVM0012411.1	0	0	0	0	0	0	0
EVM0012413;EVM0012413_11	0.182672	0.159712	0.295635	0	0.446697	0.281857	0
EVM0012413;EVM0012413_12	0.0958245	0.335121	0.310163	0.248027	0.156216	0.221781	0.326724
EVM0012413;EVM0012413_3	0.0461119	0.161264	0.149254	0.159138	0.150346	0.0711491	0.157223
EVM0012413;EVM0012413_4	0.0756764	0.264658	0.244948	0.130585	0.24674	0.116766	0.516053
EVM0012413;EVM0012413.1	0.191843	0	0	0.110346	0	0.098669	0
EVM0012413;EVM0012413_2	0.407872	0.0792457	0	0.351905	0	0.209778	0
EVM0012429;EVM0012429_11	nan	nan	nan	0	0.510687	0	1
EVM0012429;EVM0012429_14	nan	nan	nan	0	0	1	0
EVM0012429;EVM0012429_9	nan	nan	nan	1	0	0	0
EVM0012429;EVM0012429.1	nan	nan	nan	0	0	0	0
EVM0012429;EVM0012429_13	nan	nan	nan	0	0.489313	0	0
EVM0012510;EVM0012510.1	1	1	1	1	1	1	1
EVM0012578;EVM0012578.1	1	1	1	1	1	1	1
EVM0012607;EVM0012607_18	0.168372	0.194755	0.482595	0.488731	0	0.288323	0.498156
EVM0012607;EVM0012607_0	0.422657	0.293331	0.0969148	0.196294	0.254737	0.361882	0.375149
EVM0012607;EVM0012607_19	0.0278598	0	0	0	0.0419779	0	0
EVM0012607;EVM0012607.1	0	0.198127	0.29457	0	0.129044	0.0733287	0.126695
EVM0012607;EVM0012607_1	0.219662	0.127041	0.12592	0.127521	0.330977	0	0
EVM0012607;EVM0012607_10	0.161449	0.186746	0	0.187453	0.243264	0.276466	0
EVM0012667;EVM0012667_9	0.547288	0	0.362145	1	0	nan	0
EVM0012667;EVM0012667_5	0.452712	1	0	0	0	nan	0.410523
EVM0012667;EVM0012667_8	0	0	0	0	0	nan	0.589477
EVM0012667;EVM0012667_10	0	0	0.637855	0	0	nan	0
EVM0012667;EVM0012667.1	0	0	0	0	1	nan	0
EVM0012676;EVM0012676.1	nan	1	nan	nan	nan	nan	1
EVM0012694;EVM0012694.1	0.382606	0.33105	0.471444	0.457494	0.429908	0.358662	0.392491
EVM0012694;EVM0012694_6	0.617394	0.66895	0.528556	0.542506	0.570092	0.641338	0.607509
EVM0012763;EVM0012763.1	0.61383	0.654921	0.697302	0.706773	0.597133	0.671275	0.661994
EVM0012763;EVM0012763_1	0.265725	0.202823	0.179814	0.206055	0.15246	0.156828	0.140674
EVM0012763;EVM0012763_10	0.120445	0.142256	0.122884	0.0871719	0.250407	0.171897	0.197331
EVM0012864;EVM0012864.1	0.635215	0.837676	0.635215	0.582127	0.595866	1	0.575492
EVM0012864;EVM0012864_13	0.172328	0.162324	0.172328	0.197407	0.404134	0	0.0975787
EVM0012864;EVM0012864_14	0.192457	0	0.192457	0.220466	0	0	0.326929
EVM0013002;EVM0013002.1	1	1	1	1	1	1	1
EVM0013012;EVM0013012.1	1	1	1	1	1	0.992021	0.996557
EVM0013012;EVM0013012_18	0	0	0	0	0	0.00797948	0.00344276
EVM0013037;EVM0013037.1	0.619029	0.628131	0.642779	0.638235	0.624523	0.608977	0.617171
EVM0013037;EVM0013037_6	0.087692	0.0873406	0.0988557	0.0791113	0.100428	0.0860867	0.0899899
EVM0013037;EVM0013037_51	0.293279	0.284529	0.258366	0.282654	0.275049	0.304936	0.292839
EVM0013045;EVM0013045.1	1	1	1	1	1	1	1
EVM0013056;EVM0013056.1	1	1	1	1	1	1	1
EVM0013106;EVM0013106_12	0	0	0	0	0.0104618	0.00461425	0
EVM0013106;EVM0013106.1	0.885742	0.597264	0.808176	0.771193	0.813915	0.704911	0.908617
EVM0013106;EVM0013106_6	0.114258	0.402736	0.191824	0.228807	0.175623	0.290474	0.0913829
EVM0013188;EVM0013188.1	0	1	0.708945	0.298646	0.229376	0.598111	0.288744
EVM0013188;EVM0013188_10	0	0	0	0.333529	0	0	0
EVM0013188;EVM0013188_0	1	0	0.291055	0.367824	0.565016	0.294662	0.711256
EVM0013188;EVM0013188_12	0	0	0	0	0.205608	0.107227	0
EVM0013207;EVM0013207.1	1	1	1	1	1	1	1
EVM0013333;EVM0013333.1	1	1	1	1	1	1	1
EVM0013360;EVM0013360.1	0.642305	0.580389	0.574838	0.60931	0.631839	0.556879	0.553425
EVM0013360;EVM0013360.2	0.357695	0.419611	0.425162	0.39069	0.368161	0.443121	0.446575
EVM0013413;EVM0013413_10	0.0143442	0.00671137	0.00655632	0.015521	0.0170777	0.0124554	0.0110778
EVM0013413;EVM0013413.1	0.985656	0.993289	0.993444	0.984479	0.982922	0.987545	0.988922
EVM0013437;EVM0013437_4	0.404431	0.0872463	0.111536	0.444982	0.160682	0.365295	0.0603006
EVM0013437;EVM0013437_5	0	0.0887905	0.0567552	0	0.109017	0.12392	0
EVM0013437;EVM0013437.1	0.138731	0.0897837	0.11478	0.228962	0.110237	0	0.124109
EVM0013437;EVM0013437_0	0.153118	0	0.316708	0	0.243337	0	0.136979
EVM0013437;EVM0013437_13	0.0192586	0	0.00796688	0.0158922	0	0	0
EVM0013437;EVM0013437_2	0.284462	0.613659	0.392253	0.156492	0.376726	0.342581	0.678612
EVM0013437;EVM0013437_12	0	0.12052	0	0.153672	0	0.168204	0
EVM0013511;EVM0013511_5	0.119842	0.0866383	0.111211	0.0822999	0.123063	0.139221	0.113724
EVM0013511;EVM0013511_6	0.594214	0.599299	0.640357	0.553654	0.610519	0.587324	0.579251
EVM0013511;EVM0013511.1	0.285944	0.314063	0.248432	0.364046	0.266418	0.273455	0.307025
EVM0013605;EVM0013605_1	0.327691	0.335055	0.376592	0.385423	0.397423	0.423769	0.424748
EVM0013605;EVM0013605.1	0.672309	0.664945	0.623408	0.614577	0.602577	0.576231	0.575252
EVM0013616;EVM0013616.1	1	1	1	1	1	1	1
EVM0013634;EVM0013634_0	0.318762	0.341307	0.298588	0.372003	0.25447	0.276875	0.29113
EVM0013634;EVM0013634.1	0.681238	0.658693	0.701412	0.627997	0.74553	0.723125	0.70887
EVM0013680;EVM0013680.1	nan	nan	nan	nan	nan	nan	nan
EVM0013735;EVM0013735.1	0.0505714	0.0870321	0.011296	0.0471966	0.0174758	0.0286534	0.0419403
EVM0013735;EVM0013735_2	0.130495	0.113121	0.108821	0.133966	0.11424	0.122525	0.142855
EVM0013735;EVM0013735_10	0.338079	0.305605	0.384446	0.344202	0.339866	0.417934	0.244694
EVM0013735;EVM0013735_9	0.116579	0.117703	0.187488	0.117503	0.154697	0.144939	0.157785
EVM0013735;EVM0013735.2	0.142839	0.143161	0.101218	0.202259	0.0953164	0.0956825	0.112741
EVM0013735;EVM0013735_19	0.154244	0.114291	0.09044	0.094468	0.159905	0.107682	0.182285
EVM0013735;EVM0013735_50	0.00422856	0.00350386	0.0037781	0.00164432	0.00535791	0.00308041	0.00490961
EVM0013735;EVM0013735_27	0.0629635	0.115583	0.112512	0.0587618	0.113142	0.0795036	0.11279
EVM0013800;EVM0013800_3	0	0.117647	0	0.166667	0	0	0.285714
EVM0013800;EVM0013800.1	1	0.882353	1	0.833333	1	1	0.714286
EVM0013837;EVM0013837.1	1	0.736235	0.904282	0.917797	0.851316	0.908061	0.825287
EVM0013837;EVM0013837_13	0	0.263765	0.0957182	0.0822029	0.148684	0.0919392	0.174713
EVM0013860;EVM0013860.2	0.0786895	0.123378	0.0741631	0.0794995	0.184102	0.120594	0.256252
EVM0013860;EVM0013860_7	0.253798	0.397931	0	0.25641	0.445341	0.777906	0.413247
EVM0013860;EVM0013860_5	0	0.187944	0	0	0.140224	0	0
EVM0013860;EVM0013860_18	0.03821	0.0379428	0.0288097	0.0283091	0.0417183	0.101501	0.0456247
EVM0013860;EVM0013860_0	0.322473	0.252804	0.607847	0.325792	0.188615	0	0
EVM0013860;EVM0013860_12	0.30683	0	0.289181	0.309989	0	0	0
EVM0013860;EVM0013860_8	0	0	0	0	0	0	0.284876
EVM0013884;EVM0013884_14	0	0	0	0	0.0279858	0	0
EVM0013884;EVM0013884.1	0.243731	0	0	0.355247	0	0.0809225	0
EVM0013884;EVM0013884_10	0.442358	0.584922	0	0.644753	0.184872	0.293739	0.413349
EVM0013884;EVM0013884_9	0	0	0.255214	0	0	0	0
EVM0013884;EVM0013884_12	0.313911	0.415078	0.744786	0	0.787143	0.625338	0.586651
EVM0014002;EVM0014002.1	1	1	1	1	1	1	1
EVM0014017;EVM0014017_1	0.554378	0.550004	0.522242	0.599345	0.360062	0.421968	0.446745
EVM0014017;EVM0014017_25	0.00105934	0.00202243	0.0012598	0.00261356	0.00835018	0.00448517	0.008578
EVM0014017;EVM0014017_4	0.0711234	0.0848654	0.0845823	0.0731136	0.0934377	0.142201	0.130268
EVM0014017;EVM0014017_5	0.0497261	0.0326336	0.0517439	0.0230029	0.0408295	0.0877238	0.0431418
EVM0014017;EVM0014017.1	0.264971	0.268171	0.235385	0.181153	0.38585	0.288353	0.280664
EVM0014017;EVM0014017_15	0.0587421	0.0623039	0.104787	0.120772	0.11147	0.0552689	0.0906026
EVM0014089;EVM0014089.1	1	1	1	1	1	1	1
EVM0014132;EVM0014132.1	1	1	1	1	1	1	1
EVM0014149;EVM0014149.1	0.377447	0.394432	0.455619	0.380112	0.455998	0.413096	0.405257
EVM0014149;EVM0014149_3	0.622553	0.605568	0.544381	0.619888	0.544002	0.586904	0.594743
EVM0014181;EVM0014181_22	0.0561922	0.0933204	0.0354771	0	0.0890311	0.0393213	0.0911185
EVM0014181;EVM0014181.1	0.762608	0.699903	0.785564	0.801954	0.731327	0.786425	0.737626
EVM0014181;EVM0014181_25	0.113381	0.0941481	0.178959	0.141587	0.179642	0.07934	0.0612845
EVM0014181;EVM0014181_8	0.0678182	0.112628	0	0.0564594	0	0.0949134	0.109971
EVM0014215;EVM0014215.1	nan	nan	1	nan	1	1	1
EVM0014261;EVM0014261.1	0.211933	0.167168	0.17711	0.222393	0.22798	0.182186	0.216049
EVM0014261;EVM0014261_4	0.11355	0.125616	0.160131	0.13559	0.0687083	0.122546	0.113947
EVM0014261;EVM0014261_8	0.0724205	0.0904842	0.0998597	0.0691818	0.116857	0.125053	0.0996669
EVM0014261;EVM0014261_10	0.242964	0.23764	0.304564	0.184624	0.229682	0.299672	0.281459
EVM0014261;EVM0014261_13	0.228122	0.16766	0.1598	0.208306	0.187656	0.165509	0.143636
EVM0014261;EVM0014261_14	0.131011	0.211431	0.0985359	0.179906	0.169118	0.105033	0.145242
EVM0014272;EVM0014272_11	0	0.0608005	0	0.1305	0	0	0
EVM0014272;EVM0014272_6	0	0	0.145537	0.19471	0	0.104711	0.183977
EVM0014272;EVM0014272_13	0	0	0	0	0	0	0
EVM0014272;EVM0014272_12	0.133757	0	0	0	0	0	0
EVM0014272;EVM0014272.1	0.52246	0.171996	0.551867	0	0.16149	0.198529	0
EVM0014272;EVM0014272_15	0.178342	0.5284	0.141286	0.378046	0.661497	0.406609	0.357207
EVM0014272;EVM0014272_16	0.165441	0.238804	0.161311	0.296744	0.177013	0.29015	0.458816
EVM0014392;EVM0014392.1	1	1	1	1	1	1	1
EVM0014400;EVM0014400.1	1	1	1	1	1	1	1
EVM0014473;EVM0014473.1	0.196049	0.446091	0.256589	0.272152	0.127639	0.293515	0.207443
EVM0014473;EVM0014473_10	0.803951	0.553909	0.743411	0.727848	0.872361	0.706485	0.792557
EVM0014475;EVM0014475.1	0.965377	0.970417	1	1	1	1	0.976192
EVM0014475;EVM0014475_10	0.0346232	0.0295833	0	0	0	0	0.0238075
EVM0014525;EVM0014525_7	0.740637	0.555423	0.640902	0.337696	0.389314	0.640902	0.64088
EVM0014525;EVM0014525.1	0.10378	0.17789	0.143687	0.378549	0.0872824	0.143687	0.20526
EVM0014525;EVM0014525_10	0.155583	0.266687	0.215411	0.283755	0.523404	0.215411	0.15386
EVM0014620;EVM0014620_16	0	0	0	0.0312797	0	0	0.0204541
EVM0014620;EVM0014620.1	0.695936	1	1	0.96872	0.926881	0.922912	0.734232
EVM0014620;EVM0014620_2	0.304064	0	0	0	0.0731189	0.0770885	0.245314
EVM0014650;EVM0014650_0	0.507756	0.799283	0.347938	0.782383	0.485842	0.199205	0.363939
EVM0014650;EVM0014650_13	0.0392138	0.150463	0.14971	0	0.243889	0.399998	0
EVM0014650;EVM0014650_1	0.235752	0.0502543	0.0500031	0	0	0.400796	0.366119
EVM0014650;EVM0014650_9	0.217277	0	0.38711	0.217617	0.27027	0	0.269942
EVM0014650;EVM0014650.1	0	0	0.0652384	0	0	0	0
EVM0014676;EVM0014676.1	1	1	1	1	1	1	1
EVM0014803;EVM0014803_15	0.300546	0.542037	0.215257	0.47016	0.344183	0.238094	0.527763
EVM0014803;EVM0014803_30	0.0770254	0.0578817	0.197026	0.0860679	0.088209	0	0.0520222
EVM0014803;EVM0014803_9	0.218375	0.273501	0.186196	0.244012	0.166721	0.144165	0.34414
EVM0014803;EVM0014803_34	0.0372039	0.0629041	0.019033	0.0103929	0.0213029	0.0122805	0.0188454
EVM0014803;EVM0014803_24	0.169472	0.0636758	0.130049	0.189367	0.097039	0.279702	0.0572298
EVM0014803;EVM0014803.1	0.197378	0	0.252439	0	0.282545	0.325758	0
EVM0014810;EVM0014810_6	0.0200407	0.0409458	0.0329569	0.0322558	0.0337655	0.0180504	0.0116544
EVM0014810;EVM0014810.1	0.979959	0.959054	0.967043	0.967744	0.966235	0.98195	0.988346
EVM0014821;EVM0014821.1	1	1	1	1	1	1	1
EVM0014835;EVM0014835.1	1	1	1	1	1	1	1
EVM0014878;EVM0014878_1	0.326432	0.344762	0.312865	0.359409	0.269149	0.271685	0.280852
EVM0014878;EVM0014878.1	0.673568	0.655238	0.687135	0.640591	0.730851	0.728315	0.719148
EVM0014899;EVM0014899.1	0.328467	0.29697	0.310976	0.391304	0.177143	0.193939	0.281633
EVM0014899;EVM0014899_5	0.671533	0.70303	0.689024	0.608696	0.822857	0.806061	0.718367
EVM0014946;EVM0014946.1	1	1	1	1	1	1	1
EVM0014975;EVM0014975.1	1	1	1	1	1	1	1
EVM0014995;EVM0014995.1	0.59527	0.626598	0.632371	0.607477	0.633057	0.605779	0.615695
EVM0014995;EVM0014995_20	0.40473	0.373402	0.367629	0.392523	0.366943	0.394221	0.384305
EVM0015068;EVM0015068.1	1	1	1	1	1	1	1
EVM0015079;EVM0015079.1	1	1	1	1	1	1	1
EVM0015167;EVM0015167_8	0.145011	0.297252	0.181589	0.187635	0.139204	0.139271	0.193441
EVM0015167;EVM0015167_10	0.686295	0.664326	0.689317	0.715352	0.747697	0.719287	0.71488
EVM0015167;EVM0015167.1	0.168693	0.0384219	0.129094	0.0970127	0.113099	0.141442	0.0916797
EVM0015204;EVM0015204_7	0.109626	0.124925	0.150823	0.227877	0	0.179009	0.101506
EVM0015204;EVM0015204.1	0.220993	0.503667	0.405388	0.306249	0.182559	0	0.272831
EVM0015204;EVM0015204.2	0.322569	0.183792	0.443789	0.447011	0.399704	0.526723	0.448012
EVM0015204;EVM0015204_2	0.16856	0	0	0	0.417736	0.137621	0
EVM0015204;EVM0015204_9	0.0136117	0	0	0.0188629	0	0.0222266	0.0252069
EVM0015204;EVM0015204_8	0.16464	0.187616	0	0	0	0.134421	0.152445
EVM0015249;EVM0015249.1	1	1	1	1	1	1	1
EVM0015280;EVM0015280.1	1	1	1	1	1	1	1
EVM0015306;EVM0015306.1	0.735193	0.62738	0.576811	0.657515	0.581616	0.619531	0.74286
EVM0015306;EVM0015306_4	0.158672	0.207569	0.252683	0.175965	0.250156	0.311653	0.136542
EVM0015306;EVM0015306_46	0.00603177	0.0122742	0.0183379	0	0.0147925	0	0
EVM0015306;EVM0015306_5	0.100103	0.152777	0.152168	0.16652	0.153435	0.0688159	0.120599
EVM0015333;EVM0015333.1	0.984506	0.989838	0.993527	0.994354	0.971096	0.984901	0.983653
EVM0015333;EVM0015333_46	0.0154941	0.0101624	0.00647259	0.00564634	0.028904	0.0150993	0.0163465
EVM0015352;EVM0015352.1	1	1	1	1	1	1	1
EVM0015372;EVM0015372.1	0.866301	0.863696	0.868338	0.881558	0.884436	0.845418	0.894001
EVM0015372;EVM0015372_3	0.133699	0.136304	0.131662	0.118442	0.115564	0.154582	0.105999
EVM0015427;EVM0015427_3	0.155879	0.133953	0.143746	0.200269	0.145611	0.194535	0.163779
EVM0015427;EVM0015427.1	0.844121	0.866047	0.856254	0.799731	0.854389	0.805465	0.836221
EVM0015512;EVM0015512_1	0	0.318295	0.28507	0.318706	0.353859	0.20411	0.172159
EVM0015512;EVM0015512_4	0	0.0557294	0	0	0	0	0
EVM0015512;EVM0015512_5	0.169672	0	0.132217	0.295635	0.164122	0.378668	0.319393
EVM0015512;EVM0015512_7	0.332624	0.192938	0.388796	0.0965936	0.241307	0.278377	0.391336
EVM0015512;EVM0015512.1	0.497704	0.433038	0.193918	0.289065	0.240712	0.138845	0.117111
EVM0015685;EVM0015685_6	0.00334009	0.00896733	0.00555445	0.025027	0.00582252	0.00395294	0.00550378
EVM0015685;EVM0015685.1	0.99666	0.991033	0.994446	0.974973	0.994177	0.996047	0.994496
EVM0015691;EVM0015691.1	0.156089	0.412874	0.217766	0.2508	0.387655	0.446555	0.654954
EVM0015691;EVM0015691_1	0.164167	0.347393	0.229037	0.26378	0.407717	0.391388	0.1797
EVM0015691;EVM0015691_2	0.679743	0.239733	0.553197	0.48542	0.204627	0.162056	0.165346
EVM0015780;EVM0015780.1	0.592914	0.60702	0.527048	0.720502	0.504577	0.612962	0.567109
EVM0015780;EVM0015780_28	0.407086	0.39298	0.472952	0.279498	0.495423	0.387038	0.432891
EVM0015792;EVM0015792.1	0.470614	0.46741	0.411743	0.478026	0.388925	0.409788	0.419843
EVM0015792;EVM0015792_11	0.529386	0.53259	0.588257	0.521974	0.611075	0.590212	0.580157
EVM0015838;EVM0015838.1	0.829641	0.813733	0.826382	0.794548	0.772757	0.816927	0.889587
EVM0015838;EVM0015838_1	0.170359	0.186267	0.173618	0.205452	0.227243	0.183073	0.110413
EVM0015851;EVM0015851.1	0.0912115	0.0921496	0.101775	0.0880536	0.0853795	0.0894794	0.0827916
EVM0015851;EVM0015851_5	0.630957	0.53005	0.530572	0.500237	0.502684	0.47929	0.574491
EVM0015851;EVM0015851_6	0.0605096	0.0463947	0.0868078	0.047288	0.0625254	0.0102972	0.095276
EVM0015851;EVM0015851_13	0	0.0115937	0	0.0295422	0.0312491	0.012866	0.0119043
EVM0015851;EVM0015851_16	0.0811491	0.149327	0.155223	0.158544	0.201246	0.276191	0.140552
EVM0015851;EVM0015851_12	0.0217111	0.0388421	0.0161503	0.019795	0.0104694	0.0344838	0.0319064
EVM0015851;EVM0015851_19	0.114462	0.131642	0.109472	0.15654	0.106447	0.0973926	0.0630793
EVM0015910;EVM0015910.1	1	1	1	1	1	1	1
EVM0015971;EVM0015971.1	1	1	1	1	1	1	1
EVM0016059;EVM0016059.1	1	1	1	1	1	1	1
EVM0016080;EVM0016080.1	1	1	1	1	1	1	1
EVM0016088;EVM0016088.1	1	1	1	1	1	1	1
EVM0016152;EVM0016152_0	0	0	0	0	0	0	0
EVM0016152;EVM0016152_4	0	0	0	0.289957	0.363406	0.13734	0
EVM0016152;EVM0016152_8	0.0538314	0	0.108143	0	0	0.0574867	0.122942
EVM0016152;EVM0016152.1	0	0	0.569413	0	0.200231	0.302688	0.161833
EVM0016152;EVM0016152_1	0.481515	1	0.322443	0.361875	0	0.171404	0.183283
EVM0016152;EVM0016152_2	0.155802	0	0	0	0	0	0.177913
EVM0016152;EVM0016152_6	0.308851	0	0	0.348168	0.436363	0.164911	0.176341
EVM0016152;EVM0016152_7	0	0	0	0	0	0.16617	0.177687
EVM0016156;EVM0016156.1	0.398653	0.538482	0.648048	0.684689	0.375019	0.460228	0.505175
EVM0016156;EVM0016156_14	0.601347	0.461518	0.351952	0.315311	0.624981	0.539772	0.494825
EVM0016172;EVM0016172.1	1	1	1	1	1	1	1
EVM0016202;EVM0016202.1	0.793928	0.844988	0.782411	0.828659	0.814187	0.68064	0.800662
EVM0016202;EVM0016202_11	0.206072	0.155012	0.217589	0.171341	0.185813	0.31936	0.199338
EVM0016208;EVM0016208.1	1	1	1	1	1	1	1
EVM0016283;EVM0016283.1	0.390066	0.293027	0.390066	0.151155	0.24761	0.131413	0.30355
EVM0016283;EVM0016283_11	0	0	0	0.376131	0	0	0
EVM0016283;EVM0016283_7	0.226385	0.226754	0.226385	0.175454	0.143707	0.610152	0
EVM0016283;EVM0016283_15	0.383549	0.480219	0.383549	0.29726	0.608683	0.258435	0.69645
EVM0016319;EVM0016319.1	0.904891	0.754951	0.740549	0.829435	0.655512	0.689441	0.750801
EVM0016319;EVM0016319_4	0.0951087	0.245049	0.259451	0.170565	0.344488	0.310559	0.249199
EVM0016382;EVM0016382.1	1	1	1	1	1	1	1
EVM0016427;EVM0016427.1	1	1	1	1	1	1	1
EVM0016446;EVM0016446.1	1	1	1	1	1	1	1
EVM0016489;EVM0016489.1	1	1	1	1	1	1	1
EVM0016516;EVM0016516_1	0.348041	0.347427	0.288721	0.379191	0.341093	0.340818	0.348685
EVM0016516;EVM0016516_3	0.556866	0.556987	0.615307	0.501511	0.482404	0.541049	0.525554
EVM0016516;EVM0016516_4	0.073779	0.0759871	0.0838511	0.10233	0.153466	0.100631	0.10942
EVM0016516;EVM0016516.1	0.00217435	0.00223942	0	0	0.00197873	0	0.00205209
EVM0016516;EVM0016516_8	0.0191402	0.0173592	0.0121211	0.0169677	0.0210578	0.0175016	0.0142894
EVM0016520;EVM0016520.1	1	1	1	1	1	1	1
EVM0016539;EVM0016539.1	1	1	1	1	1	1	1
EVM0016547;EVM0016547.2	0.702	0.721304	0.72617	0.763318	0.717076	0.720703	0.753627
EVM0016547;EVM0016547_10	0.298	0.278696	0.27383	0.236682	0.282924	0.279297	0.246373
EVM0016550;EVM0016550.1	0.447521	0.62649	0.376677	0.387522	0.400457	0.33985	0.366016
EVM0016550;EVM0016550_0	0.238152	0.112199	0.158729	0.185072	0.260795	0.243458	0.320469
EVM0016550;EVM0016550_4	0.0301493	0	0.156738	0.152292	0.085841	0.133557	0.14384
EVM0016550;EVM0016550_5	0.25566	0.17398	0.258437	0.251106	0.212308	0.283135	0.101645
EVM0016550;EVM0016550_13	0.0285182	0.0873314	0.0494193	0.0240088	0.0405985	0	0.0680292
EVM0016557;EVM0016557_11	0.0148569	0.0223001	0.0311371	0.0302213	0	0	0.0185057
EVM0016557;EVM0016557.1	0.435088	0.100471	0.140285	0.340399	0.0513097	0.267438	0.125064
EVM0016557;EVM0016557.2	0.550055	0.877229	0.828577	0.62938	0.94869	0.732562	0.856431
EVM0016619;EVM0016619.1	1	1	1	1	1	1	1
EVM0016664;EVM0016664.1	1	1	1	1	1	1	1
EVM0016680;EVM0016680.1	0.828272	0.640398	0.932185	0.83936	0.835826	0.76164	0.879571
EVM0016680;EVM0016680_7	0.171728	0.359602	0.0678151	0.16064	0.164174	0.23836	0.120429
EVM0016705;EVM0016705_37	0.944376	0.961757	0.983214	0.922706	0.984687	0.958194	0.964495
EVM0016705;EVM0016705.1	0.0556238	0.038243	0.0167859	0.0772941	0.015313	0.0418057	0.0355055
EVM0016796;EVM0016796.1	1	1	1	1	1	1	1
EVM0016818;EVM0016818_18	0.209842	0.107713	0.131909	0.285392	0.161777	0.122135	0.403465
EVM0016818;EVM0016818_51	0.188382	0.380745	0.333053	0.288231	0.272311	0.2467	0.181101
EVM0016818;EVM0016818_68	0.00706406	0	0.0399649	0	0	0.0185018	0.0135821
EVM0016818;EVM0016818.1	0.418006	0.375487	0.328454	0.426377	0.429681	0.304117	0.401852
EVM0016818;EVM0016818_60	0.176706	0.136055	0.166619	0	0.136231	0.308546	0
EVM0016837;EVM0016837.1	0.430772	0.491689	0.462052	0.528247	0.474987	0.437843	0.512636
EVM0016837;EVM0016837_7	0.374118	0.324584	0.361644	0.283673	0.296121	0.34608	0.281693
EVM0016837;EVM0016837.2	0.19511	0.183727	0.176304	0.18808	0.228892	0.216077	0.205671
EVM0016895;EVM0016895.1	1	1	1	1	1	1	1
EVM0016931;EVM0016931.1	1	1	1	1	1	1	1
EVM0016945;EVM0016945.2	1	1	1	1	1	1	1
EVM0017006;EVM0017006_8	0.196589	0.234159	0.379899	0.0841613	0.127791	0.396471	0.313548
EVM0017006;EVM0017006_9	0.162221	0.128815	0.20899	0	0.24605	0.174485	0.147847
EVM0017006;EVM0017006_10	0.585038	0.570144	0.411111	0.819684	0.553159	0.429044	0.436254
EVM0017006;EVM0017006.1	0.056151	0.0668818	0	0.0961546	0.0730005	0	0.102351
EVM0017026;EVM0017026_16	0.265071	0.168662	0.262014	0.227098	0.300517	0.127455	0.181216
EVM0017026;EVM0017026.1	0.734929	0.831338	0.737986	0.772902	0.699483	0.872545	0.818784
EVM0017040;EVM0017040_2	0.122259	0.12064	0.124333	0.0972403	0.210427	0.17653	0.126345
EVM0017040;EVM0017040.1	0.877741	0.87936	0.875667	0.90276	0.789573	0.82347	0.873655
EVM0017052;EVM0017052_2	0.234794	0	0.233587	0.400401	0.463027	0	0.280784
EVM0017052;EVM0017052_10	0.118832	0.40171	0.123361	0.0484593	0.112077	1	0.203895
EVM0017052;EVM0017052.1	0.646374	0.59829	0.643052	0.55114	0.424895	0	0.515321
EVM0017085;EVM0017085.1	1	1	1	1	1	1	1
EVM0017095;EVM0017095.1	1	1	1	1	1	1	1
EVM0017122;EVM0017122_4	0.0415322	0.0297817	0.0621019	0	0.0837121	0.0670408	0
EVM0017122;EVM0017122_1	0.852241	0.894046	0.884952	0.942091	0.827075	0.904381	0.920563
EVM0017122;EVM0017122.1	0.106227	0.0761724	0.0529459	0.0579087	0.0892124	0.0285783	0.0794371
EVM0017126;EVM0017126_0	0.174069	0.15151	0.165929	0.222077	0.244486	0.217976	0.180705
EVM0017126;EVM0017126.1	0.825931	0.84849	0.834071	0.777923	0.755514	0.782024	0.819295
EVM0017176;EVM0017176.1	1	1	1	1	1	1	1
EVM0017218;EVM0017218.1	1	1	1	1	1	1	1
EVM0017294;EVM0017294.1	1	1	1	1	1	1	1
EVM0017345;EVM0017345.1	1	1	1	1	1	1	1
EVM0017502;EVM0017502.1	1	1	1	1	1	1	1
EVM0017515;EVM0017515.1	0	0	0	0	nan	0	0
EVM0017515;EVM0017515_4	1	0.204874	1	1	nan	1	1
EVM0017515;EVM0017515_5	0	0	0	0	nan	0	0
EVM0017515;EVM0017515_3	0	0.795126	0	0	nan	0	0
EVM0017576;EVM0017576_45	0	0.0164488	0	0	0.0180639	0.0354868	0
EVM0017576;EVM0017576.1	1	0.983551	1	1	0.981936	0.964513	1
EVM0017604;EVM0017604.1	1	1	1	1	1	1	1
EVM0000154;EVM0000154_43	0.955999	0.970451	0.95574	0.972755	0.950817	0.950787	0.961309
EVM0000154;EVM0000154_44	0.0440006	0.0295495	0.0442604	0.0272452	0.0491825	0.0492131	0.0386906
EVM0000157;EVM0000157_15	0.519795	0.570558	0.406628	0.692766	0.430304	0.265378	0.57586
EVM0000157;EVM0000157_17	0	0.00991295	0.00397903	0.020337	0.0257075	0.0102693	0.0251409
EVM0000157;EVM0000157_10	0.480205	0.419529	0.589393	0.286897	0.543988	0.724352	0.398999
EVM0000193;EVM0000193_11	0.00461647	0.00563798	0.00813981	0.0295737	0.0430091	0.0510447	0.0619895
EVM0000193;EVM0000193_5	0.913169	0.878631	0.826329	0.970426	0.956991	0.948955	0.93801
EVM0000193;EVM0000193_9	0.0822142	0.115731	0.165531	0	0	0	0
EVM0000209;EVM0000209_23	1	1	1	1	1	1	1
EVM0000354;EVM0000354_2	0.591581	0.64324	0.598645	0.66608	0.56144	0.478197	0.557795
EVM0000354;EVM0000354_28	0.396323	0.338917	0.383074	0.324047	0.415876	0.497731	0.418005
EVM0000354;EVM0000354_41	0.012096	0.0178432	0.0182809	0.00987288	0.0226839	0.0240723	0.0242002
EVM0000400;EVM0000400_0	1	1	nan	nan	0	0.315878	nan
EVM0000400;EVM0000400_1	0	0	nan	nan	1	0.684122	nan
EVM0000423;EVM0000423_7	1	1	1	1	1	1	1
EVM0000846;EVM0000846_1	0	0	0	0.132161	0.0504371	0.080928	0
EVM0000846;EVM0000846_9	0.0322731	0	0	0	0.0453899	0	0
EVM0000846;EVM0000846_19	0	0	0	0.0480519	0	0	0.0352721
EVM0000846;EVM0000846_0	0.174956	0	0.129082	0.128953	0.0492125	0.0789632	0.0946567
EVM0000846;EVM0000846_20	0.480502	0.743209	0.519021	0.519513	0.806553	0.627575	0.780495
EVM0000846;EVM0000846_11	0.0766722	0	0.0353553	0.0470933	0.0269585	0.0576744	0.0345684
EVM0000846;EVM0000846_3	0.0408488	0.056942	0	0	0	0	0
EVM0000846;EVM0000846_12	0.122006	0	0	0.0374691	0.0214491	0	0.0550077
EVM0000846;EVM0000846_16	0	0.0984495	0	0.0867584	0	0.0531258	0
EVM0000846;EVM0000846_17	0.0727418	0.1014	0.0670858	0	0	0	0
EVM0000846;EVM0000846_5	0	0	0.249457	0	0	0.101734	0
EVM0000857;EVM0000857_0	0	0	0.262371	0.162051	0.327832	0.386273	0.22401
EVM0000857;EVM0000857_5	1	0	0.402446	0	0.446982	0.131666	0.114535
EVM0000857;EVM0000857_10	0	0	0	0	0	0	0
EVM0000857;EVM0000857_1	0	0	0.278001	0.343411	0	0.272857	0
EVM0000857;EVM0000857_17	0	0.279112	0	0.231237	0	0	0.479471
EVM0000857;EVM0000857_18	0	0.0852604	0.0571819	0	0.0476325	0	0
EVM0000857;EVM0000857_2	0	0.635628	0	0.263301	0.177553	0.209205	0.181985
EVM0000971;EVM0000971_42	0.364429	0.144039	0.251807	0.157522	0.230271	1	0.479819
EVM0000971;EVM0000971_2	0.635571	0.855961	0.748193	0.842478	0.769729	0	0.520181
EVM0001222;EVM0001222_0	0.0205863	0.0181699	0.0228171	0.0245941	0.0167651	0.0182266	0.019883
EVM0001222;EVM0001222_2	0.315787	0.351657	0.318023	0.348001	0.26171	0.26339	0.269368
EVM0001222;EVM0001222_6	0.346785	0.375757	0.298951	0.381964	0.305376	0.30404	0.397115
EVM0001222;EVM0001222_46	0.313666	0.250731	0.357132	0.242516	0.412351	0.410805	0.310095
EVM0001222;EVM0001222_47	0.00317648	0.00368567	0.00307677	0.00292505	0.00379794	0.00353917	0.00353907
EVM0001283;EVM0001283_0	1	1	0.736339	0.482111	nan	nan	1
EVM0001283;EVM0001283_5	0	0	0.263661	0.517889	nan	nan	0
EVM0001394;EVM0001394_4	0.296202	0.253304	0.2993	0.332009	0.261562	0.304148	0.295505
EVM0001394;EVM0001394_6	0.401218	0.582309	0.369612	0.578213	0.455526	0.419515	0.486568
EVM0001394;EVM0001394_11	0.30258	0.164388	0.331088	0.0897773	0.282912	0.276338	0.217926
EVM0001495;EVM0001495_2	0.108174	0.0391415	0	0.0502369	0	0.0744402	0.162806
EVM0001495;EVM0001495_0	0.455212	0.439235	0.488789	0.563744	0.401557	0.365464	0.304493
EVM0001495;EVM0001495_1	0.0506687	0.0550016	0.163219	0	0.100567	0.104603	0.0762581
EVM0001495;EVM0001495_7	0.111045	0.120541	0.0894268	0.0773551	0.0551004	0.114623	0.0835631
EVM0001495;EVM0001495_8	0.119391	0.0648001	0	0	0.118483	0.0616191	0.0898434
EVM0001495;EVM0001495_5	0.0610115	0.0662288	0	0.0850026	0	0.0629777	0.183649
EVM0001495;EVM0001495_3	0	0	0	0	0.0429516	0.0893508	0
EVM0001495;EVM0001495_6	0.0660371	0.215053	0.212724	0.184009	0.196605	0.0681652	0.099388
EVM0001495;EVM0001495_9	0.0284612	0	0.0458409	0.0396528	0.0847347	0.0587569	0
EVM0001708;EVM0001708_19	0.0018268	0.00847642	0.00793102	0.00845657	0.00715072	0.0107096	0.0103689
EVM0001708;EVM0001708_0	0.390912	0.362769	0.271542	0.371973	0.255027	0.327387	0.309929
EVM0001708;EVM0001708_1	0.366943	0.371483	0.463441	0.299193	0.448857	0.46097	0.432783
EVM0001708;EVM0001708_3	0.184556	0.205523	0.160249	0.320378	0.288966	0.200934	0.246919
EVM0001708;EVM0001708_18	0.0557626	0.0517482	0.096837	0	0	0	0
EVM0001831;EVM0001831_7	0.857699	0.778562	0.401091	0.693275	0.334344	0.556678	0.300955
EVM0001831;EVM0001831_50	0.142301	0.221438	0.598909	0.306725	0.665656	0.443322	0.699045
EVM0001915;EVM0001915_0	0.817578	0.67411	0.779793	0.729971	0.843215	0.665765	0.641926
EVM0001915;EVM0001915_6	0.182422	0.32589	0.220207	0.270029	0.156785	0.334235	0.358074
EVM0001989;EVM0001989_7	0	0.76846	0.76846	0	0	0	0.855078
EVM0001989;EVM0001989_8	0.283639	0.23154	0.23154	1	1	1	0.144922
EVM0001989;EVM0001989_6	0.716361	0	0	0	0	0	0
EVM0002015;EVM0002015_11	0.0969534	0	0	0.080579	0.160654	0	0.107032
EVM0002015;EVM0002015_12	0.300942	0.655838	0.586445	0.583603	0.66489	0.45282	0.553709
EVM0002015;EVM0002015_13	0	0	0.208391	0	0	0	0
EVM0002015;EVM0002015_6	0.0967465	0	0	0.160814	0	0.26203	0.106804
EVM0002015;EVM0002015_5	0.400075	0	0	0	0	0	0
EVM0002015;EVM0002015_8	0.105283	0.344162	0.205165	0.175004	0.174456	0.28515	0.232455
EVM0002172;EVM0002172_0	0.783811	0.946818	0.234335	0	0	0.813108	0.220911
EVM0002172;EVM0002172_2	0	0	0.722576	1	0	0	0.454122
EVM0002172;EVM0002172_3	0.216189	0.0531822	0.0430892	0	1	0.186892	0.324967
EVM0002245;EVM0002245_3	1	1	1	1	1	1	1
EVM0002303;EVM0002303_0	0.257833	0.163154	0.161335	0.545204	0	0	0.697177
EVM0002303;EVM0002303_10	0.039274	0	0.0491502	0	0	0	0
EVM0002303;EVM0002303_5	0.12526	0.317053	0	0.132435	0.477783	0	0
EVM0002303;EVM0002303_8	0.136909	0.519748	0.171338	0.144752	0.522217	0	0
EVM0002303;EVM0002303_2	0.104751	4.55213e-05	0	0	0	0	0
EVM0002303;EVM0002303_6	0	0	0.407947	0	0	0.492447	0
EVM0002303;EVM0002303_7	0.335973	0	0.21023	0.177609	0	0.507553	0.302823
EVM0002303;EVM0002303_4	0	0	0	0	0	0	0
EVM0002358;EVM0002358_0	0.14428	0.104989	0.215847	0	0	0	0.104989
EVM0002358;EVM0002358_24	0.748669	0.895011	0.640017	0.59978	1	1	0.895011
EVM0002358;EVM0002358_3	0.107051	0	0.144136	0.40022	0	0	0
EVM0002407;EVM0002407_0	0.58437	0.649756	0.668175	0.625548	0.630662	0.687735	0.630291
EVM0002407;EVM0002407_27	0.41563	0.350244	0.331825	0.374452	0.369338	0.312265	0.369709
EVM0002433;EVM0002433_8	0.492587	0.548774	0.789288	0.526422	0.626832	0.686678	0.488271
EVM0002433;EVM0002433_6	0	0	0	0.150746	0.0707487	0	0.30973
EVM0002433;EVM0002433_7	0	0.145492	0	0	0.147472	0.101027	0
EVM0002433;EVM0002433_2	0.164175	0.149478	0.210712	0.322831	0.0757561	0.103794	0.132661
EVM0002433;EVM0002433_0	0.343239	0.156256	0	0	0.0791913	0.108501	0.0693382
EVM0002463;EVM0002463_1	0.129118	0.138453	0.164173	0.118524	0.175484	0.16736	0.225454
EVM0002463;EVM0002463_15	0.20366	0.191087	0.17729	0.20892	0.213225	0.215024	0.209327
EVM0002463;EVM0002463_9	0.667222	0.67046	0.658537	0.672556	0.61129	0.617616	0.565219
EVM0002742;EVM0002742_0	0.4114	0	0.999845	0.545605	0	0	0.9339
EVM0002742;EVM0002742_7	0.284431	0	0.000155443	0.377217	0	0	4.37306e-05
EVM0002742;EVM0002742_8	0.0290971	0	0	0.0771782	0	1	0.0660565
EVM0002742;EVM0002742_6	0.275072	1	0	0	1	0	0
EVM0002830;EVM0002830_0	1	1	1	1	1	1	1
EVM0003014;EVM0003014_0	nan	nan	nan	nan	nan	nan	nan
EVM0003048;EVM0003048_1	nan	1	1	0.778112	0	0.778112	nan
EVM0003048;EVM0003048_10	nan	0	0	0.221888	1	0.221888	nan
EVM0003339;EVM0003339_3	nan	nan	0.453365	nan	0	0	0.665009
EVM0003339;EVM0003339_0	nan	nan	0.456756	nan	0	1	0.334991
EVM0003339;EVM0003339_4	nan	nan	0.0898788	nan	1	0	0
EVM0003346;EVM0003346_1	0.0208967	0.0160281	0.0145461	0.0126216	0.00976626	0.0132281	0.0172469
EVM0003346;EVM0003346_2	0.96021	0.973621	0.972667	0.981039	0.980773	0.979795	0.971615
EVM0003346;EVM0003346_3	0.0188938	0.0103513	0.0127865	0.00633991	0.00946091	0.00697679	0.0111384
EVM0003398;EVM0003398_0	0.805574	0.653481	0.53952	0.741659	0.649891	0.512392	0.505895
EVM0003398;EVM0003398_6	0.0650094	0.016574	0.0294726	0.0125403	0.0219773	0.0079104	0.0143706
EVM0003398;EVM0003398_1	0.0836212	0.213191	0.379103	0.201632	0.21202	0.22894	0.277271
EVM0003398;EVM0003398_2	0.0457952	0.116754	0.051904	0.0441694	0.116113	0.250758	0.202464
EVM0003424;EVM0003424_9	0.395862	0.271912	0.551084	0.234829	0.535071	0.396732	0.786451
EVM0003424;EVM0003424_2	0.501621	0.516836	0.448916	0.765171	0.464929	0.603268	0.213549
EVM0003424;EVM0003424_16	0.102517	0.211252	0	0	0	0	0
EVM0003425;EVM0003425_24	1	1	1	1	1	1	1
EVM0003474;EVM0003474_0	nan	0.715845	nan	nan	1	nan	nan
EVM0003474;EVM0003474_2	nan	0.284155	nan	nan	0	nan	nan
EVM0003717;EVM0003717_0	0.223883	0.232734	0.188023	0.263606	0.183878	0.531249	0.443151
EVM0003717;EVM0003717_11	0.039672	0.0247443	0.0732989	0.00311406	0.0488747	0.0215171	0.0345516
EVM0003717;EVM0003717_5	0.516556	0	0	0	0	0	0
EVM0003717;EVM0003717_9	0.219889	0.114292	0.738678	0.258904	0.270897	0.447234	0.522297
EVM0003717;EVM0003717_6	0	0	0	0	0	0	0
EVM0003717;EVM0003717_8	0	0.62823	0	0.474376	0.49635	0	0
EVM0003802;EVM0003802_9	0.198581	0	0	0.175111	0.058457	0	0.121958
EVM0003802;EVM0003802_3	0.274336	0	0	0	0	0	0
EVM0003802;EVM0003802_7	8.94875e-06	0.0963224	0	0	0	0	0
EVM0003802;EVM0003802_11	0.242453	0.0883702	0	0	0.142744	0.272381	0
EVM0003802;EVM0003802_0	0.209347	0.381518	1	0.36921	0.123253	0.352783	0
EVM0003802;EVM0003802_12	0	0.0617371	0	0	0.0997236	0	0
EVM0003802;EVM0003802_17	0.0752742	0.164617	0	0	0.0886352	0.084566	0.369836
EVM0003802;EVM0003802_13	0	0.113261	0	0	0.18295	0	0.190843
EVM0003802;EVM0003802_4	0	0.0941739	0	0.455679	0.304237	0.29027	0.317363
EVM0003975;EVM0003975_11	0.97284	0.952221	0.916172	0.992086	0.956406	0.956406	0.954326
EVM0003975;EVM0003975_14	0.0271603	0.0477789	0.0838278	0.00791362	0.0435943	0.0435943	0.0456745
EVM0004004;EVM0004004_9	0	0.0106446	0	0.0132705	0.0387821	0.0132705	0
EVM0004004;EVM0004004_0	1	0.989355	1	0.98673	0.961218	0.98673	1
EVM0004058;EVM0004058_9	0.0604733	0.164839	0.145194	0.195331	0.11434	0	0
EVM0004058;EVM0004058_16	0.205762	0	0	0	0.129682	0.153613	0
EVM0004058;EVM0004058_17	0.0713323	0.0972194	0.342533	0	0.269744	0.0798804	0.349096
EVM0004058;EVM0004058_4	0.498539	0.291198	0.341993	0.690129	0.134659	0.55828	0.116182
EVM0004058;EVM0004058_5	0.0709215	0.193319	0.17028	0.11454	0	0	0.23139
EVM0004058;EVM0004058_11	0.0929719	0.253424	0	0	0.351574	0.208226	0.303332
EVM0004082;EVM0004082_28	0.0646609	0.0870223	0.09079	0.066577	0.0831228	0.076111	0.100399
EVM0004082;EVM0004082_3	0.935339	0.912978	0.90921	0.933423	0.916877	0.923889	0.899601
EVM0004307;EVM0004307_0	1	1	1	1	1	1	1
EVM0004586;EVM0004586_8	0.958981	0	0	0.98942	0.939708	1	1
EVM0004586;EVM0004586_10	0.0410187	1	1	0.0105802	0.0602916	0	0
EVM0004735;EVM0004735_5	0.220539	0.671909	0.173247	0	0	0.0792122	0.0761929
EVM0004735;EVM0004735_10	0	0	0	0	0.17258	0	0.0462899
EVM0004735;EVM0004735_14	0.00750253	0.00457153	0.0117874	0	0	0	0.001296
EVM0004735;EVM0004735_6	0	0.323519	0.208544	0	0.256454	0.381401	0.137574
EVM0004735;EVM0004735_7	0.271379	0	0.213185	0	0.0873875	0	0.0468786
EVM0004735;EVM0004735_9	0	0	0	0	0	0	0
EVM0004735;EVM0004735_4	0.500579	0	0.393236	1	0.483578	0.539386	0.691769
EVM0004777;EVM0004777_10	1	1	nan	1	1	1	1
EVM0004916;EVM0004916_21	0.740428	0	0.587841	0	0.554568	0.321908	0.27751
EVM0004916;EVM0004916_47	0.259572	1	0.412159	0.368567	0.388829	0.225703	0.389146
EVM0004916;EVM0004916_2	0	0	0	0.631433	0	0.386677	0.333345
EVM0004916;EVM0004916_52	0	0	0	0	0.056603	0.0657123	0
EVM0005208;EVM0005208_29	1	1	1	1	1	1	1
EVM0005281;EVM0005281_72	1	1	1	1	1	1	1
EVM0005376;EVM0005376_0	1	1	1	1	1	1	1
EVM0005405;EVM0005405_0	nan	nan	1	1	nan	nan	nan
EVM0005424;EVM0005424_3	1	1	1	1	1	1	1
EVM0005474;EVM0005474_4	0.712589	0.598202	nan	1	0.748134	0.440376	nan
EVM0005474;EVM0005474_1	0	0	nan	0	0	0	nan
EVM0005474;EVM0005474_0	0.191451	0.401798	nan	0	0	0	nan
EVM0005474;EVM0005474_9	0	0	nan	0	0	0.559624	nan
EVM0005474;EVM0005474_12	0.09596	0	nan	0	0.251866	0	nan
EVM0005474;EVM0005474_10	0	0	nan	0	0	0	nan
EVM0005482;EVM0005482_0	1	1	1	1	1	1	1
EVM0005559;EVM0005559_4	nan	nan	nan	nan	nan	nan	nan
EVM0005650;EVM0005650_8	0	0	0.0524922	0	0	0	0
EVM0005650;EVM0005650_0	0.0891655	0.342541	0.128451	1	0	0	0.290364
EVM0005650;EVM0005650_2	0.207646	0	0.299134	0	0	0.476434	0.338095
EVM0005650;EVM0005650_1	0.342281	0.657459	0	0	0.452941	0.523566	0.371541
EVM0005650;EVM0005650_3	0	0	0	0	0.547059	0	0
EVM0005650;EVM0005650_4	0.360908	0	0.519923	0	0	0	0
EVM0005663;EVM0005663_8	0	0	0	nan	nan	0	0
EVM0005663;EVM0005663_2	0.304785	0	0	nan	nan	0	0
EVM0005663;EVM0005663_6	0	0.509932	0.257523	nan	nan	0.675437	0.675437
EVM0005663;EVM0005663_7	0.243173	0.490068	0.742477	nan	nan	0.324563	0.324563
EVM0005663;EVM0005663_4	0.452041	0	0	nan	nan	0	0
EVM0005663;EVM0005663_9	0	0	0	nan	nan	0	0
EVM0005891;EVM0005891_0	1	1	1	1	1	1	1
EVM0005899;EVM0005899_0	1	1	1	1	1	1	1
EVM0006256;EVM0006256_1	0.419923	0.431326	0.424173	0.51277	0.41082	0.382461	0.418649
EVM0006256;EVM0006256_10	0.580077	0.568674	0.575827	0.48723	0.58918	0.617539	0.581351
EVM0006262;EVM0006262_38	1	1	1	1	1	1	1
EVM0006321;EVM0006321_9	0.999197	0.998453	1	0.996941	0.999727	0.998573	0.998683
EVM0006321;EVM0006321_0	0.000535717	0.00103165	0	0.000861221	0	0.000475896	0.000439075
EVM0006321;EVM0006321_19	0	0	0	0.00176767	0	0	0
EVM0006321;EVM0006321_17	0.000267716	0.00051555	0	0.000430381	0.000272613	0.000951285	0.000877683
EVM0006663;EVM0006663_3	0.887499	0.942931	0.934399	0.922868	0.926556	0.9326	0.953158
EVM0006663;EVM0006663_18	0.112501	0.0570688	0.0656008	0.0771324	0.0734438	0.0674002	0.0468424
EVM0006917;EVM0006917_6	0.0219767	0.023273	0.0864138	0.0467428	0.0335919	0.0430945	0.0408146
EVM0006917;EVM0006917_3	0.0217315	0	0.0142416	0	0.0166085	0.034091	0.0269061
EVM0006917;EVM0006917_0	0.149401	0.203417	0.027974	0.211843	0.146805	0.100444	0.184976
EVM0006917;EVM0006917_1	0.256681	0.46951	0.27526	0.430136	0.303174	0.384362	0.260019
EVM0006917;EVM0006917_11	0	0.0928714	0.0862091	0.031088	0.0837807	0.0687878	0.0814357
EVM0006917;EVM0006917_12	0.149229	0.0225759	0.0279418	0	0.0325857	0.0668859	0.079184
EVM0006917;EVM0006917_4	0.0760715	0.0402793	0.049853	0.0269664	0.0436038	0.0895019	0
EVM0006917;EVM0006917_9	0.0936932	0.0496098	0.153503	0.132852	0.12531	0.0367449	0.0870022
EVM0006917;EVM0006917_7	0	0.0230947	0.028584	0.0154616	0.0250009	0.00855288	0
EVM0006917;EVM0006917_5	0.0218728	0	0.0860053	0.0620291	0.117016	0.120094	0.135405
EVM0006917;EVM0006917_8	0.189789	0.0753687	0.155471	0.0336388	0.072524	0.037216	0.0881176
EVM0006917;EVM0006917_13	0.0195538	0	0.00854297	0.00924209	0	0.0102249	0.0161399
EVM0006929;EVM0006929_7	nan	1	nan	nan	nan	1	nan
EVM0006977;EVM0006977_2	0.488251	0.488251	0.319387	0.319387	0.480106	0.235371	nan
EVM0006977;EVM0006977_3	0.511749	0.511749	0.334758	0.334758	0	0	nan
EVM0006977;EVM0006977_0	0	0	0.345855	0.345855	0.519894	0.764629	nan
EVM0007237;EVM0007237_1	0.225022	0	0	nan	0	0.23295	0
EVM0007237;EVM0007237_3	0	0.216498	0	nan	0	0	0
EVM0007237;EVM0007237_0	0.145359	0	0	nan	1	0.15048	0.493988
EVM0007237;EVM0007237_4	0.148897	0.783502	1	nan	0	0.616571	0.506012
EVM0007237;EVM0007237_2	0.480722	0	0	nan	0	0	0
EVM0007253;EVM0007253_1	1	1	1	1	1	1	1
EVM0007256;EVM0007256_1	0	0.704397	0.570814	1	0	0.731425	1
EVM0007256;EVM0007256_2	1	0.264813	0.429186	0	1	0.183316	0
EVM0007256;EVM0007256_9	0	0.0307905	0	0	0	0.0852586	0
EVM0007626;EVM0007626_18	0.00981838	0	0.00660201	0	0	0	0
EVM0007626;EVM0007626_0	0.00904915	0	0.0121695	0	0	0	0
EVM0007626;EVM0007626_11	0	0.0371936	0.0147362	0.0110066	0	0	0.0133402
EVM0007626;EVM0007626_19	0.00904357	0.00920898	0.0304051	0.0272519	0	0.0118262	0
EVM0007626;EVM0007626_20	0.00902132	0	0.00606605	0.0135924	0	0	0
EVM0007626;EVM0007626_26	0	0	0.0147288	0	0.00417425	0	0.00888902
EVM0007626;EVM0007626_30	0	0.00748345	0	0	0	0	0.0178938
EVM0007626;EVM0007626_6	0	0.00744243	0.0147435	0	0	0.0047788	0.0133468
EVM0007626;EVM0007626_1	0.0145234	0.0147891	0.0195315	0	0	0.00949609	0.00884062
EVM0007626;EVM0007626_2	0	0	0	0	0.00831128	0	0
EVM0007626;EVM0007626_7	0	0	0	0	0	0	0
EVM0007626;EVM0007626_29	0	0	0	0	0	0	0
EVM0007626;EVM0007626_16	0	0	0	0	0	0	0
EVM0007626;EVM0007626_21	0	0.0173082	0	0	0	0	0
EVM0007626;EVM0007626_22	0.0315455	0	0	0.0237648	0	0	0.0192022
EVM0007626;EVM0007626_27	0.0316135	0	0.0212573	0	0	0	0
EVM0007626;EVM0007626_32	0.0158409	0	0	0	0	0	0
EVM0007626;EVM0007626_33	0.826084	0.849404	0.814228	0.924384	0.978487	0.950382	0.908876
EVM0007626;EVM0007626_8	0	0.0160785	0.0106172	0	0.00902699	0.0103241	0.00961144
EVM0007626;EVM0007626_24	0.020177	0.0410921	0	0	0	0.0131926	0
EVM0007626;EVM0007626_25	0	0	0	0	0	0	0
EVM0007626;EVM0007626_9	0.0232836	0	0	0	0	0	0
EVM0007626;EVM0007626_10	0	0	0.0349147	0	0	0	0
EVM0007654;EVM0007654_4	0	0	0	0	0	0	0
EVM0007654;EVM0007654_2	0.18235	0.354998	0.191016	0.612423	0.233695	0.237218	0.263229
EVM0007654;EVM0007654_26	0.191997	0	0.100561	0	0.246059	0.499535	0.138578
EVM0007654;EVM0007654_27	0	0.112858	0	0	0	0.113121	0.125525
EVM0007654;EVM0007654_28	0.333145	0.108095	0	0	0	0	0.0601136
EVM0007654;EVM0007654_6	0	0.117552	0.189756	0	0.154769	0	0
EVM0007654;EVM0007654_23	0	0	0.241773	0.387577	0	0.150125	0
EVM0007654;EVM0007654_12	0	0.306497	0.123689	0	0.100883	0	0.170449
EVM0007654;EVM0007654_0	0.241022	0	0.126238	0	0.102963	0	0.0869812
EVM0007654;EVM0007654_30	0.0514861	0	0.0269666	0	0	0	0.0185806
EVM0007654;EVM0007654_20	0	0	0	0	0.161631	0	0.136543
EVM0007790;EVM0007790_22	0.156877	0.0940049	0.0594344	0.3267	0.140813	0.0651535	0.175691
EVM0007790;EVM0007790_32	0	0	0.146185	0	0	0	0
EVM0007790;EVM0007790_58	0.119425	0.0715626	0.033934	0	0	0	0.133747
EVM0007790;EVM0007790_8	0	0	0.101479	0	0	0	0
EVM0007790;EVM0007790_59	0.206673	0.25995	0.43724	0.6733	0.435304	0.448719	0.472083
EVM0007790;EVM0007790_13	0.292626	0.116899	0.221728	0	0	0.486128	0.218479
EVM0007790;EVM0007790_30	0	0.188653	0	0	0.423883	0	0
EVM0007790;EVM0007790_38	0.224398	0.268931	0	0	0	0	0
EVM0007966;EVM0007966_1	1	1	1	1	1	1	1
EVM0008266;EVM0008266_39	1	1	1	1	1	1	1
EVM0008312;EVM0008312_8	0	0	0.0101971	0.0131118	0.0165471	0.00833945	0
EVM0008312;EVM0008312_1	0.420139	0.192964	0.38292	0.41463	0.359744	0.263716	0.457403
EVM0008312;EVM0008312_0	0.579861	0.807036	0.606882	0.572258	0.623709	0.727944	0.542597
EVM0008314;EVM0008314_16	0.0176619	0.00828125	0.0160816	0.0114897	0.0137979	0.015179	0.0128899
EVM0008314;EVM0008314_10	0.982338	0.991719	0.983918	0.98851	0.986202	0.984821	0.98711
EVM0008434;EVM0008434_14	1	0.216383	0.261341	0.496104	0.119392	0	0.24709
EVM0008434;EVM0008434_17	0	0.439563	0.53089	0.503896	0.121267	1	0.75291
EVM0008434;EVM0008434_1	0	0.344054	0.207769	0	0.759342	0	0
EVM0008674;EVM0008674_1	0.594851	1	0.289372	1	1	1	1
EVM0008674;EVM0008674_4	0.146487	0	0.710628	0	0	0	0
EVM0008674;EVM0008674_3	0.258662	0	0	0	0	0	0
EVM0008674;EVM0008674_11	0	0	0	0	0	0	0
EVM0008878;EVM0008878_2	0.0101854	0.0106582	0.00745836	0	0	0.00580877	0
EVM0008878;EVM0008878_1	0.472726	0.989342	0.519237	0.578292	0.47759	0.404396	0.47759
EVM0008878;EVM0008878_0	0.517089	0	0.473305	0.421708	0.52241	0.589796	0.52241
EVM0008881;EVM0008881_3	1	1	1	1	1	1	1
EVM0009025;EVM0009025_1	1	1	1	1	1	1	1
EVM0009145;EVM0009145_0	0.390822	0.539868	0.554059	0.600404	0.381898	0.678123	0.453415
EVM0009145;EVM0009145_1	0.264778	0.320036	0.079624	0.142369	0.301855	0.0765704	0.134393
EVM0009145;EVM0009145_3	0.308226	0.0745102	0.333682	0.198876	0.316247	0.213923	0.37547
EVM0009145;EVM0009145_4	0.0361741	0.0655852	0.0326347	0.0583514	0	0.0313832	0.0367217
EVM0009187;EVM0009187_1	0	nan	nan	nan	0	0.490902	0.490902
EVM0009187;EVM0009187_4	1	nan	nan	nan	0.394816	0.509098	0.509098
EVM0009187;EVM0009187_2	0	nan	nan	nan	0.533766	0	0
EVM0009187;EVM0009187_5	0	nan	nan	nan	0.0714182	0	0
EVM0009311;EVM0009311_3	1	1	1	1	1	1	1
EVM0009317;EVM0009317_1	1	1	0.936569	0.936569	0.860182	0.9312	0.917177
EVM0009317;EVM0009317_14	0	0	0.0634308	0.0634308	0.139818	0.0688005	0.0828232
EVM0009386;EVM0009386_0	1	1	1	1	1	1	1
EVM0009483;EVM0009483_14	0.956982	0.946375	0.964842	0.942782	0.959074	0.965695	0.971447
EVM0009483;EVM0009483_16	0.0242274	0.00618473	0.0101169	0	0.00458354	0.00508188	0.0106359
EVM0009483;EVM0009483_8	0.00781609	0.0319244	0.0130554	0.0071226	0.00887227	0.00655794	0.00457506
EVM0009483;EVM0009483_17	0.0109743	0.015516	0.0119854	0.0153856	0.0274699	0.0226653	0.0133415
EVM0009483;EVM0009483_15	0	0	0	0.0347094	0	0	0
EVM0009626;EVM0009626_3	0.304348	0.22149	0.486251	0.304348	0.304348	0.486251	0.304348
EVM0009626;EVM0009626_4	0.321559	0.234015	0.513749	0.321559	0.321559	0.513749	0.321559
EVM0009626;EVM0009626_1	0.374094	0.544495	0	0.374094	0.374094	0	0.374094
EVM0009639;EVM0009639_52	1	1	nan	1	1	1	1
EVM0009672;EVM0009672_1	0	nan	nan	nan	nan	nan	nan
EVM0009672;EVM0009672_0	1	nan	nan	nan	nan	nan	nan
EVM0009691;EVM0009691_3	0.303039	0.165604	0	0	0.237588	0.221339	0
EVM0009691;EVM0009691_6	0	0.200883	0	0	0.0960671	0.178994	0.146729
EVM0009691;EVM0009691_7	0.458073	0.500654	0.358678	1	0.239425	0.2974	0.853271
EVM0009691;EVM0009691_10	0	0	0	0	0	0	0
EVM0009691;EVM0009691_0	0	0	0	0	0	0	0
EVM0009691;EVM0009691_1	0	0.0781391	0.335882	0	0	0.0696246	0
EVM0009691;EVM0009691_8	0	0.0547194	0	0	0.0523362	0	0
EVM0009691;EVM0009691_4	0.238888	0	0.140289	0	0.374584	0.232643	0
EVM0009691;EVM0009691_5	0	0	0.165151	0	0	0	0
EVM0009846;EVM0009846_0	0.74967	0.949152	0.788729	0.912688	0.825834	0.762112	0.824521
EVM0009846;EVM0009846_11	0.25033	0.0380329	0.158024	0.0653067	0.174166	0.203588	0.150177
EVM0009846;EVM0009846_23	0	0.0128155	0.0532474	0.0220057	0	0.0343003	0.0253017
EVM0010047;EVM0010047_2	0.465765	0.565045	0.238102	0.388021	0.301997	0.396369	0.166401
EVM0010047;EVM0010047_26	0.0488465	0.0677239	0	0.12208	0.316715	0.0277124	0.0349023
EVM0010047;EVM0010047_3	0.294028	0.101915	0.50103	0.489899	0.381288	0.250219	0.525229
EVM0010047;EVM0010047_14	0.191361	0.265316	0.260868	0	0	0.3257	0.273467
EVM0010105;EVM0010105_16	1	1	1	1	1	1	1
EVM0010133;EVM0010133_4	0.393422	0.567202	0.754259	0.469964	0.430839	0.58985	0.397501
EVM0010133;EVM0010133_11	0.132392	0.143153	0	0.131791	0.144983	0.049623	0.121604
EVM0010133;EVM0010133_13	0.0267249	0.0577945	0	0.141886	0.0585332	0.120204	0.0245472
EVM0010133;EVM0010133_3	0.176384	0.0423826	0.0512363	0	0.128773	0.132225	0.324024
EVM0010133;EVM0010133_14	0.0973901	0.0936058	0.11316	0.0430881	0.106652	0.0486716	0.0894544
EVM0010133;EVM0010133_15	0.0933456	0.0672888	0.0813453	0	0	0	0.0428697
EVM0010133;EVM0010133_6	0.0396369	0.0285726	0	0.105219	0.13022	0.0594268	0
EVM0010133;EVM0010133_7	0.0407041	0	0	0.108052	0	0	0
EVM0010133;EVM0010133_8	0	0	0	0	0	0	0
EVM0010133;EVM0010133_31	0	0	0	0	0	0	0
EVM0010148;EVM0010148_2	nan	1	nan	nan	nan	nan	nan
EVM0010372;EVM0010372_65	0.0624666	0.0914353	0.0372068	0.0293063	0.0408803	0.0475932	0.0527948
EVM0010372;EVM0010372_4	0.937533	0.908565	0.962793	0.970694	0.95912	0.952407	0.947205
EVM0010422;EVM0010422_1	0.374072	1	0.726486	1	0.761186	0.691463	0.694813
EVM0010422;EVM0010422_8	0.625928	0	0.273514	0	0.238814	0.308537	0.305187
EVM0010481;EVM0010481_0	0.769572	0.727397	0.707076	0.812598	0.733387	0.618667	0.68741
EVM0010481;EVM0010481_68	0.00695409	0.00936554	0.00763174	0.00440574	0.0121262	0.0100809	0.0029816
EVM0010481;EVM0010481_11	0.223474	0.263237	0.285292	0.182996	0.254487	0.371252	0.309608
EVM0010519;EVM0010519_24	0.307334	0.269168	0.462579	0.378585	0.295771	0.32386	0.307391
EVM0010519;EVM0010519_16	0.256727	0.347188	0.245483	0.358101	0.242597	0.25064	0.333887
EVM0010519;EVM0010519_33	0.421195	0.380416	0.28528	0.255368	0.450171	0.418703	0.349214
EVM0010519;EVM0010519_35	0.0147443	0.00322831	0.00665764	0.0079461	0.0114608	0.00679747	0.00950795
EVM0010608;EVM0010608_1	1	1	1	1	1	1	1
EVM0010644;EVM0010644_4	0.0507995	0.0259859	0.0231211	0.0439874	0.0374087	0.0255814	0.037326
EVM0010644;EVM0010644_1	0.214009	0.11583	0.107482	0.15196	0.186111	0.190612	0.152739
EVM0010644;EVM0010644_3	0.176448	0.134168	0.144247	0.166608	0.164045	0.153474	0.133408
EVM0010644;EVM0010644_147	0.209584	0.273115	0.281446	0.25613	0.237541	0.290811	0.25217
EVM0010644;EVM0010644_148	0.165931	0.217109	0.204668	0.173146	0.151379	0.124831	0.17992
EVM0010644;EVM0010644_151	0.00714331	0.0116335	0.00584765	0.0136467	0.0254401	0.017862	0.0276915
EVM0010644;EVM0010644_227	0.16761	0.207591	0.223805	0.179619	0.173455	0.179635	0.199912
EVM0010644;EVM0010644_230	0.00753743	0.0119659	0.00740702	0.01068	0.0208146	0.0145129	0.0146602
EVM0010644;EVM0010644_248	0.000937721	0.00260168	0.00197648	0.004222	0.00380562	0.00268103	0.00217328
EVM0010883;EVM0010883_1	0.390986	0.452726	0.25755	0.409605	0	0.106205	0
EVM0010883;EVM0010883_24	0.136375	0	0.119777	0.0952461	0.161326	0.123481	0.265069
EVM0010883;EVM0010883_5	0.47264	0.547274	0.622674	0.495148	0.838674	0.770314	0.734931
EVM0010908;EVM0010908_2	1	1	1	1	1	1	1
EVM0010918;EVM0010918_19	1	1	1	1	1	1	1
EVM0010983;EVM0010983_17	0.211695	0.15944	0.239991	0	0.0532469	0.146104	0.0679207
EVM0010983;EVM0010983_23	0.132553	0	0	0.143674	0.0555675	0.152472	0.283523
EVM0010983;EVM0010983_9	0.2075	0.434113	0.19603	0.224909	0.173973	0.238683	0.221917
EVM0010983;EVM0010983_0	0.139027	0.116343	0.175122	0.100461	0.116563	0.106613	0.0743428
EVM0010983;EVM0010983_15	0.0923375	0.057954	0.0436167	0	0	0.106214	0.0740645
EVM0010983;EVM0010983_29	0.0122551	0.0615335	0.0231553	0.0132833	0	0.0140967	0.0589793
EVM0010983;EVM0010983_12	0.06796	0.170616	0.128407	0.147324	0.170938	0	0
EVM0010983;EVM0010983_2	0.136673	0	0.193677	0.37035	0.429712	0.235818	0.219253
EVM0011027;EVM0011027_15	0	0	0	nan	0	0	0
EVM0011027;EVM0011027_13	0.466286	0.636009	0.567192	nan	0.343917	1	0.225539
EVM0011027;EVM0011027_4	0.533714	0.363991	0.432808	nan	0.656083	0	0.774461
EVM0011027;EVM0011027_7	0	0	0	nan	0	0	0
EVM0011171;EVM0011171_3	0.248261	0.262354	0.252998	0.287959	0.186102	0.252246	0.242902
EVM0011171;EVM0011171_0	0.751739	0.737646	0.747002	0.712041	0.813898	0.747754	0.757098
EVM0011301;EVM0011301_11	0.327671	0.384982	0.409714	0.15455	0.211137	0.265081	0
EVM0011301;EVM0011301_25	0	0	0	0	0.111873	0	0
EVM0011301;EVM0011301_16	0	0	0	0	0	0	0.197768
EVM0011301;EVM0011301_26	0.01609	0	0	0.015178	0	0	0
EVM0011301;EVM0011301_3	0.359859	0.1057	0.11249	0.339463	0.463755	0	0.189414
EVM0011301;EVM0011301_7	0.0827317	0	0.103446	0	0.213235	0	0
EVM0011301;EVM0011301_12	0	0.0909573	0	0	0	0.250516	0.162996
EVM0011301;EVM0011301_22	0	0	0.196255	0.222091	0	0.253951	0
EVM0011301;EVM0011301_15	0.213649	0.418361	0.178095	0.268719	0	0.230452	0.449822
EVM0011301;EVM0011301_9	0	0	0	0	0	0	0
EVM0011301;EVM0011301_10	0	0	0	0	0	0	0
EVM0011338;EVM0011338_1	0.97721	0.968464	0.972819	0.974524	0.982092	0.9603	0.974577
EVM0011338;EVM0011338_6	0.0214697	0.0303965	0.0263105	0.0245786	0.0166832	0.0385943	0.0241747
EVM0011338;EVM0011338_9	0.00132059	0.00113934	0.000870987	0.000897644	0.001225	0.00110536	0.001248
EVM0011345;EVM0011345_31	0.250143	0.204105	0.229763	0.234559	0.298617	0.199185	0.23559
EVM0011345;EVM0011345_36	0.215921	0.245281	0.202549	0.247171	0.231461	0.240164	0.232411
EVM0011345;EVM0011345_61	0.014726	0.0158325	0.0189604	0.0144732	0.0161319	0.0175968	0.0188549
EVM0011345;EVM0011345_3	0.274307	0.295414	0.328002	0.200058	0.247417	0.27182	0.267917
EVM0011345;EVM0011345_4	0.244903	0.239368	0.220726	0.303738	0.206373	0.271234	0.245228
EVM0011540;EVM0011540_0	0.364564	0.412011	0.648858	0.476921	0.736682	0.203145	0.820104
EVM0011540;EVM0011540_36	0.0159607	0	0	0	0	0	0
EVM0011540;EVM0011540_20	0.32016	0.180914	0.199439	0.244318	0.125797	0.208135	0.0840252
EVM0011540;EVM0011540_13	0.116667	0.131851	0	0	0.137522	0.113767	0
EVM0011540;EVM0011540_21	0.182647	0.275224	0.151703	0.278761	0	0.474953	0.0958704
EVM0011662;EVM0011662_0	0.55504	0.762639	0.698191	0.815971	0.529311	0.591143	0.57726
EVM0011662;EVM0011662_3	0.44496	0.237361	0.301809	0.184029	0.470689	0.408857	0.42274
EVM0012107;EVM0012107_6	1	1	1	1	0.28504	1	0.169067
EVM0012107;EVM0012107_0	0	0	0	0	0.71496	0	0.381884
EVM0012107;EVM0012107_5	0	0	0	0	0	0	0.449049
EVM0012133;EVM0012133_4	1	1	1	1	1	1	1
EVM0012258;EVM0012258_0	0.364975	0.632872	0.415114	0.656895	0.640259	0.688544	0.376647
EVM0012258;EVM0012258_5	0	0.0703873	0.0831034	0	0.0582618	0.103382	0.163918
EVM0012258;EVM0012258_21	0.635025	0.283335	0.501782	0.343105	0.293156	0.208075	0.445386
EVM0012258;EVM0012258_45	0	0.0134062	0	0	0.00832254	0	0.0140492
EVM0012348;EVM0012348_0	nan	nan	nan	nan	1	nan	nan
EVM0012620;EVM0012620_1	0.961071	0.981954	0.982887	1	0.941597	0.926447	0.989094
EVM0012620;EVM0012620_19	0.0389295	0.0180462	0.0171127	0	0.0584029	0.0735529	0.0109065
EVM0012663;EVM0012663_11	1	1	1	1	1	1	1
EVM0012684;EVM0012684_13	nan	nan	nan	nan	1	nan	nan
EVM0012716;EVM0012716_50	1	1	1	1	1	1	1
EVM0012786;EVM0012786_6	0	0.663717	0.496689	0.468411	0.361359	0.496689	0
EVM0012786;EVM0012786_7	0	0	0	0.0569327	0	0	0
EVM0012786;EVM0012786_0	1	0.336283	0.503311	0.474656	0.183089	0.503311	1
EVM0012786;EVM0012786_5	0	0	0	0	0.455552	0	0
EVM0013057;EVM0013057_51	0	0	0.16973	0.0640394	0.071173	0	0.0783501
EVM0013057;EVM0013057_13	0.293799	0.244092	0.246915	0.186324	0.244729	0.150317	0.186513
EVM0013057;EVM0013057_25	0.0910737	0.136618	0.090457	0.0682593	0.177013	0.179482	0.222701
EVM0013057;EVM0013057_46	0.175151	0.270248	0.124261	0.206289	0.104213	0.11095	0.229444
EVM0013057;EVM0013057_6	0.321189	0.20649	0.250654	0.326705	0.171993	0.237367	0.210375
EVM0013057;EVM0013057_24	0.118787	0.142552	0.117983	0.148384	0.230878	0.321885	0.0726172
EVM0013255;EVM0013255_5	0.321931	0	0	0	0	0.440488	0
EVM0013255;EVM0013255_17	0	0.065397	0.122765	0	0.443972	0.0349068	0
EVM0013255;EVM0013255_6	0.287557	0.491417	0.461253	1	0.556028	0.524605	0.468341
EVM0013255;EVM0013255_11	0.172889	0.443186	0.415982	0	0	0	0
EVM0013255;EVM0013255_10	0.217623	0	0	0	0	0	0.531659
EVM0013418;EVM0013418_11	0.707565	0.671903	0.62505	0.692762	0.591505	0.595112	0.649785
EVM0013418;EVM0013418_12	0.290569	0.321721	0.370183	0.303506	0.399156	0.396646	0.343552
EVM0013418;EVM0013418_48	0.00186569	0.00637618	0.00476776	0.00373291	0.00933911	0.00824216	0.00666297
EVM0013522;EVM0013522_0	1	1	1	1	1	1	1
EVM0013732;EVM0013732_0	0.499176	0.588016	0.54047	0.472233	0.662305	0.542749	0.472494
EVM0013732;EVM0013732_2	0.194916	0.0966763	0.0993132	0.0567372	0.0620674	0.0941914	0.135946
EVM0013732;EVM0013732_3	0.30052	0.315308	0.353354	0.47103	0.269909	0.363059	0.39156
EVM0013732;EVM0013732_4	0.00538773	0	0.00686286	0	0.00571874	0	0
EVM0013883;EVM0013883_1	0.141948	1	0.306108	0	0.248606	0.180713	0
EVM0013883;EVM0013883_4	0.858052	0	0.693892	1	0.751394	0.819287	1
EVM0013899;EVM0013899_8	0	0	0	0	0.00372921	0	0
EVM0013899;EVM0013899_4	1	1	0.709237	0.493847	0.77061	0.327887	1
EVM0013899;EVM0013899_3	0	0	0.290763	0.506153	0.22566	0.672113	0
EVM0014026;EVM0014026_2	0.0760467	0	0	0	0	0	0
EVM0014026;EVM0014026_5	0.120181	0	0	0	0	0	0
EVM0014026;EVM0014026_0	0	0.173799	0	0.0684994	0	0	0.0469377
EVM0014026;EVM0014026_1	0	0.130122	0	0	0.09565	0	0
EVM0014026;EVM0014026_12	0.803772	0.696079	1	0.931501	0.90435	1	0.953062
EVM0014274;EVM0014274_15	0.196011	0.376228	0.308944	0.295924	0.14891	0.290926	0.359256
EVM0014274;EVM0014274_0	0.13448	0.237266	0.211962	0.244387	0.0843264	0.240259	0.24648
EVM0014274;EVM0014274_1	0.215653	0.122297	0.242788	0	0.108664	0.198144	0.0846977
EVM0014274;EVM0014274_9	0.123644	0.140237	0.0649607	0	0.232594	0	0.151079
EVM0014274;EVM0014274_10	0.32791	0.123972	0.0861397	0	0.154213	0	0
EVM0014274;EVM0014274_20	0	0	0.085206	0.176833	0.152542	0	0
EVM0014274;EVM0014274_29	0.00230318	0	0	0.00753392	0	0	0.00422136
EVM0014274;EVM0014274_14	0	0	0	0.275322	0.118751	0.270671	0.154267
EVM0014290;EVM0014290_2	nan	1	1	1	0.208937	0.613113	0.543076
EVM0014290;EVM0014290_1	nan	0	0	0	0.791063	0.386887	0.456924
EVM0014327;EVM0014327_3	0.400095	0.434988	0.398609	0.505865	0.421223	0.443074	0.381448
EVM0014327;EVM0014327_5	0.274489	0.269209	0.283791	0.210404	0.324273	0.30241	0.294719
EVM0014327;EVM0014327_7	0.325416	0.295803	0.3176	0.283731	0.254504	0.254516	0.323833
EVM0014382;EVM0014382_4	nan	nan	nan	nan	1	nan	nan
EVM0014462;EVM0014462_19	0.905156	0.824059	0.918736	0.893266	0.939086	1	0.919122
EVM0014462;EVM0014462_4	0.0948438	0.175941	0.0812641	0.106734	0.0609137	0	0.0808781
EVM0014603;EVM0014603_8	0.155896	0.133406	0.152188	0.11859	0.162985	0.181574	0.166849
EVM0014603;EVM0014603_5	0.844104	0.866594	0.847812	0.88141	0.837015	0.818426	0.833151
EVM0014666;EVM0014666_2	0.523178	0.63292	0.461254	0.635483	0.57284	0.595774	0.321256
EVM0014666;EVM0014666_19	0.476822	0.36708	0.535035	0.364517	0.42716	0.398696	0.678744
EVM0014666;EVM0014666_21	0	0	0.00371054	0	0	0.00553002	0
EVM0014765;EVM0014765_81	1	1	1	1	1	1	1
EVM0014834;EVM0014834_40	0	0	0.493719	0.37266	0	0	0
EVM0014834;EVM0014834_24	0.529242	0.522531	0.17803	0.268755	0.560398	0.4837	0.359843
EVM0014834;EVM0014834_46	0.179783	0.190182	0.18143	0.136944	0.28555	0.197175	0.244476
EVM0014834;EVM0014834_4	0.290975	0.287286	0.146821	0.221641	0.154052	0.319124	0.395681
EVM0014900;EVM0014900_16	1	1	1	1	1	1	1
EVM0014934;EVM0014934_0	0.568451	0.340842	0.397089	0.64391	0.622149	0.475567	0.24773
EVM0014934;EVM0014934_2	0.196476	0.471226	0.274494	0.35609	0.172028	0	0.342494
EVM0014934;EVM0014934_17	0.235073	0.187932	0.328418	0	0.205823	0.524433	0.409776
EVM0014934;EVM0014934_6	0	0	0	0	0	0	0
EVM0015130;EVM0015130_42	0.120033	0.0752842	0.275788	0.394192	0.084806	0.267712	0.218577
EVM0015130;EVM0015130_39	0.217962	0.0820226	0	0	0.153994	0.171573	0
EVM0015130;EVM0015130_23	0.381286	0.143484	0.219011	0.375645	0.404079	0.150068	0.195275
EVM0015130;EVM0015130_14	0.13413	0.378566	0	0	0.284297	0.237562	0.206084
EVM0015130;EVM0015130_7	0.0687153	0.232728	0.23682	0	0.072823	0.0811358	0.140769
EVM0015130;EVM0015130_15	0.077873	0.0879146	0.268381	0.230163	0	0.0919488	0.239295
EVM0015141;EVM0015141_2	1	1	1	1	1	1	1
EVM0015141;EVM0015141_0	0	0	0	0	0	0	0
EVM0015149;EVM0015149_1	0.293551	0	0	0	0	0	0
EVM0015149;EVM0015149_2	0.641221	0	0.421281	0.639065	0.520951	0.845235	0.93798
EVM0015149;EVM0015149_6	0	0	0	0	0.0938131	0	0
EVM0015149;EVM0015149_9	0.0652275	1	0.154276	0.0390049	0.0353288	0.154765	0.0620197
EVM0015149;EVM0015149_5	0	0	0.424443	0.32193	0.349907	0	0
EVM0015161;EVM0015161_0	1	0.833954	1	1	1	1	1
EVM0015161;EVM0015161_5	0	0.166046	0	0	0	0	0
EVM0015417;EVM0015417_0	0.247849	0.251954	0.238346	0.271542	0.233668	0.239082	0.237342
EVM0015417;EVM0015417_12	0.00749366	0.00711036	0.00753785	0.00501449	0.0139455	0.00988438	0.0101551
EVM0015417;EVM0015417_2	0.744658	0.740936	0.754116	0.723444	0.752387	0.751034	0.752503
EVM0015437;EVM0015437_0	0.760044	0.774551	0.662047	0.880399	0.575535	0.778221	0.663169
EVM0015437;EVM0015437_3	0.0446506	0.0853881	0.117565	0.050395	0.151156	0.0883374	0.185058
EVM0015437;EVM0015437_4	0.0885689	0.0635159	0.0999434	0.0149945	0.164908	0.0700904	0.0688275
EVM0015437;EVM0015437_5	0.106737	0.0765448	0.120445	0.054211	0.108401	0.063351	0.0829459
EVM0015441;EVM0015441_4	1	1	1	1	1	1	1
EVM0015451;EVM0015451_8	0	0	0	0	0	0.757258	0
EVM0015451;EVM0015451_9	0.153535	0	0	0.153535	1	0	0
EVM0015451;EVM0015451_0	0	0.562923	0.562923	0	0	0	0
EVM0015451;EVM0015451_1	0.846465	0.437077	0.437077	0.846465	0	0.242742	1
EVM0015463;EVM0015463_9	1	nan	1	1	nan	1	1
EVM0015470;EVM0015470_0	1	nan	nan	nan	1	1	nan
EVM0015470;EVM0015470_1	0	nan	nan	nan	0	0	nan
EVM0015530;EVM0015530_0	0.0940837	0	0	0.283312	0	0.114839	0.0431433
EVM0015530;EVM0015530_1	0.736214	0	0.966978	0	0.994341	0.299543	0.393867
EVM0015530;EVM0015530_6	0.0167607	0.0519481	0.0330215	0.0594125	0.00565932	0.0255728	0.00192146
EVM0015530;EVM0015530_2	0.152942	0.948052	0	0.657276	0	0.560045	0.561068
EVM0015539;EVM0015539_3	1	1	1	1	1	1	1
EVM0015618;EVM0015618_5	1	0.0408367	0.433862	0.277027	0.203474	0.11326	0.338144
EVM0015618;EVM0015618_4	0	0.959163	0.566138	0.722973	0.796526	0.88674	0.661856
EVM0015810;EVM0015810_5	1	0.972026	0.979857	0.985814	0.874204	1	0.93288
EVM0015810;EVM0015810_7	0	0.0279745	0.0201427	0.0141856	0.125796	0	0.0671197
EVM0015906;EVM0015906_0	0.120518	0.107416	0.113243	0.0860916	0.148819	0.0969441	0.140167
EVM0015906;EVM0015906_4	0.0754872	0.0700844	0.132404	0.0641954	0.107143	0.101203	0.112182
EVM0015906;EVM0015906_10	0.218929	0.220901	0.195621	0.284539	0.131916	0.180674	0.172951
EVM0015906;EVM0015906_11	0.114488	0.127553	0.105187	0.15578	0.108332	0.15349	0.128223
EVM0015906;EVM0015906_12	0.282879	0.286936	0.271357	0.297294	0.285846	0.286556	0.22588
EVM0015906;EVM0015906_15	0.0954081	0.0647015	0.102901	0.0380988	0.111278	0.0750775	0.0723674
EVM0015906;EVM0015906_36	0.0922916	0.122409	0.0792873	0.0740012	0.106666	0.106056	0.14823
EVM0015960;EVM0015960_3	0.80582	0.842188	0.814051	0.747434	0.755981	0.782464	0.811986
EVM0015960;EVM0015960_4	0.19418	0.157812	0.185949	0.252566	0.244019	0.217536	0.188014
EVM0016000;EVM0016000_35	0.11309	0.141274	0.152124	0.114472	0.169544	0.143502	0.136493
EVM0016000;EVM0016000_49	0.885616	0.857667	0.846028	0.882782	0.82761	0.855495	0.862234
EVM0016000;EVM0016000_50	0.00129438	0.00105872	0.00184806	0.00274519	0.00284611	0.00100372	0.00127293
EVM0016018;EVM0016018_8	0	0	0	nan	0.192902	0.288503	0.187338
EVM0016018;EVM0016018_0	0.308219	0	0	nan	0	0	0.210459
EVM0016018;EVM0016018_1	0.220483	1	0.483376	nan	0.310044	0.4637	0.602203
EVM0016018;EVM0016018_9	0.471298	0	0.516624	nan	0.497054	0.247797	0
EVM0016018;EVM0016018_7	0	0	0	nan	0	0	0
EVM0016018;EVM0016018_5	0	0	0	nan	0	0	0
EVM0016207;EVM0016207_18	1	1	1	1	1	1	1
EVM0016223;EVM0016223_7	nan	nan	0	nan	nan	0	nan
EVM0016223;EVM0016223_2	nan	nan	1	nan	nan	1	nan
EVM0016306;EVM0016306_6	1	1	1	1	1	1	1
EVM0016359;EVM0016359_5	0.185829	0.477254	nan	0	0	nan	nan
EVM0016359;EVM0016359_1	0.814171	0.522746	nan	1	1	nan	nan
EVM0016359;EVM0016359_0	0	0	nan	0	0	nan	nan
EVM0016423;EVM0016423_1	0.991883	1	1	0.970926	0.993483	1	1
EVM0016423;EVM0016423_6	0.00811651	0	0	0.0290742	0.00651659	0	0
EVM0016667;EVM0016667_0	0.372021	1	1	1	0.343445	1	0.343445
EVM0016667;EVM0016667_6	0	0	0	0	0.656555	0	0.656555
EVM0016667;EVM0016667_5	0.627979	0	0	0	0	0	0
EVM0017139;EVM0017139_0	1	1	1	1	1	1	1
EVM0017147;EVM0017147_11	0.0960627	0.0998048	0.141522	0.115613	0.0802246	0.102608	0.0845429
EVM0017147;EVM0017147_13	0.0163421	0.0198085	0.0281861	0.0437066	0.0282367	0.0433378	0.0323603
EVM0017147;EVM0017147_20	0.0511757	0.0753232	0.0882656	0.0889646	0.11053	0.141369	0.0971149
EVM0017147;EVM0017147_18	0.326466	0.329008	0.358959	0.319565	0.379065	0.316003	0.332928
EVM0017147;EVM0017147_28	0.0644049	0.0334569	0.020828	0.0193781	0.0417307	0.0533738	0.0318833
EVM0017147;EVM0017147_24	0.0335727	0.0581343	0.0723809	0.0538738	0.0290043	0.0370967	0.0443201
EVM0017147;EVM0017147_25	0.287378	0.31516	0.191034	0.236981	0.244135	0.254034	0.276627
EVM0017147;EVM0017147_38	0.080019	0.0350047	0.0599267	0.0743401	0.065492	0.0279215	0.0583771
EVM0017147;EVM0017147_41	0.0441582	0.0336441	0.038081	0.0472401	0.0213636	0.0234208	0.0408059
EVM0017147;EVM0017147_42	0.000420517	0.000655347	0.000815949	0.000337399	0.000217977	0.000836381	0.00104087
EVM0017152;EVM0017152_0	0	nan	nan	nan	nan	1	nan
EVM0017152;EVM0017152_1	1	nan	nan	nan	nan	0	nan
EVM0017342;EVM0017342_1	0.0416566	0.0369638	0.0365073	0.0586537	0	0.144253	0.0299349
EVM0017342;EVM0017342_2	0.444846	0.624993	0.389858	0.469768	0.549485	0.556279	0.426229
EVM0017342;EVM0017342_21	0.0742649	0.164747	0.0325425	0.156851	0.110081	0.0428622	0.0266838
EVM0017342;EVM0017342_23	0.0322551	0.0572429	0.0848041	0.0908324	0	0.0372322	0.0927156
EVM0017342;EVM0017342_3	0.0372882	0.0330875	0.0980369	0.105006	0.0552712	0.129126	0.0803872
EVM0017342;EVM0017342_33	0.00625229	0.00554794	0.00547944	0.00880342	0.0185352	0	0.00898594
EVM0017342;EVM0017342_5	0.156368	0.0346881	0.171299	0.110085	0.173834	0.090248	0.196643
EVM0017342;EVM0017342_14	0.144467	0.0427306	0.126609	0	0	0	0.13842
EVM0017342;EVM0017342_29	0.0626022	0	0.0548639	0	0.0927933	0	0
EVM0017348;EVM0017348_3	0.210091	0	0.0463672	0.16261	0	0.335554	0
EVM0017348;EVM0017348_4	0.156004	0.197496	0.206581	0	0.421086	0.664446	0.496069
EVM0017348;EVM0017348_9	0	0	0	0.346747	0.151154	0	0
EVM0017348;EVM0017348_6	0	0	0.187438	0	0	0	0
EVM0017348;EVM0017348_7	0.633905	0.802504	0.559614	0.490642	0.42776	0	0.503931
EVM0017357;EVM0017357_8	0	0	0	0	0	0	0
EVM0017357;EVM0017357_0	1	1	1	1	1	1	1
EVM0017370;EVM0017370_1	0.950375	0.940475	0.915941	0.957575	0.943283	0.915941	0
EVM0017370;EVM0017370_3	0.0496248	0.0595247	0.0840592	0.0424249	0.0567173	0.0840592	1
EVM0017598;EVM0017598_3	0.0881249	0.131773	0.202605	0.328709	0.491637	0.2218	0.530152
EVM0017598;EVM0017598_11	0.432096	0.282675	0.248354	0.0805867	0.172186	0.203913	0.0812329
EVM0017598;EVM0017598_31	0.0280597	0.0451853	0.0297744	0.0515268	0.0481666	0.119516	0.116865
EVM0017598;EVM0017598_15	0.451719	0.540366	0.519266	0.539177	0.28801	0.45477	0.27175
EVM0004941_locus1;EVM0004941_0	0.520315	0.632323	0.438744	0.739401	0.775578	0.623366	0.451297
EVM0004941_locus1;EVM0004941_17	0.268294	0.118563	0.180986	0.127088	0.177741	0.183675	0.199462
EVM0004941_locus1;EVM0004941_19	0.211392	0.249113	0.38027	0.133512	0.0466813	0.192959	0.349241
EVM0004941_locus2;EVM0004941_3	0.175103	0.104994	0.28582	0.289909	0.238897	0.325138	0.419125
EVM0004941_locus2;EVM0004941_4	0.589957	0.656956	0.275139	0.33489	0.262822	0.312987	0.403462
EVM0004941_locus2;EVM0004941_25	0.00940815	0.0169237	0.0204759	0.00623065	0.0256716	0.0209633	0.0250214
EVM0004941_locus2;EVM0004941_5	0.225532	0.162278	0.0981695	0.238978	0.281325	0.268017	0.0479851
EVM0004941_locus2;EVM0004941_7	0	0.0588477	0.320396	0.129992	0.191284	0.0728942	0.104406
EVM0005270_locus1;EVM0005270_19	0.737095	0.651459	0.737095	0.737095	nan	1	1
EVM0005270_locus1;EVM0005270_0	0.262905	0.348541	0.262905	0.262905	nan	0	0
EVM0005270_locus2;EVM0005270_2	0.205139	0.193743	0.11549	0.372325	0.214887	0.0580285	0.0757532
EVM0005270_locus2;EVM0005270_26	0.246346	0.152684	0.182029	0.086939	0.112898	0.243897	0.238796
EVM0005270_locus2;EVM0005270_36	0.548516	0.418197	0.421868	0.3397	0.541683	0.557079	0.409357
EVM0005270_locus2;EVM0005270_13	0	0.235375	0.280613	0.201036	0.130531	0.140996	0.276094
EVM0005419_locus1;EVM0005419_16	1	1	1	1	nan	nan	1
EVM0005419_locus2;EVM0005419_55	1	1	1	1	1	1	1
EVM0005515_locus1;EVM0005515_0	1	1	1	1	1	1	1
EVM0005515_locus2;EVM0005515_6	1	1	1	1	1	1	1
EVM0006067_locus1;EVM0006067_5	1	nan	1	1	1	1	nan
EVM0006067_locus2;EVM0006067_9	nan	nan	nan	nan	nan	nan	nan
EVM0006162_locus1;EVM0006162_1	0.770675	0.840789	0.691397	0.615428	0.590209	0.852094	0.817546
EVM0006162_locus1;EVM0006162_5	0.229325	0.159211	0.308603	0.384572	0.409791	0.147906	0.182454
EVM0006162_locus2;EVM0006162_10	1	1	1	1	1	1	1
EVM0006162_locus3;EVM0006162_12	0.152841	0.11933	0.0877402	0.0367488	0.122633	0.0296692	0.0756719
EVM0006162_locus3;EVM0006162_13	0.282544	0.147063	0.0405494	0.305704	0.255039	0.164541	0.233147
EVM0006162_locus3;EVM0006162_15	0.145683	0.0758275	0.292708	0.140111	0	0.169678	0.144256
EVM0006162_locus3;EVM0006162_16	0.335646	0.54352	0.385363	0.358676	0.239385	0.376452	0.344668
EVM0006162_locus3;EVM0006162_20	0	0.0552649	0.121904	0.153174	0.170384	0.164888	0.0350457
EVM0006162_locus3;EVM0006162_21	0	0.058994	0.0650651	0	0.136411	0.0880068	0.112231
EVM0006162_locus3;EVM0006162_23	0.0774779	0	0	0	0.0621651	0	0.051146
EVM0006162_locus3;EVM0006162_59	0.00580897	0	0.00666942	0.00558679	0.0139826	0.00676577	0.00383471
EVM0006705_locus1;EVM0006705_10	1	1	1	1	1	1	1
EVM0006705_locus2;EVM0006705_5	0	0	0	0	nan	nan	0
EVM0006705_locus2;EVM0006705_3	0	0	0	0.530579	nan	nan	0.273657
EVM0006705_locus2;EVM0006705_2	0.498437	1	0	0.469421	nan	nan	0.726343
EVM0006705_locus2;EVM0006705_8	0.501563	0	0.506192	0	nan	nan	0
EVM0006705_locus2;EVM0006705_9	0	0	0	0	nan	nan	0
EVM0006705_locus2;EVM0006705_0	0	0	0.493808	0	nan	nan	0
EVM0008185_locus1;EVM0008185_2	0.768587	0.827165	0.789272	0.875503	0.565276	0.731858	0.848702
EVM0008185_locus1;EVM0008185_29	0.231413	0.172835	0.210728	0.124497	0.434724	0.268142	0.151298
EVM0008185_locus2;EVM0008185_28	1	1	nan	nan	nan	1	nan
EVM0008701_locus1;EVM0008701_0	1	1	1	1	1	1	1
EVM0008701_locus2;EVM0008701_29	0.272099	0.225805	0.181001	0.187103	0.209578	0.244874	0.212479
EVM0008701_locus2;EVM0008701_32	0.32819	0.373589	0.423819	0.408051	0.35104	0.317116	0.369245
EVM0008701_locus2;EVM0008701_33	0.399711	0.400606	0.39518	0.404847	0.439382	0.438009	0.418276
EVM0010278_locus1;EVM0010278_10	1	1	1	0.543796	0.64132	0.543796	1
EVM0010278_locus1;EVM0010278_36	0	0	0	0.456204	0.35868	0.456204	0
EVM0010278_locus2;EVM0010278_1	0.347019	0.213768	0.550525	0.385665	0.351069	0.227287	0.382854
EVM0010278_locus2;EVM0010278_2	0.0920625	0.0756154	0.0486838	0.0584657	0.139705	0.160795	0.0677128
EVM0010278_locus2;EVM0010278_23	0.0944001	0.310142	0.14976	0	0.0477509	0	0.208296
EVM0010278_locus2;EVM0010278_3	0.173987	0.0714522	0.0460034	0.0552467	0.0440044	0	0.0639846
EVM0010278_locus2;EVM0010278_31	0	0.0777678	0	0.0601299	0.0478939	0	0
EVM0010278_locus2;EVM0010278_7	0.0951821	0.156355	0.100667	0.241787	0.0962928	0.249365	0.140015
EVM0010278_locus2;EVM0010278_8	0	0	0	0	0.0444017	0	0.0645622
EVM0010278_locus2;EVM0010278_34	0.197349	0	0.104361	0.125329	0.0499129	0.258514	0.0725758
EVM0010278_locus2;EVM0010278_46	0	0.0948994	0	0.0733761	0.0584446	0	0
EVM0010278_locus2;EVM0010278_55	0	0	0	0	0.120525	0.104039	0
EVM0010278_locus2;EVM0010278_28	0	0	0	0	0	0	0
EVM0010278_locus2;EVM0010278_18	0	0	0	0	0	0	0
EVM0012171_locus1;EVM0012171_68	0.0107245	0.025857	0.0168586	0.0205573	0.0215855	0.00977096	0.00590124
EVM0012171_locus1;EVM0012171_43	0.153452	0.0924944	0.10721	0.245121	0.13727	0.186412	0.112585
EVM0012171_locus1;EVM0012171_9	0.835824	0.881649	0.875931	0.734321	0.841144	0.803817	0.881514
EVM0012171_locus2;EVM0012171_35	1	1	1	1	1	1	1
EVM0014036_locus1;EVM0014036_0	1	1	1	1	1	1	1
EVM0014036_locus2;EVM0014036_15	1	1	1	1	1	1	1
EVM0014254_locus1;EVM0014254_0	0.476308	0.665504	0.760955	0.560116	0.656356	0.560116	0.595014
EVM0014254_locus1;EVM0014254_3	0.523692	0.334496	0.239045	0.439884	0.343644	0.439884	0.404986
EVM0014254_locus2;EVM0014254_14	0.111672	0.113468	0.174133	0.0675175	0.062091	0.0526992	0.0629417
EVM0014254_locus2;EVM0014254_15	0.123744	0.251468	0	0.19951	0.275212	0.155723	0.278983
EVM0014254_locus2;EVM0014254_16	0.440496	0.323252	0.457916	0.443875	0.272134	0.519685	0.248276
EVM0014254_locus2;EVM0014254_19	0.159932	0.027084	0	0.0966955	0.237131	0.0377368	0.180285
EVM0014254_locus2;EVM0014254_43	0.111263	0.100491	0.346989	0.13454	0.0824846	0.105012	0.125422
EVM0014254_locus2;EVM0014254_45	0.00840203	0.00341486	0.0209623	0.00406392	0.00498306	0.003172	0.0037885
EVM0014254_locus2;EVM0014254_21	0.0444899	0.180822	0	0.0537975	0.065965	0.125971	0.100303
EVM0000091;EVM0000091.1	0.2548	0.118977	0.225473	0.316945	0.171593	0.207564	0.269935
EVM0000091;EVM0000091_19	0	0	0	0	0	0	0
EVM0000091;EVM0000091_1	0.232298	0.247932	0.264293	0.353822	0.29798	0.144178	0.248164
EVM0000091;EVM0000091_10	0	0	0	0	0	0	0
EVM0000091;EVM0000091_45	0.0122963	0	0	0	0	0	0
EVM0000091;EVM0000091_4	0.153065	0.0571781	0.101586	0.0543991	0.0229068	0.0207815	0.0190773
EVM0000091;EVM0000091_44	0.0396729	0.0296399	0	0.0563988	0.0237488	0.0215454	0.079114
EVM0000091;EVM0000091_5	0.307867	0.546273	0.408648	0.164123	0.483771	0.585183	0.38371
EVM0000091;EVM0000091_9	0	0	0	0.0543116	0	0.0207481	0
EVM0000140;EVM0000140.1	1	1	1	1	1	1	1
EVM0000161;EVM0000161.1	1	1	1	1	1	1	1
EVM0000182;EVM0000182.1	1	1	1	nan	1	1	1
EVM0000203;EVM0000203_2	0.238783	0	0	0	0	0	0
EVM0000203;EVM0000203_13	0.160897	0.391639	0	0	0.288649	0.306376	0
EVM0000203;EVM0000203_23	0.119646	0	0.634456	0.579985	0	0.113913	0
EVM0000203;EVM0000203_15	0.0857871	0	0.113728	0	0.307804	0.408385	0.533608
EVM0000203;EVM0000203_26	0.359894	0.438009	0.159037	0.193844	0.215216	0.171326	0.248732
EVM0000203;EVM0000203.1	0.0349928	0.170352	0.0927798	0.226171	0.188331	0	0.21766
EVM0000203;EVM0000203_35	0	0	0	0	0	0	0
EVM0000205;EVM0000205.1	1	1	1	1	1	1	1
EVM0000277;EVM0000277.2	0.99858	0.998251	0.998489	0.999282	0.999141	1	0.999274
EVM0000277;EVM0000277_11	0.00142031	0.00174945	0.00151081	0.00071759	0.000858892	0	0.000726443
EVM0000289;EVM0000289.1	1	1	1	1	1	1	1
EVM0000291;EVM0000291.1	1	1	1	1	1	1	1
EVM0000298;EVM0000298.1	1	1	1	1	1	1	1
EVM0000319;EVM0000319_2	0.91759	0.948868	0.985281	0.961971	0.98308	1	0.932467
EVM0000319;EVM0000319.1	0.0824104	0.0511317	0.0147191	0.0380295	0.0169199	0	0.0675332
EVM0000439;EVM0000439.1	1	1	1	1	1	1	1
EVM0000516;EVM0000516.1	0.951868	0.961231	0.946679	0.963559	0.918078	0.929825	0.930041
EVM0000516;EVM0000516_19	0.0481317	0.0387695	0.0533212	0.0364411	0.0819223	0.070175	0.0699587
EVM0000580;EVM0000580.1	0.992816	0.995571	0.993267	0.996077	0.982516	0.99766	0.986531
EVM0000580;EVM0000580_10	0.00718363	0.00442913	0.00673298	0.0039232	0.0174842	0.00234048	0.0134692
EVM0000591;EVM0000591.1	1	1	1	1	1	1	1
EVM0000639;EVM0000639.1	1	1	1	1	1	1	1
EVM0000685;EVM0000685.1	0.988567	0.988244	0.989004	0.99605	0.989977	0.978121	0.980014
EVM0000685;EVM0000685_14	0.0114334	0.0117562	0.0109956	0.00394969	0.0100228	0.0218793	0.0199857
EVM0000696;EVM0000696.1	0.395986	0.383913	0.408825	0.388334	0.383195	0.418271	0.381629
EVM0000696;EVM0000696.2	0.604014	0.616087	0.591175	0.611666	0.616805	0.581729	0.618371
EVM0000720;EVM0000720_1	1	1	nan	1	nan	1	0
EVM0000720;EVM0000720.1	0	0	nan	0	nan	0	1
EVM0000788;EVM0000788.1	1	1	1	1	1	1	1
EVM0000804;EVM0000804.1	1	1	1	1	1	1	1
EVM0000813;EVM0000813_0	0.818664	0.834153	0.920404	0.864036	0.920432	0.91429	0.911197
EVM0000813;EVM0000813_18	0.0315895	0.0110766	0.018128	0.0187822	0.027114	0.0262407	0.0185735
EVM0000813;EVM0000813.1	0.149747	0.15477	0.0614676	0.117182	0.0524539	0.0594692	0.0702299
EVM0000894;EVM0000894_0	0.245358	0.266053	0.299281	0.2509	0.236705	0.277255	0.263574
EVM0000894;EVM0000894_11	0.29536	0.28698	0.394464	0.348696	0.276226	0.325051	0.315481
EVM0000894;EVM0000894_8	0.416029	0.403733	0.265976	0.362769	0.426167	0.361201	0.376951
EVM0000894;EVM0000894.1	0.0432522	0.0432333	0.0402786	0.0376347	0.0609018	0.0364934	0.0439943
EVM0000895;EVM0000895.1	1	1	1	1	1	1	1
EVM0000908;EVM0000908.1	0.884327	0.925502	0.903077	0.871404	0.79264	0.848092	0.866637
EVM0000908;EVM0000908_11	0.115673	0.0744976	0.0969233	0.128596	0.20736	0.151908	0.133363
EVM0000915;EVM0000915.1	1	1	1	1	1	1	1
EVM0000918;EVM0000918.1	0.98931	0.992959	0.991171	0.985021	0.973107	0.992493	0.985833
EVM0000918;EVM0000918_6	0.0106896	0.00704092	0.00882887	0.0149794	0.0268929	0.0075068	0.0141672
EVM0000976;EVM0000976.1	1	1	1	1	1	1	1
EVM0000996;EVM0000996.1	1	1	1	1	1	1	1
EVM0001000;EVM0001000_0	0.649757	0.690037	0.67509	0.330973	0.185885	0.640411	0.330973
EVM0001000;EVM0001000.1	0.350243	0.309963	0.32491	0.669027	0.814115	0.359589	0.669027
EVM0001031;EVM0001031.1	1	0.699908	1	0.564408	1	0.771109	1
EVM0001031;EVM0001031_2	0	0.300092	0	0.435592	0	0.228891	0
EVM0001100;EVM0001100_3	0.484073	0.525533	0.501352	0.411691	0.471767	0.520914	0.501054
EVM0001100;EVM0001100.1	0.515927	0.474467	0.498648	0.588309	0.528233	0.479086	0.498946
EVM0001119;EVM0001119.1	1	1	1	1	1	1	1
EVM0001126;EVM0001126.1	1	1	1	1	1	1	1
EVM0001151;EVM0001151.1	0.496198	0.524823	0.416388	0.527121	0.407804	0.439377	0.440697
EVM0001151;EVM0001151_11	0.0102241	0.0083967	0.0102956	0.00813827	0.0154424	0.0128361	0.00704439
EVM0001151;EVM0001151_5	0.203855	0.142918	0.265361	0.203162	0.269698	0.257806	0.265627
EVM0001151;EVM0001151_10	0.289723	0.323862	0.307956	0.261578	0.307056	0.289981	0.286632
EVM0001202;EVM0001202.1	1	1	1	1	1	1	1
EVM0001244;EVM0001244_2	0.837565	0.822643	0.756623	0.755057	0.809211	0.809426	0.820267
EVM0001244;EVM0001244.1	0.162435	0.177357	0.243377	0.244943	0.190789	0.190574	0.179733
EVM0001252;EVM0001252_69	0.0804586	0.0883199	0.0859148	0.0508672	0.129881	0.111259	0.113955
EVM0001252;EVM0001252_66	0.527088	0.520027	0.51754	0.486341	0.536543	0.541162	0.526201
EVM0001252;EVM0001252.1	0.392453	0.391653	0.396546	0.462792	0.333575	0.347579	0.359844
EVM0001282;EVM0001282.1	1	1	1	1	1	1	1
EVM0001317;EVM0001317_7	0.378381	0.381067	0.405979	0.341637	0.434945	0.39895	0.391816
EVM0001317;EVM0001317_33	0.00170259	0.0034739	0.00277575	0.0018794	0.00307292	0.00293024	0.00261858
EVM0001317;EVM0001317.1	0.619916	0.615459	0.591245	0.656484	0.561982	0.59812	0.605565
EVM0001329;EVM0001329.1	0.469415	0.317996	0.311342	0.480798	0.18767	0	0
EVM0001329;EVM0001329_2	0	0	0	0	0	0	0
EVM0001329;EVM0001329_15	0.27713	0.187736	0.183807	0	0	0	0
EVM0001329;EVM0001329_18	0.0317107	0.0429635	0.0630967	0.0649592	0.101422	0.125014	0
EVM0001329;EVM0001329_11	0	0.150764	0.147609	0	0	0.219344	0
EVM0001329;EVM0001329_12	0.221744	0.150216	0.294145	0.454243	0.531913	0.655642	0.497627
EVM0001329;EVM0001329_7	0	0	0	0	0.178995	0	0.502373
EVM0001329;EVM0001329_14	0	0.150325	0	0	0	0	0
EVM0001339;EVM0001339.1	0.578165	0.703629	0.630756	0.769206	0.624136	0.636844	0.87265
EVM0001339;EVM0001339_14	0.161562	0.125123	0.176258	0.171957	0.26045	0.153319	0
EVM0001339;EVM0001339_18	0.0391531	0	0	0	0.026299	0	0.0689447
EVM0001339;EVM0001339_5	0.221119	0.171247	0.192986	0.0588366	0.089115	0.209837	0.0584054
EVM0001415;EVM0001415.1	1	1	1	1	1	1	1
EVM0001442;EVM0001442.1	1	1	1	1	1	1	1
EVM0001641;EVM0001641.1	nan	nan	nan	nan	nan	nan	nan
EVM0001657;EVM0001657_1	0.489395	0.53279	0.486689	0.566148	0.540555	0.544163	0.57243
EVM0001657;EVM0001657_9	0.115999	0.0664775	0.0879252	0.110859	0.146485	0.109278	0.13119
EVM0001657;EVM0001657_10	0.00291171	0.00342075	0.00217171	0.00325971	0.00301509	0.00306716	0
EVM0001657;EVM0001657_4	0.103471	0.126423	0.128624	0.0926701	0.160717	0.101729	0.103738
EVM0001657;EVM0001657.1	0.288223	0.270889	0.294591	0.227064	0.149228	0.241763	0.192643
EVM0001684;EVM0001684_9	0.01282	0.00479455	0.00572419	0.00709482	0.0198701	0.0210741	0.0119356
EVM0001684;EVM0001684_3	0.462185	0.42943	0.522367	0.32772	0.544727	0.420242	0.537875
EVM0001684;EVM0001684.1	0.524995	0.565776	0.471908	0.665186	0.435403	0.558684	0.450189
EVM0001690;EVM0001690.1	1	1	1	1	1	1	1
EVM0001742;EVM0001742_7	0	0	0	0	0	0	nan
EVM0001742;EVM0001742_12	0	0	0	0	0	0	nan
EVM0001742;EVM0001742_9	0	0	0.569507	0	0	0	nan
EVM0001742;EVM0001742_2	0.620648	0	0	0.620648	0.367225	0	nan
EVM0001742;EVM0001742.1	0	0.476324	0	0	0.40832	1	nan
EVM0001742;EVM0001742_8	0.379352	0.523676	0.430493	0.379352	0.224455	0	nan
EVM0001742;EVM0001742_15	0	0	0	0	0	0	nan
EVM0001790;EVM0001790_2	0.700809	1	0	0.667121	1	1	1
EVM0001790;EVM0001790_3	0	0	0.189467	0.332879	0	0	0
EVM0001790;EVM0001790.1	0.299191	0	0.810533	0	0	0	0
EVM0001815;EVM0001815.1	1	1	1	1	1	1	1
EVM0001820;EVM0001820_5	0.852992	0.833818	0.845623	0.8142	0.880266	0.834751	0.845099
EVM0001820;EVM0001820.1	0.141475	0.162241	0.150444	0.176234	0.109524	0.158973	0.147411
EVM0001820;EVM0001820_26	0.00553284	0.00394155	0.00393304	0.00956649	0.0102101	0.00627601	0.00749039
EVM0001939;EVM0001939_27	0.801945	0.811514	0.803412	0.816143	0.821861	0.841902	0.806151
EVM0001939;EVM0001939.2	0.198055	0.188486	0.196588	0.183857	0.178139	0.158098	0.193849
EVM0002004;EVM0002004.1	1	1	1	1	1	1	1
EVM0002041;EVM0002041.1	0.992122	0.986029	0.973799	0.972125	0.974487	0.960882	0.944829
EVM0002041;EVM0002041_17	0.00787816	0.0139708	0.0262006	0.0278755	0.0255134	0.0391177	0.0551708
EVM0002105;EVM0002105.1	0.995382	0.989961	0.991516	0.994632	0.987087	0.996339	0.996356
EVM0002105;EVM0002105_9	0.00461767	0.0100395	0.0084841	0.00536799	0.0129133	0.00366133	0.00364385
EVM0002154;EVM0002154.1	1	1	1	1	1	1	1
EVM0002304;EVM0002304_17	0.538651	0.374772	0.458471	0.334889	0.430833	0.464018	0.435504
EVM0002304;EVM0002304.1	0.298372	0.30773	0.238086	0.327359	0.320873	0.314989	0.311097
EVM0002304;EVM0002304.2	0.162976	0.317499	0.303443	0.337752	0.248294	0.220993	0.2534
EVM0002318;EVM0002318_9	0.0744924	0	0.00995603	nan	0	0.0132287	0.0271812
EVM0002318;EVM0002318_2	0.925508	0.198474	0.742174	nan	0.36214	0.657423	0.675409
EVM0002318;EVM0002318_5	0	0	0.138934	nan	0	0.184603	0
EVM0002318;EVM0002318_8	0	0.524377	0.108937	nan	0.63786	0.144745	0.29741
EVM0002318;EVM0002318.1	0	0.277148	0	nan	0	0	0
EVM0002319;EVM0002319.1	1	1	1	1	1	1	1
EVM0002372;EVM0002372.1	1	1	1	1	1	1	1
EVM0002400;EVM0002400.1	0.986671	0.995071	0.994721	0.927127	0.866243	1	0.981764
EVM0002400;EVM0002400_19	0.013329	0.00492889	0.0052791	0.0117251	0.0117021	0	0.0182362
EVM0002400;EVM0002400_14	0	0	0	0.0611474	0.122054	0	0
EVM0002427;EVM0002427_14	0.0121254	0.0508372	0.0467991	0.0180784	0.0295726	0.0663853	0.066031
EVM0002427;EVM0002427.1	0.987875	0.949163	0.953201	0.981922	0.970427	0.933615	0.933969
EVM0002465;EVM0002465_6	0.333216	0.235205	0.292115	0.246861	0.415896	0.349975	0.606104
EVM0002465;EVM0002465_10	0	0.0163655	0.0203253	0	0.0868137	0.0365267	0.0681249
EVM0002465;EVM0002465_9	0.229558	0.324073	0.352175	0.5102	0.128933	0.226034	0.0963588
EVM0002465;EVM0002465.1	0.437227	0.424356	0.335385	0.242938	0.368358	0.387464	0.229412
EVM0002476;EVM0002476.1	0.802671	0.71254	0.789685	0.799577	0.661661	0.725211	0.67867
EVM0002476;EVM0002476_7	0.197329	0.28746	0.210315	0.200423	0.338339	0.274789	0.32133
EVM0002530;EVM0002530.1	0.922274	0.887772	0.887772	1	1	1	0.887772
EVM0002530;EVM0002530_5	0.0777262	0.112228	0.112228	0	0	0	0.112228
EVM0002590;EVM0002590.1	1	1	1	1	1	1	1
EVM0002609;EVM0002609_18	0.864225	0.773297	0.881717	0.788991	0.918811	0.916452	0.912843
EVM0002609;EVM0002609.1	0.135775	0.226703	0.118283	0.211009	0.081189	0.0835481	0.0871572
EVM0002685;EVM0002685.1	1	1	1	1	1	1	1
EVM0002762;EVM0002762.1	1	1	1	1	1	1	1
EVM0002768;EVM0002768.2	0.213054	0.12591	0.243324	0.131463	0.190117	0.32446	0.204894
EVM0002768;EVM0002768.3	0.351588	0.349072	0.281079	0.19284	0.366027	0.353852	0.310572
EVM0002768;EVM0002768.1	0.435359	0.525017	0.475597	0.675697	0.443855	0.321687	0.484534
EVM0002782;EVM0002782_10	0.479927	0.312945	0.713439	0.283571	0.768494	0.852654	0.720971
EVM0002782;EVM0002782.1	0.520073	0.687055	0.286561	0.716429	0.231506	0.147346	0.279029
EVM0002809;EVM0002809.1	0.991855	0.991916	0.992984	0.990498	0.979941	0.985765	0.986899
EVM0002809;EVM0002809_27	0.00814484	0.00808394	0.00701576	0.00950184	0.0200589	0.0142352	0.0131015
EVM0002829;EVM0002829.1	0.996621	0.997178	0.997176	0.996229	0.993745	0.997326	0.997463
EVM0002829;EVM0002829_22	0.00337935	0.00282159	0.00282418	0.00377095	0.00625501	0.00267381	0.00253715
EVM0002845;EVM0002845_17	0.225447	0.21393	0.234146	0.209616	0.220488	0.251742	0.230737
EVM0002845;EVM0002845_7	0.324345	0.343087	0.350017	0.332055	0.372516	0.344424	0.335451
EVM0002845;EVM0002845.1	0.450209	0.442983	0.415836	0.458328	0.406996	0.403834	0.433812
EVM0002861;EVM0002861.1	1	1	1	1	1	1	1
EVM0002867;EVM0002867.1	1	1	1	1	1	1	1
EVM0002869;EVM0002869.1	1	1	1	1	1	1	1
EVM0002929;EVM0002929.1	1	1	1	1	1	1	1
EVM0002942;EVM0002942.1	0.944646	0.900977	0.896538	0.948228	0.878711	0.904685	0.946388
EVM0002942;EVM0002942_32	0.0553535	0.0990232	0.103462	0.051772	0.121289	0.0953155	0.0536118
EVM0002969;EVM0002969.1	1	1	1	1	1	1	1
EVM0003085;EVM0003085.2	1	1	1	1	1	1	1
EVM0003130;EVM0003130.1	1	1	1	1	1	1	1
EVM0003135;EVM0003135.1	1	1	1	1	1	1	1
EVM0003175;EVM0003175_17	0.0167803	0.00625857	0.0118842	0.0159519	0.026348	0.0221701	0.0327834
EVM0003175;EVM0003175.1	0.98322	0.993741	0.988116	0.984048	0.973652	0.97783	0.967217
EVM0003194;EVM0003194.1	1	1	1	1	1	1	1
EVM0003229;EVM0003229.1	0.47015	0.467402	1	0.359807	0.157783	0.651984	0.55511
EVM0003229;EVM0003229_15	0.203388	0	0	0	0	0	0
EVM0003229;EVM0003229_3	0.301148	0.24949	0	0.640193	0.842217	0.348016	0.395076
EVM0003229;EVM0003229_9	0	0.220192	0	0	0	0	0
EVM0003229;EVM0003229_16	0.0253144	0.062916	0	0	0	0	0.0498148
EVM0003231;EVM0003231.1	0.323216	0.262543	0.206662	0.312637	0.339482	0.323216	0.309647
EVM0003231;EVM0003231.2	0.676784	0.737457	0.793338	0.687363	0.660518	0.676784	0.690353
EVM0003241;EVM0003241.1	1	1	1	1	1	1	1
EVM0003246;EVM0003246_2	0.730177	0.865167	0.782932	0.846058	0.844242	0.90829	0.829418
EVM0003246;EVM0003246.1	0.269823	0.134833	0.217068	0.153942	0.155758	0.0917105	0.170582
EVM0003255;EVM0003255.1	0.854575	0.940365	0.890897	0.892356	0.919595	0.914962	0.919455
EVM0003255;EVM0003255_14	0.0520438	0.0329942	0.0871205	0.0385228	0.0480643	0.0539328	0.0650882
EVM0003255;EVM0003255_7	0.0933815	0.0266405	0.0219824	0.069121	0.0323405	0.0311049	0.0154571
EVM0003273;EVM0003273.1	1	1	1	1	1	1	1
EVM0003319;EVM0003319_21	0.00950279	0.0369906	0.0429692	0.0314611	0.0739691	0.0600021	0.0647475
EVM0003319;EVM0003319_5	0.267438	0.242907	0.335913	0.295138	0.515173	0.410435	0.414136
EVM0003319;EVM0003319.1	0.327892	0.361182	0.318085	0.326246	0.195001	0.245029	0.241992
EVM0003319;EVM0003319.2	0.395167	0.35892	0.303032	0.347156	0.215856	0.284534	0.279125
EVM0003327;EVM0003327.1	1	1	1	1	1	1	1
EVM0003328;EVM0003328.1	nan	nan	nan	nan	1	nan	1
EVM0003337;EVM0003337.1	1	1	1	1	1	1	1
EVM0003371;EVM0003371.1	0.302234	0.202618	0.344073	0.290183	0.223374	0.229237	0.171053
EVM0003371;EVM0003371_3	0.0481435	0.112964	0.0348778	0.0462239	0.0553493	0.0568022	0.0317886
EVM0003371;EVM0003371_0	0.622925	0.649616	0.601709	0.63796	0.644545	0.661463	0.767779
EVM0003371;EVM0003371_11	0.0266968	0.0348009	0.0193406	0.0256323	0.0767316	0.0524971	0.0293793
EVM0003445;EVM0003445.1	0.581604	0.735461	1	0.326136	0.279115	1	0.222868
EVM0003445;EVM0003445_9	0	0	0	0.392324	0.4197	0	0.670247
EVM0003445;EVM0003445_14	0.418396	0.264539	0	0.28154	0.301186	0	0.106885
EVM0003573;EVM0003573.1	0.0419038	0.0699695	0.0579381	0.0657598	0.124815	0.0281115	0.065947
EVM0003573;EVM0003573_7	0.0447283	0.0853551	0.164916	0.140385	0.102483	0.180038	0.20112
EVM0003573;EVM0003573_1	0.913368	0.844675	0.777146	0.793856	0.772703	0.79185	0.732933
EVM0003580;EVM0003580.1	1	1	nan	1	1	1	1
EVM0003610;EVM0003610.1	1	1	1	1	1	1	1
EVM0003661;EVM0003661.1	1	1	1	1	1	1	1
EVM0003681;EVM0003681.1	0.694243	0.715615	0.686155	0.647848	0.626678	0.588021	0.647242
EVM0003681;EVM0003681_4	0.305757	0.284385	0.313845	0.352152	0.373322	0.411979	0.352758
EVM0003776;EVM0003776.1	0.943856	0.938923	0.952914	0.92961	0.960783	0.958883	0.951154
EVM0003776;EVM0003776.3	0.0293533	0.0496068	0.0382436	0.037701	0.0259707	0.020942	0.028357
EVM0003776;EVM0003776_22	0.0267905	0.0114698	0.00884248	0.0326889	0.0132459	0.0201754	0.0204893
EVM0003859;EVM0003859.1	1	1	1	1	1	1	1
EVM0003915;EVM0003915.1	1	1	1	1	1	1	1
EVM0003930;EVM0003930.1	1	1	1	1	1	1	1
EVM0003938;EVM0003938.1	1	1	1	1	1	1	1
EVM0003959;EVM0003959_33	0.0303533	0.0292486	0.0305528	0.0258606	0.0685327	0.0619133	0.0541478
EVM0003959;EVM0003959_24	0.811678	0.757023	0.807839	0.80981	0.778101	0.731053	0.811213
EVM0003959;EVM0003959.1	0.157968	0.213729	0.161609	0.164329	0.153367	0.207034	0.134639
EVM0003963;EVM0003963_0	1	1	1	0.571921	1	1	1
EVM0003963;EVM0003963.1	0	0	0	0	0	0	0
EVM0003963;EVM0003963_5	0	0	0	0.428079	0	0	0
EVM0003971;EVM0003971.1	0.451293	0.466541	0.488646	0.473029	0.577434	0.513914	0.362202
EVM0003971;EVM0003971.2	0.548707	0.533459	0.511354	0.526971	0.422566	0.486086	0.637798
EVM0004055;EVM0004055_21	0.00735834	0.0175591	0.00860127	0.0146551	0	0	0
EVM0004055;EVM0004055.1	0.401766	0.753284	0.26836	0.628702	0.597655	0.479289	0.691478
EVM0004055;EVM0004055_4	0.249119	0.0660519	0.323554	0.220512	0.307446	0.213366	0.0889277
EVM0004055;EVM0004055_9	0.341757	0.163105	0.399485	0.13613	0.0948991	0.307344	0.219594
EVM0004101;EVM0004101.1	0.974127	0.952086	0.887317	0.946749	0.949558	0.926199	0.979922
EVM0004101;EVM0004101_5	0.0258734	0.0479141	0.112683	0.0532509	0.0504417	0.0738013	0.0200782
EVM0004147;EVM0004147.1	0.773015	0.765484	0.739489	0.817614	0.636921	0.705422	0.677936
EVM0004147;EVM0004147.2	0.226985	0.234516	0.260511	0.182386	0.363079	0.294578	0.322064
EVM0004190;EVM0004190.1	1	1	1	1	1	1	1
EVM0004193;EVM0004193_10	0.665786	0.417641	0.882768	0.501002	0.697961	0.727745	0.702058
EVM0004193;EVM0004193.1	0.334214	0.582359	0.117232	0.498998	0.302039	0.272255	0.297942
EVM0004328;EVM0004328_10	0	0	0	0	0	0	0
EVM0004328;EVM0004328_8	0.405925	0	0.309863	0.412344	0.244166	0.243705	0.412344
EVM0004328;EVM0004328.1	0.454542	1	0.441605	0.587656	0.608957	0.463092	0.587656
EVM0004328;EVM0004328_3	0.139534	0	0.248531	0	0.146878	0.293202	0
EVM0004396;EVM0004396.1	1	1	1	1	1	1	1
EVM0004402;EVM0004402.1	0.427892	0.410187	0.393578	0.382767	0.352508	0.377287	0.389288
EVM0004402;EVM0004402_115	0.572108	0.589813	0.606422	0.617233	0.647492	0.622713	0.610712
EVM0004421;EVM0004421.1	1	1	1	1	1	1	1
EVM0004462;EVM0004462.1	1	1	1	1	1	1	1
EVM0004464;EVM0004464.1	1	1	1	1	1	1	1
EVM0004483;EVM0004483.1	1	1	1	1	1	1	1
EVM0004501;EVM0004501.1	1	1	1	1	1	1	1
EVM0004530;EVM0004530.1	0.605077	0.348315	0.276314	0.21795	0.484655	0.439789	0.440989
EVM0004530;EVM0004530_29	0.230309	0	0.198659	0.156698	0	0	0.190233
EVM0004530;EVM0004530_5	0.101881	0.0997017	0.0878801	0.161742	0.0355712	0.0968349	0.126229
EVM0004530;EVM0004530_3	0.0627337	0.291612	0.243507	0.192073	0.131419	0.17888	0.0777261
EVM0004530;EVM0004530_4	0	0.260372	0.19364	0.271536	0.348354	0.284496	0.164823
EVM0004562;EVM0004562_3	0.254028	0.206161	0.224084	0.101327	0.230611	0.359582	0.224144
EVM0004562;EVM0004562_18	0.0133212	0.0198203	0.0235019	0.0265679	0.0342642	0.0232079	0.0137131
EVM0004562;EVM0004562.1	0.73265	0.774018	0.752414	0.872105	0.735125	0.61721	0.762143
EVM0004589;EVM0004589.1	1	1	1	1	1	1	1
EVM0004618;EVM0004618_18	0.00730555	0.0143349	0.0109949	0.00863097	0.00972958	0.0102539	0.00943141
EVM0004618;EVM0004618_7	0.452794	0.375741	0.424494	0.416928	0.348493	0.510806	0.396654
EVM0004618;EVM0004618.1	0.5399	0.609925	0.564511	0.574441	0.641778	0.47894	0.593915
EVM0004689;EVM0004689_4	0.131312	0.421234	0.179214	0.0984266	0.192372	0.16677	0.203019
EVM0004689;EVM0004689.1	0.868688	0.578766	0.820786	0.901573	0.807628	0.83323	0.796981
EVM0004696;EVM0004696.1	0.979627	0.978589	0.976986	0.99095	0.954499	0.961119	0.985623
EVM0004696;EVM0004696_12	0.020373	0.0214114	0.0230145	0.00904981	0.0455011	0.0388806	0.0143769
EVM0004706;EVM0004706.1	1	1	1	1	1	1	1
EVM0004719;EVM0004719.1	1	1	1	1	1	1	1
EVM0004733;EVM0004733_2	0.954797	0.919206	0.937103	0.906641	0.949559	0.963312	0.934622
EVM0004733;EVM0004733.1	0.0452033	0.080794	0.0628975	0.0933586	0.050441	0.0366876	0.0653777
EVM0004736;EVM0004736.1	1	1	1	1	1	1	1
EVM0004814;EVM0004814.1	nan	nan	nan	nan	nan	nan	nan
EVM0004869;EVM0004869.1	1	1	1	1	1	1	1
EVM0004933;EVM0004933_13	0.0456279	0.0792886	0.0794343	0.0344344	0.052631	0.0685283	0.0655494
EVM0004933;EVM0004933_9	0.516348	0.486137	0.45161	0.495641	0.501557	0.471933	0.471753
EVM0004933;EVM0004933.1	0.438024	0.434575	0.468956	0.469924	0.445812	0.459539	0.462698
EVM0004943;EVM0004943.1	1	1	1	1	1	1	1
EVM0004948;EVM0004948.1	1	1	1	1	1	1	1
EVM0004967;EVM0004967.1	1	1	1	1	1	1	1
EVM0005038;EVM0005038.1	1	1	1	1	1	1	1
EVM0005056;EVM0005056.1	1	1	1	1	1	1	1
EVM0005083;EVM0005083_6	0.893013	0.878713	0.88555	0.872646	0.928961	0.924718	0.932771
EVM0005083;EVM0005083.1	0.106987	0.121287	0.11445	0.127354	0.0710386	0.075282	0.0672294
EVM0005089;EVM0005089.1	1	1	1	1	1	1	1
EVM0005127;EVM0005127.1	1	1	1	1	1	1	1
EVM0005228;EVM0005228.1	1	1	1	1	1	1	1
EVM0005232;EVM0005232.2	1	1	1	1	1	1	1
EVM0005334;EVM0005334.1	0.998475	0.998155	0.998554	0.999376	0.999144	0.997972	0.998672
EVM0005334;EVM0005334_30	0.00152471	0.0018446	0.00144614	0.000624206	0.00085572	0.00202756	0.00132781
EVM0005365;EVM0005365.1	1	1	1	1	1	1	1
EVM0005392;EVM0005392.1	0.547978	0.529013	0.578512	0.545645	0.562057	0.600112	0.601288
EVM0005392;EVM0005392_11	0.0208376	0.0272143	0.0118706	0.017669	0.0167601	0.0175393	0.0136637
EVM0005392;EVM0005392_6	0.181225	0.14201	0.180668	0.148545	0.200425	0.112325	0.196076
EVM0005392;EVM0005392_9	0.24996	0.301762	0.228949	0.288141	0.220758	0.270024	0.188972
EVM0005408;EVM0005408_15	0.934051	0.920359	0.950126	0.955513	0.969247	0.952556	0.968102
EVM0005408;EVM0005408.1	0.0659487	0.0796412	0.0498743	0.0444871	0.0307529	0.0474436	0.031898
EVM0005493;EVM0005493.1	0.65779	0	nan	nan	nan	nan	0.83621
EVM0005493;EVM0005493_7	0	0.334221	nan	nan	nan	nan	0.16379
EVM0005493;EVM0005493_2	0.117813	0.229209	nan	nan	nan	nan	0
EVM0005493;EVM0005493_3	0.224397	0.43657	nan	nan	nan	nan	0
EVM0005508;EVM0005508.1	1	1	1	1	1	1	1
EVM0005509;EVM0005509.1	1	1	1	1	1	1	1
EVM0005620;EVM0005620.1	1	1	1	1	1	1	1
EVM0005641;EVM0005641.1	0.362135	0.426096	0.4359	0.414217	0.402705	0.36279	0.349714
EVM0005641;EVM0005641.2	0.637865	0.573904	0.5641	0.585783	0.597295	0.63721	0.650286
EVM0005731;EVM0005731.1	0.219411	0.355861	0.299279	0.303998	0.280609	0.444546	0.311747
EVM0005731;EVM0005731_2	0.12764	0	0.116068	0.151584	0	0.077583	0.108813
EVM0005731;EVM0005731_7	0.23643	0.230079	0.214996	0.280782	0.302376	0.287418	0.201558
EVM0005731;EVM0005731_9	0.1381	0.298646	0.209301	0.109338	0.294366	0.167882	0.235462
EVM0005731;EVM0005731_10	0.0185671	0.0451708	0.0422095	0	0.0118729	0.0225712	0.031657
EVM0005731;EVM0005731_8	0.259852	0.0702423	0.118147	0.154299	0.110777	0	0.110763
EVM0005746;EVM0005746.1	1	1	1	1	1	1	1
EVM0005827;EVM0005827.1	1	1	nan	1	1	1	1
EVM0005836;EVM0005836.1	1	1	1	0.958709	1	1	1
EVM0005836;EVM0005836_31	0	0	0	0.0412907	0	0	0
EVM0005841;EVM0005841_1	0.690111	0.641147	0.693047	0.613713	0.648944	0.652471	0.639562
EVM0005841;EVM0005841.1	0.309889	0.358853	0.306953	0.386287	0.351056	0.347529	0.360438
EVM0005876;EVM0005876_14	0	0	0	0	0.152327	0.194121	0
EVM0005876;EVM0005876_10	0	0	0	0.449581	0	0.805879	0.271412
EVM0005876;EVM0005876_12	0	0.228612	0.143859	0	0.346743	0	0
EVM0005876;EVM0005876_13	0.450051	0.441119	0.55517	0.237831	0	0	0.430735
EVM0005876;EVM0005876.1	0	0	0	0	0	0	0
EVM0005876;EVM0005876.2	0.169707	0	0.157009	0.134523	0	0	0
EVM0005876;EVM0005876_9	0.224638	0.330269	0	0.178066	0.50093	0	0
EVM0005876;EVM0005876_4	0.155605	0	0.143962	0	0	0	0.297853
EVM0005884;EVM0005884.1	1	1	1	1	1	1	1
EVM0005952;EVM0005952.1	1	1	1	1	1	1	1
EVM0005978;EVM0005978.3	0.46474	0.357867	0.323783	0.0961706	0.245338	0.398339	0.280651
EVM0005978;EVM0005978.1	0.53526	0.630619	0.676217	0.903829	0.741129	0.601661	0.719349
EVM0005978;EVM0005978_18	0	0.0115144	0	0	0.0135322	0	0
EVM0006077;EVM0006077_16	0.0163338	0	0.0324687	0	0.0329778	0	0.0537942
EVM0006077;EVM0006077_3	0.77236	0.694822	0.682359	0.549222	0.693059	0.654853	0.565267
EVM0006077;EVM0006077_14	0.135693	0.305178	0.134867	0.289473	0.273963	0.345147	0.29793
EVM0006077;EVM0006077.1	0.0756134	0	0.150306	0.161305	0	0	0.0830088
EVM0006082;EVM0006082.1	1	1	1	1	1	1	1
EVM0006117;EVM0006117.1	1	nan	nan	nan	1	nan	nan
EVM0006264;EVM0006264_9	0	0	nan	0	0.209419	0	0
EVM0006264;EVM0006264_6	1	1	nan	0.640751	0	1	1
EVM0006264;EVM0006264.1	0	0	nan	0.359249	0.790581	0	0
EVM0006303;EVM0006303.1	1	1	1	1	1	1	1
EVM0006348;EVM0006348.1	0.514222	0.510256	0.459245	0.44459	0.513439	0.533403	0.491331
EVM0006348;EVM0006348_1	0.485778	0.489744	0.540755	0.55541	0.486561	0.466597	0.508669
EVM0006353;EVM0006353_12	0	0.323779	0	0	0	0	0.288138
EVM0006353;EVM0006353_0	0.28221	0	0.242565	0	0.112638	0	0
EVM0006353;EVM0006353_3	0	0	0.280188	0.188074	0.520436	0	0
EVM0006353;EVM0006353_4	0.258464	0.124167	0.148104	0.14912	0	0.359917	0.220999
EVM0006353;EVM0006353_9	0.229828	0.552054	0.26339	0.530397	0.366926	0.640083	0.196514
EVM0006353;EVM0006353.1	0.229498	0	0.0657529	0.132409	0	0	0.294348
EVM0006363;EVM0006363.1	1	1	1	1	1	1	1
EVM0006374;EVM0006374.1	1	1	1	1	1	1	1
EVM0006437;EVM0006437.1	1	1	1	1	1	1	1
EVM0006454;EVM0006454.1	1	1	1	1	1	1	1
EVM0006465;EVM0006465_1	0.85329	0.874886	0.850128	0.85561	0.839584	0.870821	0.858305
EVM0006465;EVM0006465.2	0.074247	0.05643	0.067624	0.0706659	0.0914092	0.0585081	0.0717262
EVM0006465;EVM0006465.1	0.072463	0.0686843	0.0822475	0.0737243	0.069007	0.0706708	0.0699688
EVM0006467;EVM0006467.1	1	1	1	1	1	1	1
EVM0006471;EVM0006471.1	0.450052	0.437636	0.438292	0.41533	0.484736	0.483786	0.47542
EVM0006471;EVM0006471_39	0.0143195	0.0175191	0.0164232	0.0061806	0.0059281	0.0113673	0.00932982
EVM0006471;EVM0006471_15	0.28823	0.333213	0.285843	0.305559	0.282842	0.265852	0.276297
EVM0006471;EVM0006471_16	0.247398	0.211631	0.259441	0.27293	0.226494	0.238995	0.238953
EVM0006479;EVM0006479.1	1	1	1	1	1	1	1
EVM0006497;EVM0006497.1	0.987346	0.982192	0.986969	0.989576	0.980534	0.986814	0.98302
EVM0006497;EVM0006497_22	0.0126535	0.0178076	0.0130308	0.0104241	0.0194663	0.0131864	0.0169796
EVM0006504;EVM0006504.1	0.368868	0.370146	0.278072	0.290853	0.333692	0.456757	0.344256
EVM0006504;EVM0006504.2	0.631132	0.629854	0.721928	0.709147	0.666308	0.543243	0.655744
EVM0006557;EVM0006557.1	0.57971	0.654762	0.528455	0.376344	0.56391	0.617792	0.475113
EVM0006557;EVM0006557_11	0.42029	0.345238	0.471545	0.623656	0.43609	0.382208	0.524887
EVM0006558;EVM0006558.1	1	1	1	1	1	1	1
EVM0006560;EVM0006560_3	0.0369125	0.0545495	0.0432153	0.0611126	0.0906095	0.0425358	0.0597743
EVM0006560;EVM0006560_103	0.0120693	0.0107016	0.0113041	0.0039964	0.00790043	0.0166895	0.0117267
EVM0006560;EVM0006560_20	0.291956	0.257213	0.276076	0.2045	0.248078	0.207036	0.263666
EVM0006560;EVM0006560_25	0.163707	0.201606	0.217215	0.135517	0.205392	0.188647	0.10604
EVM0006560;EVM0006560_6	0.293858	0.225175	0.203872	0.261276	0.21373	0.288459	0.361301
EVM0006560;EVM0006560.1	0.201496	0.250755	0.248317	0.333598	0.234291	0.256633	0.197493
EVM0006582;EVM0006582.1	1	1	1	1	1	1	1
EVM0006620;EVM0006620.1	0.863615	0.865003	0.749386	0.831849	0.929538	0.906316	0.868352
EVM0006620;EVM0006620_33	0.136385	0.134997	0.250614	0.168151	0.070462	0.0936841	0.131648
EVM0006768;EVM0006768.1	1	1	1	1	1	1	1
EVM0006784;EVM0006784_5	0.6143	0.740498	0.519595	0.607447	0.556373	0.848971	0.697183
EVM0006784;EVM0006784_3	0	0.0931036	0.295537	0.207303	0.332278	0	0.302817
EVM0006784;EVM0006784.1	0.3857	0.166398	0.184868	0.18525	0.111349	0.151029	0
EVM0006789;EVM0006789.1	1	1	1	1	1	1	1
EVM0006823;EVM0006823.1	1	1	1	1	1	1	1
EVM0006828;EVM0006828.1	0.746225	0.699138	0.708165	0.671946	0.674292	0.690059	0.690884
EVM0006828;EVM0006828_12	0.253775	0.298727	0.291835	0.326211	0.324355	0.307573	0.307832
EVM0006828;EVM0006828_16	0	0.00213545	0	0.00184297	0.00135255	0.00236782	0.00128365
EVM0006874;EVM0006874_0	0.909888	0.920552	0.917159	0.94669	0.886311	0.889928	0.739967
EVM0006874;EVM0006874_10	0	0.0278302	0.0623871	0.0321979	0.0556511	0.0269043	0.100668
EVM0006874;EVM0006874_5	0.0463801	0	0.0204534	0.021112	0.0121634	0	0.0660076
EVM0006874;EVM0006874_7	0.0437314	0.051618	0	0	0.045875	0.0831679	0.0933571
EVM0006874;EVM0006874.1	0	0	0	0	0	0	0
[truncated: 38,303 more rows]

## Sheet: C
gene	id	dPSI	p-val	type	Public	group
EVM0000108	EVM0000108;AL:Contig00009:5694048-5694286:5694512:5694048-5697653:5697886:+	0.132229	0.000499501	AL	NA	Lm433
EVM0000178	EVM0000178;A5:Contig00009:3252808-3253012:3252799-3253012:+	-0.0902312	0.00649351	A5	K08E4.3	Lm433
EVM0000219	EVM0000219;AF:Contig00007:10943854:10943898-10944458:10944325:10944390-10944458:+	-0.0889114	0.0014985	AF	NA	Lm433
EVM0000239	EVM0000239;SE:Contig00026:601511-601802:601894-602416:+	-0.48756	0.0164835	SE	C01G12.3	Lm433
EVM0000279	EVM0000279;A5:Contig00018:3896221-4070201:3896221-4070209:-	-0.260838	0.00699301	A5	NA	Lm433
EVM0000307	EVM0000307;A3:Contig00029:224491-224977:224491-225187:+	-0.0577991	0.021978	A3	Y66H1A.5	Lm433
EVM0000443	EVM0000443;AF:Contig00010:1823730-1832943:1833077:1823730-1837291:1837423:-	-0.448763	0.013986	AF	NA	Lm433
EVM0000695	EVM0000695;RI:Contig00026:373295:373468-373735:373817:+	0.0390215	0.0499501	RI	NA	Lm433
EVM0000802	EVM0000802;SE:Contig00015:4576903-4578596:4578637-4578970:+	-0.334054	0.0444555	SE	NA	Lm433
EVM0000854	EVM0000854;AF:Contig00032:1136347:1136403-1145400:1139653:1139689-1145400:+	-0.188472	0.040959	AF	sprr-3	Lm433
EVM0001001	EVM0001001;A5:Contig00009:3838833-3839285:3838833-3839392:-	0.349998	0.014985	A5	Y57G11C.1147	Lm433
EVM0001007	EVM0001007;AL:Contig00009:226832:226929-228437:227144:227581-228437:-	0.141464	0.025974	AL	ifta-2	Lm433
EVM0001007	EVM0001007;AL:Contig00009:226796:227042-228437:227144:227581-228437:-	0.101302	0.025974	AL	ifta-2	Lm433
EVM0001011	EVM0001011;A3:Contig00010:811559-811637:811547-811637:-	-0.273482	0.00699301	A3	NA	Lm433
EVM0001077	EVM0001077;RI:Contig00016:3111531:3111982-3112169:3112380:-	-0.121706	0.002997	RI	NA	Lm433
EVM0001077	EVM0001077;A5:Contig00016:3113809-3113954:3113809-3113958:-	0.0812836	0.0034965	A5	NA	Lm433
EVM0001099	EVM0001099;A5:Contig00032:744465-747914:744456-747914:+	0.09097	0.040959	A5	ceh-48	Lm433
EVM0001110	EVM0001110;SE:Contig00015:471412-472127:472183-472406:-	-0.0520678	0.03996	SE	H06I04.6	Lm433
EVM0001110	EVM0001110;AL:Contig00015:467652:467868-470271:468699:468846-470271:-	0.0673234	0.036963	AL	H06I04.6	Lm433
EVM0001294	EVM0001294;RI:Contig00009:10871834:10871932-10871999:10872131:+	-0.0818597	0.024975	RI	ubxn-6	Lm433
EVM0001300	EVM0001300;A3:Contig00016:1728393-1728525:1728340-1728525:-	0.139519	0.00599401	A3	T03F6.4	Lm433
EVM0001364	EVM0001364;RI:Contig00011:736389:736433-736583:736704:-	0.608897	0.0324675	RI	NA	Lm433
EVM0001403	EVM0001403;AF:Contig00069:14044725-14044863:14044902:14044725-14047470:14047581:-	0.0763759	0.0204795	AF	nsy-4	Lm433
EVM0001496	EVM0001496;A5:Contig00008:3760084-3760275:3760084-3760284:-	0.31286	0.0014985	A5	NA	Lm433
EVM0001622	EVM0001622;AF:Contig00025:3088983:3089135-3091930:3090678:3090823-3091930:+	-0.212342	0.028971	AF	C06A8.8	Lm433
EVM0001813	EVM0001813;AF:Contig00021:92685:92837-98434:98142:98200-98434:+	0.436323	0.036963	AF	NA	Lm433
EVM0001886	EVM0001886;AF:Contig00011:7274672:7274697-7275914:7275680:7275704-7275914:+	-0.0439674	0.023976	AF	lev-11	Lm433
EVM0001886	EVM0001886;SE:Contig00011:7277393-7277655:7277739-7278449:+	0.0435349	0.023976	SE	lev-11	Lm433
EVM0002183	EVM0002183;AF:Contig00070:3561303-3561545:3561604:3561303-3561752:3561800:-	-0.482412	0.0354645	AF	NA	Lm433
EVM0002293	EVM0002293;SE:Contig00025:513838-514382:514524-514910:+	-0.127057	0.00224775	SE	spds-1	Lm433
EVM0002293	EVM0002293;MX:Contig00025:513431-513693:513838-514910:513431-514382:514524-514910:+	0.105772	0.00224775	MX	spds-1	Lm433
EVM0002324	EVM0002324;SE:Contig00069:4569585-4571942:4572094-4574150:+	0.393497	0.013986	SE	NA	Lm433
EVM0002468	EVM0002468;AF:Contig00009:8338933-8339462:8339492:8338933-8340066:8340486:-	-0.260708	0.035964	AF	NA	Lm433
EVM0002479	EVM0002479;A3:Contig00072:134205-134332:134205-134338:+	-0.0834225	0.00549451	A3	selt-1.1	Lm433
EVM0002537	EVM0002537;AF:Contig00072:179872:179895-180587:180230:180280-180587:+	-0.296638	0.0474525	AF	NA	Lm433
EVM0002782	EVM0002782;A5:Contig00008:5261858-5262197:5261858-5262215:-	0.384271	0.00749251	A5	rnp-8	Lm433
EVM0002789	EVM0002789;RI:Contig00009:9039813:9039910-9039965:9040147:-	-0.114579	0.0484515	RI	pik-1	Lm433
EVM0002853	EVM0002853;A3:Contig00008:11727748-11727908:11727716-11727908:-	0.112081	0.00899101	A3	NA	Lm433
EVM0002860	EVM0002860;A5:Contig00018:2453261-2453938:2453261-2453943:-	0.0426129	0.0164835	A5	NA	Lm433
EVM0002899	EVM0002899;A3:Contig00011:6861860-6861921:6861858-6861921:-	0.0793167	0.0274725	A3	crml-1	Lm433
EVM0002997	EVM0002997;AL:Contig00050:151104-151746:152083:151104-153302:153536:+	-0.48432	0.040959	AL	NA	Lm433
EVM0003008	EVM0003008;A3:Contig00002:2383576-2383721:2383576-2383728:+	0.0479332	0.0494505	A3	ruvb-1	Lm433
EVM0003028	EVM0003028;AF:Contig00016:4675330-4675419:4675461:4675330-4678753:4678787:-	-0.226186	0.0324675	AF	NA	Lm433
EVM0003033	EVM0003033;RI:Contig00026:921775:921877-922242:922296:-	-0.120978	0.017982	RI	NA	Lm433
EVM0003184	EVM0003184;A5:Contig00031:707869-708133:707802-708133:+	-0.219182	0.014985	A5	NA	Lm433
EVM0003202	EVM0003202;A5:Contig00012:3323938-3324051:3323938-3324054:-	0.359222	0.041958	A5	NA	Lm433
EVM0003392	EVM0003392;AF:Contig00002:3432910-3433287:3433425:3432910-3434051:3434234:-	-0.101683	0.026973	AF	C24A3.1	Lm433
EVM0003526	EVM0003526;A3:Contig00029:1810960-1811170:1810292-1811170:-	-0.6064	0.016983	A3	lron-11	Lm433
EVM0003541	EVM0003541;AF:Contig00002:2710791-2711369:2711403:2710791-2712049:2712136:-	0.194039	0.022977	AF	H03E18.2	Lm433
EVM0003645	EVM0003645;SE:Contig00011:5855617-5855772:5855869-5856142:-	-0.188469	0.011988	SE	tyr-5	Lm433
EVM0003842	EVM0003842;A5:Contig00030:98221-98482:98217-98482:+	-0.100544	0.027972	A5	NA	Lm433
EVM0003994	EVM0003994;RI:Contig00013:1168178:1168312-1168468:1168556:+	-0.174347	0.017982	RI	ergi-1	Lm433
EVM0004068	EVM0004068;AF:Contig00005:5393198-5393626:5393687:5393198-5393797:5393888:-	-0.0530139	0.0124875	AF	F38E9.6	Lm433
EVM0004084	EVM0004084;RI:Contig00019:671060:671160-672695:672790:+	-0.378166	0.0134865	RI	dos-2	Lm433
EVM0004127	EVM0004127;AF:Contig00011:2354740:2354762-2355013:2354764:2354814-2355013:+	0.0360677	0.0254745	AF	tin-13	Lm433
EVM0004129	EVM0004129;A5:Contig00011:1553435-1553998:1553431-1553998:+	-0.0528097	0.0294705	A5	C53H9.2	Lm433
EVM0004147	EVM0004147;A3:Contig00008:5567773-5568204:5567764-5568204:-	-0.0958231	0.00849151	A3	sao-1	Lm433
EVM0004149	EVM0004149;A3:Contig00002:1064958-1065136:1064952-1065136:-	-0.135505	0.020979	A3	NA	Lm433
EVM0004262	EVM0004262;A5:Contig00016:390922-391593:390922-391708:-	0.0901982	0.048951	A5	Y39A3CL.4	Lm433
EVM0004312	EVM0004312;AF:Contig00009:6014063-6014516:6014594:6014063-6015002:6015122:-	0.0948981	0.017982	AF	dlc-2	Lm433
EVM0004527	EVM0004527;A5:Contig00004:1542290-1563603:1542288-1563603:+	-0.0833822	0.002997	A5	Y94H6A.3	Lm433
EVM0004530	EVM0004530;AF:Contig00008:6340798-6341796:6341927:6340798-6341937:6341966:-	0.437345	0.0334665	AF	NA	Lm433
EVM0004638	EVM0004638;A5:Contig00025:413061-413341:413030-413341:+	0.147279	0.018981	A5	ttr-30	Lm433
EVM0004914	EVM0004914;AL:Contig00011:5302199:5302406-5306123:5305602:5305897-5306123:-	0.0761846	0.003996	AL	E02D9.1	Lm433
EVM0004960	EVM0004960;SE:Contig00009:2535449-2535857:2536228-2536621:-	0.0862906	0.010989	SE	nrfl-1	Lm433
EVM0004987	EVM0004987;SE:Contig00008:3412509-3412899:3413036-3413582:+	0.101884	0.003996	SE	pqn-29	Lm433
EVM0005106	EVM0005106;SE:Contig00075:426797-427058:427121-427591:-	0.0354307	0.0324675	SE	fubl-1	Lm433
EVM0005154	EVM0005154;SE:Contig00016:2646208-2646772:2646851-2647149:-	-0.296593	0.0454545	SE	C34C12.6	Lm433
EVM0005158	EVM0005158;RI:Contig00016:3708005:3708190-3708311:3708946:+	-0.183068	0	RI	rsp-3	Lm433
EVM0005158	EVM0005158;A3:Contig00016:3708190-3708311:3708190-3708486:+	0.107478	0.0014985	A3	rsp-3	Lm433
EVM0005263	EVM0005263;A3:Contig00025:2850311-2850571:2850311-2850578:+	0.0720419	0.032967	A3	emc-1	Lm433
EVM0005340	EVM0005340;SE:Contig00008:3963135-3964848:3964881-3965521:+	-0.051849	0.023976	SE	pqn-70	Lm433
EVM0005387	EVM0005387;A3:Contig00007:3160734-3160988:3160728-3160988:-	-0.097264	0.031968	A3	W08F4.3	Lm433
EVM0005485	EVM0005485;A5:Contig00069:415206-415734:415199-415734:+	-0.107484	0.00499501	A5	NA	Lm433
EVM0005537	EVM0005537;AF:Contig00014:1997212:1997297-2001230:2000922:2000969-2001230:+	0.282236	0.034965	AF	ctg-2	Lm433
EVM0005662	EVM0005662;SE:Contig00013:237129-237877:237962-238564:+	0.108232	0.00599401	SE	fox-1	Lm433
EVM0005664	EVM0005664;SE:Contig00023:1383145-1383765:1383863-1384155:+	0.085362	0.00849151	SE	NA	Lm433
EVM0005758	EVM0005758;A3:Contig00013:3095138-3095344:3095138-3095434:+	-0.256771	0.015984	A3	NA	Lm433
EVM0005758	EVM0005758;RI:Contig00013:3095030:3095138-3095344:3095597:+	0.174676	0.023976	RI	NA	Lm433
EVM0005758	EVM0005758;RI:Contig00013:3095030:3095132-3095344:3095597:+	0.286215	0.015984	RI	NA	Lm433
EVM0005758	EVM0005758;A5:Contig00013:3095138-3095434:3095132-3095434:+	0.34618	0.023976	A5	NA	Lm433
EVM0005758	EVM0005758;RI:Contig00013:3095030:3095138-3095434:3095597:+	-0.202875	0.0487512	RI	NA	Lm433
EVM0005760	EVM0005760;SE:Contig00073:921137-921332:921481-922236:+	-0.535163	0.021978	SE	NA	Lm433
EVM0005961	EVM0005961;AF:Contig00013:1153141:1153313-1153885:1153745:1153793-1153885:+	0.140368	0.030969	AF	igcm-4	Lm433
EVM0006006	EVM0006006;RI:Contig00008:5930755:5930790-5931171:5931247:+	-0.0873604	0.014985	RI	rsp-1	Lm433
EVM0006006	EVM0006006;A5:Contig00008:5931009-5931171:5930790-5931171:+	-0.0878002	0.014985	A5	rsp-1	Lm433
EVM0006006	EVM0006006;RI:Contig00008:5930531:5930609-5931171:5931247:+	-0.0707855	0.014985	RI	rsp-1	Lm433
EVM0006010	EVM0006010;AL:Contig00007:15014430-15070400:15070536:15014430-15072285:15072541:+	0.615214	0.047952	AL	B0563.9	Lm433
EVM0006048	EVM0006048;A5:Contig00030:619666-619933:619666-619967:-	0.340824	0.036963	A5	NA	Lm433
EVM0006048	EVM0006048;SE:Contig00030:618838-619139:619256-619607:-	-0.206476	0.044955	SE	NA	Lm433
EVM0006054	EVM0006054;SE:Contig00008:7460651-7460805:7460862-7461318:+	-0.406906	0.046953	SE	piit-1	Lm433
EVM0006116	EVM0006116;A5:Contig00009:3957154-3957369:3957031-3957369:+	0.0272938	0.0454545	A5	dhs-13	Lm433
EVM0006193	EVM0006193;A3:Contig00069:4011827-4011988:4011827-4012001:+	0.237665	0.0364635	A3	NA	Lm433
EVM0006219	EVM0006219;RI:Contig00011:6032702:6032863-6033008:6033116:-	-0.0609368	0.032967	RI	aatf-1	Lm433
EVM0006236	EVM0006236;SE:Contig00070:2556569-2556958:2557147-2557448:-	-0.453645	0.0247253	SE	NA	Lm433
EVM0006236	EVM0006236;A3:Contig00070:2556582-2557448:2556569-2557448:-	-0.428844	0.0247253	A3	NA	Lm433
EVM0006290	EVM0006290;A3:Contig00011:6325905-6326024:6325891-6326024:-	-0.097225	0.0024975	A3	snrp-27	Lm433
EVM0006332	EVM0006332;A3:Contig00016:3594770-3594841:3594770-3594844:+	0.105762	0.0274725	A3	NA	Lm433
EVM0006337	EVM0006337;A3:Contig00032:1340272-1340717:1340262-1340717:-	-0.126444	0.00799201	A3	M18.6	Lm433
EVM0006337	EVM0006337;A5:Contig00032:1339157-1339389:1339157-1339394:-	-0.1397	0.00699301	A5	M18.6	Lm433
EVM0006369	EVM0006369;A5:Contig00021:2379576-2495398:2379553-2495398:+	0.0302131	0.041958	A5	rpt-6	Lm433
EVM0006669	EVM0006669;RI:Contig00005:1512324:1512408-1512780:1512900:+	-0.104225	0.0154845	RI	NA	Lm433
EVM0006697	EVM0006697;SE:Contig00007:9393804-9394883:9394970-9395623:+	0.130503	0.0224775	SE	NA	Lm433
EVM0006839	EVM0006839;A3:Contig00019:2589988-2596144:2589988-2596159:+	0.0543601	0.0284715	A3	msra-1	Lm433
EVM0006917	EVM0006917;AF:Contig00008:6018351:6018446-6019256:6018973:6019046-6019256:+	-0.61052	0.037962	AF	NA	Lm433
EVM0006950	EVM0006950;AL:Contig00031:702572-702927:703079:702572-705493:705655:+	-0.309028	0.023976	AL	NA	Lm433
EVM0006950	EVM0006950;AL:Contig00031:702572-702927:703079:702572-708562:708708:+	-0.579114	0.023976	AL	NA	Lm433
EVM0006999	EVM0006999;A5:Contig00071:548744-549011:548744-549015:-	-0.102916	0.0464535	A5	NA	Lm433
EVM0007059	EVM0007059;A5:Contig00029:1081527-1082019:1081527-1082026:-	-0.0808154	0.00499501	A5	C25A1.16	Lm433
EVM0007131	EVM0007131;A5:Contig00018:1811389-1811767:1811381-1811767:+	0.0898316	0.0174825	A5	idi-1	Lm433
EVM0007137	EVM0007137;SE:Contig00007:9938977-9939393:9939467-9939964:+	-0.0888066	0.046953	SE	Y53F4B.23	Lm433
EVM0007171	EVM0007171;SE:Contig00016:1609940-1610331:1610403-1611058:-	0.110439	0.0024975	SE	pes-4	Lm433
EVM0007357	EVM0007357;SE:Contig00026:2187142-2187451:2187475-2187638:-	-0.15031	0.0294705	SE	ZK1128.1	Lm433
EVM0007389	EVM0007389;A3:Contig00025:67904-68105:67904-68108:+	0.0614196	0.013986	A3	rpn-5	Lm433
EVM0007480	EVM0007480;A5:Contig00007:4615162-4616487:4615162-4616636:-	0.25821	0.0254745	A5	NA	Lm433
EVM0007504	EVM0007504;A5:Contig00016:3043155-3043627:3043155-3043700:-	0.0969841	0.0014985	A5	F54F2.7	Lm433
EVM0007679	EVM0007679;A3:Contig00021:58402-58493:58402-58499:+	0.0390711	0.0394605	A3	NA	Lm433
EVM0007723	EVM0007723;A3:Contig00002:4068487-4068635:4068434-4068635:-	0.666667	0.031968	A3	msp-19	Lm433
EVM0007723	EVM0007723;A3:Contig00002:4068487-4068635:4068434-4068635:-	0.666667	0.031968	A3	msp-65	Lm433
EVM0007723	EVM0007723;A3:Contig00002:4068487-4068635:4068434-4068635:-	0.666667	0.031968	A3	msp-81	Lm433
EVM0007723	EVM0007723;A3:Contig00002:4068487-4068635:4068434-4068635:-	0.666667	0.031968	A3	msp-53	Lm433
EVM0007723	EVM0007723;A3:Contig00002:4068487-4068635:4068434-4068635:-	0.666667	0.031968	A3	msp-31	Lm433
EVM0007723	EVM0007723;A3:Contig00002:4068487-4068635:4068434-4068635:-	0.666667	0.031968	A3	msp-59	Lm433
EVM0007723	EVM0007723;A3:Contig00002:4068487-4068635:4068434-4068635:-	0.666667	0.031968	A3	msp-51	Lm433
EVM0007723	EVM0007723;A3:Contig00002:4068487-4068635:4068434-4068635:-	0.666667	0.031968	A3	msp-40	Lm433
EVM0007723	EVM0007723;A3:Contig00002:4068487-4068635:4068434-4068635:-	0.666667	0.031968	A3	msp-64	Lm433
EVM0007723	EVM0007723;A3:Contig00002:4068487-4068635:4068434-4068635:-	0.666667	0.031968	A3	msp-113	Lm433
EVM0007723	EVM0007723;A3:Contig00002:4068487-4068635:4068434-4068635:-	0.666667	0.031968	A3	msp-50	Lm433
EVM0007723	EVM0007723;A3:Contig00002:4068487-4068635:4068434-4068635:-	0.666667	0.031968	A3	msp-142	Lm433
EVM0007723	EVM0007723;A3:Contig00002:4068487-4068635:4068434-4068635:-	0.666667	0.031968	A3	msp-45	Lm433
EVM0007763	EVM0007763;AF:Contig00009:432590:432654-433681:432775:432817-433681:+	-0.212452	0.000499501	AF	F28E10.1	Lm433
EVM0007791	EVM0007791;A3:Contig00030:1297745-1297804:1297632-1297804:-	-0.67659	0.016983	A3	elf-1	Lm433
EVM0007859	EVM0007859;SE:Contig00008:3973790-3974000:3974057-3974451:+	0.223578	0.0104895	SE	NA	Lm433
EVM0007885	EVM0007885;A5:Contig00023:345773-346028:345632-346028:+	-0.185129	0.00999001	A5	NA	Lm433
EVM0007896	EVM0007896;AL:Contig00069:9473159-9473324:9473574:9473159-9477083:9477333:+	0.0708922	0.00999001	AL	col-3	Lm433
EVM0007896	EVM0007896;AL:Contig00069:9473159-9473324:9473574:9473159-9477083:9477333:+	0.0708922	0.00999001	AL	col-117	Lm433
EVM0007896	EVM0007896;AF:Contig00069:9472099:9472400-9476345:9475982:9476158-9476345:+	0.0419027	0.0174825	AF	col-3	Lm433
EVM0007896	EVM0007896;AF:Contig00069:9472099:9472400-9476345:9475982:9476158-9476345:+	0.0419027	0.0174825	AF	col-117	Lm433
EVM0007955	EVM0007955;SE:Contig00041:253938-255057:255276-255351:+	0.145577	0.000999001	SE	Y71F9B.6	Lm433
EVM0008024	EVM0008024;A3:Contig00002:3465537-3465886:3465537-3465889:+	0.0610878	0.041958	A3	NA	Lm433
EVM0008032	EVM0008032;RI:Contig00072:144270:144330-144698:144820:+	-0.0461569	0.032967	RI	sams-4	Lm433
EVM0008099	EVM0008099;A5:Contig00024:2892484-2893231:2892479-2893231:+	0.122873	0.0494505	A5	NA	Lm433
EVM0008104	EVM0008104;SE:Contig00016:4764894-4765161:4765294-4765692:+	-0.0897014	0.0237263	SE	coq-2	Lm433
EVM0008104	EVM0008104;MX:Contig00016:4764894-4765161:4765294-4766814:4764894-4765692:4765822-4766814:+	-0.124942	0.0024975	MX	coq-2	Lm433
EVM0008138	EVM0008138;SE:Contig00069:7901567-7901993:7902094-7902209:-	0.285997	0.0014985	SE	NA	Lm433
EVM0008156	EVM0008156;AF:Contig00016:361733:361766-367142:364468:364575-367142:+	-0.143876	0.0430819	AF	F54F12.2	Lm433
EVM0008156	EVM0008156;AF:Contig00016:361733:361766-367142:363689:363698-367142:+	-0.13597	0.0430819	AF	F54F12.2	Lm433
EVM0008156	EVM0008156;AF:Contig00016:361760:361924-367142:364468:364575-367142:+	-0.124096	0.0430819	AF	F54F12.2	Lm433
EVM0008156	EVM0008156;AF:Contig00016:361760:361924-367142:363689:363698-367142:+	-0.115355	0.0430819	AF	F54F12.2	Lm433
EVM0008166	EVM0008166;A3:Contig00069:8692984-8695048:8692984-8695051:+	-0.294329	0.045954	A3	NA	Lm433
EVM0008177	EVM0008177;A3:Contig00070:2409611-2410043:2409611-2410047:+	-0.0373534	0.037962	A3	NA	Lm433
EVM0008183	EVM0008183;AF:Contig00009:88250:88355-89560:89185:89491-89560:+	0.0675716	0.00499501	AF	NA	Lm433
EVM0008189	EVM0008189;AF:Contig00013:938783:938835-941358:940943:941010-941358:+	0.206233	0.0334665	AF	NA	Lm433
EVM0008201	EVM0008201;A5:Contig00013:3375949-3376186:3375949-3376362:-	0.0943948	0.0374625	A5	tsp-17	Lm433
EVM0008557	EVM0008557;A5:Contig00049:282159-282925:282159-282931:-	0.174865	0.021978	A5	hmg-20	Lm433
EVM0008561	EVM0008561;AF:Contig00031:696593:696658-698377:697901:697978-698377:+	0.327244	0.032967	AF	NA	Lm433
EVM0008581	EVM0008581;RI:Contig00011:1266131:1266241-1266568:1266794:+	-0.0658321	0.035964	RI	NA	Lm433
EVM0008654	EVM0008654;RI:Contig00013:977330:977393-977640:977732:+	-0.131615	0.027972	RI	kin-29	Lm433
EVM0008687	EVM0008687;A3:Contig00013:3863545-3863818:3863538-3863818:-	0.255739	0.036963	A3	NA	Lm433
EVM0008724	EVM0008724;A5:Contig00069:10323877-10324100:10323554-10324100:+	0.463513	0.0454545	A5	ZK673.1	Lm433
EVM0008792	EVM0008792;AL:Contig00011:5730843-5730948:5731428:5730843-5741275:5741749:+	-0.0661766	0.0184815	AL	vab-10	Lm433
EVM0008877	EVM0008877;A5:Contig00070:1991393-1991662:1991381-1991662:+	0.184968	0.00899101	A5	NA	Lm433
EVM0009000	EVM0009000;AL:Contig00069:13248839:13249006-13249682:13249351:13249457-13249682:-	-0.921754	0.011988	AL	NA	Lm433
EVM0009000	EVM0009000;AL:Contig00069:13248839:13249006-13249682:13249351:13249460-13249682:-	-0.515143	0.028971	AL	NA	Lm433
EVM0009000	EVM0009000;RI:Contig00069:13249351:13249457-13249682:13249843:-	-0.585135	0.02664	RI	NA	Lm433
EVM0009000	EVM0009000;A5:Contig00069:13250247-13250593:13250247-13250603:-	0.220516	0.025974	A5	NA	Lm433
EVM0009014	EVM0009014;AF:Contig00013:6170679-6171243:6171391:6170679-6173661:6174481:-	-0.174304	0.00599401	AF	NA	Lm433
EVM0009048	EVM0009048;SE:Contig00041:221949-222504:222639-222742:+	0.102469	0.001998	SE	hrpr-1	Lm433
EVM0009138	EVM0009138;AF:Contig00021:557111-557534:557591:557111-559527:559612:-	0.66273	0.014985	AF	NA	Lm433
EVM0009138	EVM0009138;AF:Contig00021:557111-557239:557485:557111-559527:559612:-	0.358669	0.0224775	AF	NA	Lm433
EVM0009216	EVM0009216;RI:Contig00013:2904107:2904267-2904339:2904433:+	0.0809461	0.047952	RI	NA	Lm433
EVM0009216	EVM0009216;SE:Contig00013:2903924-2904230:2904267-2904339:+	0.130838	0.047952	SE	NA	Lm433
EVM0009268	EVM0009268;RI:Contig00004:850869:850952-851596:852049:+	0.0594203	0.00699301	RI	F44E2.3	Lm433
EVM0009314	EVM0009314;A3:Contig00030:446482-482163:446482-482168:+	-0.0270143	0.046953	A3	cox-6A	Lm433
EVM0009340	EVM0009340;AF:Contig00024:384273-385015:385127:384273-472492:472548:-	-0.320412	0.0284715	AF	NA	Lm433
EVM0009368	EVM0009368;AF:Contig00007:14641087:14641131-14643589:14641896:14641957-14643589:+	-0.0553731	0.00949051	AF	lec-1	Lm433
EVM0009410	EVM0009410;A3:Contig00037:524833-611779:524833-611787:+	-0.276854	0.00749251	A3	NA	Lm433
EVM0009601	EVM0009601;A5:Contig00011:2492584-2492765:2492488-2492765:+	-0.114346	0.001998	A5	rpl-1	Lm433
EVM0009806	EVM0009806;A3:Contig00007:2971897-2972019:2971897-2972199:+	0.195185	0.002997	A3	NA	Lm433
EVM0009806	EVM0009806;A3:Contig00007:2971897-2972019:2971897-2972194:+	0.112807	0.002997	A3	NA	Lm433
EVM0009924	EVM0009924;AL:Contig00023:4086261-4086616:4086938:4086261-4098934:4099151:+	-0.111792	0.001998	AL	gpd-2	Lm433
EVM0009941	EVM0009941;AF:Contig00008:1101972:1102028-1102727:1102388:1102471-1102727:+	0.280414	0.0134865	AF	NA	Lm433
EVM0009941	EVM0009941;SE:Contig00008:1102028-1102390:1102471-1102727:+	-0.183216	0.0134865	SE	NA	Lm433
EVM0009971	EVM0009971;RI:Contig00002:1726131:1726273-1726740:1726864:+	-0.062999	0.023976	RI	NA	Lm433
EVM0010049	EVM0010049;AF:Contig00004:4335373:4335394-4434519:4425050:4425111-4434519:+	0.157439	0.00649351	AF	NA	Lm433
EVM0010089	EVM0010089;A5:Contig00011:254564-254787:254552-254787:+	-0.0873471	0.00799201	A5	dmsr-2	Lm433
EVM0010113	EVM0010113;AF:Contig00018:1399204:1399381-1400502:1399892:1399962-1400502:+	-0.0617241	0.00699301	AF	Y48A6B.7	Lm433
EVM0010121	EVM0010121;SE:Contig00035:847055-847332:847392-847805:+	-0.139225	0.0204795	SE	cpna-3	Lm433
EVM0010205	EVM0010205;SE:Contig00005:1497984-1498224:1500526-1500910:+	0.184222	0.003996	SE	NA	Lm433
EVM0010266	EVM0010266;AF:Contig00022:518658-519812:520013:518658-605738:605759:-	-0.0826936	0.025974	AF	NA	Lm433
EVM0010311	EVM0010311;A5:Contig00007:2457144-2457382:2457144-2457396:-	0.197094	0.023976	A5	C45G9.2	Lm433
EVM0010313	EVM0010313;A5:Contig00011:2486630-2486850:2486528-2486850:+	-0.0601266	0.0224775	A5	dnc-5	Lm433
EVM0010313	EVM0010313;SE:Contig00011:2486158-2486517:2486528-2486850:+	0.110817	0.014985	SE	dnc-5	Lm433
EVM0010409	EVM0010409;A3:Contig00034:388628-448551:388586-448551:-	0.323944	0.02997	A3	NA	Lm433
EVM0010436	EVM0010436;A5:Contig00013:2366737-2366856:2366708-2366856:+	0.0904997	0.00749251	A5	NA	Lm433
EVM0010436	EVM0010436;RI:Contig00013:2366856:2366993-2367123:2367243:+	0.0904997	0.00749251	RI	NA	Lm433
EVM0010632	EVM0010632;A5:Contig00004:3502902-3503189:3502879-3503189:+	-0.126377	0.0374625	A5	sul-1	Lm433
EVM0010644	EVM0010644;MX:Contig00008:12582540-12582728:12582916-12586704:12582540-12586323:12586547-12586704:+	-0.073724	0.027972	MX	NA	Lm433
EVM0010644	EVM0010644;RI:Contig00008:12586323:12586547-12586704:12586827:+	-0.0596243	0.027972	RI	NA	Lm433
EVM0010806	EVM0010806;A5:Contig00018:1719663-1720116:1719658-1720116:+	-0.315261	0.0274725	A5	C02F5.14	Lm433
EVM0010825	EVM0010825;RI:Contig00013:5071575:5071716-5072054:5072236:-	-0.0615482	0.020979	RI	NA	Lm433
EVM0010828	EVM0010828;A5:Contig00069:11890243-11890519:11890243-11890521:-	-0.0415666	0.034965	A5	snr-1	Lm433
EVM0010855	EVM0010855;AF:Contig00002:3033181-3035636:3035695:3033181-3036379:3036412:-	-0.262534	0.0144855	AF	NA	Lm433
EVM0010876	EVM0010876;RI:Contig00010:3682885:3682948-3683210:3683274:-	-0.081691	0.0224775	RI	NA	Lm433
EVM0010944	EVM0010944;SE:Contig00011:6048720-6049577:6049663-6050204:+	-0.127334	0.010989	SE	C47B2.9	Lm433
EVM0010977	EVM0010977;A5:Contig00039:423917-424134:423917-424140:-	-0.134993	0.03996	A5	NA	Lm433
EVM0011023	EVM0011023;A3:Contig00009:905521-905834:905515-905834:-	0.0386195	0.036963	A3	Y69A2AL.2	Lm433
EVM0011053	EVM0011053;AF:Contig00007:8520482-8523176:8523239:8520482-8523834:8523944:-	0.18931	0.00599401	AF	F02E11.7	Lm433
EVM0011053	EVM0011053;AF:Contig00007:8520482-8521486:8521528:8520482-8523176:8523239:-	-0.112388	0.011988	AF	F02E11.7	Lm433
EVM0011094	EVM0011094;AF:Contig00026:530852:530896-531663:531313:531394-531663:+	-0.132893	0.0024975	AF	agxt-1	Lm433
EVM0011112	EVM0011112;SE:Contig00040:34575-34763:34888-35281:-	-0.135436	0.013986	SE	F36H1.12	Lm433
EVM0011358	EVM0011358;A5:Contig00071:561447-561825:561447-561829:-	-0.0716168	0.0394605	A5	B0507.2	Lm433
EVM0011371	EVM0011371;AF:Contig00010:4053155:4053576-4054399:4054148:4054179-4054399:+	-0.117139	0.010989	AF	NA	Lm433
EVM0011396	EVM0011396;AF:Contig00021:376897:377185-379526:378675:378735-379526:+	0.0893173	0.0194805	AF	rml-1	Lm433
EVM0011396	EVM0011396;AF:Contig00021:373966:374055-379526:376897:377185-379526:+	-0.124682	0.00599401	AF	rml-1	Lm433
EVM0011465	EVM0011465;SE:Contig00070:5073396-5074495:5074635-5074930:+	-0.112321	0.00499501	SE	tcc-1	Lm433
EVM0011473	EVM0011473;A5:Contig00074:91432-92015:91432-92022:-	0.343097	0.020979	A5	NA	Lm433
EVM0011483	EVM0011483;MX:Contig00002:5096027-5096099:5096262-5096613:5096027-5096286:5096449-5096613:-	-0.0421403	0.016983	MX	ftt-2	Lm433
EVM0011535	EVM0011535;SE:Contig00005:1016230-1016540:1016611-1016929:+	-0.154107	0.0324675	SE	vps-52	Lm433
EVM0011535	EVM0011535;A5:Contig00005:1016260-1016929:1016230-1016929:+	-0.159754	0.0224775	A5	vps-52	Lm433
EVM0011549	EVM0011549;AL:Contig00014:1363318:1363418-1369048:1368552:1368655-1369048:-	-0.234942	0.035964	AL	Y39F10A.3	Lm433
EVM0011629	EVM0011629;A5:Contig00011:1710959-1711282:1710959-1711327:-	-0.0840473	0.036963	A5	unc-75	Lm433
EVM0011629	EVM0011629;SE:Contig00011:1708830-1709200:1709349-1709601:-	0.1248	0.036963	SE	unc-75	Lm433
EVM0011629	EVM0011629;A3:Contig00011:1708830-1709601:1708434-1709601:-	0.0845035	0.036963	A3	unc-75	Lm433
EVM0011693	EVM0011693;A5:Contig00007:1803592-1803916:1803587-1803916:+	0.0502755	0.042957	A5	NA	Lm433
EVM0011759	EVM0011759;A5:Contig00008:6890474-6890842:6890474-6890846:-	-0.466667	0.033966	A5	NA	Lm433
EVM0011825	EVM0011825;AF:Contig00008:7703358:7703408-7711153:7708230:7708298-7711153:+	-0.076173	0.0142358	AF	chpf-1	Lm433
EVM0011825	EVM0011825;AF:Contig00008:7703358:7703408-7711153:7705388:7705536-7711153:+	-0.0587846	0.0142358	AF	chpf-1	Lm433
EVM0011825	EVM0011825;AF:Contig00008:7702512:7702587-7711153:7705388:7705536-7711153:+	-0.0565488	0.0142358	AF	chpf-1	Lm433
EVM0011825	EVM0011825;AF:Contig00008:7702512:7702587-7711153:7708230:7708298-7711153:+	-0.0735039	0.0142358	AF	chpf-1	Lm433
EVM0011848	EVM0011848;RI:Contig00013:1621348:1621414-1621724:1621836:-	-0.111303	0.030969	RI	fkh-2	Lm433
EVM0011941	EVM0011941;SE:Contig00013:3758411-3759749:3759847-3759932:-	0.112508	0.003996	SE	T23E7.2	Lm433
EVM0012029	EVM0012029;AF:Contig00008:8395695-8398471:8398557:8395695-8399858:8399944:-	0.0556473	0.014985	AF	K09G1.1	Lm433
EVM0012104	EVM0012104;A3:Contig00069:7937653-7937884:7937642-7937884:-	0.104742	0.027972	A3	K03H6.1	Lm433
EVM0012154	EVM0012154;A5:Contig00004:4515258-4520783:4515258-4520793:-	-0.115647	0.0464535	A5	D2023.4	Lm433
EVM0012289	EVM0012289;AF:Contig00035:647718-654125:654256:647718-657462:657589:-	0.0597643	0.0354645	AF	egl-4	Lm433
EVM0012338	EVM0012338;A3:Contig00011:754134-754507:754128-754507:-	-0.143948	0.048951	A3	NA	Lm433
EVM0012362	EVM0012362;AF:Contig00037:20864-21018:21140:20864-21526:21597:-	-0.0865301	0.0224775	AF	F48F5.6	Lm433
EVM0012362	EVM0012362;SE:Contig00037:20002-20330:20391-20799:-	-0.0655721	0.02997	SE	F48F5.6	Lm433
EVM0012362	EVM0012362;A5:Contig00037:20864-21526:20864-21532:-	0.0660202	0.0224775	A5	F48F5.6	Lm433
EVM0012441	EVM0012441;AL:Contig00020:1357375-1357691:1358814:1357375-1360339:1360797:+	0.139167	0.014985	AL	tbca-1	Lm433
EVM0012682	EVM0012682;AL:Contig00024:1000020:1000151-1008392:1007880:1008015-1008392:-	-0.493325	0.030969	AL	NA	Lm433
EVM0012756	EVM0012756;RI:Contig00002:4565051:4565634-4565915:4566023:-	-0.204344	0	RI	C30G4.4	Lm433
EVM0012762	EVM0012762;A3:Contig00011:3828965-3829036:3828965-3829039:+	-0.0781654	0.0264735	A3	F39B2.8	Lm433
EVM0012762	EVM0012762;RI:Contig00011:3828851:3828965-3829036:3829191:+	-0.103787	0.0232268	RI	F39B2.8	Lm433
EVM0012762	EVM0012762;RI:Contig00011:3828851:3828965-3829039:3829191:+	-0.193462	0.00599401	RI	F39B2.8	Lm433
EVM0012887	EVM0012887;SE:Contig00016:3485032-3485323:3485374-3485624:+	0.19492	0.037962	SE	NA	Lm433
EVM0012891	EVM0012891;A5:Contig00069:9143107-9143253:9143098-9143253:+	-0.0565343	0.0414585	A5	nbet-1	Lm433
EVM0012896	EVM0012896;MX:Contig00031:189037-189491:189588-190760:189037-190207:190304-190760:+	0.0548374	0.0294705	MX	tax-6	Lm433
EVM0012924	EVM0012924;SE:Contig00013:527904-528524:528615-528939:+	0.0815073	0.024975	SE	T07F12.2	Lm433
EVM0012983	EVM0012983;SE:Contig00018:2047207-2047448:2047569-2047681:-	0.799286	0.0374625	SE	NA	Lm433
EVM0013041	EVM0013041;MX:Contig00022:337936-338521:338641-340740:337936-338970:339081-340740:+	0.161788	0.001998	MX	ttx-7	Lm433
EVM0013052	EVM0013052;SE:Contig00008:4689801-4690405:4690483-4691137:-	0.131102	0.000499501	SE	xbx-6	Lm433
EVM0013111	EVM0013111;AL:Contig00010:3895091:3895255-3901766:3900073:3900742-3901766:-	0.238688	0	AL	B0403.6	Lm433
EVM0013141	EVM0013141;AF:Contig00024:1458180:1458262-1470340:1463370:1463719-1470340:+	-0.188265	0.0134865	AF	F37A8.5	Lm433
EVM0013159	EVM0013159;A5:Contig00009:9250994-9251158:9250975-9251158:+	0.133463	0.042957	A5	F37C4.6	Lm433
EVM0013342	EVM0013342;AF:Contig00007:9463517-9463636:9463740:9463517-9463761:9463893:-	0.437192	0.010989	AF	NA	Lm433
EVM0013385	EVM0013385;RI:Contig00011:4222159:4222256-4222327:4222534:-	-0.138106	0.002997	RI	F43G9.4	Lm433
EVM0013403	EVM0013403;SE:Contig00005:1575051-1575888:1576043-1577824:+	0.276703	0.0499501	SE	NA	Lm433
EVM0013412	EVM0013412;RI:Contig00043:529228:529383-529538:529648:-	-0.117632	0.0494505	RI	gly-10	Lm433
EVM0013554	EVM0013554;SE:Contig00037:156257-156646:156690-157852:-	-0.0656016	0.00549451	SE	F41E6.15	Lm433
EVM0013605	EVM0013605;SE:Contig00008:8146639-8146977:8147096-8147463:+	0.0839405	0.012987	SE	del-6	Lm433
EVM0013623	EVM0013623;RI:Contig00020:2184584:2184684-2184753:2185461:+	-0.110159	0.00499501	RI	T23D8.3	Lm433
EVM0013660	EVM0013660;SE:Contig00008:7267410-7267490:7267540-7267814:-	0.0846973	0.00899101	SE	tos-1	Lm433
EVM0013660	EVM0013660;RI:Contig00008:7267162:7267410-7267814:7267928:-	0.0923063	0.00899101	RI	tos-1	Lm433
EVM0013877	EVM0013877;A5:Contig00017:46536-46738:46532-46738:+	-0.0732639	0.0494505	A5	NA	Lm433
EVM0013895	EVM0013895;A3:Contig00026:2594535-2594657:2594535-2594832:+	0.135815	0.00599401	A3	NA	Lm433
EVM0014062	EVM0014062;A5:Contig00009:5609307-5609444:5609307-5609460:-	-0.201243	0.026973	A5	cha-1	Lm433
EVM0014091	EVM0014091;A5:Contig00013:3001498-3001560:3001498-3001706:-	-0.0900965	0.0234765	A5	tbc-18	Lm433
EVM0014127	EVM0014127;SE:Contig00071:726862-726952:726986-727172:-	-0.0821943	0.0044955	SE	eef-1G	Lm433
EVM0014172	EVM0014172;A3:Contig00025:1514237-1514330:1514237-1514361:+	-0.0650436	0.024975	A3	nsun-5	Lm433
EVM0014230	EVM0014230;SE:Contig00008:1761020-1761448:1761546-1762050:-	0.162517	0.025974	SE	unc-120	Lm433
EVM0014270	EVM0014270;AL:Contig00070:6355353-6356674:6357409:6355353-6357965:6358066:+	-0.0728979	0.0114885	AL	ptr-22	Lm433
EVM0014282	EVM0014282;AF:Contig00019:969477:969523-974995:972561:972631-974995:+	-0.221458	0.028971	AF	clh-1	Lm433
EVM0014311	EVM0014311;A3:Contig00004:4003718-4003868:4003718-4003873:+	-0.356425	0.0254745	A3	NA	Lm433
EVM0014411	EVM0014411;A5:Contig00009:9398672-9398950:9398672-9399028:-	-0.0800951	0.00499501	A5	M01H9.3	Lm433
EVM0014436	EVM0014436;A3:Contig00032:1494535-1494838:1494535-1494993:+	-1	0	A3	NA	Lm433
EVM0014592	EVM0014592;RI:Contig00015:2001545:2001684-2002086:2002156:-	0.0605153	0.0354645	RI	Y119D3B.12	Lm433
EVM0014679	EVM0014679;RI:Contig00004:4404845:4405070-4405124:4405598:+	0.0864986	0.015984	RI	apy-1	Lm433
EVM0014759	EVM0014759;SE:Contig00026:2436520-2437012:2437050-2437228:-	0.0858199	0.0444555	SE	F07F6.4	Lm433
EVM0014882	EVM0014882;A3:Contig00009:3835517-3835859:3835510-3835859:-	0.0717718	0.018981	A3	coq-3	Lm433
EVM0014899	EVM0014899;A3:Contig00008:792484-792812:792484-792820:+	0.0951468	0.014985	A3	ccch-3	Lm433
EVM0015057	EVM0015057;A5:Contig00021:1349931-1350059:1349931-1350063:-	-0.563262	0.00499501	A5	NA	Lm433
EVM0015078	EVM0015078;A5:Contig00035:904777-904888:904777-904976:-	-0.0293572	0.0394605	A5	rpl-12	Lm433
EVM0015094	EVM0015094;RI:Contig00013:3078052:3078214-3078502:3078842:+	0.209248	0.023976	RI	NA	Lm433
EVM0015212	EVM0015212;A5:Contig00009:2384566-2384926:2384561-2384926:+	-0.0372487	0.031968	A5	C43F9.5	Lm433
EVM0015230	EVM0015230;SE:Contig00074:1061841-1062029:1062088-1062472:+	-0.0575862	0.015984	SE	ZC116.1	Lm433
EVM0015262	EVM0015262;A5:Contig00002:2054832-2055097:2054826-2055097:+	-0.0778308	0.003996	A5	Y73B6BL.31	Lm433
EVM0015288	EVM0015288;A5:Contig00030:372971-373910:372971-373933:-	0.0600647	0.014985	A5	sod-4	Lm433
EVM0015383	EVM0015383;A3:Contig00005:823647-824637:823647-824849:+	-0.103997	0.020979	A3	hrpl-1	Lm433
EVM0015383	EVM0015383;SE:Contig00005:823647-824637:824715-824849:+	-0.126787	0.020979	SE	hrpl-1	Lm433
EVM0015491	EVM0015491;A3:Contig00009:10965425-10965477:10965404-10965477:-	-0.280497	0	A3	NA	Lm433
EVM0015491	EVM0015491;A5:Contig00009:10965404-10965459:10965404-10965477:-	-0.307707	0	A5	NA	Lm433
EVM0015491	EVM0015491;A3:Contig00009:10965422-10965477:10965404-10965477:-	-0.350965	0	A3	NA	Lm433
EVM0015513	EVM0015513;A5:Contig00016:2037611-2038091:2037590-2038091:+	-0.060283	0.047952	A5	stt-3	Lm433
EVM0015542	EVM0015542;AF:Contig00013:1607619-1609136:1609171:1607619-1609287:1609341:-	-0.30444	0.0434565	AF	NA	Lm433
EVM0015573	EVM0015573;A5:Contig00013:2887965-2888096:2887965-2888100:-	0.126498	0.0464535	A5	NA	Lm433
EVM0015630	EVM0015630;SE:Contig00013:613213-613347:613495-613978:+	0.687266	0.00949051	SE	F54B11.5	Lm433
EVM0015631	EVM0015631;RI:Contig00009:1719346:1719381-1720414:1720543:-	-0.152321	0.014985	RI	NA	Lm433
EVM0015653	EVM0015653;AF:Contig00010:2006572:2006625-2011854:2011629:2011679-2011854:+	-0.524288	0.001998	AF	NA	Lm433
EVM0015750	EVM0015750;RI:Contig00031:1674978:1675246-1675380:1675558:+	-0.253564	0.034965	RI	NA	Lm433
EVM0015788	EVM0015788;AF:Contig00016:965157-965277:965474:965157-965816:965913:-	0.0749267	0.0454545	AF	ZK1010.4	Lm433
EVM0015834	EVM0015834;SE:Contig00007:8173869-8174123:8174132-8175203:-	-0.667131	0.0404595	SE	NA	Lm433
EVM0015873	EVM0015873;A3:Contig00025:2728764-2728858:2728764-2728867:+	-0.0728459	0.028971	A3	mmaa-1	Lm433
EVM0015977	EVM0015977;A5:Contig00043:371395-414204:371395-414213:-	0.0371143	0.023976	A5	rps-18	Lm433
EVM0015977	EVM0015977;A5:Contig00043:371395-414204:371395-414216:-	0.122606	0.00599401	A5	rps-18	Lm433
EVM0015977	EVM0015977;A5:Contig00043:371395-414213:371395-414216:-	0.0641936	0.00974026	A5	rps-18	Lm433
EVM0015986	EVM0015986;A5:Contig00013:3842049-3842435:3842049-3842437:-	0.0321311	0.0424575	A5	skr-1	Lm433
EVM0016052	EVM0016052;AF:Contig00070:337248-337518:337580:337248-337890:337916:-	-0.743696	0.0174825	AF	cyp-32A1	Lm433
EVM0016076	EVM0016076;A5:Contig00013:1025674-1025826:1025674-1025838:-	-0.13368	0.0314685	A5	NA	Lm433
EVM0016114	EVM0016114;AF:Contig00004:1666062:1666192-1672375:1670536:1670644-1672375:+	-0.116787	0.0444555	AF	cgef-1	Lm433
EVM0016154	EVM0016154;AF:Contig00025:1812327-1812869:1812949:1812327-1812996:1813091:-	0.20795	0.023976	AF	NA	Lm433
EVM0016154	EVM0016154;AF:Contig00025:1812327-1812813:1812949:1812327-1812996:1813091:-	0.356875	0.023976	AF	NA	Lm433
EVM0016259	EVM0016259;A3:Contig00026:2782100-2782298:2782094-2782298:-	-0.0711719	0.00699301	A3	W08F4.3	Lm433
EVM0016318	EVM0016318;SE:Contig00011:4928687-4928778:4928921-4929120:-	-0.304207	0.0184815	SE	unc-40	Lm433
EVM0016326	EVM0016326;AF:Contig00074:874765-875153:875174:874765-877874:877895:-	-0.0875775	0.011988	AF	cmd-1	Lm433
EVM0016326	EVM0016326;AF:Contig00074:874765-877874:877895:874765-878813:878832:-	0.0810312	0.011988	AF	cmd-1	Lm433
EVM0016364	EVM0016364;A3:Contig00069:11292833-11293143:11292789-11293143:-	0.14755	0.000499501	A3	prx-2	Lm433
EVM0016404	EVM0016404;SE:Contig00007:13644493-13644661:13644749-13644844:+	-0.236825	0.0364635	SE	NA	Lm433
EVM0016537	EVM0016537;SE:Contig00069:11911916-11912362:11912407-11912956:-	0.037175	0.0397103	SE	flp-17	Lm433
EVM0016537	EVM0016537;SE:Contig00069:11911916-11912362:11912374-11912956:-	0.0661103	0.014985	SE	flp-17	Lm433
EVM0016611	EVM0016611;A3:Contig00016:954582-954883:954511-954883:-	0.161323	0.035964	A3	T10F2.5	Lm433
EVM0016643	EVM0016643;A5:Contig00016:652608-652921:652604-652921:+	-0.0908432	0.002997	A5	F56A8.3	Lm433
EVM0016654	EVM0016654;SE:Contig00027:2259385-2260351:2260449-2261011:-	-0.205185	0.023976	SE	NA	Lm433
EVM0016734	EVM0016734;SE:Contig00015:4125415-4125808:4125840-4126609:+	-0.137381	0.0314685	SE	F40A3.4	Lm433
EVM0016791	EVM0016791;AL:Contig00021:1038869-1039406:1039960:1038869-1042126:1042671:+	0.0928499	0.00649351	AL	NA	Lm433
EVM0016809	EVM0016809;A5:Contig00015:3797066-3797639:3797062-3797639:+	-0.0380183	0.024975	A5	xbp-1	Lm433
EVM0016859	EVM0016859;RI:Contig00011:5095247:5095366-5095682:5095880:-	-0.106135	0.00599401	RI	icpp-55	Lm433
EVM0016897	EVM0016897;SE:Contig00013:3154268-3154372:3154480-3154558:+	0.0710726	0.00499501	SE	NA	Lm433
EVM0017009	EVM0017009;A3:Contig00005:2254699-2255188:2254699-2255194:+	-0.0551167	0.00949051	A3	clik-2	Lm433
EVM0017072	EVM0017072;A3:Contig00005:623484-623628:623484-623639:+	0.595683	0.0494505	A3	adt-1	Lm433
EVM0017201	EVM0017201;AF:Contig00030:446461:446482-586291:585504:585576-586291:+	0.234099	0.0014985	AF	C40H1.3	Lm433
EVM0017240	EVM0017240;AL:Contig00002:3105271-3105525:3105586:3105271-3108319:3108384:+	0.42339	0.041958	AL	NA	Lm433
EVM0017248	EVM0017248;AL:Contig00009:7970880-7978384:7978420:7970880-7993817:7993866:+	-0.0772878	0.023976	AL	ZK666.8	Lm433
EVM0017300	EVM0017300;SE:Contig00044:1713-1958:2061-2344:+	0.106143	0.012987	SE	NA	Lm433
EVM0017348	EVM0017348;SE:Contig00008:2418382-2418800:2418886-2419444:+	-0.49194	0.0144855	SE	NA	Lm433
EVM0017405	EVM0017405;A3:Contig00012:2477533-2477859:2477533-2477901:+	-0.143403	0.017982	A3	NA	Lm433
EVM0017415	EVM0017415;AL:Contig00071:1640634-1651744:1652068:1640634-1737148:1737465:+	0.589853	0.00899101	AL	NA	Lm433
EVM0017415	EVM0017415;AL:Contig00071:1640634-1641315:1641638:1640634-1651744:1652068:+	-0.406405	0.036963	AL	NA	Lm433
EVM0017525	EVM0017525;SE:Contig00015:2200772-2201261:2201313-2201382:+	0.434815	0.0164835	SE	NA	Lm433
EVM0017529	EVM0017529;A3:Contig00025:1654333-1654514:1654327-1654514:-	-0.0658891	0.00699301	A3	dnj-13	Lm433
EVM0000033	EVM0000033;A3:Contig00045:50182-50266:50175-50266:-	-0.7749	0.022977	A3	NA	Lm533
EVM0000033	EVM0000033;AF:Contig00045:50182-50266:50307:50182-54801:54971:-	-0.659561	0.022977	AF	NA	Lm533
EVM0000033	EVM0000033;AF:Contig00045:50182-50266:50307:50182-56020:56190:-	-0.664877	0.022977	AF	NA	Lm533
EVM0000063	EVM0000063;RI:Contig00008:2810545:2810712-2810878:2810955:+	-0.0991907	0.042957	RI	snt-3	Lm533
EVM0000076	EVM0000076;AL:Contig00007:13386408-13392694:13392863:13386408-13393270:13393472:+	0.172571	0.044955	AL	NA	Lm533
EVM0000108	EVM0000108;AL:Contig00009:5694048-5694286:5694512:5694048-5697653:5697886:+	0.100304	0.002997	AL	NA	Lm533
EVM0000125	EVM0000125;A5:Contig00013:817531-817863:817531-817867:-	-0.098743	0.040959	A5	sfxn-2	Lm533
EVM0000178	EVM0000178;A5:Contig00009:3252808-3253012:3252799-3253012:+	-0.073483	0.0264735	A5	K08E4.3	Lm533
EVM0000203	EVM0000203;RI:Contig00008:4895462:4895752-4895811:4896127:-	-0.686449	0.00649351	RI	rmh-1	Lm533
EVM0000219	EVM0000219;AF:Contig00007:10943854:10943898-10944458:10944325:10944390-10944458:+	-0.101371	0.0044955	AF	NA	Lm533
EVM0000239	EVM0000239;SE:Contig00026:601511-601802:601894-602416:+	-0.402137	0.0304695	SE	C01G12.3	Lm533
EVM0000279	EVM0000279;A5:Contig00018:3896221-4070201:3896221-4070209:-	-0.229389	0.016983	A5	NA	Lm533
EVM0000288	EVM0000288;A3:Contig00015:4566626-4568176:4566038-4568176:-	0.335202	0.031968	A3	NA	Lm533
EVM0000308	EVM0000308;A5:Contig00009:9988771-9989020:9988771-9989024:-	-0.149733	0.01998	A5	NA	Lm533
EVM0000421	EVM0000421;AL:Contig00015:614589-614740:614784:614589-616507:616535:+	0.0422919	0.0334665	AL	C44B11.4	Lm533
EVM0000695	EVM0000695;RI:Contig00026:373295:373468-373735:373817:+	0.0478486	0.0404595	RI	NA	Lm533
EVM0000714	EVM0000714;A5:Contig00069:13604671-13604841:13604649-13604841:+	0.288398	0.003996	A5	F49E11.2	Lm533
EVM0000894	EVM0000894;A5:Contig00008:146596-146901:146596-146905:-	0.102846	0.003996	A5	NA	Lm533
EVM0000906	EVM0000906;SE:Contig00011:1335452-1335667:1335797-1336023:-	0.0737864	0.037962	SE	erh-1	Lm533
EVM0001019	EVM0001019;A3:Contig00072:156361-336714:156361-336753:+	-0.144956	0.027972	A3	NA	Lm533
EVM0001027	EVM0001027;SE:Contig00005:240968-241675:241790-242201:-	0.156543	0.0314685	SE	NA	Lm533
EVM0001077	EVM0001077;RI:Contig00016:3111531:3111982-3112169:3112380:-	-0.0941514	0.012987	RI	NA	Lm533
EVM0001077	EVM0001077;A5:Contig00016:3113809-3113954:3113809-3113958:-	0.0466487	0.0464535	A5	NA	Lm533
EVM0001087	EVM0001087;SE:Contig00049:230188-230538:230614-230988:-	-0.0957159	0.034965	SE	NA	Lm533
EVM0001087	EVM0001087;AF:Contig00049:231067-231363:231423:231067-231623:231677:-	-0.0728864	0.037962	AF	NA	Lm533
EVM0001252	EVM0001252;RI:Contig00008:9029312:9029422-9029673:9029728:-	-0.0671782	0.0284715	RI	NA	Lm533
EVM0001300	EVM0001300;A3:Contig00016:1728393-1728525:1728340-1728525:-	0.0738719	0.0484515	A3	T03F6.4	Lm533
EVM0001622	EVM0001622;SE:Contig00025:3092627-3093177:3093362-3093622:+	0.1752	0.022977	SE	C06A8.8	Lm533
EVM0001649	EVM0001649;SE:Contig00036:704229-712411:712468-714168:+	-0.406855	0.0264735	SE	NA	Lm533
EVM0001689	EVM0001689;SE:Contig00023:1746085-1746365:1746469-1747113:+	-0.182583	0.00849151	SE	NA	Lm533
EVM0001779	EVM0001779;A5:Contig00018:89268-95686:89264-95686:+	1	0	A5	NA	Lm533
EVM0001804	EVM0001804;A3:Contig00070:13323-14423:13323-14429:+	0.111242	0.0484515	A3	ssu-1	Lm533
EVM0001886	EVM0001886;SE:Contig00011:7277393-7277655:7277739-7278449:+	0.0744642	0.0194805	SE	lev-11	Lm533
EVM0001983	EVM0001983;A3:Contig00013:4439822-4440099:4439797-4440099:-	0.242899	0.0364635	A3	dao-4	Lm533
EVM0002119	EVM0002119;A5:Contig00009:10818994-10819066:10818982-10819066:+	-0.0670912	0.0434565	A5	mccc-1	Lm533
EVM0002180	EVM0002180;A5:Contig00018:3524151-3526856:3524151-3526874:-	-0.42755	0.030969	A5	NA	Lm533
EVM0002197	EVM0002197;AF:Contig00009:7774855-7781466:7781538:7774855-7787982:7788038:-	0.250225	0.017982	AF	NA	Lm533
EVM0002197	EVM0002197;AL:Contig00009:7774431:7774855-7787982:7787299:7787721-7787982:-	-0.150103	0.048951	AL	NA	Lm533
EVM0002211	EVM0002211;AF:Contig00011:773927:773992-778586:777560:778159-778586:+	-0.163512	0.00999001	AF	scpl-1	Lm533
EVM0002293	EVM0002293;MX:Contig00025:513431-513693:513838-514910:513431-514382:514524-514910:+	0.0826394	0.0112388	MX	spds-1	Lm533
EVM0002293	EVM0002293;SE:Contig00025:513838-514382:514524-514910:+	-0.116011	0.0104895	SE	spds-1	Lm533
EVM0002416	EVM0002416;A5:Contig00028:1507004-1507213:1506916-1507213:+	0.53823	0.026973	A5	NA	Lm533
EVM0002473	EVM0002473;SE:Contig00016:2601634-2601744:2601830-2601992:-	-0.494197	0.0387113	SE	C07G3.10	Lm533
EVM0002473	EVM0002473;A3:Contig00016:2602126-2602323:2602111-2602323:-	-0.503378	0.02997	A3	C07G3.10	Lm533
EVM0002479	EVM0002479;A3:Contig00072:134205-134332:134205-134338:+	-0.110347	0.002997	A3	selt-1.1	Lm533
EVM0002605	EVM0002605;A3:Contig00024:2016580-2016961:2016580-2016973:+	-0.121624	0.034965	A3	tag-307	Lm533
EVM0002745	EVM0002745;SE:Contig00032:1715494-1715620:1715699-1715925:+	0.12527	0.021978	SE	NA	Lm533
EVM0002768	EVM0002768;AF:Contig00008:827502-833237:833604:827502-835590:835618:-	0.158707	0.020979	AF	H10D18.5	Lm533
EVM0002769	EVM0002769;AF:Contig00038:527374-527541:527588:527374-527709:527756:-	-0.489881	0.0194805	AF	NA	Lm533
EVM0002782	EVM0002782;A5:Contig00008:5261858-5262197:5261858-5262215:-	0.282202	0.0234765	A5	rnp-8	Lm533
EVM0002899	EVM0002899;A3:Contig00011:6861860-6861921:6861858-6861921:-	0.0811486	0.034965	A3	crml-1	Lm533
EVM0003033	EVM0003033;RI:Contig00026:921775:921877-922242:922296:-	-0.144418	0.013986	RI	NA	Lm533
EVM0003069	EVM0003069;A3:Contig00007:11691672-11691992:11691660-11691992:-	-0.0952986	0.0354645	A3	NA	Lm533
EVM0003174	EVM0003174;A3:Contig00045:89778-90026:89773-90026:-	-0.305882	0.040959	A3	NA	Lm533
EVM0003184	EVM0003184;AF:Contig00031:707153:707376-708133:707703:707869-708133:+	0.369035	0.026973	AF	NA	Lm533
EVM0003184	EVM0003184;A5:Contig00031:707869-708133:707802-708133:+	-0.275168	0.011988	A5	NA	Lm533
EVM0003392	EVM0003392;AF:Contig00002:3432910-3433287:3433425:3432910-3434051:3434234:-	-0.0990121	0.02997	AF	C24A3.1	Lm533
EVM0003624	EVM0003624;A3:Contig00010:3465812-3465903:3465812-3465917:+	-0.363275	0.013986	A3	NA	Lm533
EVM0003645	EVM0003645;SE:Contig00011:5855617-5855772:5855869-5856142:-	-0.162146	0.02997	SE	tyr-5	Lm533
EVM0003669	EVM0003669;A3:Contig00002:4433090-4434213:4433061-4434213:-	0.191316	0.036963	A3	NA	Lm533
EVM0003727	EVM0003727;RI:Contig00074:1300624:1300746-1301482:1301628:+	-1	0	RI	NA	Lm533
EVM0003873	EVM0003873;RI:Contig00008:4850814:4850907-4851177:4851325:-	-0.235029	0.0494505	RI	NA	Lm533
EVM0003942	EVM0003942;RI:Contig00069:24515:24651-25020:25124:-	-0.0602704	0.046953	RI	thoc-7	Lm533
EVM0003952	EVM0003952;A5:Contig00069:11729269-11849458:11729266-11849458:+	0.611966	0.00799201	A5	T06G6.6	Lm533
EVM0004084	EVM0004084;RI:Contig00019:671060:671160-672695:672790:+	-0.261272	0.045954	RI	dos-2	Lm533
EVM0004109	EVM0004109;A5:Contig00010:3630214-3630572:3630214-3630576:-	-0.242672	0.0444555	A5	NA	Lm533
EVM0004127	EVM0004127;AF:Contig00011:2354740:2354762-2355013:2354764:2354814-2355013:+	0.0469241	0.020979	AF	tin-13	Lm533
EVM0004129	EVM0004129;A5:Contig00011:1553435-1553998:1553431-1553998:+	-0.0699158	0.0224775	A5	C53H9.2	Lm533
EVM0004147	EVM0004147;A3:Contig00008:5567773-5568204:5567764-5568204:-	-0.105126	0.00949051	A3	sao-1	Lm533
EVM0004262	EVM0004262;A5:Contig00016:390922-391593:390922-391708:-	0.104378	0.048951	A5	Y39A3CL.4	Lm533
EVM0004467	EVM0004467;A3:Contig00070:354837-354909:354837-354917:+	0.299589	0.0174825	A3	try-4	Lm533
EVM0004527	EVM0004527;A5:Contig00004:1542290-1563603:1542288-1563603:+	-0.0958568	0.00549451	A5	Y94H6A.3	Lm533
EVM0004573	EVM0004573;SE:Contig00007:12950739-12951391:12951462-12952028:+	-0.0680511	0.0234765	SE	VM106R.1	Lm533
EVM0004630	EVM0004630;AF:Contig00027:203068-208614:208669:203068-228904:228966:-	-0.38426	0.0494505	AF	NA	Lm533
EVM0004630	EVM0004630;AF:Contig00027:203068-228216:228271:203068-228904:228966:-	-0.310002	0.0494505	AF	NA	Lm533
EVM0004657	EVM0004657;A3:Contig00011:3337475-3337619:3337454-3337619:-	-0.0681927	0.0424575	A3	hsf-1	Lm533
EVM0004662	EVM0004662;A3:Contig00007:9338490-9338745:9338475-9338745:-	-0.0938186	0.00599401	A3	C13A10.2	Lm533
EVM0004676	EVM0004676;A5:Contig00072:1701248-1702212:1701248-1702253:-	-0.0659025	0.024975	A5	hrg-1	Lm533
EVM0004914	EVM0004914;AL:Contig00011:5302199:5302406-5306123:5305602:5305897-5306123:-	0.0772553	0.00699301	AL	E02D9.1	Lm533
EVM0004960	EVM0004960;SE:Contig00009:2535449-2535857:2536228-2536621:-	0.0712861	0.0394605	SE	nrfl-1	Lm533
EVM0004987	EVM0004987;SE:Contig00008:3412509-3412899:3413036-3413582:+	0.0658602	0.0134865	SE	pqn-29	Lm533
EVM0005108	EVM0005108;A5:Contig00009:3172850-3173134:3172850-3173145:-	0.556637	0.044955	A5	ZK512.8	Lm533
EVM0005158	EVM0005158;A3:Contig00016:3708190-3708311:3708190-3708486:+	0.0540459	0.032967	A3	rsp-3	Lm533
EVM0005158	EVM0005158;RI:Contig00016:3708005:3708190-3708311:3708946:+	-0.0890886	0.032967	RI	rsp-3	Lm533
EVM0005246	EVM0005246;AF:Contig00075:117898:117950-220361:220005:220054-220361:+	-0.429988	0.047952	AF	NA	Lm533
EVM0005246	EVM0005246;AF:Contig00075:117898:117950-220361:220005:220051-220361:+	-0.375644	0.047952	AF	NA	Lm533
EVM0005302	EVM0005302;AF:Contig00015:267607:267687-269432:267882:267990-269432:+	0.0953098	0.0494505	AF	egl-5	Lm533
EVM0005340	EVM0005340;SE:Contig00008:3963135-3964848:3964881-3965521:+	-0.0515714	0.044955	SE	pqn-70	Lm533
EVM0005485	EVM0005485;A5:Contig00069:415206-415734:415199-415734:+	-0.0840569	0.0264735	A5	NA	Lm533
EVM0005641	EVM0005641;RI:Contig00008:3301699:3301877-3302461:3302638:-	0.0533223	0.020979	RI	NA	Lm533
EVM0005662	EVM0005662;SE:Contig00013:237129-237877:237962-238564:+	0.0941454	0.0194805	SE	fox-1	Lm533
EVM0005664	EVM0005664;SE:Contig00023:1383145-1383765:1383863-1384155:+	0.0657361	0.034965	SE	NA	Lm533
EVM0005677	EVM0005677;A5:Contig00047:187708-188238:187708-188241:-	0.103828	0.0234765	A5	NA	Lm533
EVM0005897	EVM0005897;RI:Contig00007:11542051:11542196-11542428:11542568:-	-0.238401	0.032967	RI	NA	Lm533
EVM0005902	EVM0005902;A3:Contig00008:3777932-3778296:3777932-3778308:+	-0.0927791	0.0284715	A3	cdkl-1	Lm533
EVM0005925	EVM0005925;SE:Contig00069:5669803-5670213:5670299-5670541:-	0.430786	0.03996	SE	NA	Lm533
EVM0005961	EVM0005961;AF:Contig00013:1153141:1153313-1153885:1153745:1153793-1153885:+	0.163822	0.030969	AF	igcm-4	Lm533
EVM0006006	EVM0006006;RI:Contig00008:5930531:5930609-5931171:5931247:+	-0.0662325	0.040959	RI	rsp-1	Lm533
EVM0006006	EVM0006006;RI:Contig00008:5930540:5930609-5930755:5931247:+	0.0559121	0.040959	RI	rsp-1	Lm533
EVM0006006	EVM0006006;SE:Contig00008:5930609-5930755:5931009-5931171:+	-0.0480967	0.040959	SE	rsp-1	Lm533
EVM0006006	EVM0006006;A5:Contig00008:5931009-5931171:5930790-5931171:+	-0.141086	0.0024975	A5	rsp-1	Lm533
EVM0006006	EVM0006006;RI:Contig00008:5930755:5930790-5931171:5931247:+	-0.128039	0.0024975	RI	rsp-1	Lm533
EVM0006010	EVM0006010;AL:Contig00007:15014430-15014982:15015074:15014430-15072285:15072541:+	0.583838	0.0454545	AL	B0563.9	Lm533
EVM0006010	EVM0006010;A5:Contig00007:15070561-15075325:15070549-15075325:+	0.496299	0.0104895	A5	B0563.9	Lm533
EVM0006010	EVM0006010;AL:Contig00007:15014430-15070400:15070536:15014430-15072285:15072541:+	0.600639	0.0374625	AL	B0563.9	Lm533
EVM0006045	EVM0006045;SE:Contig00025:2110709-2111909:2111973-2112043:+	0.0648183	0.042957	SE	rnh-1.0	Lm533
EVM0006219	EVM0006219;RI:Contig00011:6032702:6032863-6033008:6033116:-	-0.087184	0.014985	RI	aatf-1	Lm533
EVM0006290	EVM0006290;A3:Contig00011:6325905-6326024:6325891-6326024:-	-0.10158	0.00499501	A3	snrp-27	Lm533
EVM0006337	EVM0006337;A3:Contig00032:1340272-1340717:1340262-1340717:-	-0.0797192	0.0454545	A3	M18.6	Lm533
EVM0006337	EVM0006337;A5:Contig00032:1339157-1339389:1339157-1339394:-	-0.09128	0.0454545	A5	M18.6	Lm533
EVM0006415	EVM0006415;SE:Contig00008:6444452-6447283:6447359-6447874:+	0.495475	0.047952	SE	NA	Lm533
EVM0006697	EVM0006697;SE:Contig00007:9393804-9394883:9394970-9395623:+	0.154728	0.0164835	SE	NA	Lm533
EVM0006759	EVM0006759;A5:Contig00009:3955353-3955496:3955346-3955496:+	0.122818	0.0284715	A5	ekl-6	Lm533
EVM0006839	EVM0006839;A3:Contig00019:2589988-2596144:2589988-2596159:+	0.111382	0.003996	A3	msra-1	Lm533
EVM0006874	EVM0006874;SE:Contig00008:6578314-6578571:6578654-6578933:-	0.792078	0.046953	SE	NA	Lm533
EVM0006919	EVM0006919;A3:Contig00039:394239-394598:394239-394600:+	0.067742	0.0354645	A3	NA	Lm533
EVM0006947	EVM0006947;AF:Contig00014:19437-19687:19978:19437-26600:26733:-	0.225049	0.00499501	AF	NA	Lm533
EVM0006947	EVM0006947;AF:Contig00014:19437-26600:26733:19437-26844:26937:-	-0.249612	0.00499501	AF	NA	Lm533
EVM0006947	EVM0006947;AF:Contig00014:19437-26600:26733:19437-27575:27730:-	-0.202808	0.00499501	AF	NA	Lm533
EVM0006950	EVM0006950;AL:Contig00031:702572-705493:705655:702572-708562:708708:+	-0.48431	0.0464535	AL	NA	Lm533
EVM0007059	EVM0007059;A5:Contig00029:1081527-1082019:1081527-1082026:-	-0.0682229	0.00949051	A5	C25A1.16	Lm533
EVM0007131	EVM0007131;A5:Contig00018:1811389-1811767:1811381-1811767:+	0.0915282	0.022977	A5	idi-1	Lm533
EVM0007137	EVM0007137;SE:Contig00007:9938977-9939393:9939467-9939964:+	-0.112551	0.03996	SE	Y53F4B.23	Lm533
EVM0007161	EVM0007161;AF:Contig00008:10016020-10016292:10016364:10016020-10019533:10019616:-	0.300828	0.0224775	AF	C24H11.1	Lm533
EVM0007161	EVM0007161;AF:Contig00008:10016020-10016292:10016364:10016020-10019533:10019616:-	0.300828	0.0224775	AF	C24H11.2	Lm533
EVM0007171	EVM0007171;SE:Contig00016:1609940-1610331:1610403-1611058:-	0.0922886	0.00999001	SE	pes-4	Lm533
EVM0007232	EVM0007232;A5:Contig00069:12369293-12369358:12369293-12369378:-	-0.349088	0.0434565	A5	cfp-1	Lm533
EVM0007232	EVM0007232;A3:Contig00069:12369293-12369378:12369272-12369378:-	0.417212	0.0434565	A3	cfp-1	Lm533
EVM0007265	EVM0007265;RI:Contig00074:151445:151629-151796:151877:+	-0.181398	0.011988	RI	F16B3.3	Lm533
EVM0007389	EVM0007389;A3:Contig00025:67904-68105:67904-68108:+	0.0462097	0.0474525	A3	rpn-5	Lm533
EVM0007480	EVM0007480;A5:Contig00007:4615162-4616487:4615162-4616636:-	0.249759	0.026973	A5	NA	Lm533
EVM0007504	EVM0007504;A5:Contig00016:3043155-3043627:3043155-3043700:-	0.0941339	0.00499501	A5	F54F2.7	Lm533
EVM0007529	EVM0007529;RI:Contig00026:2377514:2377684-2378034:2378178:-	0.0725648	0.0364635	RI	mdt-26	Lm533
EVM0007643	EVM0007643;A5:Contig00011:6673807-6674073:6673807-6674129:-	-0.438894	0.013986	A5	Y105E8A.13	Lm533
EVM0007759	EVM0007759;A5:Contig00010:997471-997908:997471-997912:-	1	0	A5	NA	Lm533
EVM0007837	EVM0007837;SE:Contig00069:16726746-16726992:16727060-16727329:+	-0.604027	0.0324675	SE	W03B1.9	Lm533
EVM0007885	EVM0007885;A5:Contig00023:345773-346028:345632-346028:+	-0.279655	0.000999001	A5	NA	Lm533
EVM0007896	EVM0007896;AL:Contig00069:9473159-9473324:9473574:9473159-9477083:9477333:+	0.0606132	0.023976	AL	col-117	Lm533
EVM0007896	EVM0007896;AL:Contig00069:9473159-9473324:9473574:9473159-9477083:9477333:+	0.0606132	0.023976	AL	col-3	Lm533
EVM0007896	EVM0007896;AF:Contig00069:9472099:9472400-9476345:9475982:9476158-9476345:+	0.0319168	0.0414585	AF	col-117	Lm533
EVM0007896	EVM0007896;AF:Contig00069:9472099:9472400-9476345:9475982:9476158-9476345:+	0.0319168	0.0414585	AF	col-3	Lm533
EVM0007955	EVM0007955;SE:Contig00041:253938-255057:255276-255351:+	0.130915	0.00499501	SE	Y71F9B.6	Lm533
EVM0008032	EVM0008032;RI:Contig00072:144270:144330-144698:144820:+	-0.0456551	0.0474525	RI	sams-4	Lm533
EVM0008104	EVM0008104;MX:Contig00016:4764894-4765161:4765294-4766814:4764894-4765692:4765822-4766814:+	-0.111977	0.024975	MX	coq-2	Lm533
EVM0008138	EVM0008138;SE:Contig00069:7901567-7901993:7902094-7902209:-	0.301659	0.0044955	SE	NA	Lm533
EVM0008166	EVM0008166;A3:Contig00069:8692984-8695048:8692984-8695051:+	-0.435431	0.0124875	A3	NA	Lm533
EVM0008183	EVM0008183;AF:Contig00009:88250:88355-89560:89185:89491-89560:+	0.0522672	0.016983	AF	NA	Lm533
EVM0008201	EVM0008201;A5:Contig00013:3375949-3376186:3375949-3376362:-	0.108069	0.026973	A5	tsp-17	Lm533
EVM0008581	EVM0008581;RI:Contig00011:1266131:1266241-1266568:1266794:+	-0.0749594	0.0354645	RI	NA	Lm533
EVM0008686	EVM0008686;AF:Contig00002:2111680:2111776-2185850:2184873:2185350-2185850:+	-0.39181	0.048951	AF	NA	Lm533
EVM0008701	EVM0008701;A3:Contig00008:11918031-11919107:11918031-11919125:+	0.0654143	0.0434565	A3	algn-13	Lm533
EVM0008785	EVM0008785;AF:Contig00002:4328116:4328185-4331562:4330198:4330234-4331562:+	0.105897	0.00499501	AF	C09G1.5	Lm533
EVM0008785	EVM0008785;SE:Contig00002:4331654-4331872:4331985-4332372:+	0.0516869	0.0194805	SE	C09G1.5	Lm533
EVM0008792	EVM0008792;AL:Contig00011:5730843-5730948:5731428:5730843-5741275:5741749:+	-0.0770785	0.020979	AL	vab-10	Lm533
EVM0008960	EVM0008960;RI:Contig00026:2060051:2060179-2060388:2060518:+	-0.0780328	0.0404595	RI	NA	Lm533
EVM0009000	EVM0009000;A5:Contig00069:13250247-13250593:13250247-13250603:-	0.198327	0.045954	A5	NA	Lm533
EVM0009000	EVM0009000;AL:Contig00069:13248839:13249006-13249682:13249351:13249457-13249682:-	-0.675115	0.045954	AL	NA	Lm533
EVM0009048	EVM0009048;SE:Contig00041:221949-222504:222639-222742:+	0.0861586	0.00499501	SE	hrpr-1	Lm533
EVM0009081	EVM0009081;A3:Contig00014:1674889-1675154:1674874-1675154:-	-0.277033	0.000499501	A3	C13A10.2	Lm533
EVM0009138	EVM0009138;AF:Contig00021:557111-557534:557591:557111-559527:559612:-	0.539648	0.026973	AF	NA	Lm533
EVM0009138	EVM0009138;AF:Contig00021:557111-557239:557485:557111-559527:559612:-	0.312563	0.0344655	AF	NA	Lm533
EVM0009198	EVM0009198;AL:Contig00032:1344781-1345400:1346236:1344781-1354976:1355759:+	-0.121862	0.035964	AL	mak-2	Lm533
EVM0009222	EVM0009222;A3:Contig00009:452144-452961:452144-453349:+	-0.0741068	0.044955	A3	dmd-9	Lm533
EVM0009236	EVM0009236;SE:Contig00029:541732-541952:542040-542484:-	0.431531	0.026973	SE	NA	Lm533
EVM0009236	EVM0009236;A3:Contig00029:542084-542484:542040-542484:-	-0.649097	0.026973	A3	NA	Lm533
EVM0009294	EVM0009294;SE:Contig00070:1913588-1914084:1914259-1914830:+	-0.454231	0.025974	SE	C50B8.5	Lm533
EVM0009368	EVM0009368;AF:Contig00007:14641087:14641131-14643589:14641896:14641957-14643589:+	-0.0542054	0.0164835	AF	lec-1	Lm533
EVM0009450	EVM0009450;AF:Contig00023:1120306-1121005:1121041:1120306-1125899:1126039:-	-0.20094	0.027972	AF	rfip-1	Lm533
EVM0009564	EVM0009564;RI:Contig00011:5320883:5321224-5321276:5321425:-	-0.190862	0.013986	RI	ceh-8	Lm533
EVM0009601	EVM0009601;A5:Contig00011:2492584-2492765:2492488-2492765:+	-0.134554	0.000999001	A5	rpl-1	Lm533
EVM0009647	EVM0009647;SE:Contig00014:2154898-2155133:2155203-2156827:-	-0.480296	0.0184815	SE	NA	Lm533
EVM0009772	EVM0009772;SE:Contig00016:924746-925057:925174-925417:+	0.0673476	0.0414585	SE	dolk-1	Lm533
EVM0009806	EVM0009806;A3:Contig00007:2971897-2972019:2971897-2972194:+	0.0718375	0.02997	A3	NA	Lm533
EVM0009806	EVM0009806;A3:Contig00007:2971897-2972019:2971897-2972199:+	0.110986	0.02997	A3	NA	Lm533
EVM0009835	EVM0009835;AL:Contig00010:1797857:1797943-1808885:1808162:1808449-1808885:-	0.62407	0.0414585	AL	grd-2	Lm533
EVM0009835	EVM0009835;AL:Contig00010:1797857:1797943-1808885:1808355:1808449-1808885:-	0.583926	0.0414585	AL	grd-2	Lm533
EVM0009894	EVM0009894;SE:Contig00010:2774075-2774219:2774271-2774443:-	0.224865	0.0364635	SE	bigr-1	Lm533
EVM0009924	EVM0009924;AL:Contig00023:4086261-4086616:4086938:4086261-4098934:4099151:+	-0.101455	0.002997	AL	gpd-2	Lm533
EVM0009971	EVM0009971;RI:Contig00002:1726131:1726273-1726740:1726864:+	-0.0582515	0.0474525	RI	NA	Lm533
EVM0010005	EVM0010005;AF:Contig00016:1462278:1462351-1462819:1462507:1462648-1462819:+	0.195842	0.0144855	AF	NA	Lm533
EVM0010005	EVM0010005;SE:Contig00016:1462351-1462512:1462648-1462819:+	-0.155725	0.0144855	SE	NA	Lm533
EVM0010205	EVM0010205;SE:Contig00005:1497984-1498224:1500526-1500910:+	0.115451	0.041958	SE	NA	Lm533
EVM0010313	EVM0010313;SE:Contig00011:2486158-2486517:2486528-2486850:+	0.0960521	0.047952	SE	dnc-5	Lm533
EVM0010436	EVM0010436;RI:Contig00013:2366856:2366993-2367123:2367243:+	0.101078	0.0134865	RI	NA	Lm533
EVM0010436	EVM0010436;A5:Contig00013:2366737-2366856:2366708-2366856:+	0.101078	0.0134865	A5	NA	Lm533
EVM0010453	EVM0010453;SE:Contig00030:568620-569056:569221-569583:-	0.0964444	0.02997	SE	NA	Lm533
EVM0010618	EVM0010618;RI:Contig00012:2214185:2214311-2214586:2214771:-	-0.578692	0.036963	RI	NA	Lm533
EVM0010825	EVM0010825;RI:Contig00013:5071575:5071716-5072054:5072236:-	-0.0616649	0.0404595	RI	NA	Lm533
EVM0010855	EVM0010855;AF:Contig00002:3033181-3035636:3035695:3033181-3036379:3036412:-	-0.183374	0.0264735	AF	NA	Lm533
EVM0010876	EVM0010876;RI:Contig00010:3682885:3682948-3683210:3683274:-	-0.0848846	0.0244755	RI	NA	Lm533
EVM0010944	EVM0010944;SE:Contig00011:6048720-6049577:6049663-6050204:+	-0.144687	0.00999001	SE	C47B2.9	Lm533
EVM0010962	EVM0010962;SE:Contig00018:1991601-1993641:1993718-1994160:+	0.301176	0.034965	SE	twk-7	Lm533
EVM0011053	EVM0011053;AF:Contig00007:8520482-8523176:8523239:8520482-8523834:8523944:-	-0.115596	0.026973	AF	F02E11.7	Lm533
EVM0011094	EVM0011094;AF:Contig00026:530852:530896-531663:531313:531394-531663:+	-0.157466	0.0014985	AF	agxt-1	Lm533
EVM0011112	EVM0011112;SE:Contig00040:34575-34763:34861-35281:-	-0.145919	0.037962	SE	F36H1.12	Lm533
EVM0011136	EVM0011136;A5:Contig00013:645949-647183:645884-647183:+	0.708738	0.0494505	A5	NA	Lm533
EVM0011149	EVM0011149;SE:Contig00072:153483-153891:153950-154260:+	0.0371694	0.0444555	SE	icln-1	Lm533
EVM0011222	EVM0011222;SE:Contig00007:8386791-8387432:8387640-8388531:-	0.124114	0.0314685	SE	NA	Lm533
EVM0011274	EVM0011274;RI:Contig00025:1019420:1019517-1020265:1020406:+	-0.0871032	0.033966	RI	F10B5.2	Lm533
EVM0011358	EVM0011358;A5:Contig00071:561447-561825:561447-561829:-	-0.10505	0.0174825	A5	B0507.2	Lm533
EVM0011371	EVM0011371;AF:Contig00010:4053155:4053576-4054399:4054148:4054179-4054399:+	-0.131685	0.0104895	AF	NA	Lm533
EVM0011390	EVM0011390;SE:Contig00012:3375687-3376049:3376106-3376185:-	-0.85029	0.0304695	SE	NA	Lm533
EVM0011394	EVM0011394;A3:Contig00007:9405895-9406208:9405864-9406208:-	-0.494985	0.0374625	A3	NA	Lm533
EVM0011396	EVM0011396;AF:Contig00021:373966:374055-379526:376897:377185-379526:+	-0.114691	0.017982	AF	rml-1	Lm533
EVM0011465	EVM0011465;SE:Contig00070:5073396-5074495:5074635-5074930:+	-0.0858618	0.032967	SE	tcc-1	Lm533
EVM0011473	EVM0011473;A5:Contig00074:91432-92015:91432-92022:-	0.27651	0.040959	A5	NA	Lm533
EVM0011483	EVM0011483;MX:Contig00002:5096027-5096099:5096262-5096613:5096027-5096286:5096449-5096613:-	-0.0437051	0.0224775	MX	ftt-2	Lm533
EVM0011558	EVM0011558;RI:Contig00029:1052108:1052240-1052944:1053023:+	-0.116114	0.041958	RI	NA	Lm533
EVM0011762	EVM0011762;A5:Contig00009:167248-167796:167244-167796:+	-0.213971	0.043956	A5	NA	Lm533
EVM0011941	EVM0011941;SE:Contig00013:3758411-3759749:3759847-3759932:-	-0.0763737	0.0324675	SE	T23E7.2	Lm533
EVM0012029	EVM0012029;AF:Contig00008:8395695-8398471:8398557:8395695-8399858:8399944:-	0.0564688	0.027972	AF	K09G1.1	Lm533
EVM0012069	EVM0012069;A3:Contig00011:2471320-2471515:2471320-2471528:+	-0.0803922	0.045954	A3	C54G4.7	Lm533
EVM0012158	EVM0012158;SE:Contig00025:3033898-3088985:3089135-3091930:+	0.10501	0.023976	SE	shn-1	Lm533
EVM0012250	EVM0012250;RI:Contig00016:609392:609453-609520:609570:+	-0.0610788	0.0474525	RI	rab-35	Lm533
EVM0012278	EVM0012278;SE:Contig00073:414668-414750:414766-415756:+	0.232222	0.032967	SE	NA	Lm533
EVM0012393	EVM0012393;A5:Contig00009:8759868-8760306:8759850-8760306:+	0.264327	0.015984	A5	NA	Lm533
EVM0012422	EVM0012422;RI:Contig00005:957649:957783-957841:958247:-	0.143265	0.0394605	RI	lotr-1	Lm533
EVM0012616	EVM0012616;A5:Contig00005:1144237-1146578:1144192-1146578:+	0.145737	0.046953	A5	NA	Lm533
EVM0012756	EVM0012756;RI:Contig00002:4565051:4565634-4565915:4566023:-	-0.189701	0	RI	C30G4.4	Lm533
EVM0012762	EVM0012762;RI:Contig00011:3828851:3828965-3829039:3829191:+	-0.150023	0.0164835	RI	F39B2.8	Lm533
EVM0012762	EVM0012762;A3:Contig00011:3828965-3829036:3828965-3829039:+	-0.0882703	0.0292208	A3	F39B2.8	Lm533
EVM0012896	EVM0012896;MX:Contig00031:189037-189491:189588-190760:189037-190207:190304-190760:+	0.0589014	0.03996	MX	tax-6	Lm533
EVM0013052	EVM0013052;SE:Contig00008:4689801-4690405:4690483-4691137:-	0.106749	0.0024975	SE	xbx-6	Lm533
EVM0013111	EVM0013111;AL:Contig00010:3895091:3895255-3901766:3900073:3900742-3901766:-	0.14673	0.002997	AL	B0403.6	Lm533
EVM0013141	EVM0013141;AF:Contig00024:1458180:1458262-1470340:1463370:1463719-1470340:+	-0.144829	0.0324675	AF	F37A8.5	Lm533
EVM0013166	EVM0013166;RI:Contig00007:1922226:1922318-1922594:1922704:-	0.496711	0.012987	RI	NA	Lm533
EVM0013231	EVM0013231;A5:Contig00007:10994355-10994768:10994348-10994768:+	-0.33595	0.046953	A5	NA	Lm533
EVM0013385	EVM0013385;RI:Contig00011:4222159:4222256-4222327:4222534:-	-0.159873	0.0014985	RI	F43G9.4	Lm533
EVM0013554	EVM0013554;SE:Contig00037:156257-156646:156690-157852:-	-0.0746729	0.00649351	SE	F41E6.15	Lm533
EVM0013589	EVM0013589;A3:Contig00071:132165-132397:132153-132397:-	-0.0992839	0.044955	A3	Y51F10.7	Lm533
EVM0013623	EVM0013623;RI:Contig00020:2184584:2184684-2184753:2185461:+	-0.113784	0.0034965	RI	T23D8.3	Lm533
EVM0013628	EVM0013628;AL:Contig00023:487283-488957:489059:487283-489423:489792:+	0.37568	0.037962	AL	Y39F10A.1	Lm533
EVM0013660	EVM0013660;SE:Contig00008:7267410-7267490:7267540-7267814:-	0.102985	0.011988	SE	tos-1	Lm533
EVM0013735	EVM0013735;AF:Contig00008:5812678:5812726-5816808:5815646:5815746-5816808:+	0.196174	0.047952	AF	kcnl-1	Lm533
EVM0013789	EVM0013789;A3:Contig00007:13653350-13653603:13653350-13653611:+	-0.200594	0.00949051	A3	mdt-10	Lm533
EVM0013860	EVM0013860;A5:Contig00008:11890844-11891101:11890811-11891101:+	0.703333	0.002997	A5	NA	Lm533
EVM0013860	EVM0013860;A5:Contig00008:11890831-11891101:11890811-11891101:+	0.542362	0.00674326	A5	NA	Lm533
EVM0014127	EVM0014127;SE:Contig00071:726862-726952:726986-727172:-	-0.0795795	0.003996	SE	eef-1G	Lm533
EVM0014172	EVM0014172;A3:Contig00025:1514237-1514330:1514237-1514361:+	-0.0635087	0.0404595	A3	nsun-5	Lm533
EVM0014181	EVM0014181;AF:Contig00008:8150777:8150847-8154034:8153198:8153264-8154034:+	-0.337487	0.0494505	AF	B0238.12	Lm533
EVM0014181	EVM0014181;SE:Contig00008:8153264-8154034:8154107-8154351:+	0.253069	0.0494505	SE	B0238.12	Lm533
EVM0014276	EVM0014276;A3:Contig00032:922907-923333:922825-923333:-	0.65271	0.02997	A3	NA	Lm533
EVM0014311	EVM0014311;A3:Contig00004:4003718-4003868:4003718-4003873:+	-0.372757	0.02997	A3	NA	Lm533
EVM0014356	EVM0014356;A3:Contig00030:197653-197729:197653-197737:+	-0.0628347	0.047952	A3	F01F1.15	Lm533
EVM0014411	EVM0014411;A5:Contig00009:9398672-9398950:9398672-9399028:-	-0.0455728	0.0244755	A5	M01H9.3	Lm533
EVM0014456	EVM0014456;RI:Contig00026:1113486:1113738-1113875:1114310:+	-0.279232	0.0404595	RI	NA	Lm533
EVM0014487	EVM0014487;SE:Contig00016:2747329-2747687:2747715-2748277:-	-0.0695362	0.0154845	SE	pqn-83	Lm533
EVM0014518	EVM0014518;SE:Contig00024:1482423-1482581:1482652-1483085:+	-0.150622	0.030969	SE	F47D12.3	Lm533
EVM0014518	EVM0014518;A5:Contig00024:1483492-1483609:1483490-1483609:+	0.248096	0.030969	A5	F47D12.3	Lm533
EVM0014592	EVM0014592;RI:Contig00015:2001545:2001684-2002086:2002156:-	0.0702842	0.034965	RI	Y119D3B.12	Lm533
EVM0014857	EVM0014857;A5:Contig00069:902599-902842:902581-902842:+	1	0	A5	NA	Lm533
EVM0014899	EVM0014899;A3:Contig00008:792484-792812:792484-792820:+	0.133568	0.0014985	A3	ccch-3	Lm533
EVM0015057	EVM0015057;A5:Contig00021:1198465-1353419:1198465-1353444:-	0.17589	0.011988	A5	NA	Lm533
EVM0015066	EVM0015066;SE:Contig00007:11848632-11849204:11849283-11849359:+	0.528955	0.038961	SE	NA	Lm533
EVM0015230	EVM0015230;SE:Contig00074:1061841-1062029:1062088-1062472:+	-0.0466915	0.041958	SE	ZC116.1	Lm533
EVM0015262	EVM0015262;A5:Contig00002:2054832-2055097:2054826-2055097:+	-0.0647449	0.0124875	A5	Y73B6BL.31	Lm533
EVM0015278	EVM0015278;SE:Contig00020:1017887-1018030:1018149-1018307:-	0.184738	0.017982	SE	NA	Lm533
EVM0015375	EVM0015375;A5:Contig00004:2053525-2056411:2053525-2056493:-	0.173232	0.0314685	A5	C35C5.10	Lm533
EVM0015383	EVM0015383;A3:Contig00005:823647-824637:823647-824849:+	-0.126821	0.0314685	A3	hrpl-1	Lm533
EVM0015383	EVM0015383;SE:Contig00005:823647-824637:824715-824849:+	-0.108693	0.0314685	SE	hrpl-1	Lm533
EVM0015474	EVM0015474;RI:Contig00016:4102305:4102444-4102603:4102708:-	-0.0730045	0.02997	RI	ZC262.2	Lm533
EVM0015513	EVM0015513;A5:Contig00016:2037611-2038091:2037590-2038091:+	-0.114706	0.00999001	A5	stt-3	Lm533
EVM0015522	EVM0015522;A3:Contig00011:4655878-4656291:4655872-4656291:-	-0.225532	0.0174825	A3	nhr-69	Lm533
EVM0015631	EVM0015631;RI:Contig00009:1719346:1719381-1720414:1720543:-	-0.133473	0.02997	RI	NA	Lm533
EVM0015750	EVM0015750;SE:Contig00031:1674666-1675181:1675246-1675380:+	0.16599	0.0174825	SE	NA	Lm533
EVM0015750	EVM0015750;AF:Contig00031:1674636:1674666-1675380:1675225:1675246-1675380:+	-0.15202	0.0457875	AF	NA	Lm533
EVM0015750	EVM0015750;A3:Contig00031:1674666-1675146:1674666-1675181:+	-0.177963	0.034965	A3	NA	Lm533
EVM0015825	EVM0015825;SE:Contig00027:436315-437472:437594-437735:+	-0.0771324	0.043956	SE	lact-3	Lm533
EVM0015977	EVM0015977;A5:Contig00043:371395-414204:371395-414216:-	0.100724	0.00899101	A5	rps-18	Lm533
EVM0015977	EVM0015977;A5:Contig00043:371395-414213:371395-414216:-	0.0626467	0.017982	A5	rps-18	Lm533
EVM0015986	EVM0015986;A5:Contig00013:3842049-3842435:3842049-3842437:-	0.0421218	0.0304695	A5	skr-1	Lm533
EVM0016127	EVM0016127;RI:Contig00012:1247824:1247933-1248032:1248133:-	0.491888	0.0254745	RI	eat-2	Lm533
EVM0016326	EVM0016326;AF:Contig00074:874765-875153:875174:874765-877874:877895:-	-0.0767249	0.023976	AF	cmd-1	Lm533
EVM0016326	EVM0016326;AF:Contig00074:874765-877874:877895:874765-878813:878832:-	0.0755806	0.023976	AF	cmd-1	Lm533
EVM0016344	EVM0016344;SE:Contig00012:2302778-2303430:2303501-2304074:+	-0.0816033	0.024975	SE	NA	Lm533
EVM0016364	EVM0016364;A3:Contig00069:11292833-11293143:11292789-11293143:-	0.164945	0.000499501	A3	prx-2	Lm533
EVM0016473	EVM0016473;A5:Contig00026:2107999-2108199:2107999-2108213:-	0.171953	0.012987	A5	C45G9.2	Lm533
EVM0016588	EVM0016588;RI:Contig00031:79039:79192-79275:79385:-	-0.0677395	0.040959	RI	NA	Lm533
EVM0016643	EVM0016643;A5:Contig00016:652608-652921:652604-652921:+	-0.0838931	0.011988	A5	F56A8.3	Lm533
EVM0016809	EVM0016809;A5:Contig00015:3797066-3797639:3797062-3797639:+	-0.0438546	0.0234765	A5	xbp-1	Lm533
EVM0016859	EVM0016859;RI:Contig00011:5095247:5095366-5095682:5095880:-	-0.112256	0.00799201	RI	icpp-55	Lm533
EVM0016897	EVM0016897;SE:Contig00013:3154268-3154372:3154480-3154558:+	0.0674196	0.010989	SE	NA	Lm533
EVM0017009	EVM0017009;A3:Contig00005:2254699-2255188:2254699-2255194:+	-0.0376353	0.032967	A3	clik-2	Lm533
EVM0017055	EVM0017055;AL:Contig00069:9586223-9586679:9586868:9586223-9596222:9596675:+	0.544882	0.00849151	AL	nhr-105	Lm533
EVM0017201	EVM0017201;AF:Contig00030:446461:446482-586291:585504:585576-586291:+	0.230458	0.0014985	AF	C40H1.3	Lm533
EVM0017248	EVM0017248;AL:Contig00009:7970880-7978384:7978420:7970880-7993817:7993866:+	-0.0650026	0.042957	AL	ZK666.8	Lm533
EVM0017348	EVM0017348;SE:Contig00008:2418382-2418800:2418886-2419444:+	-0.347586	0.028971	SE	NA	Lm533
EVM0017385	EVM0017385;SE:Contig00002:3965157-3965545:3965568-3966860:+	-0.116022	0.00699301	SE	unc-1	Lm533
EVM0017415	EVM0017415;AL:Contig00071:1640634-1651744:1652068:1640634-1737148:1737465:+	0.457068	0.02997	AL	NA	Lm533
EVM0017529	EVM0017529;A3:Contig00025:1654333-1654514:1654327-1654514:-	-0.0560058	0.027972	A3	dnj-13	Lm533

## Sheet: D
Term	Database	ID	Input number	Background number	P-Value	Corrected P-Value	Input	Hyperlink	group		Lm433 SE
Ubiquinone and other terpenoid-quinone biosynthesis	KEGG PATHWAY	cel00130	2	9	0.000786437	0.0141155	coq-3|coq-2	http://www.genome.jp/kegg-bin/show_pathway?cel00130/cel:CELE_F57B9.4%09red/cel:CELE_Y57G11C.11%09red	Lm433		#Term	Database	ID	Input number	Background number	P-Value	Corrected P-Value	Input	Hyperlink
Metabolic pathways	KEGG PATHWAY	cel01100	13	887	4.91608e-05	0.00224736	spds-1|dhs-13|idi-1|agxt-1|cox-6A|apy-1|ttx-7|gly-10|gpd-2|sams-4|coq-3|coq-2|stt-3	http://www.genome.jp/kegg-bin/show_pathway?cel01100/cel:CELE_F08C6.6%09red/cel:CELE_F57B9.4%09red/cel:CELE_F36H9.3%09red/cel:CELE_T14D7.1%09red/cel:CELE_F13G3.5%09red/cel:CELE_Y46G5A.19%09red/cel:CELE_Y45F10D.3%09red/cel:CELE_K06H7.9%09red/cel:CELE_K10B3.8%09red/cel:CELE_Y57G11C.11%09red/cel:CELE_F54D8.2%09red/cel:CELE_C06E7.3%09red/cel:CELE_T12A2.2%09red	Lm433		Ubiquinone and other terpenoid-quinone biosynthesis	KEGG PATHWAY	cel00130	1	9	0.00880945	0.0321583	coq-2	http://www.genome.jp/kegg-bin/show_pathway?cel00130/cel:CELE_F57B9.4%09red
Spliceosome	KEGG PATHWAY	cel03040	4	112	0.00107176	0.0166139	snrp-27|rsp-1|rsp-3|snr-1	http://www.genome.jp/kegg-bin/show_pathway?cel03040/cel:CELE_R05D11.7%09red/cel:CELE_Y116A8C.42%09red/cel:CELE_W02B12.3%09red/cel:CELE_Y111B2A.18%09red	Lm433		Arginine and proline metabolism	KEGG PATHWAY	cel00330	1	26	0.0236122	0.0489952	spds-1	http://www.genome.jp/kegg-bin/show_pathway?cel00330/cel:CELE_Y46G5A.19%09red
Protein processing in endoplasmic reticulum	KEGG PATHWAY	cel04141	4	136	0.00213718	0.0262461	xbp-1|stt-3|ubxn-6|skr-1	http://www.genome.jp/kegg-bin/show_pathway?cel04141/cel:CELE_R74.3%09red/cel:CELE_T12A2.2%09red/cel:CELE_H06H21.6%09red/cel:CELE_F46A9.5%09red	Lm433		Golgi trans cisterna	Gene Ontology	GO:0000138	1	9	0.00880945	0.0321583	vps-52	http://amigo.geneontology.org/amigo/term/GO:0000138
Peroxisome	KEGG PATHWAY	cel04146	4	76	0.000263463	0.00801845	agxt-1|prx-2|sod-4|dhs-13	http://www.genome.jp/kegg-bin/show_pathway?cel04146/cel:CELE_F36H9.3%09red/cel:CELE_F55H2.1%09red/cel:CELE_ZK809.7%09red/cel:CELE_T14D7.1%09red	Lm433		regulation of alternative mRNA splicing, via spliceosome	Gene Ontology	GO:0000381	3	41	8.27471e-06	0.000457867	unc-75|fox-1|fubl-1	http://amigo.geneontology.org/amigo/term/GO:0000381
Wnt signaling pathway	KEGG PATHWAY	cel04310	3	77	0.00366967	0.0371322	tax-6|ruvb-1|skr-1	http://www.genome.jp/kegg-bin/show_pathway?cel04310/cel:CELE_C27H6.2%09red/cel:CELE_C02F4.2%09red/cel:CELE_F46A9.5%09red	Lm433		nucleic acid binding	Gene Ontology	GO:0003676	5	469	6.01856e-05	0.0024977	pes-4|unc-75|fox-1|fubl-1|hrpl-1	http://amigo.geneontology.org/amigo/term/GO:0003676
Golgi trans cisterna	Gene Ontology	GO:0000138	2	9	0.000786437	0.0141155	nbet-1|vps-52	http://amigo.geneontology.org/amigo/term/GO:0000138	Lm433		RNA binding	Gene Ontology	GO:0003723	6	424	2.08203e-06	0.000172809	C47B2.9|pes-4|unc-75|fox-1|fubl-1|hrpl-1	http://amigo.geneontology.org/amigo/term/GO:0003723
nucleotide binding	Gene Ontology	GO:0000166	10	887	0.0025659	0.0304428	kin-29|ruvb-1|ifta-2|egl-4|rpt-6|pik-1|E02D9.1|ZK666.8|sams-4|mmaa-1	http://amigo.geneontology.org/amigo/term/GO:0000166	Lm433		single-stranded RNA binding	Gene Ontology	GO:0003727	1	23	0.0210157	0.0465147	unc-75	http://amigo.geneontology.org/amigo/term/GO:0003727
regulation of alternative mRNA splicing, via spliceosome	Gene Ontology	GO:0000381	6	41	2.75215e-08	6.42168e-06	rsp-3|rpl-12|rnp-8|unc-75|fox-1|fubl-1	http://amigo.geneontology.org/amigo/term/GO:0000381	Lm433		mRNA binding	Gene Ontology	GO:0003729	5	117	8.01989e-08	1.3313e-05	pes-4|unc-75|fox-1|fubl-1|hrpl-1	http://amigo.geneontology.org/amigo/term/GO:0003729
nucleic acid binding	Gene Ontology	GO:0003676	9	469	0.000104782	0.00386037	rsp-1|rsp-3|hrpl-1|rps-18|rnp-8|unc-75|fox-1|fubl-1|pes-4	http://amigo.geneontology.org/amigo/term/GO:0003676	Lm433		translation elongation factor activity	Gene Ontology	GO:0003746	1	17	0.0158025	0.0392342	eef-1G	http://amigo.geneontology.org/amigo/term/GO:0003746
RNA binding	Gene Ontology	GO:0003723	14	424	1.91608e-09	6.70629e-07	nsun-5|rsp-1|rsp-3|rpl-1|C47B2.9|hrpl-1|snr-1|rps-18|rpl-12|rnp-8|unc-75|fox-1|fubl-1|pes-4	http://amigo.geneontology.org/amigo/term/GO:0003723	Lm433		protein binding	Gene Ontology	GO:0005515	4	1095	0.0158355	0.0392342	nrfl-1|unc-40|fubl-1|vps-52	http://amigo.geneontology.org/amigo/term/GO:0005515
single-stranded RNA binding	Gene Ontology	GO:0003727	2	23	0.004141	0.0381408	rnp-8|unc-75	http://amigo.geneontology.org/amigo/term/GO:0003727	Lm433		calcium-dependent phospholipid binding	Gene Ontology	GO:0005544	1	21	0.0192809	0.0457234	cpna-3	http://amigo.geneontology.org/amigo/term/GO:0005544
mRNA binding	Gene Ontology	GO:0003729	6	117	8.56139e-06	0.000599297	hrpl-1|unc-75|Y119D3B.12|fubl-1|fox-1|pes-4	http://amigo.geneontology.org/amigo/term/GO:0003729	Lm433		nucleus	Gene Ontology	GO:0005634	7	2275	0.00354793	0.0321583	hrpl-1|unc-75|fox-1|fubl-1|unc-120|eef-1G|pes-4	http://amigo.geneontology.org/amigo/term/GO:0005634
protein serine/threonine kinase activity	Gene Ontology	GO:0004674	5	285	0.00538448	0.0465326	ZK666.8|kin-29|pik-1|egl-4|E02D9.1	http://amigo.geneontology.org/amigo/term/GO:0004674	Lm433		cytoplasm	Gene Ontology	GO:0005737	7	1958	0.00152763	0.0321583	lev-11|pes-4|vps-52|unc-75|fox-1|fubl-1|eef-1G	http://amigo.geneontology.org/amigo/term/GO:0005737
calcium ion binding	Gene Ontology	GO:0005509	5	172	0.000629831	0.0134134	tax-6|cmd-1|apy-1|Y69A2AL.2|chpf-1	http://amigo.geneontology.org/amigo/term/GO:0005509	Lm433		mitochondrion	Gene Ontology	GO:0005739	3	525	0.0113476	0.0333092	C47B2.9|coq-2|ZK1128.1	http://amigo.geneontology.org/amigo/term/GO:0005739
protein binding	Gene Ontology	GO:0005515	18	1095	3.34408e-07	3.90142e-05	kin-29|lec-1|rsp-3|ruvb-1|pik-1|vab-10|ftt-2|cmd-1|vps-52|apy-1|fubl-1|skr-1|sao-1|sams-4|tax-6|ubxn-6|nrfl-1|unc-40	http://amigo.geneontology.org/amigo/term/GO:0005515	Lm433		Golgi medial cisterna	Gene Ontology	GO:0005797	1	10	0.00968622	0.0321583	vps-52	http://amigo.geneontology.org/amigo/term/GO:0005797
nucleus	Gene Ontology	GO:0005634	28	2275	6.3816e-08	1.11678e-05	kin-29|pes-4|pik-1|snr-1|rnp-8|fox-1|fubl-1|ZK666.8|hmg-20|egl-4|hrpl-1|ruvb-1|unc-75|skr-1|fkh-2|xbp-1|T23D8.3|rpt-6|unc-120|ceh-48|F54F2.7|rsp-1|rsp-3|ftt-2|T10F2.5|tax-6|elf-1|eef-1G	http://amigo.geneontology.org/amigo/term/GO:0005634	Lm433		striated muscle thin filament	Gene Ontology	GO:0005865	1	10	0.00968622	0.0321583	lev-11	http://amigo.geneontology.org/amigo/term/GO:0005865
U1 snRNP	Gene Ontology	GO:0005685	2	15	0.00191544	0.0244794	snr-1|Y119D3B.12	http://amigo.geneontology.org/amigo/term/GO:0005685	Lm433		dynactin complex	Gene Ontology	GO:0005869	1	11	0.0105622	0.0324691	dnc-5	http://amigo.geneontology.org/amigo/term/GO:0005869
cytoplasm	Gene Ontology	GO:0005737	30	1958	1.36642e-10	9.56495e-08	kin-29|pes-4|pik-1|vps-52|tbca-1|cgef-1|fox-1|fubl-1|ZK666.8|rpn-5|egl-4|idi-1|vab-10|msra-1|skr-1|dlc-2|ruvb-1|rpt-6|msp-65|tax-6|sao-1|lev-11|ftt-2|ifta-2|T10F2.5|unc-75|gpd-2|ttx-7|eef-1G|cha-1	http://amigo.geneontology.org/amigo/term/GO:0005737	Lm433		actin filament	Gene Ontology	GO:0005884	1	9	0.00880945	0.0321583	lev-11	http://amigo.geneontology.org/amigo/term/GO:0005884
mitochondrion	Gene Ontology	GO:0005739	8	525	0.00111551	0.0166139	C47B2.9|cox-6A|tin-13|F44E2.3|coq-3|coq-2|mmaa-1|ZK1128.1	http://amigo.geneontology.org/amigo/term/GO:0005739	Lm433		mRNA splice site selection	Gene Ontology	GO:0006376	1	5	0.00529479	0.0321583	unc-75	http://amigo.geneontology.org/amigo/term/GO:0006376
mitochondrial inner membrane	Gene Ontology	GO:0005743	4	111	0.00103788	0.0166139	cox-6A|coq-2|tin-13|coq-3	http://amigo.geneontology.org/amigo/term/GO:0005743	Lm433		mRNA processing	Gene Ontology	GO:0006397	2	105	0.00407815	0.0321583	hrpl-1|fubl-1	http://amigo.geneontology.org/amigo/term/GO:0006397
cytosol	Gene Ontology	GO:0005829	10	451	1.30445e-05	0.000830104	egl-4|T23D8.3|dnj-13|vps-52|tbca-1|rps-18|gpd-2|cha-1|C53H9.2|sams-4	http://amigo.geneontology.org/amigo/term/GO:0005829	Lm433		translational elongation	Gene Ontology	GO:0006414	1	17	0.0158025	0.0392342	eef-1G	http://amigo.geneontology.org/amigo/term/GO:0006414
cytoskeleton	Gene Ontology	GO:0005856	5	261	0.00374894	0.0371322	vab-10|ifta-2|msp-65|dlc-2|tbca-1	http://amigo.geneontology.org/amigo/term/GO:0005856	Lm433		ubiquinone biosynthetic process	Gene Ontology	GO:0006744	1	9	0.00880945	0.0321583	coq-2	http://amigo.geneontology.org/amigo/term/GO:0006744
mRNA splice site selection	Gene Ontology	GO:0006376	3	5	3.06239e-06	0.000306239	unc-75|Y119D3B.12|rsp-3	http://amigo.geneontology.org/amigo/term/GO:0006376	Lm433		Golgi to vacuole transport	Gene Ontology	GO:0006896	1	7	0.00705363	0.0321583	vps-52	http://amigo.geneontology.org/amigo/term/GO:0006896
mRNA processing	Gene Ontology	GO:0006397	5	105	6.92769e-05	0.00285258	snr-1|hrpl-1|rsp-1|fubl-1|rsp-3	http://amigo.geneontology.org/amigo/term/GO:0006397	Lm433		muscle contraction	Gene Ontology	GO:0006936	1	22	0.0201487	0.0464539	lev-11	http://amigo.geneontology.org/amigo/term/GO:0006936
ubiquinone biosynthetic process	Gene Ontology	GO:0006744	2	9	0.000786437	0.0141155	coq-3|coq-2	http://amigo.geneontology.org/amigo/term/GO:0006744	Lm433		lysosomal transport	Gene Ontology	GO:0007041	1	5	0.00529479	0.0321583	vps-52	http://amigo.geneontology.org/amigo/term/GO:0007041
endocytosis	Gene Ontology	GO:0006897	3	91	0.00575777	0.0491517	ZK666.8|ptr-22|tax-6	http://amigo.geneontology.org/amigo/term/GO:0006897	Lm433		synaptic transmission, cholinergic	Gene Ontology	GO:0007271	1	25	0.0227474	0.0489952	unc-75	http://amigo.geneontology.org/amigo/term/GO:0007271
chemotaxis	Gene Ontology	GO:0006935	3	60	0.00186008	0.0244794	egl-4|tax-6|ttx-7	http://amigo.geneontology.org/amigo/term/GO:0006935	Lm433		mating behavior	Gene Ontology	GO:0007617	1	9	0.00880945	0.0321583	fox-1	http://amigo.geneontology.org/amigo/term/GO:0007617
protein localization	Gene Ontology	GO:0008104	3	62	0.00203456	0.0254319	cgef-1|ifta-2|ttx-7	http://amigo.geneontology.org/amigo/term/GO:0008104	Lm433		poly(A) binding	Gene Ontology	GO:0008143	1	6	0.00617459	0.0321583	fox-1	http://amigo.geneontology.org/amigo/term/GO:0008143
isoprenoid biosynthetic process	Gene Ontology	GO:0008299	2	7	0.000517365	0.0120719	coq-2|idi-1	http://amigo.geneontology.org/amigo/term/GO:0008299	Lm433		poly(U) RNA binding	Gene Ontology	GO:0008266	1	7	0.00705363	0.0321583	fox-1	http://amigo.geneontology.org/amigo/term/GO:0008266
olfactory learning	Gene Ontology	GO:0008355	2	22	0.00381931	0.0371322	egl-4|tax-6	http://amigo.geneontology.org/amigo/term/GO:0008355	Lm433		isoprenoid biosynthetic process	Gene Ontology	GO:0008299	1	7	0.00705363	0.0321583	coq-2	http://amigo.geneontology.org/amigo/term/GO:0008299
RNA splicing	Gene Ontology	GO:0008380	4	54	7.5467e-05	0.00293483	snrp-27|rsp-1|rsp-3|snr-1	http://amigo.geneontology.org/amigo/term/GO:0008380	Lm433		regulation of gene expression	Gene Ontology	GO:0010468	2	94	0.00329937	0.0321583	pes-4|fubl-1	http://amigo.geneontology.org/amigo/term/GO:0010468
regulation of gene expression	Gene Ontology	GO:0010468	5	94	4.18824e-05	0.00209412	hmg-20|egl-4|tax-6|fubl-1|pes-4	http://amigo.geneontology.org/amigo/term/GO:0010468	Lm433		nuclear speck	Gene Ontology	GO:0016607	1	26	0.0236122	0.0489952	unc-75	http://amigo.geneontology.org/amigo/term/GO:0016607
large ribosomal subunit	Gene Ontology	GO:0015934	2	13	0.0014863	0.0204003	rpl-12|rpl-1	http://amigo.geneontology.org/amigo/term/GO:0015934	Lm433		transferase activity, transferring alkyl or aryl (other than methyl) groups	Gene Ontology	GO:0016765	1	7	0.00705363	0.0321583	coq-2	http://amigo.geneontology.org/amigo/term/GO:0016765
membrane	Gene Ontology	GO:0016020	38	6222	0.00250518	0.0302349	E02D9.1|tcc-1|H03E18.2|tin-13|dmsr-2|F54F12.2|F56A8.3|nsy-4|F40A3.4|vab-10|stt-3|del-6|xbx-6|ptr-22|Y73B6BL.31|K09G1.1|apy-1|F39B2.8|gly-10|F02E11.7|tsp-17|nrfl-1|sod-4|lron-11|K03H6.1|coq-3|coq-2|cox-6A|ZK673.1|igcm-4|B0403.6|col-3|sprr-3|F48F5.6|nbet-1|clh-1|T07F12.2|unc-40	http://amigo.geneontology.org/amigo/term/GO:0016020	Lm433		kinesin binding	Gene Ontology	GO:0019894	1	10	0.00968622	0.0321583	tcc-1	http://amigo.geneontology.org/amigo/term/GO:0019894
oxidoreductase activity	Gene Ontology	GO:0016491	8	389	0.000160746	0.00535819	cox-6A|sod-4|F37C4.6|gpd-2|C45G9.2|cyp-32A1|selt-1.1|tyr-5	http://amigo.geneontology.org/amigo/term/GO:0016491	Lm433		regulation of actin filament polymerization	Gene Ontology	GO:0030833	1	9	0.00880945	0.0321583	lev-11	http://amigo.geneontology.org/amigo/term/GO:0030833
nuclear speck	Gene Ontology	GO:0016607	2	26	0.00517848	0.0458853	unc-75|rsp-3	http://amigo.geneontology.org/amigo/term/GO:0016607	Lm433		neuron projection development	Gene Ontology	GO:0031175	1	9	0.00880945	0.0321583	unc-40	http://amigo.geneontology.org/amigo/term/GO:0031175
transferase activity	Gene Ontology	GO:0016740	14	942	2.15837e-05	0.0011622	nsun-5|kin-29|spds-1|agxt-1|stt-3|egl-4|D2023.4|pik-1|cha-1|gly-10|sams-4|coq-3|coq-2|ZK1128.1	http://amigo.geneontology.org/amigo/term/GO:0016740	Lm433		integral component of mitochondrial inner membrane	Gene Ontology	GO:0031305	1	26	0.0236122	0.0489952	coq-2	http://amigo.geneontology.org/amigo/term/GO:0031305
hydrolase activity	Gene Ontology	GO:0016787	10	831	0.00161012	0.0216748	ruvb-1|sul-1|rpt-6|tax-6|ttx-7|apy-1|idi-1|mmaa-1|Y69A2AL.2|adt-1	http://amigo.geneontology.org/amigo/term/GO:0016787	Lm433		microvillus membrane	Gene Ontology	GO:0031528	1	5	0.00529479	0.0321583	nrfl-1	http://amigo.geneontology.org/amigo/term/GO:0031528
calcium-mediated signaling	Gene Ontology	GO:0019722	2	19	0.00292802	0.0327146	cmd-1|tax-6	http://amigo.geneontology.org/amigo/term/GO:0019722	Lm433		I band	Gene Ontology	GO:0031674	1	9	0.00880945	0.0321583	lev-11	http://amigo.geneontology.org/amigo/term/GO:0031674
enzyme regulator activity	Gene Ontology	GO:0030234	2	18	0.00265583	0.0309847	cox-6A|cmd-1	http://amigo.geneontology.org/amigo/term/GO:0030234	Lm433		positive regulation of synaptic transmission, cholinergic	Gene Ontology	GO:0032224	1	7	0.00705363	0.0321583	unc-75	http://amigo.geneontology.org/amigo/term/GO:0032224
dendrite	Gene Ontology	GO:0030425	4	122	0.00145445	0.0204003	nsy-4|tax-6|tsp-17|F54F2.7	http://amigo.geneontology.org/amigo/term/GO:0030425	Lm433		endocytic recycling	Gene Ontology	GO:0032456	1	16	0.014931	0.0392342	vps-52	http://amigo.geneontology.org/amigo/term/GO:0032456
regulation of actin filament polymerization	Gene Ontology	GO:0030833	2	9	0.000786437	0.0141155	lev-11|F54F2.7	http://amigo.geneontology.org/amigo/term/GO:0030833	Lm433		mitochondrial respiratory chain complex I assembly	Gene Ontology	GO:0032981	1	11	0.0105622	0.0324691	ZK1128.1	http://amigo.geneontology.org/amigo/term/GO:0032981
methylation	Gene Ontology	GO:0032259	3	87	0.00510284	0.0457947	nsun-5|coq-3|ZK1128.1	http://amigo.geneontology.org/amigo/term/GO:0032259	Lm433		dorsal/ventral axon guidance	Gene Ontology	GO:0033563	1	23	0.0210157	0.0465147	unc-40	http://amigo.geneontology.org/amigo/term/GO:0033563
determination of left/right asymmetry in nervous system	Gene Ontology	GO:0035545	2	13	0.0014863	0.0204003	nsy-4|unc-40	http://amigo.geneontology.org/amigo/term/GO:0035545	Lm433		spicule insertion	Gene Ontology	GO:0034609	1	5	0.00529479	0.0321583	lev-11	http://amigo.geneontology.org/amigo/term/GO:0034609
regulation of growth rate	Gene Ontology	GO:0040009	2	5	0.000303325	0.00849311	apy-1|rsp-1	http://amigo.geneontology.org/amigo/term/GO:0040009	Lm433		determination of left/right asymmetry in nervous system	Gene Ontology	GO:0035545	1	13	0.012312	0.0346405	unc-40	http://amigo.geneontology.org/amigo/term/GO:0035545
positive regulation of growth rate	Gene Ontology	GO:0040010	2	24	0.00447483	0.0406802	kin-29|tax-6	http://amigo.geneontology.org/amigo/term/GO:0040010	Lm433		netrin-activated signaling pathway	Gene Ontology	GO:0038007	1	11	0.0105622	0.0324691	unc-40	http://amigo.geneontology.org/amigo/term/GO:0038007
positive regulation of multicellular organism growth	Gene Ontology	GO:0040018	3	49	0.0010676	0.0166139	kin-29|tax-6|unc-40	http://amigo.geneontology.org/amigo/term/GO:0040018	Lm433		retrograde transport, endosome to Golgi	Gene Ontology	GO:0042147	1	23	0.0210157	0.0465147	vps-52	http://amigo.geneontology.org/amigo/term/GO:0042147
dauer larval development	Gene Ontology	GO:0040024	4	74	0.000239037	0.00760571	kin-29|tax-6|ifta-2|ftt-2	http://amigo.geneontology.org/amigo/term/GO:0040024	Lm433		dosage compensation by hypoactivation of X chromosome	Gene Ontology	GO:0042464	1	10	0.00968622	0.0321583	fox-1	http://amigo.geneontology.org/amigo/term/GO:0042464
cell projection	Gene Ontology	GO:0042995	5	189	0.000950403	0.0162264	ifta-2|tsp-17|nrfl-1|tax-6|msp-65	http://amigo.geneontology.org/amigo/term/GO:0042995	Lm433		regulation of mesodermal cell fate specification	Gene Ontology	GO:0042661	1	21	0.0192809	0.0457234	unc-40	http://amigo.geneontology.org/amigo/term/GO:0042661
thermotaxis	Gene Ontology	GO:0043052	2	11	0.0011097	0.0166139	tax-6|ttx-7	http://amigo.geneontology.org/amigo/term/GO:0043052	Lm433		regulation of RNA splicing	Gene Ontology	GO:0043484	1	9	0.00880945	0.0321583	hrpl-1	http://amigo.geneontology.org/amigo/term/GO:0043484
metal ion binding	Gene Ontology	GO:0046872	18	1381	8.20611e-06	0.000599297	kin-29|sul-1|ccch-3|F07F6.4|stt-3|cmd-1|sod-4|egl-4|apy-1|tin-13|adt-1|gly-10|tax-6|cyp-32A1|sams-4|F37A8.5|tyr-5|ttx-7	http://amigo.geneontology.org/amigo/term/GO:0046872	Lm433		protein-membrane adaptor activity	Gene Ontology	GO:0043495	1	5	0.00529479	0.0321583	nrfl-1	http://amigo.geneontology.org/amigo/term/GO:0043495
actin filament binding	Gene Ontology	GO:0051015	3	71	0.00294432	0.0327146	vab-10|lev-11|F54F2.7	http://amigo.geneontology.org/amigo/term/GO:0051015	Lm433		regulation of neuron differentiation	Gene Ontology	GO:0045664	1	12	0.0114375	0.0333092	unc-75	http://amigo.geneontology.org/amigo/term/GO:0045664
oxidation-reduction process	Gene Ontology	GO:0055114	9	539	0.000288346	0.0084101	gpd-2|cox-6A|sod-4|F37C4.6|msra-1|C45G9.2|cyp-32A1|selt-1.1|tyr-5	http://amigo.geneontology.org/amigo/term/GO:0055114	Lm433		negative regulation of axon extension involved in axon guidance	Gene Ontology	GO:0048843	1	8	0.00793192	0.0321583	unc-40	http://amigo.geneontology.org/amigo/term/GO:0048843
Metabolism	Reactome	R-CEL-1430728	17	938	1.9163e-07	2.68282e-05	spds-1|ZK1128.1|chpf-1|agxt-1|cmd-1|D2023.4|gpd-2|cha-1|idi-1|cyp-32A1|sams-4|coq-3|coq-2|mmaa-1|Y69A2AL.2|tyr-5|ttx-7	http://www.reactome.org/cgi-bin/eventbrowser_st_id?ST_ID=R-CEL-1430728	Lm433		positive regulation of synapse assembly	Gene Ontology	GO:0051965	1	9	0.00880945	0.0321583	unc-40	http://amigo.geneontology.org/amigo/term/GO:0051965
Signal Transduction	Reactome	R-CEL-162582	10	738	0.000670668	0.0134134	ruvb-1|cmd-1|igcm-4|rpt-6|cgef-1|dhs-13|skr-1|cyp-32A1|tax-6|rpn-5	http://www.reactome.org/cgi-bin/eventbrowser_st_id?ST_ID=R-CEL-162582	Lm433		chemorepulsion of axon	Gene Ontology	GO:0061643	1	7	0.00705363	0.0321583	unc-40	http://amigo.geneontology.org/amigo/term/GO:0061643
SRP-dependent cotranslational protein targeting to membrane	Reactome	R-CEL-1799339	3	80	0.00406963	0.0379832	rpl-12|rpl-1|rps-18	http://www.reactome.org/cgi-bin/eventbrowser_st_id?ST_ID=R-CEL-1799339	Lm433		cellular response to calcium ion	Gene Ontology	GO:0071277	1	16	0.014931	0.0392342	cpna-3	http://amigo.geneontology.org/amigo/term/GO:0071277
Signaling by WNT	Reactome	R-CEL-195721	4	148	0.00287607	0.0327146	tax-6|cmd-1|ruvb-1|skr-1	http://www.reactome.org/cgi-bin/eventbrowser_st_id?ST_ID=R-CEL-195721	Lm433		positive regulation of locomotion involved in locomotory behavior	Gene Ontology	GO:0090326	1	19	0.0175432	0.0428261	vps-52	http://amigo.geneontology.org/amigo/term/GO:0090326
Metabolism of vitamins and cofactors	Reactome	R-CEL-196854	4	132	0.00192338	0.0244794	coq-3|cmd-1|mmaa-1|coq-2	http://www.reactome.org/cgi-bin/eventbrowser_st_id?ST_ID=R-CEL-196854	Lm433		sensory neuron axon guidance	Gene Ontology	GO:0097374	1	7	0.00705363	0.0321583	unc-40	http://amigo.geneontology.org/amigo/term/GO:0097374
Fc epsilon receptor (FCERI) signaling	Reactome	R-CEL-2454202	2	20	0.00321272	0.0340743	cmd-1|tax-6	http://www.reactome.org/cgi-bin/eventbrowser_st_id?ST_ID=R-CEL-2454202	Lm433		neuroblast migration	Gene Ontology	GO:0097402	1	14	0.0131858	0.0364806	unc-40	http://amigo.geneontology.org/amigo/term/GO:0097402
FCERI mediated Ca+2 mobilization	Reactome	R-CEL-2871809	2	8	0.000645075	0.0134134	cmd-1|tax-6	http://www.reactome.org/cgi-bin/eventbrowser_st_id?ST_ID=R-CEL-2871809	Lm433		transforming growth factor beta receptor signaling pathway involved in regulation of multicellular organism growth	Gene Ontology	GO:1901048	1	10	0.00968622	0.0321583	unc-40	http://amigo.geneontology.org/amigo/term/GO:1901048
Metabolism of polyamines	Reactome	R-CEL-351202	2	6	0.000403413	0.0100853	D2023.4|spds-1	http://www.reactome.org/cgi-bin/eventbrowser_st_id?ST_ID=R-CEL-351202	Lm433		negative regulation of dense core granule transport	Gene Ontology	GO:1904810	1	6	0.00617459	0.0321583	vps-52	http://amigo.geneontology.org/amigo/term/GO:1904810
Metabolism of proteins	Reactome	R-CEL-392499	14	820	4.7108e-06	0.000412195	nbet-1|gly-10|ruvb-1|rpl-12|cmd-1|rpt-6|rps-18|rpl-1|lec-1|dnc-5|skr-1|T10F2.5|rpn-5|adt-1	http://www.reactome.org/cgi-bin/eventbrowser_st_id?ST_ID=R-CEL-392499	Lm433		positive regulation of dense core granule transport	Gene Ontology	GO:1904811	1	8	0.00793192	0.0321583	vps-52	http://amigo.geneontology.org/amigo/term/GO:1904811
CLEC7A (Dectin-1) induces NFAT activation	Reactome	R-CEL-5607763	2	8	0.000645075	0.0134134	cmd-1|tax-6	http://www.reactome.org/cgi-bin/eventbrowser_st_id?ST_ID=R-CEL-5607763	Lm433		regulation of dorsal/ventral axon guidance	Gene Ontology	GO:1905815	1	11	0.0105622	0.0324691	unc-40	http://amigo.geneontology.org/amigo/term/GO:1905815
CLEC7A (Dectin-1) signaling	Reactome	R-CEL-5607764	2	13	0.0014863	0.0204003	cmd-1|tax-6	http://www.reactome.org/cgi-bin/eventbrowser_st_id?ST_ID=R-CEL-5607764	Lm433		PDGF signaling pathway	PANTHER	P00047	1	22	0.0201487	0.0464539	unc-120	http://www.pantherdb.org/pathway/pathwayDiagram.jsp?catAccession=P00047
C-type lectin receptors (CLRs)	Reactome	R-CEL-5621481	2	22	0.00381931	0.0371322	cmd-1|tax-6	http://www.reactome.org/cgi-bin/eventbrowser_st_id?ST_ID=R-CEL-5621481	Lm433		Metabolism	Reactome	R-CEL-1430728	4	938	0.00942742	0.0321583	spds-1|coq-2|ZK1128.1|tyr-5	http://www.reactome.org/cgi-bin/eventbrowser_st_id?ST_ID=R-CEL-1430728
Ub-specific processing proteases	Reactome	R-CEL-5689880	3	72	0.00305844	0.0334516	rpn-5|rpt-6|ruvb-1	http://www.reactome.org/cgi-bin/eventbrowser_st_id?ST_ID=R-CEL-5689880	Lm433		Metabolism of polyamines	Reactome	R-CEL-351202	1	6	0.00617459	0.0321583	spds-1	http://www.reactome.org/cgi-bin/eventbrowser_st_id?ST_ID=R-CEL-351202
Post-translational protein modification	Reactome	R-CEL-597592	11	564	1.54487e-05	0.000901175	rpn-5|gly-10|ruvb-1|cmd-1|rpt-6|T10F2.5|lec-1|dnc-5|skr-1|nbet-1|adt-1	http://www.reactome.org/cgi-bin/eventbrowser_st_id?ST_ID=R-CEL-597592	Lm433		Netrin-1 signaling	Reactome	R-CEL-373752	1	12	0.0114375	0.0333092	unc-40	http://www.reactome.org/cgi-bin/eventbrowser_st_id?ST_ID=R-CEL-373752
Orc1 removal from chromatin	Reactome	R-CEL-68949	3	41	0.000654331	0.0134134	rpn-5|rpt-6|skr-1	http://www.reactome.org/cgi-bin/eventbrowser_st_id?ST_ID=R-CEL-68949	Lm433		Signaling by ROBO receptors	Reactome	R-CEL-376176	1	8	0.00793192	0.0321583	unc-40	http://www.reactome.org/cgi-bin/eventbrowser_st_id?ST_ID=R-CEL-376176
Switching of origins to a post-replicative state	Reactome	R-CEL-69052	3	48	0.00100884	0.0166139	rpn-5|rpt-6|skr-1	http://www.reactome.org/cgi-bin/eventbrowser_st_id?ST_ID=R-CEL-69052	Lm433		DCC mediated attractive signaling	Reactome	R-CEL-418885	1	9	0.00880945	0.0321583	unc-40	http://www.reactome.org/cgi-bin/eventbrowser_st_id?ST_ID=R-CEL-418885
Synthesis of DNA	Reactome	R-CEL-69239	3	73	0.00317524	0.0340743	rpn-5|rpt-6|skr-1	http://www.reactome.org/cgi-bin/eventbrowser_st_id?ST_ID=R-CEL-69239	Lm433		Smooth Muscle Contraction	Reactome	R-CEL-445355	1	17	0.0158025	0.0392342	lev-11	http://www.reactome.org/cgi-bin/eventbrowser_st_id?ST_ID=R-CEL-445355
S Phase	Reactome	R-CEL-69242	3	80	0.00406963	0.0379832	rpn-5|rpt-6|skr-1	http://www.reactome.org/cgi-bin/eventbrowser_st_id?ST_ID=R-CEL-69242	Lm433		Myogenesis	Reactome	R-CEL-525793	1	9	0.00880945	0.0321583	unc-40	http://www.reactome.org/cgi-bin/eventbrowser_st_id?ST_ID=R-CEL-525793
DNA Replication	Reactome	R-CEL-69306	3	78	0.00380019	0.0371322	rpn-5|rpt-6|skr-1	http://www.reactome.org/cgi-bin/eventbrowser_st_id?ST_ID=R-CEL-69306	Lm433		Melanin biosynthesis	Reactome	R-CEL-5662702	1	8	0.00793192	0.0321583	tyr-5	http://www.reactome.org/cgi-bin/eventbrowser_st_id?ST_ID=R-CEL-5662702
Metabolism of amino acids and derivatives	Reactome	R-CEL-71291	5	163	0.000497242	0.0120024	agxt-1|sams-4|D2023.4|spds-1|tyr-5	http://www.reactome.org/cgi-bin/eventbrowser_st_id?ST_ID=R-CEL-71291	Lm433		Complex I biogenesis	Reactome	R-CEL-6799198	1	25	0.0227474	0.0489952	ZK1128.1	http://www.reactome.org/cgi-bin/eventbrowser_st_id?ST_ID=R-CEL-6799198
mRNA Splicing - Major Pathway	Reactome	R-CEL-72163	5	154	0.000386835	0.0100291	snr-1|hrpl-1|snrp-27|pes-4|rsp-3	http://www.reactome.org/cgi-bin/eventbrowser_st_id?ST_ID=R-CEL-72163	Lm433		Intra-Golgi and retrograde Golgi-to-ER traffic	Reactome	R-CEL-6811442	2	115	0.00485287	0.0321583	F07F6.4|dnc-5	http://www.reactome.org/cgi-bin/eventbrowser_st_id?ST_ID=R-CEL-6811442
mRNA Splicing	Reactome	R-CEL-72172	5	154	0.000386835	0.0100291	snr-1|hrpl-1|snrp-27|pes-4|rsp-3	http://www.reactome.org/cgi-bin/eventbrowser_st_id?ST_ID=R-CEL-72172	Lm433		Metabolism of amino acids and derivatives	Reactome	R-CEL-71291	2	163	0.00942086	0.0321583	spds-1|tyr-5	http://www.reactome.org/cgi-bin/eventbrowser_st_id?ST_ID=R-CEL-71291
Processing of Capped Intron-Containing Pre-mRNA	Reactome	R-CEL-72203	5	185	0.000865991	0.0151548	snr-1|hrpl-1|snrp-27|pes-4|rsp-3	http://www.reactome.org/cgi-bin/eventbrowser_st_id?ST_ID=R-CEL-72203	Lm433		mRNA Splicing - Major Pathway	Reactome	R-CEL-72163	2	154	0.00846038	0.0321583	pes-4|hrpl-1	http://www.reactome.org/cgi-bin/eventbrowser_st_id?ST_ID=R-CEL-72163
Formation of a pool of free 40S subunits	Reactome	R-CEL-72689	3	88	0.00526211	0.0460435	rpl-12|rpl-1|rps-18	http://www.reactome.org/cgi-bin/eventbrowser_st_id?ST_ID=R-CEL-72689	Lm433		mRNA Splicing	Reactome	R-CEL-72172	2	154	0.00846038	0.0321583	pes-4|hrpl-1	http://www.reactome.org/cgi-bin/eventbrowser_st_id?ST_ID=R-CEL-72172
GTP hydrolysis and joining of the 60S ribosomal subunit	Reactome	R-CEL-72706	3	75	0.00341697	0.0356997	rpl-12|rpl-1|rps-18	http://www.reactome.org/cgi-bin/eventbrowser_st_id?ST_ID=R-CEL-72706	Lm433		Processing of Capped Intron-Containing Pre-mRNA	Reactome	R-CEL-72203	2	185	0.0119623	0.0342369	pes-4|hrpl-1	http://www.reactome.org/cgi-bin/eventbrowser_st_id?ST_ID=R-CEL-72203
Metabolism of RNA	Reactome	R-CEL-8953854	8	383	0.00014493	0.00507255	rsp-3|rpl-12|hrpl-1|snr-1|rps-18|rpl-1|snrp-27|pes-4	http://www.reactome.org/cgi-bin/eventbrowser_st_id?ST_ID=R-CEL-8953854	Lm433		Golgi-to-ER retrograde transport	Reactome	R-CEL-8856688	2	81	0.00248014	0.0321583	F07F6.4|dnc-5	http://www.reactome.org/cgi-bin/eventbrowser_st_id?ST_ID=R-CEL-8856688
Metabolism of cofactors	Reactome	R-CEL-8978934	3	16	5.13681e-05	0.00224736	coq-3|cmd-1|coq-2	http://www.reactome.org/cgi-bin/eventbrowser_st_id?ST_ID=R-CEL-8978934	Lm433		Metabolism of cofactors	Reactome	R-CEL-8978934	1	16	0.014931	0.0392342	coq-2	http://www.reactome.org/cgi-bin/eventbrowser_st_id?ST_ID=R-CEL-8978934
Nonsense Mediated Decay (NMD) independent of the Exon Junction Complex (EJC)	Reactome	R-CEL-975956	3	80	0.00406963	0.0379832	rpl-12|rpl-1|rps-18	http://www.reactome.org/cgi-bin/eventbrowser_st_id?ST_ID=R-CEL-975956	Lm433
N-Glycan biosynthesis	KEGG PATHWAY	cel00510	3	38	0.000331742	0.013705	stt-3|dolk-1|algn-13	http://www.genome.jp/kegg-bin/show_pathway?cel00510/cel:CELE_R10D12.12%09red/cel:CELE_T12A2.2%09red/cel:CELE_Y56A3A.36%09red	Lm533
Metabolic pathways	KEGG PATHWAY	cel01100	10	887	0.00076768	0.0156388	mccc-1|algn-13|idi-1|agxt-1|stt-3|spds-1|gpd-2|dolk-1|sams-4|coq-2	http://www.genome.jp/kegg-bin/show_pathway?cel01100/cel:CELE_R10D12.12%09red/cel:CELE_K06H7.9%09red/cel:CELE_F57B9.4%09red/cel:CELE_T14D7.1%09red/cel:CELE_F32B6.2%09red/cel:CELE_Y46G5A.19%09red/cel:CELE_K10B3.8%09red/cel:CELE_C06E7.3%09red/cel:CELE_T12A2.2%09red/cel:CELE_Y56A3A.36%09red	Lm533
regulation of alternative mRNA splicing, via spliceosome	Gene Ontology	GO:0000381	3	41	0.000409215	0.013705	rnp-8|fox-1|rsp-3	http://amigo.geneontology.org/amigo/term/GO:0000381	Lm533
nucleic acid binding	Gene Ontology	GO:0003676	8	469	0.000184687	0.013705	rsp-1|rsp-3|hrpl-1|rps-18|rnp-8|rnh-1.0|fox-1|pes-4	http://amigo.geneontology.org/amigo/term/GO:0003676	Lm533
DNA-binding transcription factor activity	Gene Ontology	GO:0003700	7	474	0.00107263	0.019334	xbp-1|nhr-105|C30G4.4|ceh-8|nhr-69|dmd-9|hsf-1	http://amigo.geneontology.org/amigo/term/GO:0003700	Lm533
RNA binding	Gene Ontology	GO:0003723	10	424	1.83384e-06	0.000590495	nsun-5|rsp-1|rsp-3|C47B2.9|hrpl-1|rps-18|rpl-1|rnp-8|fox-1|pes-4	http://amigo.geneontology.org/amigo/term/GO:0003723	Lm533
mRNA binding	Gene Ontology	GO:0003729	4	117	0.000688787	0.0148762	Y119D3B.12|hrpl-1|fox-1|pes-4	http://amigo.geneontology.org/amigo/term/GO:0003729	Lm533
phosphoprotein phosphatase activity	Gene Ontology	GO:0004721	4	111	0.000569049	0.0141432	C24H11.2|scpl-1|tax-6|C24H11.1	http://amigo.geneontology.org/amigo/term/GO:0004721	Lm533
protein binding	Gene Ontology	GO:0005515	14	1095	1.78918e-05	0.00331732	ftt-2|rab-35|lec-1|rsp-3|vab-10|nrfl-1|cmd-1|nhr-69|tax-6|skr-1|sams-4|shn-1|sao-1|scpl-1	http://amigo.geneontology.org/amigo/term/GO:0005515	Lm533
calmodulin binding	Gene Ontology	GO:0005516	4	45	2.06045e-05	0.00331732	hsf-1|tax-6|kcnl-1|mak-2	http://amigo.geneontology.org/amigo/term/GO:0005516	Lm533
nucleus	Gene Ontology	GO:0005634	27	2275	7.11971e-09	4.58509e-06	mak-2|pes-4|C24H11.2|C24H11.1|fox-1|ZK666.8|hsf-1|egl-5|tag-307|ceh-8|cdkl-1|hrpl-1|mdt-10|nhr-69|dmd-9|skr-1|xbp-1|T23D8.3|nhr-105|mdt-26|F54F2.7|rsp-1|rsp-3|ftt-2|rnp-8|tax-6|eef-1G	http://amigo.geneontology.org/amigo/term/GO:0005634	Lm533
cytoplasm	Gene Ontology	GO:0005737	18	1958	8.42502e-05	0.00904286	tax-6|lev-11|eef-1G|mak-2|idi-1|gpd-2|vab-10|ftt-2|C24H11.2|C24H11.1|msra-1|fox-1|skr-1|ZK666.8|scpl-1|rpn-5|sao-1|pes-4	http://amigo.geneontology.org/amigo/term/GO:0005737	Lm533
cytosol	Gene Ontology	GO:0005829	8	451	0.00014226	0.0130879	T23D8.3|dnj-13|rps-18|ssu-1|gpd-2|icln-1|C53H9.2|sams-4	http://amigo.geneontology.org/amigo/term/GO:0005829	Lm533
plasma membrane	Gene Ontology	GO:0005886	10	875	0.000692989	0.0148762	rab-35|unc-1|kcnl-1|hrg-1|snt-3|nrfl-1|tsp-17|eat-2|icln-1|crml-1	http://amigo.geneontology.org/amigo/term/GO:0005886	Lm533
cilium	Gene Ontology	GO:0005929	3	94	0.00401613	0.0483686	cdkl-1|tax-6|C06A8.8	http://amigo.geneontology.org/amigo/term/GO:0005929	Lm533
mRNA splice site selection	Gene Ontology	GO:0006376	2	5	0.000219897	0.013705	Y119D3B.12|rsp-3	http://amigo.geneontology.org/amigo/term/GO:0006376	Lm533
mRNA processing	Gene Ontology	GO:0006397	4	105	0.000464895	0.013705	thoc-7|hrpl-1|rsp-1|rsp-3	http://amigo.geneontology.org/amigo/term/GO:0006397	Lm533
protein dephosphorylation	Gene Ontology	GO:0006470	4	180	0.00319927	0.0403987	C24H11.2|scpl-1|tax-6|C24H11.1	http://amigo.geneontology.org/amigo/term/GO:0006470	Lm533
multicellular organism development	Gene Ontology	GO:0007275	7	450	0.000797735	0.0156388	egl-5|rsp-1|rsp-3|ceh-8|grd-2|skr-1|sao-1	http://amigo.geneontology.org/amigo/term/GO:0007275	Lm533
behavior	Gene Ontology	GO:0007610	2	19	0.00213397	0.0298756	shn-1|tax-6	http://amigo.geneontology.org/amigo/term/GO:0007610	Lm533
isoprenoid biosynthetic process	Gene Ontology	GO:0008299	2	7	0.000375351	0.013705	coq-2|idi-1	http://amigo.geneontology.org/amigo/term/GO:0008299	Lm533
RNA splicing	Gene Ontology	GO:0008380	3	54	0.000876475	0.0166015	snrp-27|rsp-1|rsp-3	http://amigo.geneontology.org/amigo/term/GO:0008380	Lm533
endosome membrane	Gene Ontology	GO:0010008	2	27	0.00405575	0.0483686	rab-35|hrg-1	http://amigo.geneontology.org/amigo/term/GO:0010008	Lm533
calcium-mediated signaling	Gene Ontology	GO:0019722	2	19	0.00213397	0.0298756	cmd-1|tax-6	http://amigo.geneontology.org/amigo/term/GO:0019722	Lm533
cell junction	Gene Ontology	GO:0030054	4	163	0.00225771	0.0309355	shn-1|unc-1|eat-2|mak-2	http://amigo.geneontology.org/amigo/term/GO:0030054	Lm533
dendrite	Gene Ontology	GO:0030425	4	122	0.000801369	0.0156388	shn-1|tax-6|tsp-17|F54F2.7	http://amigo.geneontology.org/amigo/term/GO:0030425	Lm533
regulation of actin filament polymerization	Gene Ontology	GO:0030833	2	9	0.000570998	0.0141432	lev-11|F54F2.7	http://amigo.geneontology.org/amigo/term/GO:0030833	Lm533
integral component of mitochondrial inner membrane	Gene Ontology	GO:0031305	2	26	0.00378411	0.0468648	coq-2|sfxn-2	http://amigo.geneontology.org/amigo/term/GO:0031305	Lm533
I band	Gene Ontology	GO:0031674	2	9	0.000570998	0.0141432	scpl-1|lev-11	http://amigo.geneontology.org/amigo/term/GO:0031674	Lm533
cleavage furrow	Gene Ontology	GO:0032154	2	18	0.00193487	0.0289781	rfip-1|sao-1	http://amigo.geneontology.org/amigo/term/GO:0032154	Lm533
endocytic recycling	Gene Ontology	GO:0032456	2	16	0.00156477	0.0258387	rab-35|rfip-1	http://amigo.geneontology.org/amigo/term/GO:0032456	Lm533
GTPase activating protein binding	Gene Ontology	GO:0032794	2	10	0.00068373	0.0148762	crml-1|rab-35	http://amigo.geneontology.org/amigo/term/GO:0032794	Lm533
dauer larval development	Gene Ontology	GO:0040024	3	74	0.00208935	0.0298756	ftt-2|tax-6|hsf-1	http://amigo.geneontology.org/amigo/term/GO:0040024	Lm533
cell projection	Gene Ontology	GO:0042995	5	189	0.000459058	0.013705	cdkl-1|shn-1|tax-6|tsp-17|nrfl-1	http://amigo.geneontology.org/amigo/term/GO:0042995	Lm533
metal ion binding	Gene Ontology	GO:0046872	14	1381	0.000204038	0.013705	nhr-105|ccch-3|stt-3|cmd-1|nhr-69|rnh-1.0|dmd-9|tyr-5|tax-6|sams-4|scpl-1|F37A8.5|tin-13|mak-2	http://amigo.geneontology.org/amigo/term/GO:0046872	Lm533
regulation of axon extension involved in axon guidance	Gene Ontology	GO:0048841	2	9	0.000570998	0.0141432	crml-1|mak-2	http://amigo.geneontology.org/amigo/term/GO:0048841	Lm533
actin filament binding	Gene Ontology	GO:0051015	3	71	0.00186479	0.0285934	vab-10|lev-11|F54F2.7	http://amigo.geneontology.org/amigo/term/GO:0051015	Lm533
regulation of cell cycle	Gene Ontology	GO:0051726	3	37	0.000308204	0.013705	cdkl-1|Y71F9B.6|cmd-1	http://amigo.geneontology.org/amigo/term/GO:0051726	Lm533
recycling endosome membrane	Gene Ontology	GO:0055038	2	14	0.00123253	0.0214528	rab-35|rfip-1	http://amigo.geneontology.org/amigo/term/GO:0055038	Lm533
Metabolism	Reactome	R-CEL-1430728	11	938	0.000302938	0.013705	mccc-1|idi-1|agxt-1|cmd-1|bigr-1|spds-1|ssu-1|gpd-2|sams-4|coq-2|tyr-5	http://www.reactome.org/cgi-bin/eventbrowser_st_id?ST_ID=R-CEL-1430728	Lm533
Fc epsilon receptor (FCERI) signaling	Reactome	R-CEL-2454202	2	20	0.00234236	0.0314266	cmd-1|tax-6	http://www.reactome.org/cgi-bin/eventbrowser_st_id?ST_ID=R-CEL-2454202	Lm533
FCERI mediated Ca+2 mobilization	Reactome	R-CEL-2871809	2	8	0.000468183	0.013705	cmd-1|tax-6	http://www.reactome.org/cgi-bin/eventbrowser_st_id?ST_ID=R-CEL-2871809	Lm533
Metabolism of proteins	Reactome	R-CEL-392499	10	820	0.000422999	0.013705	rab-35|F47D12.3|algn-13|cmd-1|rps-18|rpl-1|lec-1|dnc-5|skr-1|rpn-5	http://www.reactome.org/cgi-bin/eventbrowser_st_id?ST_ID=R-CEL-392499	Lm533
Muscle contraction	Reactome	R-CEL-397014	3	79	0.00249964	0.0328525	twk-7|lev-11|cmd-1	http://www.reactome.org/cgi-bin/eventbrowser_st_id?ST_ID=R-CEL-397014	Lm533
CLEC7A (Dectin-1) induces NFAT activation	Reactome	R-CEL-5607763	2	8	0.000468183	0.013705	cmd-1|tax-6	http://www.reactome.org/cgi-bin/eventbrowser_st_id?ST_ID=R-CEL-5607763	Lm533
CLEC7A (Dectin-1) signaling	Reactome	R-CEL-5607764	2	13	0.00108078	0.019334	cmd-1|tax-6	http://www.reactome.org/cgi-bin/eventbrowser_st_id?ST_ID=R-CEL-5607764	Lm533
C-type lectin receptors (CLRs)	Reactome	R-CEL-5621481	2	22	0.00278672	0.0358929	cmd-1|tax-6	http://www.reactome.org/cgi-bin/eventbrowser_st_id?ST_ID=R-CEL-5621481	Lm533
Post-translational protein modification	Reactome	R-CEL-597592	8	564	0.000615839	0.0146889	rab-35|F47D12.3|algn-13|cmd-1|lec-1|dnc-5|skr-1|rpn-5	http://www.reactome.org/cgi-bin/eventbrowser_st_id?ST_ID=R-CEL-597592	Lm533
Metabolism of amino acids and derivatives	Reactome	R-CEL-71291	5	163	0.000237294	0.013705	agxt-1|sams-4|mccc-1|spds-1|tyr-5	http://www.reactome.org/cgi-bin/eventbrowser_st_id?ST_ID=R-CEL-71291	Lm533
mRNA Splicing - Major Pathway	Reactome	R-CEL-72163	4	154	0.00184641	0.0285934	hrpl-1|snrp-27|pes-4|rsp-3	http://www.reactome.org/cgi-bin/eventbrowser_st_id?ST_ID=R-CEL-72163	Lm533
mRNA Splicing	Reactome	R-CEL-72172	4	154	0.00184641	0.0285934	hrpl-1|snrp-27|pes-4|rsp-3	http://www.reactome.org/cgi-bin/eventbrowser_st_id?ST_ID=R-CEL-72172	Lm533
Processing of Capped Intron-Containing Pre-mRNA	Reactome	R-CEL-72203	5	185	0.000417512	0.013705	thoc-7|hrpl-1|snrp-27|pes-4|rsp-3	http://www.reactome.org/cgi-bin/eventbrowser_st_id?ST_ID=R-CEL-72203	Lm533
Metabolism of RNA	Reactome	R-CEL-8953854	8	383	4.69771e-05	0.00605065	mak-2|rsp-3|hrpl-1|rps-18|rpl-1|thoc-7|snrp-27|pes-4	http://www.reactome.org/cgi-bin/eventbrowser_st_id?ST_ID=R-CEL-8953854	Lm533
Metabolism of cofactors	Reactome	R-CEL-8978934	2	16	0.00156477	0.0258387	cmd-1|coq-2	http://www.reactome.org/cgi-bin/eventbrowser_st_id?ST_ID=R-CEL-8978934	Lm533

## Sheet: E
gene	id	dPSI	p-val	tx	Public	group
EVM0006219	EVM0006219;EVM0006219_4	-0.0609368	0.0244755	EVM0006219_4	aatf-1	Lm433
EVM0006219	EVM0006219;EVM0006219.1	0.0609368	0.0244755	EVM0006219.1	aatf-1	Lm433
EVM0010530	EVM0010530;EVM0010530.2	0.196487	0.0277223	EVM0010530.2	abu-11	Lm433
EVM0010530	EVM0010530;EVM0010530_3	-0.322429	0.014985	EVM0010530_3	abu-11	Lm433
EVM0012862	EVM0012862;EVM0012862_8	-0.0827593	0.034965	EVM0012862_8	acdh-12	Lm433
EVM0012862	EVM0012862;EVM0012862_13	0.0955618	0.034965	EVM0012862_13	acdh-12	Lm433
EVM0017174	EVM0017174;EVM0017174_34	0.0453053	0.018981	EVM0017174_34	acs-14	Lm433
EVM0017174	EVM0017174;EVM0017174.1	-0.0453053	0.018981	EVM0017174.1	acs-14	Lm433
EVM0011094	EVM0011094;EVM0011094_0	-0.0809658	0.00999001	EVM0011094_0	agxt-1	Lm433
EVM0011094	EVM0011094;EVM0011094_8	-0.0778269	0.00999001	EVM0011094_8	agxt-1	Lm433
EVM0011094	EVM0011094;EVM0011094.1	0.158793	0	EVM0011094.1	agxt-1	Lm433
EVM0003987	EVM0003987;EVM0003987.1	-0.101889	0.003996	EVM0003987.1	akap-1	Lm433
EVM0003987	EVM0003987;EVM0003987.2	0.101889	0.003996	EVM0003987.2	akap-1	Lm433
EVM0011926	EVM0011926;EVM0011926.1	-0.0495272	0.038961	EVM0011926.1	alh-1	Lm433
EVM0011926	EVM0011926;EVM0011926_0	0.0495272	0.038961	EVM0011926_0	alh-1	Lm433
EVM0016917	EVM0016917;EVM0016917.1	0.127387	0.024975	EVM0016917.1	aptf-1	Lm433
EVM0016917	EVM0016917;EVM0016917_5	-0.127387	0.024975	EVM0016917_5	aptf-1	Lm433
EVM0014679	EVM0014679;EVM0014679_0	0.0915331	0.035964	EVM0014679_0	apy-1	Lm433
EVM0010754	EVM0010754;EVM0010754_19	-0.0454714	0.040959	EVM0010754_19	arx-3	Lm433
EVM0010754	EVM0010754;EVM0010754.1	0.0454714	0.040959	EVM0010754.1	arx-3	Lm433
EVM0012184	EVM0012184;EVM0012184_44	-0.0514761	0.021978	EVM0012184_44	B0280.9	Lm433
EVM0012184	EVM0012184;EVM0012184.1	0.0514761	0.021978	EVM0012184.1	B0280.9	Lm433
EVM0013111	EVM0013111;EVM0013111.1	-0.238688	0	EVM0013111.1	B0403.6	Lm433
EVM0013111	EVM0013111;EVM0013111_0	0.238688	0	EVM0013111_0	B0403.6	Lm433
EVM0015644	EVM0015644;EVM0015644.2	0.351205	0	EVM0015644.2	best-1	Lm433
EVM0015644	EVM0015644;EVM0015644.1	-0.351205	0	EVM0015644.1	best-1	Lm433
EVM0012117	EVM0012117;EVM0012117.3	-0.243425	0.0499501	EVM0012117.3	bli-4	Lm433
EVM0012117	EVM0012117;EVM0012117.1	0.243425	0.0499501	EVM0012117.1	bli-4	Lm433
EVM0003722	EVM0003722;EVM0003722_4	-0.0799607	0.011988	EVM0003722_4	C01B10.11	Lm433
EVM0003722	EVM0003722;EVM0003722.1	0.0844556	0.011988	EVM0003722.1	C01B10.11	Lm433
EVM0000239	EVM0000239;EVM0000239_2	0.557322	0.017982	EVM0000239_2	C01G12.3	Lm433
EVM0000239	EVM0000239;EVM0000239_1	-0.458811	0.026973	EVM0000239_1	C01G12.3	Lm433
EVM0010806	EVM0010806;EVM0010806.1	0.253933	0.044955	EVM0010806.1	C02F5.14	Lm433
EVM0010806	EVM0010806;EVM0010806_2	-0.334057	0.0404595	EVM0010806_2	C02F5.14	Lm433
EVM0014783	EVM0014783;EVM0014783.1	0.128265	0.0324675	EVM0014783.1	C03H5.3	Lm433
EVM0014783	EVM0014783;EVM0014783_8	-0.128265	0.0324675	EVM0014783_8	C03H5.3	Lm433
EVM0002533	EVM0002533;EVM0002533_2	0.116922	0.043956	EVM0002533_2	C06H2.2	Lm433
EVM0012308	EVM0012308;EVM0012308_0	0.098224	0.0024975	EVM0012308_0	C07A4.2	Lm433
EVM0012308	EVM0012308;EVM0012308_19	-0.098224	0.0024975	EVM0012308_19	C07A4.2	Lm433
EVM0001030	EVM0001030;EVM0001030_1	0.0495151	0.00749251	EVM0001030_1	C07H6.2	Lm433
EVM0001030	EVM0001030;EVM0001030_7	-0.0495151	0.00749251	EVM0001030_7	C07H6.2	Lm433
EVM0011883	EVM0011883;EVM0011883_46	-0.0521389	0.0142358	EVM0011883_46	C09D4.2	Lm433
EVM0011883	EVM0011883;EVM0011883.1	0.0520662	0.0142358	EVM0011883.1	C09D4.2	Lm433
EVM0010328	EVM0010328;EVM0010328_9	-0.0535851	0.025974	EVM0010328_9	C11D2.4	Lm433
EVM0010328	EVM0010328;EVM0010328.1	0.0535851	0.025974	EVM0010328.1	C11D2.4	Lm433
EVM0000822	EVM0000822;EVM0000822_1	-0.0161422	0.044955	EVM0000822_1	C14B9.10	Lm433
EVM0000822	EVM0000822;EVM0000822.1	0.0161422	0.044955	EVM0000822.1	C14B9.10	Lm433
EVM0001156	EVM0001156;EVM0001156_3	-0.0558594	0.048951	EVM0001156_3	C14B9.2	Lm433
EVM0001156	EVM0001156;EVM0001156.1	0.0558594	0.048951	EVM0001156.1	C14B9.2	Lm433
EVM0003166	EVM0003166;EVM0003166_39	-0.192795	0.0104895	EVM0003166_39	C15H9.4	Lm433
EVM0003166	EVM0003166;EVM0003166.1	0.134827	0.0404595	EVM0003166.1	C15H9.4	Lm433
EVM0013544	EVM0013544;EVM0013544.1	-0.0687865	0.0484515	EVM0013544.1	C16A3.2	Lm433
EVM0013544	EVM0013544;EVM0013544.2	0.0687865	0.0484515	EVM0013544.2	C16A3.2	Lm433
EVM0002045	EVM0002045;EVM0002045_17	0.0199173	0.0412088	EVM0002045_17	C23G10.2	Lm433
EVM0002045	EVM0002045;EVM0002045_14	-0.0207534	0.0412088	EVM0002045_14	C23G10.2	Lm433
EVM0004392	EVM0004392;EVM0004392.1	0.0436037	0.038961	EVM0004392.1	C23H4.8	Lm433
EVM0004392	EVM0004392;EVM0004392_5	-0.0436037	0.038961	EVM0004392_5	C23H4.8	Lm433
EVM0003392	EVM0003392;EVM0003392_5	-0.101683	0.00824176	EVM0003392_5	C24A3.1	Lm433
EVM0003392	EVM0003392;EVM0003392_11	0.101731	0.00824176	EVM0003392_11	C24A3.1	Lm433
EVM0007161	EVM0007161;EVM0007161_10	-0.203565	0.0484515	EVM0007161_10	C24H11.1	Lm433
EVM0007161	EVM0007161;EVM0007161.1	0.203565	0.0484515	EVM0007161.1	C24H11.1	Lm433
EVM0007161	EVM0007161;EVM0007161_10	-0.203565	0.0484515	EVM0007161_10	C24H11.2	Lm433
EVM0007161	EVM0007161;EVM0007161.1	0.203565	0.0484515	EVM0007161.1	C24H11.2	Lm433
EVM0007059	EVM0007059;EVM0007059_1	-0.0549219	0.00974026	EVM0007059_1	C25A1.16	Lm433
EVM0007059	EVM0007059;EVM0007059_3	-0.0383193	0.0174825	EVM0007059_3	C25A1.16	Lm433
EVM0007059	EVM0007059;EVM0007059_5	0.0932412	0.00749251	EVM0007059_5	C25A1.16	Lm433
EVM0003083	EVM0003083;EVM0003083_7	-0.115301	0.011988	EVM0003083_7	C25E10.12	Lm433
EVM0003083	EVM0003083;EVM0003083.1	0.115301	0.011988	EVM0003083.1	C25E10.12	Lm433
EVM0015235	EVM0015235;EVM0015235_0	0.190013	0.0307193	EVM0015235_0	C25G6.4	Lm433
EVM0015235	EVM0015235;EVM0015235_3	-0.190013	0.0307193	EVM0015235_3	C25G6.4	Lm433
EVM0009154	EVM0009154;EVM0009154_1	-0.360975	0.0044955	EVM0009154_1	C25H3.15	Lm433
EVM0009154	EVM0009154;EVM0009154.1	0.360975	0.0044955	EVM0009154.1	C25H3.15	Lm433
EVM0001222	EVM0001222;EVM0001222_46	-0.0955521	0.00749251	EVM0001222_46	C27H6.8	Lm433
EVM0001222	EVM0001222;EVM0001222_2	0.068899	0.02997	EVM0001222_2	C27H6.8	Lm433
EVM0004993	EVM0004993;EVM0004993_8	-0.162904	0.0134865	EVM0004993_8	C29H12.2	Lm433
EVM0004993	EVM0004993;EVM0004993.1	0.162904	0.0134865	EVM0004993.1	C29H12.2	Lm433
EVM0012756	EVM0012756;EVM0012756.2	-0.127358	0	EVM0012756.2	C30G4.4	Lm433
EVM0012756	EVM0012756;EVM0012756_14	-0.0527119	0.017982	EVM0012756_14	C30G4.4	Lm433
EVM0012756	EVM0012756;EVM0012756_13	-0.054096	0.017982	EVM0012756_13	C30G4.4	Lm433
EVM0012756	EVM0012756;EVM0012756.3	0.202269	0	EVM0012756.3	C30G4.4	Lm433
EVM0007572	EVM0007572;EVM0007572.1	0.0300773	0.027972	EVM0007572.1	C32D5.8	Lm433
EVM0007572	EVM0007572;EVM0007572_3	-0.0300773	0.027972	EVM0007572_3	C32D5.8	Lm433
EVM0013034	EVM0013034;EVM0013034.1	0.0741305	0.00499501	EVM0013034.1	C32F10.8	Lm433
EVM0013034	EVM0013034;EVM0013034_19	-0.0741305	0.00499501	EVM0013034_19	C32F10.8	Lm433
EVM0005154	EVM0005154;EVM0005154.1	-0.296593	0.033966	EVM0005154.1	C34C12.6	Lm433
EVM0005154	EVM0005154;EVM0005154_7	0.296593	0.033966	EVM0005154_7	C34C12.6	Lm433
EVM0008872	EVM0008872;EVM0008872.1	0.111182	0.000749251	EVM0008872.1	C39H7.4	Lm433
EVM0008872	EVM0008872;EVM0008872_6	-0.109093	0.000749251	EVM0008872_6	C39H7.4	Lm433
EVM0017201	EVM0017201;EVM0017201_0	0.127819	0.0024975	EVM0017201_0	C40H1.3	Lm433
EVM0017201	EVM0017201;EVM0017201_53	-0.100256	0.00874126	EVM0017201_53	C40H1.3	Lm433
EVM0015212	EVM0015212;EVM0015212_4	-0.0372487	0.0164835	EVM0015212_4	C43F9.5	Lm433
EVM0015212	EVM0015212;EVM0015212_1	0.0372487	0.0164835	EVM0015212_1	C43F9.5	Lm433
EVM0010311	EVM0010311;EVM0010311_6	-0.17869	0.0499501	EVM0010311_6	C45G9.2	Lm433
EVM0010944	EVM0010944;EVM0010944.1	0.127334	0.0124875	EVM0010944.1	C47B2.9	Lm433
EVM0010944	EVM0010944;EVM0010944_2	-0.127334	0.0124875	EVM0010944_2	C47B2.9	Lm433
EVM0009237	EVM0009237;EVM0009237_0	0.138582	0.01998	EVM0009237_0	C52B11.5	Lm433
EVM0015618	EVM0015618;EVM0015618_5	0.302126	0.0474525	EVM0015618_5	C52E4.7	Lm433
EVM0015618	EVM0015618;EVM0015618_4	-0.302126	0.0474525	EVM0015618_4	C52E4.7	Lm433
EVM0016810	EVM0016810;EVM0016810.1	0.172982	0.0457043	EVM0016810.1	C53B4.3	Lm433
EVM0016810	EVM0016810;EVM0016810_0	-0.159136	0.0457043	EVM0016810_0	C53B4.3	Lm433
EVM0004129	EVM0004129;EVM0004129_50	-0.0431633	0.0374625	EVM0004129_50	C53H9.2	Lm433
EVM0004129	EVM0004129;EVM0004129_2	0.061261	0.0164835	EVM0004129_2	C53H9.2	Lm433
EVM0014906	EVM0014906;EVM0014906_1	0.0708506	0.0384615	EVM0014906_1	C54E4.5	Lm433
EVM0014906	EVM0014906;EVM0014906.1	-0.0708506	0.0384615	EVM0014906.1	C54E4.5	Lm433
EVM0012069	EVM0012069;EVM0012069_3	-0.0595782	0.046953	EVM0012069_3	C54G4.7	Lm433
EVM0012069	EVM0012069;EVM0012069_0	0.11454	0.003996	EVM0012069_0	C54G4.7	Lm433
EVM0001628	EVM0001628;EVM0001628_11	-0.170178	0.0124875	EVM0001628_11	C56A3.6	Lm433
EVM0012866	EVM0012866;EVM0012866_4	-0.136186	0.0457043	EVM0012866_4	cal-3	Lm433
EVM0012866	EVM0012866;EVM0012866.1	0.139455	0.0457043	EVM0012866.1	cal-3	Lm433
EVM0005368	EVM0005368;EVM0005368.1	0.0587894	0.00649351	EVM0005368.1	cap-2	Lm433
EVM0005368	EVM0005368;EVM0005368_2	-0.0587894	0.00649351	EVM0005368_2	cap-2	Lm433
EVM0011066	EVM0011066;EVM0011066_40	-0.30422	0.035964	EVM0011066_40	capg-2	Lm433
EVM0011066	EVM0011066;EVM0011066.1	0.30422	0.035964	EVM0011066.1	capg-2	Lm433
EVM0007227	EVM0007227;EVM0007227_37	-0.08493	0.000999001	EVM0007227_37	cbl-1	Lm433
EVM0007227	EVM0007227;EVM0007227.1	0.08493	0.000999001	EVM0007227.1	cbl-1	Lm433
EVM0014899	EVM0014899;EVM0014899_5	-0.0951468	0.00999001	EVM0014899_5	ccch-3	Lm433
EVM0014899	EVM0014899;EVM0014899.1	0.0951468	0.00999001	EVM0014899.1	ccch-3	Lm433
EVM0002058	EVM0002058;EVM0002058_3	-0.076887	0.038961	EVM0002058_3	cdap-2	Lm433
EVM0002058	EVM0002058;EVM0002058.1	0.076887	0.038961	EVM0002058.1	cdap-2	Lm433
EVM0006191	EVM0006191;EVM0006191_3	-0.0754072	0.032967	EVM0006191_3	ceh-13	Lm433
EVM0006191	EVM0006191;EVM0006191.1	0.0721775	0.032967	EVM0006191.1	ceh-13	Lm433
EVM0014062	EVM0014062;EVM0014062_116	-0.175034	0.035964	EVM0014062_116	cha-1	Lm433
EVM0010318	EVM0010318;EVM0010318.1	-0.0505695	0.0364635	EVM0010318.1	chca-1	Lm433
EVM0010318	EVM0010318;EVM0010318_14	0.0505695	0.0364635	EVM0010318_14	chca-1	Lm433
EVM0011825	EVM0011825;EVM0011825_18	-0.0329773	0.024975	EVM0011825_18	chpf-1	Lm433
EVM0011825	EVM0011825;EVM0011825.1	-0.0316202	0.024975	EVM0011825.1	chpf-1	Lm433
EVM0011825	EVM0011825;EVM0011825_59	0.0350739	0.024975	EVM0011825_59	chpf-1	Lm433
EVM0011825	EVM0011825;EVM0011825_50	0.0295237	0.024975	EVM0011825_50	chpf-1	Lm433
EVM0009078	EVM0009078;EVM0009078.1	0.139465	0.0412088	EVM0009078.1	cids-2	Lm433
EVM0009078	EVM0009078;EVM0009078_11	-0.121295	0.0412088	EVM0009078_11	cids-2	Lm433
EVM0001831	EVM0001831;EVM0001831_7	0.420805	0.0164835	EVM0001831_7	clec-87	Lm433
EVM0001831	EVM0001831;EVM0001831_50	-0.420805	0.0164835	EVM0001831_50	clec-87	Lm433
EVM0014282	EVM0014282;EVM0014282_0	-0.221458	0.0234765	EVM0014282_0	clh-1	Lm433
EVM0014282	EVM0014282;EVM0014282.2	0.221458	0.0234765	EVM0014282.2	clh-1	Lm433
EVM0017009	EVM0017009;EVM0017009_15	-0.0551167	0.0044955	EVM0017009_15	clik-2	Lm433
EVM0017009	EVM0017009;EVM0017009.1	0.0551167	0.0044955	EVM0017009.1	clik-2	Lm433
EVM0016326	EVM0016326;EVM0016326_4	-0.0350458	0.024975	EVM0016326_4	cmd-1	Lm433
EVM0016326	EVM0016326;EVM0016326_7	0.06279	0.00749251	EVM0016326_7	cmd-1	Lm433
EVM0016326	EVM0016326;EVM0016326_6	-0.0383851	0.024975	EVM0016326_6	cmd-1	Lm433
EVM0010135	EVM0010135;EVM0010135.1	-0.0347237	0.035964	EVM0010135.1	cmk-1	Lm433
EVM0010135	EVM0010135;EVM0010135_2	0.0347237	0.035964	EVM0010135_2	cmk-1	Lm433
EVM0016038	EVM0016038;EVM0016038.1	0.135129	0.024975	EVM0016038.1	cogc-2	Lm433
EVM0016038	EVM0016038;EVM0016038_14	-0.135129	0.024975	EVM0016038_14	cogc-2	Lm433
EVM0013399	EVM0013399;EVM0013399.1	0.120792	0.036963	EVM0013399.1	cogc-8	Lm433
EVM0013399	EVM0013399;EVM0013399_15	-0.120792	0.036963	EVM0013399_15	cogc-8	Lm433
EVM0007896	EVM0007896;EVM0007896_69	0.176211	0	EVM0007896_69	col-117	Lm433
EVM0007896	EVM0007896;EVM0007896_5	-0.0718086	0.001332	EVM0007896_5	col-117	Lm433
EVM0007896	EVM0007896;EVM0007896_34	-0.146062	0	EVM0007896_34	col-117	Lm433
EVM0007896	EVM0007896;EVM0007896.1	0.041659	0.00999001	EVM0007896.1	col-117	Lm433
EVM0002843	EVM0002843;EVM0002843.1	-0.169344	0	EVM0002843.1	col-166	Lm433
EVM0002843	EVM0002843;EVM0002843_1	0.169344	0	EVM0002843_1	col-166	Lm433
EVM0007896	EVM0007896;EVM0007896_69	0.176211	0	EVM0007896_69	col-3	Lm433
EVM0007896	EVM0007896;EVM0007896_5	-0.0718086	0.001332	EVM0007896_5	col-3	Lm433
EVM0007896	EVM0007896;EVM0007896_34	-0.146062	0	EVM0007896_34	col-3	Lm433
EVM0007896	EVM0007896;EVM0007896.1	0.041659	0.00999001	EVM0007896.1	col-3	Lm433
EVM0009887	EVM0009887;EVM0009887.1	0.522646	0.000999001	EVM0009887.1	col-73	Lm433
EVM0009887	EVM0009887;EVM0009887_1	-0.522646	0.000999001	EVM0009887_1	col-73	Lm433
EVM0015561	EVM0015561;EVM0015561_1	0.600766	0.0374625	EVM0015561_1	col-75	Lm433
EVM0008104	EVM0008104;EVM0008104_5	-0.0830509	0.00499501	EVM0008104_5	coq-2	Lm433
EVM0008104	EVM0008104;EVM0008104_4	0.103609	0.001998	EVM0008104_4	coq-2	Lm433
EVM0014882	EVM0014882;EVM0014882_17	-0.0536443	0.023976	EVM0014882_17	coq-3	Lm433
EVM0014882	EVM0014882;EVM0014882_15	-0.0395669	0.045954	EVM0014882_15	coq-3	Lm433
EVM0014882	EVM0014882;EVM0014882_9	0.0899461	0.003996	EVM0014882_9	coq-3	Lm433
EVM0009314	EVM0009314;EVM0009314_1	0.0240477	0.0427073	EVM0009314_1	cox-6A	Lm433
EVM0009314	EVM0009314;EVM0009314_0	-0.0288206	0.0427073	EVM0009314_0	cox-6A	Lm433
EVM0005000	EVM0005000;EVM0005000_0	0.0374373	0.014985	EVM0005000_0	cox-7C	Lm433
EVM0005000	EVM0005000;EVM0005000.1	-0.0374373	0.014985	EVM0005000.1	cox-7C	Lm433
EVM0013140	EVM0013140;EVM0013140_25	0.556942	0.023976	EVM0013140_25	cpb-2	Lm433
EVM0013140	EVM0013140;EVM0013140_7	-0.556942	0.023976	EVM0013140_7	cpb-2	Lm433
EVM0010121	EVM0010121;EVM0010121.1	0.139225	0.0154845	EVM0010121.1	cpna-3	Lm433
EVM0010121	EVM0010121;EVM0010121_2	-0.139225	0.0154845	EVM0010121_2	cpna-3	Lm433
EVM0002899	EVM0002899;EVM0002899_21	0.218711	0	EVM0002899_21	crml-1	Lm433
EVM0002899	EVM0002899;EVM0002899_5	-0.0793167	0.03996	EVM0002899_5	crml-1	Lm433
EVM0002899	EVM0002899;EVM0002899_2	-0.072486	0.03996	EVM0002899_2	crml-1	Lm433
EVM0009323	EVM0009323;EVM0009323.1	0.0480161	0.0244755	EVM0009323.1	ctl-2	Lm433
EVM0009323	EVM0009323;EVM0009323_7	-0.0480161	0.0244755	EVM0009323_7	ctl-2	Lm433
EVM0015807	EVM0015807;EVM0015807.1	0.084782	0.0164835	EVM0015807.1	cysl-1	Lm433
EVM0015807	EVM0015807;EVM0015807_14	-0.084782	0.0164835	EVM0015807_14	cysl-1	Lm433
EVM0016309	EVM0016309;EVM0016309_3	0.240192	0.044955	EVM0016309_3	cyy-1	Lm433
EVM0016309	EVM0016309;EVM0016309_15	-0.240192	0.044955	EVM0016309_15	cyy-1	Lm433
EVM0003590	EVM0003590;EVM0003590_22	-0.28346	0.033966	EVM0003590_22	D2030.12	Lm433
EVM0003590	EVM0003590;EVM0003590.1	0.353963	0.031968	EVM0003590.1	D2030.12	Lm433
EVM0011626	EVM0011626;EVM0011626_7	-0.0462725	0.044955	EVM0011626_7	D2030.3	Lm433
EVM0011626	EVM0011626;EVM0011626.1	0.0462725	0.044955	EVM0011626.1	D2030.3	Lm433
EVM0007244	EVM0007244;EVM0007244_33	-0.202167	0.027972	EVM0007244_33	daf-38	Lm433
EVM0007997	EVM0007997;EVM0007997_13	-0.248629	0.023976	EVM0007997_13	ddb-1	Lm433
EVM0003563	EVM0003563;EVM0003563.1	0.208792	0.0307193	EVM0003563.1	ddl-2	Lm433
EVM0003563	EVM0003563;EVM0003563_11	-0.193526	0.0307193	EVM0003563_11	ddl-2	Lm433
EVM0011865	EVM0011865;EVM0011865_178	-0.212766	0	EVM0011865_178	ddx-17	Lm433
EVM0011865	EVM0011865;EVM0011865.1	0.212766	0	EVM0011865.1	ddx-17	Lm433
EVM0017565	EVM0017565;EVM0017565.1	0.0455493	0.016983	EVM0017565.1	ddx-23	Lm433
EVM0017565	EVM0017565;EVM0017565_53	-0.0455493	0.016983	EVM0017565_53	ddx-23	Lm433
EVM0003768	EVM0003768;EVM0003768_39	0.0904347	0.00999001	EVM0003768_39	deb-1	Lm433
EVM0003768	EVM0003768;EVM0003768.2	-0.0720577	0.014985	EVM0003768.2	deb-1	Lm433
EVM0013605	EVM0013605;EVM0013605.1	0.0839405	0.00549451	EVM0013605.1	del-6	Lm433
EVM0013605	EVM0013605;EVM0013605_1	-0.0839405	0.00549451	EVM0013605_1	del-6	Lm433
EVM0011553	EVM0011553;EVM0011553_55	0.144784	0.026973	EVM0011553_55	dgk-5	Lm433
EVM0011553	EVM0011553;EVM0011553_17	-0.144784	0.026973	EVM0011553_17	dgk-5	Lm433
EVM0006116	EVM0006116;EVM0006116.1	-0.0272938	0.0234765	EVM0006116.1	dhs-13	Lm433
EVM0006116	EVM0006116;EVM0006116_6	0.0272938	0.0234765	EVM0006116_6	dhs-13	Lm433
EVM0003597	EVM0003597;EVM0003597_7	-0.0319488	0.0154845	EVM0003597_7	dlc-1	Lm433
EVM0003597	EVM0003597;EVM0003597.1	0.0319488	0.0154845	EVM0003597.1	dlc-1	Lm433
EVM0004312	EVM0004312;EVM0004312_7	0.090782	0.00674326	EVM0004312_7	dlc-2	Lm433
EVM0004312	EVM0004312;EVM0004312.1	-0.0959589	0.00674326	EVM0004312.1	dlc-2	Lm433
EVM0010089	EVM0010089;EVM0010089.1	-0.109792	0.014985	EVM0010089.1	dmsr-2	Lm433
EVM0010089	EVM0010089;EVM0010089_55	0.0690557	0.0494505	EVM0010089_55	dmsr-2	Lm433
EVM0004615	EVM0004615;EVM0004615_4	-0.30061	0.00749251	EVM0004615_4	dnc-4	Lm433
EVM0004615	EVM0004615;EVM0004615_7	0.210651	0.0187313	EVM0004615_7	dnc-4	Lm433
EVM0010313	EVM0010313;EVM0010313_6	0.064974	0.0134865	EVM0010313_6	dnc-5	Lm433
EVM0017529	EVM0017529;EVM0017529_7	0.0658891	0.0134865	EVM0017529_7	dnj-13	Lm433
EVM0017529	EVM0017529;EVM0017529_4	-0.0635988	0.0134865	EVM0017529_4	dnj-13	Lm433
EVM0001858	EVM0001858;EVM0001858.1	0.0981312	0.00899101	EVM0001858.1	dnj-29	Lm433
EVM0001858	EVM0001858;EVM0001858_74	-0.0981312	0.00899101	EVM0001858_74	dnj-29	Lm433
EVM0004084	EVM0004084;EVM0004084_14	-0.37638	0.00974026	EVM0004084_14	dos-2	Lm433
EVM0004084	EVM0004084;EVM0004084.1	0.378848	0.00974026	EVM0004084.1	dos-2	Lm433
EVM0008644	EVM0008644;EVM0008644_6	0.0984462	0.001998	EVM0008644_6	dph-5	Lm433
EVM0008644	EVM0008644;EVM0008644_13	-0.100691	0.001998	EVM0008644_13	dph-5	Lm433
EVM0003105	EVM0003105;EVM0003105_8	-0.147187	0.0184815	EVM0003105_8	dpy-28	Lm433
EVM0003105	EVM0003105;EVM0003105.1	0.147187	0.0184815	EVM0003105.1	dpy-28	Lm433
EVM0010502	EVM0010502;EVM0010502.1	0.175893	0.0414585	EVM0010502.1	dpy-5	Lm433
EVM0010502	EVM0010502;EVM0010502_2	-0.175893	0.0414585	EVM0010502_2	dpy-5	Lm433
EVM0002983	EVM0002983;EVM0002983_2	0.0617033	0.027972	EVM0002983_2	drr-1	Lm433
EVM0002983	EVM0002983;EVM0002983_5	-0.0419058	0.0499501	EVM0002983_5	drr-1	Lm433
EVM0016209	EVM0016209;EVM0016209_16	-0.136946	0.0232268	EVM0016209_16	dyf-5	Lm433
EVM0016209	EVM0016209;EVM0016209_0	0.143305	0.0232268	EVM0016209_0	dyf-5	Lm433
EVM0003608	EVM0003608;EVM0003608_26	-0.154168	0.0344655	EVM0003608_26	dylt-1	Lm433
EVM0003608	EVM0003608;EVM0003608_5	0.148421	0.0344655	EVM0003608_5	dylt-1	Lm433
EVM0004914	EVM0004914;EVM0004914.1	-0.0761846	0.0024975	EVM0004914.1	E02D9.1	Lm433
EVM0004914	EVM0004914;EVM0004914_1	0.0761846	0.0024975	EVM0004914_1	E02D9.1	Lm433
EVM0014127	EVM0014127;EVM0014127.1	0.0821943	0.000499501	EVM0014127.1	eef-1G	Lm433
EVM0014127	EVM0014127;EVM0014127_123	-0.0821943	0.000499501	EVM0014127_123	eef-1G	Lm433
EVM0004739	EVM0004739;EVM0004739_23	-0.236077	0.0464535	EVM0004739_23	egl-19	Lm433
EVM0012289	EVM0012289;EVM0012289.1	-0.0597643	0.024975	EVM0012289.1	egl-4	Lm433
EVM0012289	EVM0012289;EVM0012289.2	0.0597643	0.024975	EVM0012289.2	egl-4	Lm433
EVM0002593	EVM0002593;EVM0002593.1	0.103163	0	EVM0002593.1	eif-2alpha	Lm433
EVM0002593	EVM0002593;EVM0002593_22	-0.0816783	0.000999001	EVM0002593_22	eif-2alpha	Lm433
EVM0003319	EVM0003319;EVM0003319.2	0.117205	0.00932401	EVM0003319.2	eif-2Bdelta	Lm433
EVM0003319	EVM0003319;EVM0003319.1	0.117196	0.00932401	EVM0003319.1	eif-2Bdelta	Lm433
EVM0003319	EVM0003319;EVM0003319_5	-0.191408	0.00599401	EVM0003319_5	eif-2Bdelta	Lm433
EVM0000114	EVM0000114;EVM0000114_3	0.0494877	0.013986	EVM0000114_3	elo-6	Lm433
EVM0000114	EVM0000114;EVM0000114.1	-0.0494877	0.013986	EVM0000114.1	elo-6	Lm433
EVM0017093	EVM0017093;EVM0017093_23	-0.188508	0.038961	EVM0017093_23	elt-3	Lm433
EVM0017093	EVM0017093;EVM0017093_2	0.219816	0.038961	EVM0017093_2	elt-3	Lm433
EVM0005263	EVM0005263;EVM0005263_2	0.0730943	0.0337163	EVM0005263_2	emc-1	Lm433
EVM0005263	EVM0005263;EVM0005263_3	-0.0689486	0.0337163	EVM0005263_3	emc-1	Lm433
EVM0005917	EVM0005917;EVM0005917_14	-0.0484661	0.0144855	EVM0005917_14	epg-9	Lm433
EVM0005917	EVM0005917;EVM0005917.1	0.0484661	0.0144855	EVM0005917.1	epg-9	Lm433
EVM0003994	EVM0003994;EVM0003994.1	0.169419	0.003996	EVM0003994.1	ergi-1	Lm433
EVM0003994	EVM0003994;EVM0003994_2	-0.13554	0.00999001	EVM0003994_2	ergi-1	Lm433
EVM0000752	EVM0000752;EVM0000752_5	0.0655088	0.015984	EVM0000752_5	erm-1	Lm433
EVM0000752	EVM0000752;EVM0000752_8	-0.0601105	0.015984	EVM0000752_8	erm-1	Lm433
EVM0006701	EVM0006701;EVM0006701_108	-0.125353	0.000999001	EVM0006701_108	evl-14	Lm433
EVM0006701	EVM0006701;EVM0006701_62	0.125353	0.000999001	EVM0006701_62	evl-14	Lm433
EVM0009562	EVM0009562;EVM0009562.1	0.0506694	0.010989	EVM0009562.1	exc-15	Lm433
EVM0009562	EVM0009562;EVM0009562_19	-0.0506694	0.010989	EVM0009562_19	exc-15	Lm433
EVM0015110	EVM0015110;EVM0015110_2	0.0755622	0.041958	EVM0015110_2	exos-4.1	Lm433
EVM0014356	EVM0014356;EVM0014356_5	-0.0529948	0.0274725	EVM0014356_5	F01F1.15	Lm433
EVM0014356	EVM0014356;EVM0014356.1	0.0529948	0.0274725	EVM0014356.1	F01F1.15	Lm433
EVM0011053	EVM0011053;EVM0011053_1	0.193375	0	EVM0011053_1	F02E11.7	Lm433
EVM0011053	EVM0011053;EVM0011053.1	-0.142823	0	EVM0011053.1	F02E11.7	Lm433
EVM0014759	EVM0014759;EVM0014759.1	0.0858199	0.036963	EVM0014759.1	F07F6.4	Lm433
EVM0014759	EVM0014759;EVM0014759.2	-0.0858199	0.036963	EVM0014759.2	F07F6.4	Lm433
EVM0003750	EVM0003750;EVM0003750_37	-0.372294	0.0144855	EVM0003750_37	F08G12.1	Lm433
EVM0003750	EVM0003750;EVM0003750_38	0.372294	0.0144855	EVM0003750_38	F08G12.1	Lm433
EVM0009010	EVM0009010;EVM0009010.1	-0.0267412	0.0397103	EVM0009010.1	F09E10.7	Lm433
EVM0009010	EVM0009010;EVM0009010.2	0.0327597	0.0397103	EVM0009010.2	F09E10.7	Lm433
EVM0003491	EVM0003491;EVM0003491.1	0.040291	0.0384615	EVM0003491.1	F09E5.3	Lm433
EVM0003491	EVM0003491;EVM0003491_49	-0.040291	0.0384615	EVM0003491_49	F09E5.3	Lm433
EVM0011274	EVM0011274;EVM0011274.2	-0.0578779	0.0454545	EVM0011274.2	F10B5.2	Lm433
EVM0011274	EVM0011274;EVM0011274.1	0.0578779	0.0454545	EVM0011274.1	F10B5.2	Lm433
EVM0012868	EVM0012868;EVM0012868.1	-0.0481255	0.0134865	EVM0012868.1	F10D7.3	Lm433
EVM0012868	EVM0012868;EVM0012868.2	0.0481255	0.0134865	EVM0012868.2	F10D7.3	Lm433
EVM0000008	EVM0000008;EVM0000008_30	-0.102875	0.0499501	EVM0000008_30	F10E9.10	Lm433
EVM0000008	EVM0000008;EVM0000008_5	0.102875	0.0499501	EVM0000008_5	F10E9.10	Lm433
EVM0003697	EVM0003697;EVM0003697.1	-0.0207175	0.0404595	EVM0003697.1	F11C7.2	Lm433
EVM0003697	EVM0003697;EVM0003697.2	0.0207175	0.0404595	EVM0003697.2	F11C7.2	Lm433
EVM0008936	EVM0008936;EVM0008936_15	-0.139969	0.00599401	EVM0008936_15	F11E6.6	Lm433
EVM0008936	EVM0008936;EVM0008936.1	0.139969	0.00599401	EVM0008936.1	F11E6.6	Lm433
EVM0002976	EVM0002976;EVM0002976.1	0.0396555	0.046953	EVM0002976.1	F13G3.7	Lm433
EVM0002976	EVM0002976;EVM0002976_44	-0.0396555	0.046953	EVM0002976_44	F13G3.7	Lm433
EVM0001277	EVM0001277;EVM0001277.1	0.033666	0.016983	EVM0001277.1	F17C11.2	Lm433
EVM0001277	EVM0001277;EVM0001277_2	-0.033666	0.016983	EVM0001277_2	F17C11.2	Lm433
EVM0013618	EVM0013618;EVM0013618_11	-0.161014	0.0277223	EVM0013618_11	F20D6.10	Lm433
EVM0013618	EVM0013618;EVM0013618.1	0.161014	0.0277223	EVM0013618.1	F20D6.10	Lm433
EVM0005179	EVM0005179;EVM0005179_7	-0.0583118	0.021978	EVM0005179_7	F22B5.4	Lm433
EVM0005179	EVM0005179;EVM0005179.1	0.0583118	0.021978	EVM0005179.1	F22B5.4	Lm433
EVM0000813	EVM0000813;EVM0000813_0	-0.0888979	0.0164835	EVM0000813_0	F23B12.4	Lm433
EVM0000813	EVM0000813;EVM0000813.1	0.0915409	0.0164835	EVM0000813.1	F23B12.4	Lm433
EVM0008036	EVM0008036;EVM0008036.1	0.122002	0.000999001	EVM0008036.1	F27D9.2	Lm433
EVM0008036	EVM0008036;EVM0008036_10	-0.122002	0.000999001	EVM0008036_10	F27D9.2	Lm433
EVM0006183	EVM0006183;EVM0006183_7	0.60286	0.0494505	EVM0006183_7	F28C1.3	Lm433
EVM0002510	EVM0002510;EVM0002510_1	0.63594	0.023976	EVM0002510_1	F28C6.5	Lm433
EVM0007763	EVM0007763;EVM0007763_31	-0.236219	0.001998	EVM0007763_31	F28E10.1	Lm433
EVM0007763	EVM0007763;EVM0007763_32	0.1184	0.002997	EVM0007763_32	F28E10.1	Lm433
EVM0007763	EVM0007763;EVM0007763_28	0.0947484	0.01332	EVM0007763_28	F28E10.1	Lm433
EVM0002268	EVM0002268;EVM0002268_0	0.150964	0.000999001	EVM0002268_0	F29A7.6	Lm433
EVM0002268	EVM0002268;EVM0002268.1	-0.150964	0.000999001	EVM0002268.1	F29A7.6	Lm433
EVM0001000	EVM0001000;EVM0001000.1	-0.28414	0.0204795	EVM0001000.1	F32D1.11	Lm433
EVM0001000	EVM0001000;EVM0001000_0	0.28414	0.0204795	EVM0001000_0	F32D1.11	Lm433
EVM0011501	EVM0011501;EVM0011501_8	-0.187474	0.021978	EVM0011501_8	F32D1.3	Lm433
EVM0011501	EVM0011501;EVM0011501.1	0.187474	0.021978	EVM0011501.1	F32D1.3	Lm433
EVM0011112	EVM0011112;EVM0011112_2	-0.104993	0.010989	EVM0011112_2	F36H1.12	Lm433
EVM0011112	EVM0011112;EVM0011112_4	0.114649	0.00799201	EVM0011112_4	F36H1.12	Lm433
EVM0013141	EVM0013141;EVM0013141.1	0.188265	0.00549451	EVM0013141.1	F37A8.5	Lm433
EVM0013141	EVM0013141;EVM0013141.2	-0.188265	0.00549451	EVM0013141.2	F37A8.5	Lm433
EVM0002262	EVM0002262;EVM0002262_6	-0.0668908	0.012987	EVM0002262_6	F38A5.2	Lm433
EVM0002262	EVM0002262;EVM0002262.1	0.0668908	0.012987	EVM0002262.1	F38A5.2	Lm433
EVM0002525	EVM0002525;EVM0002525_12	-0.197011	0.025974	EVM0002525_12	F38B2.3	Lm433
EVM0016514	EVM0016514;EVM0016514.1	-0.0431421	0.00899101	EVM0016514.1	F38B2.4	Lm433
EVM0016514	EVM0016514;EVM0016514_52	0.0431421	0.00899101	EVM0016514_52	F38B2.4	Lm433
EVM0004068	EVM0004068;EVM0004068.1	0.0531334	0.0277223	EVM0004068.1	F38E9.6	Lm433
EVM0004068	EVM0004068;EVM0004068_4	-0.0529657	0.0277223	EVM0004068_4	F38E9.6	Lm433
EVM0012762	EVM0012762;EVM0012762.1	0.102778	0.00749251	EVM0012762.1	F39B2.8	Lm433
EVM0012762	EVM0012762;EVM0012762_2	-0.0883633	0.00749251	EVM0012762_2	F39B2.8	Lm433
EVM0001374	EVM0001374;EVM0001374_11	-0.0181749	0.042957	EVM0001374_11	F40A3.3	Lm433
EVM0001374	EVM0001374;EVM0001374.1	0.0181749	0.042957	EVM0001374.1	F40A3.3	Lm433
EVM0016734	EVM0016734;EVM0016734_1	-0.137381	0.0442058	EVM0016734_1	F40A3.4	Lm433
EVM0016734	EVM0016734;EVM0016734.1	0.129819	0.0442058	EVM0016734.1	F40A3.4	Lm433
EVM0001692	EVM0001692;EVM0001692.1	0.0664428	0.0494505	EVM0001692.1	F40G9.5	Lm433
EVM0001692	EVM0001692;EVM0001692_2	-0.0653876	0.0494505	EVM0001692_2	F40G9.5	Lm433
EVM0013554	EVM0013554;EVM0013554_190	0.0656016	0.001998	EVM0013554_190	F41E6.15	Lm433
EVM0013554	EVM0013554;EVM0013554.1	-0.0656016	0.001998	EVM0013554.1	F41E6.15	Lm433
EVM0013385	EVM0013385;EVM0013385.1	0.138106	0.001998	EVM0013385.1	F43G9.4	Lm433
EVM0013385	EVM0013385;EVM0013385_11	-0.138106	0.001998	EVM0013385_11	F43G9.4	Lm433
EVM0009268	EVM0009268;EVM0009268.3	0.0594203	0.011988	EVM0009268.3	F44E2.3	Lm433
EVM0009268	EVM0009268;EVM0009268.1	-0.0594203	0.011988	EVM0009268.1	F44E2.3	Lm433
EVM0006900	EVM0006900;EVM0006900_15	0.046859	0.034965	EVM0006900_15	F45E1.4	Lm433
EVM0006900	EVM0006900;EVM0006900_18	-0.0483183	0.034965	EVM0006900_18	F45E1.4	Lm433
EVM0016253	EVM0016253;EVM0016253.1	-0.0444097	0.0104895	EVM0016253.1	F45H10.2	Lm433
EVM0016253	EVM0016253;EVM0016253_32	0.0444097	0.0104895	EVM0016253_32	F45H10.2	Lm433
EVM0004609	EVM0004609;EVM0004609_7	-0.538251	0.021978	EVM0004609_7	F46H5.11	Lm433
EVM0004609	EVM0004609;EVM0004609_4	0.385457	0.044955	EVM0004609_4	F46H5.11	Lm433
EVM0012362	EVM0012362;EVM0012362_3	0.0682296	0	EVM0012362_3	F48F5.6	Lm433
EVM0012362	EVM0012362;EVM0012362.1	-0.0456415	0.034965	EVM0012362.1	F48F5.6	Lm433
EVM0013745	EVM0013745;EVM0013745_3	-0.0855468	0.0124875	EVM0013745_3	F52B11.2	Lm433
EVM0013745	EVM0013745;EVM0013745.1	0.0855468	0.0124875	EVM0013745.1	F52B11.2	Lm433
EVM0003077	EVM0003077;EVM0003077_0	0.233697	0.0499501	EVM0003077_0	F53B7.4	Lm433
EVM0004735	EVM0004735;EVM0004735_5	0.394422	0.041958	EVM0004735_5	F54B11.4	Lm433
EVM0015630	EVM0015630;EVM0015630_8	-0.687266	0.00699301	EVM0015630_8	F54B11.5	Lm433
EVM0015630	EVM0015630;EVM0015630.1	0.687266	0.00699301	EVM0015630.1	F54B11.5	Lm433
EVM0008009	EVM0008009;EVM0008009.1	0.121658	0.00549451	EVM0008009.1	F54D1.6	Lm433
EVM0008009	EVM0008009;EVM0008009_23	-0.121658	0.00549451	EVM0008009_23	F54D1.6	Lm433
EVM0007504	EVM0007504;EVM0007504_1	-0.0969841	0.0014985	EVM0007504_1	F54F2.7	Lm433
EVM0007504	EVM0007504;EVM0007504.1	0.0969841	0.0014985	EVM0007504.1	F54F2.7	Lm433
EVM0016643	EVM0016643;EVM0016643.1	-0.0719984	0.0112388	EVM0016643.1	F56A8.3	Lm433
EVM0016643	EVM0016643;EVM0016643_26	-0.0466953	0.013986	EVM0016643_26	F56A8.3	Lm433
EVM0016643	EVM0016643;EVM0016643_20	0.118694	0	EVM0016643_20	F56A8.3	Lm433
EVM0004794	EVM0004794;EVM0004794_3	0.0797726	0.0224775	EVM0004794_3	F58A3.4	Lm433
EVM0004794	EVM0004794;EVM0004794.1	-0.0797726	0.0224775	EVM0004794.1	F58A3.4	Lm433
EVM0010318	EVM0010318;EVM0010318.1	-0.0505695	0.0364635	EVM0010318.1	F58G6.3	Lm433
EVM0010318	EVM0010318;EVM0010318_14	0.0505695	0.0364635	EVM0010318_14	F58G6.3	Lm433
EVM0013053	EVM0013053;EVM0013053_2	0.108347	0.00599401	EVM0013053_2	F59A6.10	Lm433
EVM0013053	EVM0013053;EVM0013053.1	-0.108347	0.00599401	EVM0013053.1	F59A6.10	Lm433
EVM0012967	EVM0012967;EVM0012967.1	-0.0671236	0.0262238	EVM0012967.1	F59C6.12	Lm433
EVM0012967	EVM0012967;EVM0012967_2	0.11257	0	EVM0012967_2	F59C6.12	Lm433
EVM0008235	EVM0008235;EVM0008235_0	-0.0834076	0	EVM0008235_0	fat-2	Lm433
EVM0008235	EVM0008235;EVM0008235.1	0.0834076	0	EVM0008235.1	fat-2	Lm433
EVM0014878	EVM0014878;EVM0014878_1	0.0617015	0.00549451	EVM0014878_1	fib-1	Lm433
EVM0014878	EVM0014878;EVM0014878.1	-0.0617015	0.00549451	EVM0014878.1	fib-1	Lm433
EVM0015878	EVM0015878;EVM0015878_0	0.113944	0.041958	EVM0015878_0	figo-1	Lm433
EVM0015878	EVM0015878;EVM0015878_32	-0.113944	0.041958	EVM0015878_32	figo-1	Lm433
EVM0005601	EVM0005601;EVM0005601_1	-0.0481936	0.0334665	EVM0005601_1	fkb-6	Lm433
EVM0005601	EVM0005601;EVM0005601.1	0.0481936	0.0334665	EVM0005601.1	fkb-6	Lm433
EVM0011848	EVM0011848;EVM0011848.1	0.111303	0.0244755	EVM0011848.1	fkh-2	Lm433
EVM0011848	EVM0011848;EVM0011848_2	-0.111303	0.0244755	EVM0011848_2	fkh-2	Lm433
EVM0016537	EVM0016537;EVM0016537.1	0.0299858	0.0499501	EVM0016537.1	flp-17	Lm433
EVM0016537	EVM0016537;EVM0016537_52	-0.0272437	0.0499501	EVM0016537_52	flp-17	Lm433
EVM0005662	EVM0005662;EVM0005662_18	-0.104594	0.00374625	EVM0005662_18	fox-1	Lm433
EVM0005662	EVM0005662;EVM0005662_16	0.112444	0	EVM0005662_16	fox-1	Lm433
EVM0012135	EVM0012135;EVM0012135.1	0.20027	0.014985	EVM0012135.1	fre-1	Lm433
EVM0012135	EVM0012135;EVM0012135.2	-0.20027	0.014985	EVM0012135.2	fre-1	Lm433
EVM0013728	EVM0013728;EVM0013728_0	0.266866	0.0134865	EVM0013728_0	frk-1	Lm433
EVM0013728	EVM0013728;EVM0013728_5	-0.266866	0.0134865	EVM0013728_5	frk-1	Lm433
EVM0009275	EVM0009275;EVM0009275.2	0.0519201	0.0424575	EVM0009275.2	frm-4	Lm433
EVM0009275	EVM0009275;EVM0009275.1	-0.0519201	0.0424575	EVM0009275.1	frm-4	Lm433
EVM0014616	EVM0014616;EVM0014616_1	-0.310193	0.012987	EVM0014616_1	frpr-2	Lm433
EVM0014616	EVM0014616;EVM0014616.1	0.310193	0.012987	EVM0014616.1	frpr-2	Lm433
EVM0011483	EVM0011483;EVM0011483.2	-0.0421403	0.00549451	EVM0011483.2	ftt-2	Lm433
EVM0011483	EVM0011483;EVM0011483.1	0.0421403	0.00549451	EVM0011483.1	ftt-2	Lm433
EVM0005106	EVM0005106;EVM0005106_19	-0.0354307	0.013986	EVM0005106_19	fubl-1	Lm433
EVM0005106	EVM0005106;EVM0005106.1	0.0354307	0.013986	EVM0005106.1	fubl-1	Lm433
EVM0015240	EVM0015240;EVM0015240_2	-0.414302	0.000499501	EVM0015240_2	gcy-21	Lm433
EVM0015240	EVM0015240;EVM0015240.1	0.414302	0.000499501	EVM0015240.1	gcy-21	Lm433
EVM0016380	EVM0016380;EVM0016380_13	0.047914	0.015984	EVM0016380_13	gei-15	Lm433
EVM0016380	EVM0016380;EVM0016380_14	-0.047914	0.015984	EVM0016380_14	gei-15	Lm433
EVM0007919	EVM0007919;EVM0007919.1	0.0909383	0.001998	EVM0007919.1	gex-4	Lm433
EVM0007919	EVM0007919;EVM0007919_11	-0.0909383	0.001998	EVM0007919_11	gex-4	Lm433
EVM0005119	EVM0005119;EVM0005119_14	-0.458364	0.0274725	EVM0005119_14	gld-3	Lm433
EVM0005119	EVM0005119;EVM0005119_19	0.458364	0.0274725	EVM0005119_19	gld-3	Lm433
EVM0012638	EVM0012638;EVM0012638_9	-0.064631	0.01998	EVM0012638_9	glp-4	Lm433
EVM0012638	EVM0012638;EVM0012638_3	0.064631	0.01998	EVM0012638_3	glp-4	Lm433
EVM0013412	EVM0013412;EVM0013412.1	0.117632	0.0454545	EVM0013412.1	gly-10	Lm433
EVM0013412	EVM0013412;EVM0013412_23	-0.117632	0.0454545	EVM0013412_23	gly-10	Lm433
EVM0008232	EVM0008232;EVM0008232_3	-0.303612	0.034965	EVM0008232_3	gpa-5	Lm433
EVM0012235	EVM0012235;EVM0012235_4	-0.0764514	0.00599401	EVM0012235_4	gpb-1	Lm433
EVM0012235	EVM0012235;EVM0012235.1	0.0764514	0.00599401	EVM0012235.1	gpb-1	Lm433
EVM0009924	EVM0009924;EVM0009924.1	-0.111792	0	EVM0009924.1	gpd-2	Lm433
EVM0009924	EVM0009924;EVM0009924_1	0.111792	0	EVM0009924_1	gpd-2	Lm433
EVM0016757	EVM0016757;EVM0016757.1	0.308448	0.0277223	EVM0016757.1	gpn-1	Lm433
EVM0016757	EVM0016757;EVM0016757_18	-0.260638	0.0277223	EVM0016757_18	gpn-1	Lm433
EVM0012718	EVM0012718;EVM0012718_14	-0.27461	0.00849151	EVM0012718_14	grl-9	Lm433
EVM0012718	EVM0012718;EVM0012718.1	0.27461	0.00849151	EVM0012718.1	grl-9	Lm433
EVM0004308	EVM0004308;EVM0004308_50	-0.0833894	0.000499501	EVM0004308_50	gst-7	Lm433
EVM0004308	EVM0004308;EVM0004308.1	0.0833894	0.000499501	EVM0004308.1	gst-7	Lm433
EVM0007061	EVM0007061;EVM0007061.1	-0.0852989	0.000499501	EVM0007061.1	gst-7	Lm433
EVM0007061	EVM0007061;EVM0007061_3	0.0852989	0.000499501	EVM0007061_3	gst-7	Lm433
EVM0001110	EVM0001110;EVM0001110.1	0.0673234	0.023976	EVM0001110.1	H06I04.6	Lm433
EVM0001110	EVM0001110;EVM0001110.2	-0.0520678	0.032967	EVM0001110.2	H06I04.6	Lm433
EVM0001151	EVM0001151;EVM0001151.1	0.0812178	0.02997	EVM0001151.1	H27A22.1	Lm433
EVM0001151	EVM0001151;EVM0001151_5	-0.0909904	0.02997	EVM0001151_5	H27A22.1	Lm433
EVM0002915	EVM0002915;EVM0002915_0	0.0270747	0.0427073	EVM0002915_0	hel-1	Lm433
EVM0002915	EVM0002915;EVM0002915_2	-0.032136	0.0427073	EVM0002915_2	hel-1	Lm433
EVM0008557	EVM0008557;EVM0008557_1	-0.174865	0.015984	EVM0008557_1	hmg-20	Lm433
EVM0008557	EVM0008557;EVM0008557.1	0.174865	0.015984	EVM0008557.1	hmg-20	Lm433
EVM0006585	EVM0006585;EVM0006585_10	-0.147229	0.014985	EVM0006585_10	hmp-2	Lm433
EVM0006585	EVM0006585;EVM0006585.1	0.122363	0.0157343	EVM0006585.1	hmp-2	Lm433
EVM0006095	EVM0006095;EVM0006095_0	-0.0656886	0.0454545	EVM0006095_0	hot-6	Lm433
EVM0006095	EVM0006095;EVM0006095_4	0.0656886	0.0454545	EVM0006095_4	hot-6	Lm433
EVM0016314	EVM0016314;EVM0016314_13	-0.0793506	0.0307193	EVM0016314_13	hpo-11	Lm433
EVM0016314	EVM0016314;EVM0016314_1	0.0863528	0.0307193	EVM0016314_1	hpo-11	Lm433
EVM0008090	EVM0008090;EVM0008090_31	-0.0349211	0.0124875	EVM0008090_31	hpo-8	Lm433
EVM0008090	EVM0008090;EVM0008090.1	0.0349211	0.0124875	EVM0008090.1	hpo-8	Lm433
EVM0015383	EVM0015383;EVM0015383.1	0.0907826	0.023976	EVM0015383.1	hrpl-1	Lm433
EVM0009048	EVM0009048;EVM0009048.2	0.102469	0.000999001	EVM0009048.2	hrpr-1	Lm433
EVM0009048	EVM0009048;EVM0009048_6	-0.102469	0.000999001	EVM0009048_6	hrpr-1	Lm433
EVM0005397	EVM0005397;EVM0005397.1	0.132997	0.00824176	EVM0005397.1	hse-5	Lm433
EVM0005397	EVM0005397;EVM0005397_3	-0.127384	0.00824176	EVM0005397_3	hse-5	Lm433
EVM0004657	EVM0004657;EVM0004657.1	-0.0579648	0.0344655	EVM0004657.1	hsf-1	Lm433
EVM0004657	EVM0004657;EVM0004657.2	0.0579648	0.0344655	EVM0004657.2	hsf-1	Lm433
EVM0017269	EVM0017269;EVM0017269_20	-0.0891031	0	EVM0017269_20	hsp-1	Lm433
EVM0017269	EVM0017269;EVM0017269.1	0.0891031	0	EVM0017269.1	hsp-1	Lm433
EVM0007656	EVM0007656;EVM0007656_2	-0.0613603	0.02997	EVM0007656_2	hsp-16.1	Lm433
EVM0007656	EVM0007656;EVM0007656.1	0.0613603	0.02997	EVM0007656.1	hsp-16.1	Lm433
EVM0007656	EVM0007656;EVM0007656_2	-0.0613603	0.02997	EVM0007656_2	hsp-16.11	Lm433
EVM0007656	EVM0007656;EVM0007656.1	0.0613603	0.02997	EVM0007656.1	hsp-16.11	Lm433
EVM0014775	EVM0014775;EVM0014775_38	-0.116141	0.0014985	EVM0014775_38	hsp-75	Lm433
EVM0014775	EVM0014775;EVM0014775_39	-0.105774	0.0024975	EVM0014775_39	hsp-75	Lm433
EVM0014775	EVM0014775;EVM0014775.1	0.221915	0	EVM0014775.1	hsp-75	Lm433
EVM0000122	EVM0000122;EVM0000122_4	-0.127957	0.0374625	EVM0000122_4	hst-3.2	Lm433
EVM0016859	EVM0016859;EVM0016859_6	-0.106135	0	EVM0016859_6	icpp-55	Lm433
EVM0016859	EVM0016859;EVM0016859.1	0.111561	0	EVM0016859.1	icpp-55	Lm433
EVM0007131	EVM0007131;EVM0007131.1	0.0898316	0.00999001	EVM0007131.1	idi-1	Lm433
EVM0007131	EVM0007131;EVM0007131_3	-0.0898316	0.00999001	EVM0007131_3	idi-1	Lm433
EVM0001007	EVM0001007;EVM0001007.3	-0.108801	0.0124875	EVM0001007.3	ifta-2	Lm433
EVM0003496	EVM0003496;EVM0003496_1	0.138507	0.048951	EVM0003496_1	igcm-3	Lm433
EVM0003496	EVM0003496;EVM0003496_0	-0.138507	0.048951	EVM0003496_0	igcm-3	Lm433
EVM0005961	EVM0005961;EVM0005961.1	0.139588	0.0464535	EVM0005961.1	igcm-4	Lm433
EVM0005961	EVM0005961;EVM0005961_16	-0.128845	0.0464535	EVM0005961_16	igcm-4	Lm433
EVM0009290	EVM0009290;EVM0009290.1	0.0831571	0.022977	EVM0009290.1	ima-3	Lm433
EVM0009290	EVM0009290;EVM0009290_29	-0.0831571	0.022977	EVM0009290_29	ima-3	Lm433
EVM0011318	EVM0011318;EVM0011318_80	-0.0953285	0.0024975	EVM0011318_80	immt-1	Lm433
EVM0011318	EVM0011318;EVM0011318.1	0.0953285	0.0024975	EVM0011318.1	immt-1	Lm433
EVM0010521	EVM0010521;EVM0010521_10	-0.140614	0.0344655	EVM0010521_10	imp-3	Lm433
EVM0011259	EVM0011259;EVM0011259_7	0.0570624	0.03996	EVM0011259_7	inx-13	Lm433
EVM0013919	EVM0013919;EVM0013919_12	-0.0862077	0.02997	EVM0013919_12	islo-1	Lm433
EVM0013919	EVM0013919;EVM0013919.1	0.091874	0.02997	EVM0013919.1	islo-1	Lm433
EVM0012528	EVM0012528;EVM0012528_4	0.12018	0.0444555	EVM0012528_4	K02B7.3	Lm433
EVM0012528	EVM0012528;EVM0012528_2	-0.12018	0.0444555	EVM0012528_2	K02B7.3	Lm433
EVM0008955	EVM0008955;EVM0008955.1	-0.156633	0.0424575	EVM0008955.1	K02C4.5	Lm433
EVM0008955	EVM0008955;EVM0008955_0	0.156633	0.0424575	EVM0008955_0	K02C4.5	Lm433
EVM0012104	EVM0012104;EVM0012104_7	-0.104742	0.016983	EVM0012104_7	K03H6.1	Lm433
EVM0012104	EVM0012104;EVM0012104.1	0.104742	0.016983	EVM0012104.1	K03H6.1	Lm433
EVM0006631	EVM0006631;EVM0006631_12	-0.0678788	0.00649351	EVM0006631_12	K07A1.10	Lm433
EVM0006631	EVM0006631;EVM0006631.1	0.0678788	0.00649351	EVM0006631.1	K07A1.10	Lm433
EVM0015031	EVM0015031;EVM0015031_1	0.0305097	0.0499501	EVM0015031_1	K07F5.22	Lm433
EVM0008175	EVM0008175;EVM0008175_11	0.169544	0.040959	EVM0008175_11	K07H8.5	Lm433
EVM0008175	EVM0008175;EVM0008175_4	-0.169544	0.040959	EVM0008175_4	K07H8.5	Lm433
EVM0000178	EVM0000178;EVM0000178.2	0.0908753	0.025974	EVM0000178.2	K08E4.3	Lm433
EVM0000178	EVM0000178;EVM0000178.1	-0.0729752	0.025974	EVM0000178.1	K08E4.3	Lm433
EVM0010520	EVM0010520;EVM0010520_4	0.0708418	0.010989	EVM0010520_4	K09H9.8	Lm433
EVM0010520	EVM0010520;EVM0010520.1	-0.0708418	0.010989	EVM0010520.1	K09H9.8	Lm433
EVM0016866	EVM0016866;EVM0016866_15	-0.0612401	0.045954	EVM0016866_15	kcc-2	Lm433
EVM0016866	EVM0016866;EVM0016866.1	0.0612401	0.045954	EVM0016866.1	kcc-2	Lm433
EVM0011179	EVM0011179;EVM0011179_4	-0.1425	0.00599401	EVM0011179_4	kin-19	Lm433
EVM0011179	EVM0011179;EVM0011179.2	0.095611	0.0134865	EVM0011179.2	kin-19	Lm433
EVM0011179	EVM0011179;EVM0011179.1	0.0468893	0.0464535	EVM0011179.1	kin-19	Lm433
EVM0008062	EVM0008062;EVM0008062_13	-0.35082	0.030969	EVM0008062_13	kin-24	Lm433
EVM0008062	EVM0008062;EVM0008062_3	0.35082	0.030969	EVM0008062_3	kin-24	Lm433
EVM0008654	EVM0008654;EVM0008654.1	0.131615	0.020979	EVM0008654.1	kin-29	Lm433
EVM0008654	EVM0008654;EVM0008654_3	-0.131615	0.020979	EVM0008654_3	kin-29	Lm433
EVM0009528	EVM0009528;EVM0009528_3	0.104674	0.017982	EVM0009528_3	kin-3	Lm433
EVM0009528	EVM0009528;EVM0009528_5	-0.0715871	0.0434565	EVM0009528_5	kin-3	Lm433
EVM0004404	EVM0004404;EVM0004404.1	0.0841942	0.042957	EVM0004404.1	lact-1	Lm433
EVM0004404	EVM0004404;EVM0004404.2	-0.0841942	0.042957	EVM0004404.2	lact-1	Lm433
EVM0009368	EVM0009368;EVM0009368_61	0.0553731	0.00549451	EVM0009368_61	lec-1	Lm433
EVM0009368	EVM0009368;EVM0009368.1	-0.0553731	0.00549451	EVM0009368.1	lec-1	Lm433
EVM0001331	EVM0001331;EVM0001331_36	-0.136491	0.0024975	EVM0001331_36	let-355	Lm433
EVM0001331	EVM0001331;EVM0001331.1	0.136491	0.0024975	EVM0001331.1	let-355	Lm433
EVM0001886	EVM0001886;EVM0001886_167	0.0616712	0.011988	EVM0001886_167	lev-11	Lm433
EVM0004722	EVM0004722;EVM0004722.3	0.0899845	0.035964	EVM0004722.3	lfe-2	Lm433
EVM0010994	EVM0010994;EVM0010994.1	0.178364	0.0144855	EVM0010994.1	lgc-55	Lm433
EVM0010994	EVM0010994;EVM0010994_16	-0.178364	0.0144855	EVM0010994_16	lgc-55	Lm433
EVM0015843	EVM0015843;EVM0015843_0	0.291666	0.00749251	EVM0015843_0	lgc-6	Lm433
EVM0015843	EVM0015843;EVM0015843_3	-0.291666	0.00749251	EVM0015843_3	lgc-6	Lm433
EVM0015499	EVM0015499;EVM0015499.1	-0.046237	0.016983	EVM0015499.1	lin-28	Lm433
EVM0015499	EVM0015499;EVM0015499_0	0.046237	0.016983	EVM0015499_0	lin-28	Lm433
EVM0003531	EVM0003531;EVM0003531_4	-0.354915	0.0194805	EVM0003531_4	lpd-3	Lm433
EVM0003526	EVM0003526;EVM0003526_6	-0.556287	0.0202298	EVM0003526_6	lron-11	Lm433
EVM0003526	EVM0003526;EVM0003526_8	0.6064	0.0202298	EVM0003526_8	lron-11	Lm433
EVM0015412	EVM0015412;EVM0015412_44	-0.0244858	0.0274725	EVM0015412_44	lys-8	Lm433
EVM0015412	EVM0015412;EVM0015412.1	0.0244858	0.0274725	EVM0015412.1	lys-8	Lm433
EVM0014411	EVM0014411;EVM0014411.2	-0.0805317	0	EVM0014411.2	M01H9.3	Lm433
EVM0014411	EVM0014411;EVM0014411.1	0.0800951	0	EVM0014411.1	M01H9.3	Lm433
EVM0006337	EVM0006337;EVM0006337_27	-0.133131	0.024975	EVM0006337_27	M18.6	Lm433
EVM0001332	EVM0001332;EVM0001332_21	-0.0937607	0.0354645	EVM0001332_21	M57.2	Lm433
EVM0001332	EVM0001332;EVM0001332.1	0.0937607	0.0354645	EVM0001332.1	M57.2	Lm433
EVM0006503	EVM0006503;EVM0006503_25	-0.0359952	0.0184815	EVM0006503_25	M60.4	Lm433
EVM0006503	EVM0006503;EVM0006503.1	0.0359952	0.0184815	EVM0006503.1	M60.4	Lm433
EVM0010001	EVM0010001;EVM0010001_14	-0.168344	0.044955	EVM0010001_14	magu-2	Lm433
EVM0010001	EVM0010001;EVM0010001.1	0.168344	0.044955	EVM0010001.1	magu-2	Lm433
EVM0002119	EVM0002119;EVM0002119_3	0.0786029	0.015984	EVM0002119_3	mccc-1	Lm433
EVM0002119	EVM0002119;EVM0002119_58	-0.0891733	0.015984	EVM0002119_58	mccc-1	Lm433
EVM0003052	EVM0003052;EVM0003052_20	-0.0964609	0.042957	EVM0003052_20	mcp-1	Lm433
EVM0003052	EVM0003052;EVM0003052.1	0.19027	0.0164835	EVM0003052.1	mcp-1	Lm433
EVM0003052	EVM0003052;EVM0003052_27	-0.093809	0.042957	EVM0003052_27	mcp-1	Lm433
EVM0001128	EVM0001128;EVM0001128.1	-0.0315093	0.00999001	EVM0001128.1	mdl-1	Lm433
EVM0001128	EVM0001128;EVM0001128_5	0.0315093	0.00999001	EVM0001128_5	mdl-1	Lm433
EVM0003628	EVM0003628;EVM0003628_7	-0.0870094	0.03996	EVM0003628_7	mdt-11	Lm433
EVM0003628	EVM0003628;EVM0003628.1	0.0870094	0.03996	EVM0003628.1	mdt-11	Lm433
EVM0001146	EVM0001146;EVM0001146.1	0.287513	0.021978	EVM0001146.1	mdt-15	Lm433
EVM0001146	EVM0001146;EVM0001146_0	-0.287513	0.021978	EVM0001146_0	mdt-15	Lm433
EVM0006715	EVM0006715;EVM0006715_4	0.100776	0.0367133	EVM0006715_4	mec-10	Lm433
EVM0006715	EVM0006715;EVM0006715_10	-0.101271	0.0367133	EVM0006715_10	mec-10	Lm433
EVM0001945	EVM0001945;EVM0001945_4	0.0754174	0.0254745	EVM0001945_4	mek-2	Lm433
EVM0001945	EVM0001945;EVM0001945_0	-0.0754014	0.0254745	EVM0001945_0	mek-2	Lm433
EVM0015119	EVM0015119;EVM0015119_19	-0.296576	0	EVM0015119_19	mep-1	Lm433
EVM0015119	EVM0015119;EVM0015119.1	0.296576	0	EVM0015119.1	mep-1	Lm433
EVM0002896	EVM0002896;EVM0002896.1	0.071769	0.00849151	EVM0002896.1	metl-13	Lm433
EVM0002896	EVM0002896;EVM0002896_28	-0.071769	0.00849151	EVM0002896_28	metl-13	Lm433
EVM0005960	EVM0005960;EVM0005960_1	-0.0402146	0.0464535	EVM0005960_1	metl-6	Lm433
EVM0005960	EVM0005960;EVM0005960.1	0.0402146	0.0464535	EVM0005960.1	metl-6	Lm433
EVM0004380	EVM0004380;EVM0004380.1	0.107088	0.025974	EVM0004380.1	mfsd-10	Lm433
EVM0004380	EVM0004380;EVM0004380.3	-0.107088	0.025974	EVM0004380.3	mfsd-10	Lm433
EVM0006244	EVM0006244;EVM0006244.1	0.143107	0.0164835	EVM0006244.1	mig-15	Lm433
EVM0006244	EVM0006244;EVM0006244_15	-0.143107	0.0164835	EVM0006244_15	mig-15	Lm433
EVM0011437	EVM0011437;EVM0011437_8	-0.323296	0.03996	EVM0011437_8	mlc-7	Lm433
EVM0006391	EVM0006391;EVM0006391_3	0.0937835	0.032967	EVM0006391_3	mlcd-1	Lm433
EVM0006391	EVM0006391;EVM0006391_24	-0.0937835	0.032967	EVM0006391_24	mlcd-1	Lm433
EVM0015873	EVM0015873;EVM0015873.1	0.0728459	0.018981	EVM0015873.1	mmaa-1	Lm433
EVM0015873	EVM0015873;EVM0015873_1	-0.0728459	0.018981	EVM0015873_1	mmaa-1	Lm433
EVM0012614	EVM0012614;EVM0012614_57	-0.113478	0.0224775	EVM0012614_57	mog-3	Lm433
EVM0012614	EVM0012614;EVM0012614.1	0.113478	0.0224775	EVM0012614.1	mog-3	Lm433
EVM0012056	EVM0012056;EVM0012056_8	-0.0394462	0.00499501	EVM0012056_8	moma-1	Lm433
EVM0012056	EVM0012056;EVM0012056.1	0.0964652	0	EVM0012056.1	moma-1	Lm433
EVM0012056	EVM0012056;EVM0012056_16	-0.057019	0.0044955	EVM0012056_16	moma-1	Lm433
EVM0007786	EVM0007786;EVM0007786.1	-0.0414321	0.017982	EVM0007786.1	mrpl-12	Lm433
EVM0007786	EVM0007786;EVM0007786_4	0.0414321	0.017982	EVM0007786_4	mrpl-12	Lm433
EVM0008886	EVM0008886;EVM0008886.1	0.0252063	0.0304695	EVM0008886.1	mrpl-18	Lm433
EVM0008886	EVM0008886;EVM0008886_7	-0.0252063	0.0304695	EVM0008886_7	mrpl-18	Lm433
EVM0003399	EVM0003399;EVM0003399_2	-0.0630267	0.0154845	EVM0003399_2	mrpl-23	Lm433
EVM0003399	EVM0003399;EVM0003399.1	0.0630267	0.0154845	EVM0003399.1	mrpl-23	Lm433
EVM0015792	EVM0015792;EVM0015792_11	-0.0628267	0.000499501	EVM0015792_11	mrps-12	Lm433
EVM0015792	EVM0015792;EVM0015792.1	0.0628267	0.000499501	EVM0015792.1	mrps-12	Lm433
EVM0003267	EVM0003267;EVM0003267.1	0.0646268	0.0274725	EVM0003267.1	mrps-30	Lm433
EVM0003267	EVM0003267;EVM0003267_9	-0.0646268	0.0274725	EVM0003267_9	mrps-30	Lm433
EVM0009909	EVM0009909;EVM0009909_14	-0.0580214	0.026973	EVM0009909_14	mrps-35	Lm433
EVM0009909	EVM0009909;EVM0009909.1	0.0580214	0.026973	EVM0009909.1	mrps-35	Lm433
EVM0014528	EVM0014528;EVM0014528_5	-0.0604255	0.016983	EVM0014528_5	mrps-7	Lm433
EVM0014528	EVM0014528;EVM0014528.1	0.0604255	0.016983	EVM0014528.1	mrps-7	Lm433
EVM0007723	EVM0007723;EVM0007723.1	-0.666667	0.0324675	EVM0007723.1	msp-113	Lm433
EVM0007723	EVM0007723;EVM0007723_2	0.666667	0.0324675	EVM0007723_2	msp-113	Lm433
EVM0007723	EVM0007723;EVM0007723.1	-0.666667	0.0324675	EVM0007723.1	msp-142	Lm433
EVM0007723	EVM0007723;EVM0007723_2	0.666667	0.0324675	EVM0007723_2	msp-142	Lm433
EVM0007723	EVM0007723;EVM0007723.1	-0.666667	0.0324675	EVM0007723.1	msp-19	Lm433
EVM0007723	EVM0007723;EVM0007723_2	0.666667	0.0324675	EVM0007723_2	msp-19	Lm433
EVM0007723	EVM0007723;EVM0007723.1	-0.666667	0.0324675	EVM0007723.1	msp-31	Lm433
EVM0007723	EVM0007723;EVM0007723_2	0.666667	0.0324675	EVM0007723_2	msp-31	Lm433
EVM0007723	EVM0007723;EVM0007723.1	-0.666667	0.0324675	EVM0007723.1	msp-40	Lm433
EVM0007723	EVM0007723;EVM0007723_2	0.666667	0.0324675	EVM0007723_2	msp-40	Lm433
EVM0007723	EVM0007723;EVM0007723.1	-0.666667	0.0324675	EVM0007723.1	msp-45	Lm433
EVM0007723	EVM0007723;EVM0007723_2	0.666667	0.0324675	EVM0007723_2	msp-45	Lm433
EVM0007723	EVM0007723;EVM0007723.1	-0.666667	0.0324675	EVM0007723.1	msp-50	Lm433
EVM0007723	EVM0007723;EVM0007723_2	0.666667	0.0324675	EVM0007723_2	msp-50	Lm433
EVM0007723	EVM0007723;EVM0007723.1	-0.666667	0.0324675	EVM0007723.1	msp-51	Lm433
EVM0007723	EVM0007723;EVM0007723_2	0.666667	0.0324675	EVM0007723_2	msp-51	Lm433
EVM0007723	EVM0007723;EVM0007723.1	-0.666667	0.0324675	EVM0007723.1	msp-53	Lm433
EVM0007723	EVM0007723;EVM0007723_2	0.666667	0.0324675	EVM0007723_2	msp-53	Lm433
EVM0007723	EVM0007723;EVM0007723.1	-0.666667	0.0324675	EVM0007723.1	msp-59	Lm433
EVM0007723	EVM0007723;EVM0007723_2	0.666667	0.0324675	EVM0007723_2	msp-59	Lm433
EVM0007723	EVM0007723;EVM0007723.1	-0.666667	0.0324675	EVM0007723.1	msp-64	Lm433
EVM0007723	EVM0007723;EVM0007723_2	0.666667	0.0324675	EVM0007723_2	msp-64	Lm433
EVM0007723	EVM0007723;EVM0007723.1	-0.666667	0.0324675	EVM0007723.1	msp-65	Lm433
EVM0007723	EVM0007723;EVM0007723_2	0.666667	0.0324675	EVM0007723_2	msp-65	Lm433
EVM0007723	EVM0007723;EVM0007723.1	-0.666667	0.0324675	EVM0007723.1	msp-81	Lm433
EVM0007723	EVM0007723;EVM0007723_2	0.666667	0.0324675	EVM0007723_2	msp-81	Lm433
EVM0002599	EVM0002599;EVM0002599.1	0.125814	0.038961	EVM0002599.1	mtm-3	Lm433
EVM0002599	EVM0002599;EVM0002599_4	-0.125814	0.038961	EVM0002599_4	mtm-3	Lm433
EVM0015308	EVM0015308;EVM0015308_3	-0.0959375	0.00824176	EVM0015308_3	myo-6	Lm433
EVM0015308	EVM0015308;EVM0015308_4	0.0945073	0.00824176	EVM0015308_4	myo-6	Lm433
EVM0000108	EVM0000108;EVM0000108.2	-0.0975636	0.002997	EVM0000108.2	NA	Lm433
EVM0000108	EVM0000108;EVM0000108_12	0.0893816	0.002997	EVM0000108_12	NA	Lm433
EVM0000135	EVM0000135;EVM0000135.1	-0.233315	0.003996	EVM0000135.1	NA	Lm433
EVM0000135	EVM0000135;EVM0000135_18	0.233315	0.003996	EVM0000135_18	NA	Lm433
EVM0000151	EVM0000151;EVM0000151_2	0.0500797	0.033966	EVM0000151_2	NA	Lm433
EVM0000151	EVM0000151;EVM0000151_9	-0.0270823	0.045954	EVM0000151_9	NA	Lm433
EVM0000176	EVM0000176;EVM0000176_6	0.0672768	0.0224775	EVM0000176_6	NA	Lm433
EVM0000176	EVM0000176;EVM0000176_2	-0.0471782	0.0462038	EVM0000176_2	NA	Lm433
EVM0000219	EVM0000219;EVM0000219.2	-0.0889114	0.0034965	EVM0000219.2	NA	Lm433
EVM0000219	EVM0000219;EVM0000219_7	0.0889114	0.0034965	EVM0000219_7	NA	Lm433
EVM0000241	EVM0000241;EVM0000241_5	-0.10266	0.045954	EVM0000241_5	NA	Lm433
EVM0000241	EVM0000241;EVM0000241.1	0.104975	0.045954	EVM0000241.1	NA	Lm433
EVM0000279	EVM0000279;EVM0000279_4	-0.228151	0.0112388	EVM0000279_4	NA	Lm433
EVM0000279	EVM0000279;EVM0000279_0	0.27467	0.00749251	EVM0000279_0	NA	Lm433
EVM0000336	EVM0000336;EVM0000336_15	-0.0930373	0.0424575	EVM0000336_15	NA	Lm433
EVM0000336	EVM0000336;EVM0000336.1	0.0930373	0.0424575	EVM0000336.1	NA	Lm433
EVM0000407	EVM0000407;EVM0000407_8	-0.106548	0.046953	EVM0000407_8	NA	Lm433
EVM0000407	EVM0000407;EVM0000407_1	0.106548	0.046953	EVM0000407_1	NA	Lm433
EVM0000440	EVM0000440;EVM0000440.1	0.0571165	0.001998	EVM0000440.1	NA	Lm433
EVM0000440	EVM0000440;EVM0000440_7	-0.0571165	0.001998	EVM0000440_7	NA	Lm433
EVM0000443	EVM0000443;EVM0000443_10	-0.285376	0.0232268	EVM0000443_10	NA	Lm433
EVM0000443	EVM0000443;EVM0000443_9	0.310341	0.0232268	EVM0000443_9	NA	Lm433
EVM0000552	EVM0000552;EVM0000552_2	0.522974	0.015984	EVM0000552_2	NA	Lm433
EVM0000552	EVM0000552;EVM0000552_3	-0.528385	0.015984	EVM0000552_3	NA	Lm433
EVM0000558	EVM0000558;EVM0000558_0	-0.357239	0.017982	EVM0000558_0	NA	Lm433
EVM0000558	EVM0000558;EVM0000558_4	0.378697	0.017982	EVM0000558_4	NA	Lm433
EVM0000600	EVM0000600;EVM0000600_0	-0.264313	0.0224775	EVM0000600_0	NA	Lm433
EVM0000600	EVM0000600;EVM0000600_4	0.264313	0.0224775	EVM0000600_4	NA	Lm433
EVM0000664	EVM0000664;EVM0000664.1	-0.0784362	0.001998	EVM0000664.1	NA	Lm433
EVM0000664	EVM0000664;EVM0000664_0	0.0784362	0.001998	EVM0000664_0	NA	Lm433
EVM0000667	EVM0000667;EVM0000667.1	-0.0863427	0.011988	EVM0000667.1	NA	Lm433
EVM0000667	EVM0000667;EVM0000667_1	0.0863427	0.011988	EVM0000667_1	NA	Lm433
EVM0000689	EVM0000689;EVM0000689_38	-0.0346177	0.0414585	EVM0000689_38	NA	Lm433
EVM0000689	EVM0000689;EVM0000689_24	0.0346177	0.0414585	EVM0000689_24	NA	Lm433
EVM0000806	EVM0000806;EVM0000806_8	-0.207686	0.025974	EVM0000806_8	NA	Lm433
EVM0000806	EVM0000806;EVM0000806_5	0.147565	0.043956	EVM0000806_5	NA	Lm433
EVM0000987	EVM0000987;EVM0000987.4	0.108002	0.027972	EVM0000987.4	NA	Lm433
EVM0000987	EVM0000987;EVM0000987.2	-0.108002	0.027972	EVM0000987.2	NA	Lm433
EVM0000998	EVM0000998;EVM0000998_8	-0.457506	0.026973	EVM0000998_8	NA	Lm433
EVM0000998	EVM0000998;EVM0000998_9	0.510738	0.026973	EVM0000998_9	NA	Lm433
EVM0001070	EVM0001070;EVM0001070_2	0.136189	0.00499501	EVM0001070_2	NA	Lm433
EVM0001070	EVM0001070;EVM0001070_6	-0.136189	0.00499501	EVM0001070_6	NA	Lm433
EVM0001077	EVM0001077;EVM0001077.1	0.0724214	0.00999001	EVM0001077.1	NA	Lm433
EVM0001077	EVM0001077;EVM0001077_13	-0.0534132	0.027972	EVM0001077_13	NA	Lm433
EVM0001104	EVM0001104;EVM0001104.1	-0.166668	0.0424575	EVM0001104.1	NA	Lm433
EVM0001104	EVM0001104;EVM0001104_7	0.145136	0.0424575	EVM0001104_7	NA	Lm433
EVM0001131	EVM0001131;EVM0001131_31	-0.0913497	0.00699301	EVM0001131_31	NA	Lm433
EVM0001131	EVM0001131;EVM0001131.1	0.0913497	0.00699301	EVM0001131.1	NA	Lm433
EVM0001158	EVM0001158;EVM0001158_11	-0.282789	0.0274725	EVM0001158_11	NA	Lm433
EVM0001158	EVM0001158;EVM0001158_6	0.282789	0.0274725	EVM0001158_6	NA	Lm433
EVM0001218	EVM0001218;EVM0001218_0	-0.293755	0.047952	EVM0001218_0	NA	Lm433
EVM0001363	EVM0001363;EVM0001363.1	-0.191506	0.000999001	EVM0001363.1	NA	Lm433
EVM0001363	EVM0001363;EVM0001363_13	0.23141	0.000999001	EVM0001363_13	NA	Lm433
EVM0001456	EVM0001456;EVM0001456.1	0.0329326	0.0247253	EVM0001456.1	NA	Lm433
EVM0001456	EVM0001456;EVM0001456_6	-0.0272719	0.0247253	EVM0001456_6	NA	Lm433
EVM0001480	EVM0001480;EVM0001480_4	0.146785	0.011988	EVM0001480_4	NA	Lm433
EVM0001480	EVM0001480;EVM0001480_6	-0.140721	0.011988	EVM0001480_6	NA	Lm433
EVM0001496	EVM0001496;EVM0001496_0	0.31286	0.000499501	EVM0001496_0	NA	Lm433
EVM0001496	EVM0001496;EVM0001496_8	-0.31286	0.000499501	EVM0001496_8	NA	Lm433
EVM0001497	EVM0001497;EVM0001497.1	0.0574262	0.0277223	EVM0001497.1	NA	Lm433
EVM0001497	EVM0001497;EVM0001497_2	-0.0457799	0.0277223	EVM0001497_2	NA	Lm433
EVM0001553	EVM0001553;EVM0001553_2	0.275944	0.041958	EVM0001553_2	NA	Lm433
EVM0001650	EVM0001650;EVM0001650_6	0.412754	0.00999001	EVM0001650_6	NA	Lm433
EVM0001650	EVM0001650;EVM0001650_2	-0.27	0.030969	EVM0001650_2	NA	Lm433
EVM0001657	EVM0001657;EVM0001657.1	0.085011	0.0474525	EVM0001657.1	NA	Lm433
EVM0001685	EVM0001685;EVM0001685_1	0.304613	0.0374625	EVM0001685_1	NA	Lm433
EVM0001825	EVM0001825;EVM0001825.1	-0.0465461	0.03996	EVM0001825.1	NA	Lm433
EVM0001825	EVM0001825;EVM0001825_10	0.0465461	0.03996	EVM0001825_10	NA	Lm433
EVM0001898	EVM0001898;EVM0001898_6	0.018463	0.0424575	EVM0001898_6	NA	Lm433
EVM0001898	EVM0001898;EVM0001898.1	-0.018463	0.0424575	EVM0001898.1	NA	Lm433
EVM0002050	EVM0002050;EVM0002050_0	-0.13682	0.00674326	EVM0002050_0	NA	Lm433
EVM0002050	EVM0002050;EVM0002050_2	0.155192	0.00674326	EVM0002050_2	NA	Lm433
EVM0002122	EVM0002122;EVM0002122_4	0.168305	0.00549451	EVM0002122_4	NA	Lm433
EVM0002122	EVM0002122;EVM0002122_26	-0.168305	0.00549451	EVM0002122_26	NA	Lm433
EVM0002285	EVM0002285;EVM0002285.1	-0.576849	0.00599401	EVM0002285.1	NA	Lm433
EVM0002285	EVM0002285;EVM0002285_1	0.571574	0.00599401	EVM0002285_1	NA	Lm433
EVM0002324	EVM0002324;EVM0002324.1	0.393497	0.012987	EVM0002324.1	NA	Lm433
EVM0002324	EVM0002324;EVM0002324_9	-0.393497	0.012987	EVM0002324_9	NA	Lm433
EVM0002412	EVM0002412;EVM0002412_5	-0.203935	0.0367133	EVM0002412_5	NA	Lm433
EVM0002412	EVM0002412;EVM0002412_1	0.201152	0.0367133	EVM0002412_1	NA	Lm433
EVM0002486	EVM0002486;EVM0002486_5	0.0635734	0.0314685	EVM0002486_5	NA	Lm433
EVM0002486	EVM0002486;EVM0002486.1	-0.0654569	0.0314685	EVM0002486.1	NA	Lm433
EVM0002612	EVM0002612;EVM0002612_0	0.132575	0.034965	EVM0002612_0	NA	Lm433
EVM0002612	EVM0002612;EVM0002612_1	-0.132575	0.034965	EVM0002612_1	NA	Lm433
EVM0002853	EVM0002853;EVM0002853_18	-0.104424	0.0224775	EVM0002853_18	NA	Lm433
EVM0002853	EVM0002853;EVM0002853_12	0.0682686	0.0397103	EVM0002853_12	NA	Lm433
EVM0002860	EVM0002860;EVM0002860_6	0.0426129	0.010989	EVM0002860_6	NA	Lm433
EVM0002860	EVM0002860;EVM0002860_5	-0.0426129	0.010989	EVM0002860_5	NA	Lm433
EVM0002933	EVM0002933;EVM0002933.1	0.0355482	0.0474525	EVM0002933.1	NA	Lm433
EVM0002933	EVM0002933;EVM0002933_3	-0.0355482	0.0474525	EVM0002933_3	NA	Lm433
EVM0002966	EVM0002966;EVM0002966.1	0.164228	0.015984	EVM0002966.1	NA	Lm433
EVM0002966	EVM0002966;EVM0002966_25	-0.164228	0.015984	EVM0002966_25	NA	Lm433
EVM0003184	EVM0003184;EVM0003184_6	0.139637	0.038961	EVM0003184_6	NA	Lm433
EVM0003184	EVM0003184;EVM0003184_1	-0.207697	0.017982	EVM0003184_1	NA	Lm433
EVM0003202	EVM0003202;EVM0003202_9	0.443662	0.014985	EVM0003202_9	NA	Lm433
EVM0003406	EVM0003406;EVM0003406.1	-0.552537	0.0124875	EVM0003406.1	NA	Lm433
EVM0003406	EVM0003406;EVM0003406_6	0.552537	0.0124875	EVM0003406_6	NA	Lm433
EVM0003572	EVM0003572;EVM0003572.1	0.0652993	0.0224775	EVM0003572.1	NA	Lm433
EVM0003572	EVM0003572;EVM0003572_0	-0.0652993	0.0224775	EVM0003572_0	NA	Lm433
EVM0003764	EVM0003764;EVM0003764_2	-0.251454	0.032967	EVM0003764_2	NA	Lm433
EVM0003842	EVM0003842;EVM0003842.2	-0.100544	0.025974	EVM0003842.2	NA	Lm433
EVM0003842	EVM0003842;EVM0003842.1	0.100544	0.025974	EVM0003842.1	NA	Lm433
EVM0003871	EVM0003871;EVM0003871_6	0.216159	0.0224775	EVM0003871_6	NA	Lm433
EVM0003982	EVM0003982;EVM0003982_10	-0.0883496	0.021978	EVM0003982_10	NA	Lm433
EVM0003982	EVM0003982;EVM0003982.1	0.0883496	0.021978	EVM0003982.1	NA	Lm433
EVM0004137	EVM0004137;EVM0004137_0	0.0944298	0.002997	EVM0004137_0	NA	Lm433
EVM0004137	EVM0004137;EVM0004137_1	-0.0922675	0.002997	EVM0004137_1	NA	Lm433
EVM0004149	EVM0004149;EVM0004149.1	0.135801	0.0134865	EVM0004149.1	NA	Lm433
EVM0004149	EVM0004149;EVM0004149_12	-0.135505	0.0134865	EVM0004149_12	NA	Lm433
EVM0004343	EVM0004343;EVM0004343_0	0.0980963	0.043956	EVM0004343_0	NA	Lm433
EVM0004343	EVM0004343;EVM0004343_4	-0.108735	0.043956	EVM0004343_4	NA	Lm433
EVM0004368	EVM0004368;EVM0004368_13	0.0438579	0.0314685	EVM0004368_13	NA	Lm433
EVM0004402	EVM0004402;EVM0004402.1	0.0460116	0.00799201	EVM0004402.1	NA	Lm433
EVM0004402	EVM0004402;EVM0004402_115	-0.0460116	0.00799201	EVM0004402_115	NA	Lm433
EVM0004445	EVM0004445;EVM0004445_5	-0.0885044	0.0314685	EVM0004445_5	NA	Lm433
EVM0004445	EVM0004445;EVM0004445.1	0.0891856	0.0314685	EVM0004445.1	NA	Lm433
EVM0004685	EVM0004685;EVM0004685.1	-0.0662558	0.00649351	EVM0004685.1	NA	Lm433
EVM0004685	EVM0004685;EVM0004685_36	0.0662558	0.00649351	EVM0004685_36	NA	Lm433
EVM0004769	EVM0004769;EVM0004769.1	-0.270108	0.017982	EVM0004769.1	NA	Lm433
EVM0004769	EVM0004769;EVM0004769_0	0.270108	0.017982	EVM0004769_0	NA	Lm433
EVM0004855	EVM0004855;EVM0004855_14	0.0504985	0.0214785	EVM0004855_14	NA	Lm433
EVM0004855	EVM0004855;EVM0004855_21	-0.0504985	0.0214785	EVM0004855_21	NA	Lm433
EVM0004906	EVM0004906;EVM0004906_2	-0.374449	0.034965	EVM0004906_2	NA	Lm433
EVM0004906	EVM0004906;EVM0004906_3	0.374449	0.034965	EVM0004906_3	NA	Lm433
EVM0005164	EVM0005164;EVM0005164.1	0.0664672	0.0499501	EVM0005164.1	NA	Lm433
EVM0005164	EVM0005164;EVM0005164_21	-0.0664672	0.0499501	EVM0005164_21	NA	Lm433
EVM0005223	EVM0005223;EVM0005223_0	-0.268975	0.0314685	EVM0005223_0	NA	Lm433
EVM0005298	EVM0005298;EVM0005298_10	-0.545188	0.01998	EVM0005298_10	NA	Lm433
EVM0005384	EVM0005384;EVM0005384_1	-0.116161	0.0112388	EVM0005384_1	NA	Lm433
EVM0005384	EVM0005384;EVM0005384_3	0.118186	0.0112388	EVM0005384_3	NA	Lm433
EVM0005447	EVM0005447;EVM0005447_5	-0.0503567	0.028971	EVM0005447_5	NA	Lm433
EVM0005447	EVM0005447;EVM0005447.1	0.0503567	0.028971	EVM0005447.1	NA	Lm433
EVM0005485	EVM0005485;EVM0005485_13	0.107682	0.00899101	EVM0005485_13	NA	Lm433
EVM0005485	EVM0005485;EVM0005485_2	-0.0746542	0.0172328	EVM0005485_2	NA	Lm433
EVM0005615	EVM0005615;EVM0005615_15	-0.120543	0.02997	EVM0005615_15	NA	Lm433
EVM0005615	EVM0005615;EVM0005615.1	0.120543	0.02997	EVM0005615.1	NA	Lm433
EVM0005641	EVM0005641;EVM0005641.2	-0.0223792	0.0314685	EVM0005641.2	NA	Lm433
EVM0005641	EVM0005641;EVM0005641.1	0.0223792	0.0314685	EVM0005641.1	NA	Lm433
EVM0005664	EVM0005664;EVM0005664.1	0.085362	0.00599401	EVM0005664.1	NA	Lm433
EVM0005664	EVM0005664;EVM0005664_6	-0.085362	0.00599401	EVM0005664_6	NA	Lm433
EVM0005683	EVM0005683;EVM0005683_3	0.718585	0	EVM0005683_3	NA	Lm433
EVM0005683	EVM0005683;EVM0005683_11	-0.216949	0.048951	EVM0005683_11	NA	Lm433
EVM0005683	EVM0005683;EVM0005683_6	-0.501636	0.00224775	EVM0005683_6	NA	Lm433
EVM0005709	EVM0005709;EVM0005709.1	0.120631	0.0254745	EVM0005709.1	NA	Lm433
EVM0005709	EVM0005709;EVM0005709_8	-0.114721	0.0254745	EVM0005709_8	NA	Lm433
EVM0005750	EVM0005750;EVM0005750_0	0.111446	0.03996	EVM0005750_0	NA	Lm433
EVM0005750	EVM0005750;EVM0005750_19	-0.111446	0.03996	EVM0005750_19	NA	Lm433
EVM0005758	EVM0005758;EVM0005758_8	0.138828	0.045954	EVM0005758_8	NA	Lm433
EVM0005758	EVM0005758;EVM0005758_10	-0.131953	0.045954	EVM0005758_10	NA	Lm433
EVM0005760	EVM0005760;EVM0005760.1	-0.557426	0.0157343	EVM0005760.1	NA	Lm433
EVM0005760	EVM0005760;EVM0005760_1	0.509531	0.0157343	EVM0005760_1	NA	Lm433
EVM0005804	EVM0005804;EVM0005804.1	0.129887	0.035964	EVM0005804.1	NA	Lm433
EVM0005804	EVM0005804;EVM0005804_6	-0.129887	0.035964	EVM0005804_6	NA	Lm433
EVM0006104	EVM0006104;EVM0006104_8	-0.0613947	0.003996	EVM0006104_8	NA	Lm433
EVM0006104	EVM0006104;EVM0006104_7	0.0613947	0.003996	EVM0006104_7	NA	Lm433
EVM0006111	EVM0006111;EVM0006111_4	-0.14758	0.0384615	EVM0006111_4	NA	Lm433
EVM0006236	EVM0006236;EVM0006236_24	-0.294508	0.00999001	EVM0006236_24	NA	Lm433
EVM0006250	EVM0006250;EVM0006250.2	0.378147	0.020979	EVM0006250.2	NA	Lm433
EVM0006250	EVM0006250;EVM0006250_1	-0.513876	0.013986	EVM0006250_1	NA	Lm433
EVM0006291	EVM0006291;EVM0006291_28	0.319139	0.0414585	EVM0006291_28	NA	Lm433
EVM0006291	EVM0006291;EVM0006291_2	-0.319139	0.0414585	EVM0006291_2	NA	Lm433
EVM0006332	EVM0006332;EVM0006332.2	0.105762	0.01998	EVM0006332.2	NA	Lm433
EVM0006332	EVM0006332;EVM0006332.1	-0.105762	0.01998	EVM0006332.1	NA	Lm433
EVM0006473	EVM0006473;EVM0006473.1	0.482952	0.026973	EVM0006473.1	NA	Lm433
EVM0006473	EVM0006473;EVM0006473_5	-0.482952	0.026973	EVM0006473_5	NA	Lm433
EVM0006524	EVM0006524;EVM0006524_0	-0.227615	0.0484515	EVM0006524_0	NA	Lm433
EVM0006524	EVM0006524;EVM0006524_10	0.227615	0.0484515	EVM0006524_10	NA	Lm433
EVM0006563	EVM0006563;EVM0006563_3	-0.148063	0.0412088	EVM0006563_3	NA	Lm433
EVM0006563	EVM0006563;EVM0006563_0	0.137436	0.0412088	EVM0006563_0	NA	Lm433
EVM0006669	EVM0006669;EVM0006669.2	-0.104225	0.012987	EVM0006669.2	NA	Lm433
EVM0006669	EVM0006669;EVM0006669.1	0.104225	0.012987	EVM0006669.1	NA	Lm433
EVM0006695	EVM0006695;EVM0006695.1	0.0592481	0.00974026	EVM0006695.1	NA	Lm433
EVM0006695	EVM0006695;EVM0006695_1	-0.0742725	0.00749251	EVM0006695_1	NA	Lm433
EVM0006697	EVM0006697;EVM0006697.2	0.135271	0.026973	EVM0006697.2	NA	Lm433
EVM0006697	EVM0006697;EVM0006697_2	-0.130503	0.026973	EVM0006697_2	NA	Lm433
EVM0006746	EVM0006746;EVM0006746_2	0.119322	0	EVM0006746_2	NA	Lm433
EVM0006770	EVM0006770;EVM0006770_18	-0.122187	0.030969	EVM0006770_18	NA	Lm433
EVM0006770	EVM0006770;EVM0006770.1	0.122187	0.030969	EVM0006770.1	NA	Lm433
EVM0006779	EVM0006779;EVM0006779.1	0.0194873	0.032967	EVM0006779.1	NA	Lm433
EVM0006779	EVM0006779;EVM0006779_12	-0.0194873	0.032967	EVM0006779_12	NA	Lm433
EVM0006784	EVM0006784;EVM0006784.1	0.18859	0.0374625	EVM0006784.1	NA	Lm433
EVM0006784	EVM0006784;EVM0006784_3	-0.165147	0.0374625	EVM0006784_3	NA	Lm433
EVM0006786	EVM0006786;EVM0006786.1	0.032628	0.0384615	EVM0006786.1	NA	Lm433
EVM0006786	EVM0006786;EVM0006786_2	-0.032628	0.0384615	EVM0006786_2	NA	Lm433
EVM0006792	EVM0006792;EVM0006792.1	0.0510036	0.00899101	EVM0006792.1	NA	Lm433
EVM0006792	EVM0006792;EVM0006792_1	-0.0510036	0.00899101	EVM0006792_1	NA	Lm433
EVM0006848	EVM0006848;EVM0006848.1	-0.0462901	0.044955	EVM0006848.1	NA	Lm433
EVM0006913	EVM0006913;EVM0006913.2	0.130328	0.0224775	EVM0006913.2	NA	Lm433
EVM0006913	EVM0006913;EVM0006913_10	-0.130328	0.0224775	EVM0006913_10	NA	Lm433
EVM0007060	EVM0007060;EVM0007060.1	0.0416089	0.0314685	EVM0007060.1	NA	Lm433
EVM0007060	EVM0007060;EVM0007060_7	-0.0236774	0.0464535	EVM0007060_7	NA	Lm433
EVM0007060	EVM0007060;EVM0007060.2	-0.0179315	0.0464535	EVM0007060.2	NA	Lm433
EVM0007125	EVM0007125;EVM0007125.1	0.226129	0.024975	EVM0007125.1	NA	Lm433
EVM0007125	EVM0007125;EVM0007125_11	-0.226129	0.024975	EVM0007125_11	NA	Lm433
EVM0007223	EVM0007223;EVM0007223.1	-0.230303	0.037962	EVM0007223.1	NA	Lm433
EVM0007223	EVM0007223;EVM0007223_2	0.227124	0.037962	EVM0007223_2	NA	Lm433
EVM0007272	EVM0007272;EVM0007272_0	0.490827	0.0174825	EVM0007272_0	NA	Lm433
EVM0007272	EVM0007272;EVM0007272.1	-0.490827	0.0174825	EVM0007272.1	NA	Lm433
EVM0007327	EVM0007327;EVM0007327_6	0.205064	0.00499501	EVM0007327_6	NA	Lm433
EVM0007327	EVM0007327;EVM0007327.1	-0.205064	0.00499501	EVM0007327.1	NA	Lm433
EVM0007385	EVM0007385;EVM0007385.1	-0.081448	0.000499501	EVM0007385.1	NA	Lm433
EVM0007385	EVM0007385;EVM0007385_0	0.081448	0.000499501	EVM0007385_0	NA	Lm433
EVM0007391	EVM0007391;EVM0007391_5	0.221431	0.031968	EVM0007391_5	NA	Lm433
EVM0007391	EVM0007391;EVM0007391_1	-0.221431	0.031968	EVM0007391_1	NA	Lm433
EVM0007422	EVM0007422;EVM0007422_1	-0.50831	0.014985	EVM0007422_1	NA	Lm433
EVM0007422	EVM0007422;EVM0007422_3	0.50831	0.014985	EVM0007422_3	NA	Lm433
EVM0007480	EVM0007480;EVM0007480.1	0.247978	0.0307193	EVM0007480.1	NA	Lm433
EVM0007480	EVM0007480;EVM0007480_4	-0.25821	0.0307193	EVM0007480_4	NA	Lm433
EVM0007885	EVM0007885;EVM0007885.1	0.185129	0.00749251	EVM0007885.1	NA	Lm433
EVM0007885	EVM0007885;EVM0007885_1	-0.185129	0.00749251	EVM0007885_1	NA	Lm433
EVM0008001	EVM0008001;EVM0008001_10	0.0825654	0.022977	EVM0008001_10	NA	Lm433
EVM0008001	EVM0008001;EVM0008001_7	-0.0962803	0.022977	EVM0008001_7	NA	Lm433
EVM0008019	EVM0008019;EVM0008019_0	0.0311421	0.0412088	EVM0008019_0	NA	Lm433
EVM0008019	EVM0008019;EVM0008019_5	-0.0311101	0.0412088	EVM0008019_5	NA	Lm433
EVM0008024	EVM0008024;EVM0008024.1	0.0610878	0.030969	EVM0008024.1	NA	Lm433
EVM0008024	EVM0008024;EVM0008024.2	-0.0610878	0.030969	EVM0008024.2	NA	Lm433
EVM0008081	EVM0008081;EVM0008081_4	0.570559	0	EVM0008081_4	NA	Lm433
EVM0008081	EVM0008081;EVM0008081_8	-0.308619	0.024975	EVM0008081_8	NA	Lm433
EVM0008099	EVM0008099;EVM0008099_1	0.123782	0.0202298	EVM0008099_1	NA	Lm433
EVM0008099	EVM0008099;EVM0008099_2	-0.121162	0.0202298	EVM0008099_2	NA	Lm433
EVM0008138	EVM0008138;EVM0008138.1	0.207123	0.0127373	EVM0008138.1	NA	Lm433
EVM0008138	EVM0008138;EVM0008138_14	-0.285997	0.00899101	EVM0008138_14	NA	Lm433
EVM0008172	EVM0008172;EVM0008172.1	0.0648613	0.014985	EVM0008172.1	NA	Lm433
EVM0008172	EVM0008172;EVM0008172_22	-0.0451321	0.017982	EVM0008172_22	NA	Lm433
EVM0008172	EVM0008172;EVM0008172_2	-0.0197292	0.0384615	EVM0008172_2	NA	Lm433
EVM0008177	EVM0008177;EVM0008177_4	0.079064	0.00899101	EVM0008177_4	NA	Lm433
EVM0008177	EVM0008177;EVM0008177_275	-0.116272	0.003996	EVM0008177_275	NA	Lm433
EVM0008177	EVM0008177;EVM0008177_20	0.0373499	0.039294	EVM0008177_20	NA	Lm433
EVM0008183	EVM0008183;EVM0008183_28	-0.0525439	0.00824176	EVM0008183_28	NA	Lm433
EVM0008183	EVM0008183;EVM0008183_1	0.0763178	0.00749251	EVM0008183_1	NA	Lm433
EVM0008183	EVM0008183;EVM0008183_2	-0.0237739	0.0274725	EVM0008183_2	NA	Lm433
EVM0008234	EVM0008234;EVM0008234_10	-0.0290743	0.0337163	EVM0008234_10	NA	Lm433
EVM0008234	EVM0008234;EVM0008234.1	0.0355635	0.0314685	EVM0008234.1	NA	Lm433
EVM0008262	EVM0008262;EVM0008262_14	0.0986281	0.0424575	EVM0008262_14	NA	Lm433
EVM0008294	EVM0008294;EVM0008294_1	0.224385	0.00824176	EVM0008294_1	NA	Lm433
EVM0008294	EVM0008294;EVM0008294_10	-0.224385	0.00824176	EVM0008294_10	NA	Lm433
EVM0008419	EVM0008419;EVM0008419_1	0.0705874	0.032967	EVM0008419_1	NA	Lm433
EVM0008419	EVM0008419;EVM0008419_7	-0.070471	0.032967	EVM0008419_7	NA	Lm433
EVM0008581	EVM0008581;EVM0008581_15	-0.0658321	0.0274725	EVM0008581_15	NA	Lm433
EVM0008581	EVM0008581;EVM0008581_18	0.0658321	0.0274725	EVM0008581_18	NA	Lm433
EVM0008764	EVM0008764;EVM0008764_2	-0.364268	0.00599401	EVM0008764_2	NA	Lm433
EVM0008764	EVM0008764;EVM0008764_3	0.364268	0.00599401	EVM0008764_3	NA	Lm433
EVM0008827	EVM0008827;EVM0008827.1	0.0416364	0.003996	EVM0008827.1	NA	Lm433
EVM0008827	EVM0008827;EVM0008827.2	-0.0416364	0.003996	EVM0008827.2	NA	Lm433
EVM0008877	EVM0008877;EVM0008877_8	-0.124421	0.035964	EVM0008877_8	NA	Lm433
EVM0008877	EVM0008877;EVM0008877.1	0.196839	0.011988	EVM0008877.1	NA	Lm433
EVM0008903	EVM0008903;EVM0008903.1	-0.0900612	0.024975	EVM0008903.1	NA	Lm433
EVM0008903	EVM0008903;EVM0008903_10	0.0822924	0.024975	EVM0008903_10	NA	Lm433
EVM0009005	EVM0009005;EVM0009005.1	-0.115479	0.03996	EVM0009005.1	NA	Lm433
EVM0009005	EVM0009005;EVM0009005_3	0.115479	0.03996	EVM0009005_3	NA	Lm433
EVM0009014	EVM0009014;EVM0009014.1	-0.136559	0.000999001	EVM0009014.1	NA	Lm433
EVM0009014	EVM0009014;EVM0009014.2	0.149385	0.000999001	EVM0009014.2	NA	Lm433
EVM0009016	EVM0009016;EVM0009016_11	-0.175985	0.00899101	EVM0009016_11	NA	Lm433
EVM0009016	EVM0009016;EVM0009016.1	0.207063	0.00599401	EVM0009016.1	NA	Lm433
EVM0009054	EVM0009054;EVM0009054_2	0.29439	0.0187313	EVM0009054_2	NA	Lm433
EVM0009054	EVM0009054;EVM0009054_9	-0.278823	0.0187313	EVM0009054_9	NA	Lm433
EVM0009084	EVM0009084;EVM0009084_0	-0.34645	0.045954	EVM0009084_0	NA	Lm433
EVM0009084	EVM0009084;EVM0009084_2	0.34645	0.045954	EVM0009084_2	NA	Lm433
EVM0009138	EVM0009138;EVM0009138_13	-0.304198	0.024975	EVM0009138_13	NA	Lm433
EVM0009193	EVM0009193;EVM0009193_1	0.493988	0.00374625	EVM0009193_1	NA	Lm433
EVM0009193	EVM0009193;EVM0009193_3	-0.486963	0.00374625	EVM0009193_3	NA	Lm433
EVM0009286	EVM0009286;EVM0009286.1	0.217473	0.0144855	EVM0009286.1	NA	Lm433
EVM0009286	EVM0009286;EVM0009286_15	-0.217473	0.0144855	EVM0009286_15	NA	Lm433
EVM0009340	EVM0009340;EVM0009340.1	-0.320412	0.021978	EVM0009340.1	NA	Lm433
EVM0009340	EVM0009340;EVM0009340_2	0.320412	0.021978	EVM0009340_2	NA	Lm433
EVM0009410	EVM0009410;EVM0009410_6	0.289254	0.020979	EVM0009410_6	NA	Lm433
EVM0009410	EVM0009410;EVM0009410_3	-0.228503	0.0232268	EVM0009410_3	NA	Lm433
EVM0009506	EVM0009506;EVM0009506_31	-0.262808	0.010989	EVM0009506_31	NA	Lm433
EVM0009611	EVM0009611;EVM0009611.1	0.0919353	0.00599401	EVM0009611.1	NA	Lm433
EVM0009611	EVM0009611;EVM0009611_1	-0.0799691	0.00599401	EVM0009611_1	NA	Lm433
EVM0009738	EVM0009738;EVM0009738_13	-0.107976	0	EVM0009738_13	NA	Lm433
EVM0009738	EVM0009738;EVM0009738_11	0.0723494	0.011988	EVM0009738_11	NA	Lm433
EVM0009757	EVM0009757;EVM0009757.1	-0.169293	0.023976	EVM0009757.1	NA	Lm433
EVM0009757	EVM0009757;EVM0009757_0	0.165614	0.023976	EVM0009757_0	NA	Lm433
EVM0009806	EVM0009806;EVM0009806_1	-0.106492	0.001998	EVM0009806_1	NA	Lm433
EVM0009806	EVM0009806;EVM0009806_2	0.0900306	0.003996	EVM0009806_2	NA	Lm433
EVM0009941	EVM0009941;EVM0009941.1	-0.102194	0.048951	EVM0009941.1	NA	Lm433
EVM0009941	EVM0009941;EVM0009941_3	-0.0886292	0.048951	EVM0009941_3	NA	Lm433
EVM0009941	EVM0009941;EVM0009941_1	0.190823	0.020979	EVM0009941_1	NA	Lm433
EVM0009958	EVM0009958;EVM0009958_19	-0.100314	0	EVM0009958_19	NA	Lm433
EVM0009958	EVM0009958;EVM0009958_20	0.100314	0	EVM0009958_20	NA	Lm433
EVM0009971	EVM0009971;EVM0009971.1	0.062999	0.0144855	EVM0009971.1	NA	Lm433
EVM0009971	EVM0009971;EVM0009971_6	-0.062999	0.0144855	EVM0009971_6	NA	Lm433
EVM0009998	EVM0009998;EVM0009998.1	0.0603184	0.041958	EVM0009998.1	NA	Lm433
EVM0009998	EVM0009998;EVM0009998_4	-0.0603184	0.041958	EVM0009998_4	NA	Lm433
EVM0010049	EVM0010049;EVM0010049_0	0.156204	0.0104895	EVM0010049_0	NA	Lm433
EVM0010049	EVM0010049;EVM0010049_2	-0.143373	0.0104895	EVM0010049_2	NA	Lm433
EVM0010131	EVM0010131;EVM0010131_16	-0.260839	0.047952	EVM0010131_16	NA	Lm433
EVM0010205	EVM0010205;EVM0010205_13	-0.184222	0.00549451	EVM0010205_13	NA	Lm433
EVM0010205	EVM0010205;EVM0010205_9	0.184222	0.00549451	EVM0010205_9	NA	Lm433
EVM0010266	EVM0010266;EVM0010266.1	-0.0825158	0.017982	EVM0010266.1	NA	Lm433
EVM0010266	EVM0010266;EVM0010266_7	0.0758304	0.017982	EVM0010266_7	NA	Lm433
EVM0010402	EVM0010402;EVM0010402_0	-0.117265	0.023976	EVM0010402_0	NA	Lm433
EVM0010402	EVM0010402;EVM0010402.1	0.107694	0.023976	EVM0010402.1	NA	Lm433
EVM0010413	EVM0010413;EVM0010413.1	-0.335677	0.0134865	EVM0010413.1	NA	Lm433
EVM0010413	EVM0010413;EVM0010413_2	0.335677	0.0134865	EVM0010413_2	NA	Lm433
EVM0010436	EVM0010436;EVM0010436_2	-0.0904997	0.003996	EVM0010436_2	NA	Lm433
EVM0010436	EVM0010436;EVM0010436_5	0.0904997	0.003996	EVM0010436_5	NA	Lm433
EVM0010546	EVM0010546;EVM0010546.1	0.0952628	0.0114885	EVM0010546.1	NA	Lm433
EVM0010546	EVM0010546;EVM0010546_4	-0.0952628	0.0114885	EVM0010546_4	NA	Lm433
EVM0010550	EVM0010550;EVM0010550_14	0.111945	0.0124875	EVM0010550_14	NA	Lm433
EVM0010637	EVM0010637;EVM0010637.1	0.0977669	0.0404595	EVM0010637.1	NA	Lm433
EVM0010637	EVM0010637;EVM0010637_12	-0.0977669	0.0404595	EVM0010637_12	NA	Lm433
EVM0010701	EVM0010701;EVM0010701.2	0.0487832	0.045954	EVM0010701.2	NA	Lm433
EVM0010701	EVM0010701;EVM0010701.1	-0.0487832	0.045954	EVM0010701.1	NA	Lm433
EVM0010825	EVM0010825;EVM0010825_6	-0.0545613	0.00899101	EVM0010825_6	NA	Lm433
EVM0010825	EVM0010825;EVM0010825.1	0.0689777	0.0044955	EVM0010825.1	NA	Lm433
EVM0010855	EVM0010855;EVM0010855_3	-0.265149	0.020979	EVM0010855_3	NA	Lm433
EVM0010855	EVM0010855;EVM0010855_0	0.233146	0.020979	EVM0010855_0	NA	Lm433
EVM0010876	EVM0010876;EVM0010876_11	-0.081691	0.0134865	EVM0010876_11	NA	Lm433
EVM0010876	EVM0010876;EVM0010876_9	0.081691	0.0134865	EVM0010876_9	NA	Lm433
EVM0010967	EVM0010967;EVM0010967_1	-0.186725	0.011988	EVM0010967_1	NA	Lm433
EVM0010967	EVM0010967;EVM0010967.1	0.186725	0.011988	EVM0010967.1	NA	Lm433
EVM0010977	EVM0010977;EVM0010977.1	-0.134993	0.0294705	EVM0010977.1	NA	Lm433
EVM0010977	EVM0010977;EVM0010977.2	0.134993	0.0294705	EVM0010977.2	NA	Lm433
EVM0011142	EVM0011142;EVM0011142.1	-0.0601866	0.013986	EVM0011142.1	NA	Lm433
EVM0011142	EVM0011142;EVM0011142_4	0.0601866	0.013986	EVM0011142_4	NA	Lm433
EVM0011371	EVM0011371;EVM0011371_15	0.112112	0.017982	EVM0011371_15	NA	Lm433
EVM0011371	EVM0011371;EVM0011371_7	-0.100704	0.017982	EVM0011371_7	NA	Lm433
EVM0011473	EVM0011473;EVM0011473_4	-0.343097	0.0254745	EVM0011473_4	NA	Lm433
EVM0011473	EVM0011473;EVM0011473_3	0.343097	0.0254745	EVM0011473_3	NA	Lm433
EVM0011693	EVM0011693;EVM0011693_16	0.0489142	0.0194805	EVM0011693_16	NA	Lm433
EVM0011693	EVM0011693;EVM0011693_17	-0.0502755	0.0194805	EVM0011693_17	NA	Lm433
EVM0011699	EVM0011699;EVM0011699_3	0.397114	0.0104895	EVM0011699_3	NA	Lm433
EVM0011699	EVM0011699;EVM0011699_4	-0.469946	0.0104895	EVM0011699_4	NA	Lm433
EVM0011759	EVM0011759;EVM0011759_2	-0.466667	0.0344655	EVM0011759_2	NA	Lm433
EVM0011759	EVM0011759;EVM0011759_1	0.466667	0.0344655	EVM0011759_1	NA	Lm433
EVM0011788	EVM0011788;EVM0011788_1	-0.136524	0.0134865	EVM0011788_1	NA	Lm433
EVM0011788	EVM0011788;EVM0011788.1	0.136524	0.0134865	EVM0011788.1	NA	Lm433
EVM0011899	EVM0011899;EVM0011899_1	0.0534119	0.00699301	EVM0011899_1	NA	Lm433
EVM0011899	EVM0011899;EVM0011899.1	-0.0534119	0.00699301	EVM0011899.1	NA	Lm433
EVM0011933	EVM0011933;EVM0011933_12	-0.275081	0.047952	EVM0011933_12	NA	Lm433
EVM0011933	EVM0011933;EVM0011933_17	0.299145	0.047952	EVM0011933_17	NA	Lm433
EVM0012076	EVM0012076;EVM0012076.1	0.0580755	0.030969	EVM0012076.1	NA	Lm433
EVM0012076	EVM0012076;EVM0012076_2	-0.0580755	0.030969	EVM0012076_2	NA	Lm433
EVM0012106	EVM0012106;EVM0012106.1	0.0241202	0.0344655	EVM0012106.1	NA	Lm433
EVM0012106	EVM0012106;EVM0012106.2	-0.0241202	0.0344655	EVM0012106.2	NA	Lm433
EVM0012136	EVM0012136;EVM0012136_5	0.0384013	0.0164835	EVM0012136_5	NA	Lm433
EVM0012136	EVM0012136;EVM0012136.1	-0.038818	0.0164835	EVM0012136.1	NA	Lm433
[truncated: 1,909 more rows]

## Sheet: F
Term	Database	ID	Input number	Background number	P-Value	Corrected P-Value	Input	Hyperlink	group		id	group
[truncated: 740 more rows]

[truncated: 8 more sheets: G, H, I, J, K, L, M, N]
